# Supplementary material for: Unprecedented phase transition sequence in the perovskite Li0.2Na0.8NbO3
Source: IUCrJ. 2017 Mar 8;4(Pt 3):215–22. doi: 10.1107/S2052252517002226 (PMC5414396; doi:10.1107/S2052252517002226)
Supplement: Supplementary file 1 [file m-04-00215-sup1.cif]

data_LNN20R3C_publ

_pd_block_id
  2017-01-13T12:46|LNN20R3C|LNN20_R3c|Overall

_audit_creation_method  "from EXP file using GSAS2CIF"
_audit_creation_date                   2017-01-13T12:46
_audit_author_name                     LNN20_R3c
_audit_update_record
; 2017-01-13T12:46  Initial CIF as created by GSAS2CIF
;

#=============================================================================
# this information describes the project, paper etc. for the CIF             #
# Acta Cryst. Section C papers and editorial correspondence is generated     #
# from the information in this section                                       #
#                                                                            #
#   (from)   CIF submission form for Rietveld refinements (Acta Cryst. C)    #
#                                                 Version 14 December 1998   #
#=============================================================================
# 1. SUBMISSION DETAILS

_publ_contact_author_name            ?   # Name of author for correspondence
_publ_contact_author_address          'School of Chemistry, University of St Andrews, North Haugh, St Andrews, KY16 9ST' 
_publ_contact_author_email           pl@st-andrews.ac.uk
_publ_contact_author_fax             ?
_publ_contact_author_phone           ?

_publ_contact_letter
; ?
;

_publ_requested_journal              ?
_publ_requested_coeditor_name        ?
_publ_requested_category             ?   # Acta C: one of CI/CM/CO/FI/FM/FO

#==============================================================================

# 2. PROCESSING SUMMARY (IUCr Office Use Only)

_journal_data_validation_number      ?

_journal_date_recd_electronic        ?
_journal_date_to_coeditor            ?
_journal_date_from_coeditor          ?
_journal_date_accepted               ?
_journal_date_printers_first         ?
_journal_date_printers_final         ?
_journal_date_proofs_out             ?
_journal_date_proofs_in              ?
_journal_coeditor_name               ?
_journal_coeditor_code               ?
_journal_coeditor_notes
; ?
;
_journal_techeditor_code             ?
_journal_techeditor_notes
; ?
;
_journal_coden_ASTM                  ?
_journal_name_full                   ?
_journal_year                        ?
_journal_volume                      ?
_journal_issue                       ?
_journal_page_first                  ?
_journal_page_last                   ?
_journal_paper_category              ?
_journal_suppl_publ_number           ?
_journal_suppl_publ_pages            ?

#==============================================================================

# 3. TITLE AND AUTHOR LIST

_publ_section_title
; ?
;
_publ_section_title_footnote
; ?
;

# The loop structure below should contain the names and addresses of all
# authors, in the required order of publication. Repeat as necessary.

loop_
	_publ_author_name
        _publ_author_footnote
	_publ_author_address
 ?                                   #<--'Last name, first name'
; ?
;
; ?
;

#==============================================================================

# 4. TEXT

_publ_section_synopsis
;  ?
;
_publ_section_abstract
; ?
;
_publ_section_comment
; ?
;
_publ_section_exptl_prep      # Details of the preparation of the sample(s)
                              # should be given here.
; ?
;
_publ_section_exptl_refinement
; ?
;
_publ_section_references
; ?
;
_publ_section_figure_captions
; ?
;
_publ_section_acknowledgements
; ?
;

#=============================================================================
# 5. OVERALL REFINEMENT & COMPUTING DETAILS

_refine_special_details
; ?
;
_pd_proc_ls_special_details
; ?
;

# The following items are used to identify the programs used.
_computing_molecular_graphics     ?
_computing_publication_material   ?

_refine_ls_weighting_scheme       ?
_refine_ls_weighting_details      ?
_refine_ls_hydrogen_treatment     ?
_refine_ls_extinction_method      ?
_refine_ls_extinction_coef        ?
_refine_ls_number_constraints     ?

_refine_ls_restrained_S_all       ?
_refine_ls_restrained_S_obs       ?

#==============================================================================
# 6. SAMPLE PREPARATION DATA

# (In the unusual case where multiple samples are used in a single
#  Rietveld study, this information should be moved into the phase
#  blocks)

# The following three fields describe the preparation of the material.
# The cooling rate is in K/min.  The pressure at which the sample was
# prepared is in kPa.  The temperature of preparation is in K.

_pd_prep_cool_rate                ?
_pd_prep_pressure                 ?
_pd_prep_temperature              ?

_pd_char_colour                   ?       # use ICDD colour descriptions
data_LNN20R3C_overall

_refine_ls_shift/su_max                0.07
_refine_ls_shift/su_mean               0.01
_computing_structure_refinement        GSAS
_refine_ls_number_parameters           42
_refine_ls_goodness_of_fit_all         1.91
_refine_ls_number_restraints           0

# Overall powder R-factors

_pd_proc_ls_prof_R_factor              0.0425
_pd_proc_ls_prof_wR_factor             0.0415
_refine_ls_matrix_type                 full

# pointers to the phase blocks
loop_   _pd_phase_block_id
      2017-01-13T12:46|LNN20R3C_phase1|LNN20_R3c||
      2017-01-13T12:46|LNN20R3C_phase2|LNN20_R3c||
# pointers to the diffraction patterns
loop_   _pd_block_diffractogram_id
      2017-01-13T12:46|LNN20R3C_H_01|LNN20_R3c|1
      2017-01-13T12:46|LNN20R3C_H_02|LNN20_R3c|1

# Information for phase 1
data_LNN20R3C_phase_1

_pd_block_id
  2017-01-13T12:46|LNN20R3C_phase1|LNN20_R3c||

# Histograms for phase 1
loop_   _pd_block_diffractogram_id
  2017-01-13T12:46|LNN20R3C_H_01|LNN20_R3c|1
  2017-01-13T12:46|LNN20R3C_H_02|LNN20_R3c|1

#==============================================================================
# 7. CHEMICAL, STRUCTURAL AND CRYSTAL DATA

_pd_char_particle_morphology      ?

_chemical_name_systematic
; ?
;
_chemical_name_common             ?
_chemical_formula_moiety          ?
_chemical_formula_structural      ?
_chemical_formula_analytical      ?
_chemical_melting_point           ?
_chemical_compound_source         ?       # for minerals and
                                          # natural products
_symmetry_space_group_name_Hall   ?

_exptl_crystal_F_000               ?
_exptl_crystal_density_diffrn      ?
_exptl_crystal_density_meas        ?
_exptl_crystal_density_method      ?

_cell_measurement_temperature     293

_cell_special_details
; ?
;

_geom_special_details             ?

# The following item identifies the program(s) used (if appropriate).
_computing_structure_solution     ?

#==============================================================================

# 8. Phase information from GSAS

_pd_phase_name
                   "from C:/gsas/MyWork/ISISHRPDLNN20/20C/R3C-RNa.cif"
_cell_length_a                         5.45750(13)
_cell_length_b                         5.4575
_cell_length_c                         13.74410(34)
_cell_angle_alpha                      90.0
_cell_angle_beta                       90.0
_cell_angle_gamma                      120.0
_cell_volume                           354.515(21)
_symmetry_cell_setting                 trigonal
_symmetry_space_group_name_H-M         "R 3 c"
loop_ _symmetry_equiv_pos_site_id _symmetry_equiv_pos_as_xyz
       1 +x,+y,+z 
       2 -y,x-y,+z 
       3 y-x,-x,+z 
       4 y-x,+y,+z+1/2 
       5 -y,-x,+z+1/2 
       6 +x,x-y,+z+1/2 
     101 +x+1/3,+y+2/3,+z+2/3 
     102 -y+1/3,x-y+2/3,+z+2/3 
     103 y-x+1/3,-x+2/3,+z+2/3 
     104 y-x+1/3,+y+2/3,+z+1/6 
     105 -y+1/3,-x+2/3,+z+1/6 
     106 +x+1/3,x-y+2/3,+z+1/6 
     201 +x+2/3,+y+1/3,+z+1/3 
     202 -y+2/3,x-y+1/3,+z+1/3 
     203 y-x+2/3,-x+1/3,+z+1/3 
     204 y-x+2/3,+y+1/3,+z+5/6 
     205 -y+2/3,-x+1/3,+z+5/6 
     206 +x+2/3,x-y+1/3,+z+5/6 

# ATOMIC COORDINATES AND DISPLACEMENT PARAMETERS


loop_
      _atom_site_type_symbol
      _atom_site_label
      _atom_site_fract_x
      _atom_site_fract_y
      _atom_site_fract_z
      _atom_site_occupancy
      _atom_site_thermal_displace_type
      _atom_site_U_iso_or_equiv
      _atom_site_symmetry_multiplicity
Na
Na1     0.0          0.0          0.25192(25)  0.8        Uiso   0.0013(5)     6
Nb
Nb1     0.0          0.0         -0.00223(9)   1.0        Uiso  -0.00223(23)   6
O
O1      0.09883(15)  0.33909(24)  0.06489      1.0        Uiso   0.00549(18)  18
Li
Li1     0.0          0.0          0.25192(25)  0.2        Uiso   0.0013(5)     6

loop_ _atom_type_symbol
      _atom_type_number_in_cell
                   Na  4.8        
                   Nb  6.0        
                   O  18.0        
                   Li  1.2        
 
# If you change Z, be sure to change all 3 of the following
_chemical_formula_sum                  "Li0.20 Na0.80 Nb O3"
_chemical_formula_weight               160.68
_cell_formula_units_Z                  6

# MOLECULAR GEOMETRY

loop_
      _geom_bond_atom_site_label_1
      _geom_bond_atom_site_label_2
      _geom_bond_distance
      _geom_bond_site_symmetry_1
      _geom_bond_site_symmetry_2
      _geom_bond_publ_flag
  Na1       Na1             3.89555(7)  .    104_445  N
  Na1       Na1             3.89555(7)  .    104_545  N
  Na1       Na1             3.89555(7)  .    104_555  N
  Na1       Na1             3.89555(7)  .    204_444  N
  Na1       Na1             3.89555(7)  .    204_454  N
  Na1       Na1             3.89555(7)  .    204_554  N
  Na1       Nb1               3.493(4)  .      1_555  N
  Na1       Nb1               3.379(4)  .      4_555  N
  Na1       Nb1             3.3725(13)  .    104_445  N
  Na1       Nb1             3.3725(13)  .    104_545  N
  Na1       Nb1             3.3725(13)  .    104_555  N
  Na1       Nb1             3.3336(12)  .    201_445  N
  Na1       Nb1             3.3336(12)  .    201_455  N
  Na1       Nb1             3.3336(12)  .    201_555  N
  Na1       O1              3.0537(29)  .      1_555  N
  Na1       O1              3.0537(29)  .      2_555  N
  Na1       O1              3.0537(29)  .      3_555  N
  Na1       O1               2.3596(7)  .    104_445  N
  Na1       O1               3.1274(5)  .    104_545  N
  Na1       O1               2.3596(7)  .    105_545  N
  Na1       O1               3.1274(5)  .    105_555  N
  Na1       O1               3.1274(5)  .    106_445  N
  Na1       O1               2.3596(7)  .    106_555  N
  Na1       O1              2.5670(28)  .    201_445  N
  Na1       O1              2.5670(28)  .    202_555  N
  Na1       O1              2.5670(28)  .    203_455  N
  Nb1       Na1               3.493(4)  .      1_555  N
  Nb1       Na1               3.379(4)  .      4_554  N
  Nb1       Na1             3.3336(12)  .    101_444  N
  Nb1       Na1             3.3336(12)  .    101_544  N
  Nb1       Na1             3.3336(12)  .    101_554  N
  Nb1       Na1             3.3725(13)  .    204_444  N
  Nb1       Na1             3.3725(13)  .    204_454  N
  Nb1       Na1             3.3725(13)  .    204_554  N
  Nb1       O1              1.8890(12)  .      1_555  N
  Nb1       O1              1.8890(12)  .      2_555  N
  Nb1       O1              1.8890(12)  .      3_555  N
  Nb1       O1              2.1019(12)  .    204_444  N
  Nb1       O1              2.1019(12)  .    205_554  N
  Nb1       O1              2.1019(12)  .    206_454  N
  Nb1       Li1               3.379(4)  .      4_554  N
  Nb1       Li1             3.3336(12)  .    101_444  N
  Nb1       Li1             3.3336(12)  .    101_544  N
  Nb1       Li1             3.3336(12)  .    101_554  N
  Nb1       Li1             3.3725(13)  .    204_444  N
  Nb1       Li1             3.3725(13)  .    204_454  N
  Nb1       Li1             3.3725(13)  .    204_554  N
  O1        Na1             3.0537(29)  .      1_555  N
  O1        Na1             2.5670(28)  .    101_554  N
  O1        Na1              2.3596(7)  .    204_454  N
  O1        Na1              3.1274(5)  .    204_554  N
  O1        Nb1             1.8890(12)  .      1_555  N
  O1        Nb1             2.1019(12)  .    104_555  N
  O1        Li1             2.5670(28)  .    101_554  N
  O1        Li1              2.3596(7)  .    204_454  N
  Li1       Nb1               3.379(4)  .      4_555  N
  Li1       Nb1             3.3725(13)  .    104_445  N
  Li1       Nb1             3.3725(13)  .    104_545  N
  Li1       Nb1             3.3725(13)  .    104_555  N
  Li1       Nb1             3.3336(12)  .    201_445  N
  Li1       Nb1             3.3336(12)  .    201_455  N
  Li1       Nb1             3.3336(12)  .    201_555  N
  Li1       O1               2.3596(7)  .    104_445  N
  Li1       O1               2.3596(7)  .    105_545  N
  Li1       O1               2.3596(7)  .    106_555  N
  Li1       O1              2.5670(28)  .    201_445  N
  Li1       O1              2.5670(28)  .    202_555  N
  Li1       O1              2.5670(28)  .    203_455  N

loop_
      _geom_angle_atom_site_label_1
      _geom_angle_atom_site_label_2
      _geom_angle_atom_site_label_3
      _geom_angle
      _geom_angle_site_symmetry_1
      _geom_angle_site_symmetry_2
      _geom_angle_site_symmetry_3
      _geom_angle_publ_flag
  Nb1       Na1       Nb1              110.89(6)      4_555  .    104_445  N
  Nb1       Na1       Nb1              110.89(6)      4_555  .    104_545  N
  Nb1       Na1       Nb1              110.89(6)      4_555  .    104_555  N
  Nb1       Na1       Nb1               70.94(6)      4_555  .    201_445  N
  Nb1       Na1       Nb1               70.94(6)      4_555  .    201_455  N
  Nb1       Na1       Nb1               70.94(6)      4_555  .    201_555  N
  Nb1       Na1       O1                96.81(8)      4_555  .    104_445  N
  Nb1       Na1       O1                96.81(8)      4_555  .    105_545  N
  Nb1       Na1       O1                96.81(8)      4_555  .    106_555  N
  Nb1       Na1       O1                38.43(5)      4_555  .    201_445  N
  Nb1       Na1       O1                38.43(5)      4_555  .    202_555  N
  Nb1       Na1       O1                38.43(5)      4_555  .    203_455  N
  Nb1       Na1       Nb1              108.02(6)    104_445  .    104_545  N
  Nb1       Na1       Nb1              108.02(6)    104_445  .    104_555  N
  Nb1       Na1       Nb1            71.0252(18)    104_445  .    201_445  N
  Nb1       Na1       Nb1            71.0252(18)    104_445  .    201_455  N
  Nb1       Na1       Nb1             178.17(12)    104_445  .    201_555  N
  Nb1       Na1       O1              32.833(34)    104_445  .    104_445  N
  Nb1       Na1       O1                86.96(4)    104_445  .    105_545  N
  Nb1       Na1       O1              140.04(10)    104_445  .    106_555  N
  Nb1       Na1       O1              82.869(26)    104_445  .    201_445  N
  Nb1       Na1       O1              147.43(10)    104_445  .    202_555  N
  Nb1       Na1       O1              96.844(30)    104_445  .    203_455  N
  Nb1       Na1       Nb1              108.02(6)    104_545  .    104_555  N
  Nb1       Na1       Nb1            71.0252(18)    104_545  .    201_445  N
  Nb1       Na1       Nb1             178.17(12)    104_545  .    201_455  N
  Nb1       Na1       Nb1            71.0252(18)    104_545  .    201_555  N
  Nb1       Na1       O1              140.04(10)    104_545  .    104_445  N
  Nb1       Na1       O1              32.834(34)    104_545  .    105_545  N
  Nb1       Na1       O1                86.96(4)    104_545  .    106_555  N
  Nb1       Na1       O1              96.844(30)    104_545  .    201_445  N
  Nb1       Na1       O1              82.869(26)    104_545  .    202_555  N
  Nb1       Na1       O1              147.43(10)    104_545  .    203_455  N
  Nb1       Na1       Nb1             178.17(12)    104_555  .    201_445  N
  Nb1       Na1       Nb1            71.0252(18)    104_555  .    201_455  N
  Nb1       Na1       Nb1            71.0252(18)    104_555  .    201_555  N
  Nb1       Na1       O1                86.96(4)    104_555  .    104_445  N
  Nb1       Na1       O1              140.04(10)    104_555  .    105_545  N
  Nb1       Na1       O1              32.834(34)    104_555  .    106_555  N
  Nb1       Na1       O1              147.43(10)    104_555  .    201_445  N
  Nb1       Na1       O1              96.844(30)    104_555  .    202_555  N
  Nb1       Na1       O1              82.869(26)    104_555  .    203_455  N
  Nb1       Na1       Nb1              109.88(6)    201_445  .    201_455  N
  Nb1       Na1       Nb1              109.88(6)    201_445  .    201_555  N
  Nb1       Na1       O1              92.845(32)    201_445  .    104_445  N
  Nb1       Na1       O1              38.788(34)    201_445  .    105_545  N
  Nb1       Na1       O1               147.78(6)    201_445  .    106_555  N
  Nb1       Na1       O1              34.327(30)    201_445  .    201_445  N
  Nb1       Na1       O1                84.62(7)    201_445  .    202_555  N
  Nb1       Na1       O1                98.76(9)    201_445  .    203_455  N
  Nb1       Na1       Nb1              109.88(6)    201_455  .    201_555  N
  Nb1       Na1       O1              38.788(34)    201_455  .    104_445  N
  Nb1       Na1       O1               147.78(6)    201_455  .    105_545  N
  Nb1       Na1       O1              92.845(32)    201_455  .    106_555  N
  Nb1       Na1       O1                84.62(7)    201_455  .    201_445  N
  Nb1       Na1       O1                98.76(9)    201_455  .    202_555  N
  Nb1       Na1       O1              34.327(30)    201_455  .    203_455  N
  Nb1       Na1       O1               147.78(6)    201_555  .    104_445  N
  Nb1       Na1       O1              92.845(32)    201_555  .    105_545  N
  Nb1       Na1       O1              38.788(34)    201_555  .    106_555  N
  Nb1       Na1       O1                98.76(9)    201_555  .    201_445  N
  Nb1       Na1       O1              34.327(30)    201_555  .    202_555  N
  Nb1       Na1       O1                84.62(7)    201_555  .    203_455  N
  O1        Na1       O1             118.613(33)    104_445  .    105_545  N
  O1        Na1       O1             118.613(33)    104_445  .    106_555  N
  O1        Na1       O1                87.17(6)    104_445  .    201_445  N
  O1        Na1       O1              133.17(13)    104_445  .    202_555  N
  O1        Na1       O1                69.14(4)    104_445  .    203_455  N
  O1        Na1       O1             118.613(33)    105_545  .    106_555  N
  O1        Na1       O1                69.14(4)    105_545  .    201_445  N
  O1        Na1       O1                87.17(6)    105_545  .    202_555  N
  O1        Na1       O1              133.17(13)    105_545  .    203_455  N
  O1        Na1       O1              133.17(13)    106_555  .    201_445  N
  O1        Na1       O1                69.14(4)    106_555  .    202_555  N
  O1        Na1       O1                87.17(6)    106_555  .    203_455  N
  O1        Na1       O1                65.14(8)    201_445  .    202_555  N
  O1        Na1       O1                65.14(8)    201_445  .    203_455  N
  O1        Na1       O1                65.14(8)    202_555  .    203_455  N
  Na1       Nb1       Na1               70.94(6)      4_554  .    101_444  N
  Na1       Nb1       Na1               70.94(6)      4_554  .    101_544  N
  Na1       Nb1       Na1               70.94(6)      4_554  .    101_554  N
  Na1       Nb1       Na1              110.89(6)      4_554  .    204_444  N
  Na1       Nb1       Na1              110.89(6)      4_554  .    204_454  N
  Na1       Nb1       Na1              110.89(6)      4_554  .    204_554  N
  Na1       Nb1       O1             119.231(34)      4_554  .      1_555  N
  Na1       Nb1       O1             119.231(34)      4_554  .      2_555  N
  Na1       Nb1       O1             119.231(34)      4_554  .      3_555  N
  Na1       Nb1       O1              49.387(30)      4_554  .    204_444  N
  Na1       Nb1       O1              49.387(30)      4_554  .    205_554  N
  Na1       Nb1       O1              49.387(30)      4_554  .    206_454  N
  Na1       Nb1       Na1              109.88(6)    101_444  .    101_544  N
  Na1       Nb1       Na1              109.88(6)    101_444  .    101_554  N
  Na1       Nb1       Na1            71.0252(18)    101_444  .    204_444  N
  Na1       Nb1       Na1            71.0252(18)    101_444  .    204_454  N
  Na1       Nb1       Na1             178.17(12)    101_444  .    204_554  N
  Na1       Nb1       O1             113.150(25)    101_444  .      1_555  N
  Na1       Nb1       O1                50.02(6)    101_444  .      2_555  N
  Na1       Nb1       O1             136.688(30)    101_444  .      3_555  N
  Na1       Nb1       O1                65.77(4)    101_444  .    204_444  N
  Na1       Nb1       O1               118.93(7)    101_444  .    205_554  N
  Na1       Nb1       O1                44.69(4)    101_444  .    206_454  N
  Na1       Nb1       Na1              109.88(6)    101_544  .    101_554  N
  Na1       Nb1       Na1            71.0252(18)    101_544  .    204_444  N
  Na1       Nb1       Na1             178.17(12)    101_544  .    204_454  N
  Na1       Nb1       Na1            71.0252(18)    101_544  .    204_554  N
  Na1       Nb1       O1             136.688(30)    101_544  .      1_555  N
  Na1       Nb1       O1             113.150(25)    101_544  .      2_555  N
  Na1       Nb1       O1                50.02(6)    101_544  .      3_555  N
  Na1       Nb1       O1                44.69(4)    101_544  .    204_444  N
  Na1       Nb1       O1                65.77(4)    101_544  .    205_554  N
  Na1       Nb1       O1               118.93(7)    101_544  .    206_454  N
  Na1       Nb1       Na1             178.17(12)    101_554  .    204_444  N
  Na1       Nb1       Na1            71.0252(18)    101_554  .    204_454  N
  Na1       Nb1       Na1            71.0252(18)    101_554  .    204_554  N
  Na1       Nb1       O1                50.02(6)    101_554  .      1_555  N
  Na1       Nb1       O1             136.688(30)    101_554  .      2_555  N
  Na1       Nb1       O1             113.150(25)    101_554  .      3_555  N
  Na1       Nb1       O1               118.93(7)    101_554  .    204_444  N
  Na1       Nb1       O1                44.69(4)    101_554  .    205_554  N
  Na1       Nb1       O1                65.77(4)    101_554  .    206_454  N
  Na1       Nb1       Na1              108.02(6)    204_444  .    204_454  N
  Na1       Nb1       Na1              108.02(6)    204_444  .    204_554  N
  Na1       Nb1       O1               128.21(7)    204_444  .      1_555  N
  Na1       Nb1       O1              42.631(24)    204_444  .      2_555  N
  Na1       Nb1       O1              66.102(31)    204_444  .      3_555  N
  Na1       Nb1       O1                62.86(6)    204_444  .    204_444  N
  Na1       Nb1       O1               136.45(4)    204_444  .    205_554  N
  Na1       Nb1       O1               115.31(4)    204_444  .    206_454  N
  Na1       Nb1       Na1              108.02(6)    204_454  .    204_554  N
  Na1       Nb1       O1              42.631(24)    204_454  .      1_555  N
  Na1       Nb1       O1              66.102(31)    204_454  .      2_555  N
  Na1       Nb1       O1               128.21(7)    204_454  .      3_555  N
  Na1       Nb1       O1               136.45(4)    204_454  .    204_444  N
  Na1       Nb1       O1               115.31(4)    204_454  .    205_554  N
  Na1       Nb1       O1                62.86(6)    204_454  .    206_454  N
  Na1       Nb1       O1              66.102(31)    204_554  .      1_555  N
  Na1       Nb1       O1               128.21(7)    204_554  .      2_555  N
  Na1       Nb1       O1              42.631(24)    204_554  .      3_555  N
  Na1       Nb1       O1               115.31(4)    204_554  .    204_444  N
  Na1       Nb1       O1                62.86(6)    204_554  .    205_554  N
  Na1       Nb1       O1               136.45(4)    204_554  .    206_454  N
  O1        Nb1       O1                98.18(4)      1_555  .      2_555  N
  O1        Nb1       O1                98.18(4)      1_555  .      3_555  N
  O1        Nb1       O1               168.61(6)      1_555  .    204_444  N
  O1        Nb1       O1              88.973(13)      1_555  .    205_554  N
  O1        Nb1       O1              89.498(15)      1_555  .    206_454  N
  O1        Nb1       O1                98.18(4)      2_555  .      3_555  N
  O1        Nb1       O1              89.498(15)      2_555  .    204_444  N
  O1        Nb1       O1               168.61(6)      2_555  .    205_554  N
  O1        Nb1       O1              88.973(13)      2_555  .    206_454  N
  O1        Nb1       O1              88.973(13)      3_555  .    204_444  N
  O1        Nb1       O1              89.498(15)      3_555  .    205_554  N
  O1        Nb1       O1               168.61(6)      3_555  .    206_454  N
  O1        Nb1       O1                82.21(5)    204_444  .    205_554  N
  O1        Nb1       O1                82.21(5)    204_444  .    206_454  N
  O1        Nb1       O1                82.21(5)    205_554  .    206_454  N
  Na1       O1        Na1              104.43(7)    101_554  .    204_454  N
  Na1       O1        Nb1               95.65(6)    101_554  .      1_555  N
  Na1       O1        Nb1               92.18(7)    101_554  .    104_555  N
  Na1       O1        Li1              104.43(7)    101_554  .    204_454  N
  Na1       O1        Nb1              104.54(5)    204_454  .      1_555  N
  Na1       O1        Nb1               96.52(7)    204_454  .    104_555  N
  Na1       O1        Li1                    0.0    204_454  .    204_454  N
  Nb1       O1        Nb1              154.86(4)      1_555  .    104_555  N
  Nb1       O1        Li1              104.54(5)      1_555  .    204_454  N
  O1        Li1       O1             118.613(33)    104_445  .    105_545  N
  O1        Li1       O1             118.613(33)    104_445  .    106_555  N
  O1        Li1       O1             118.613(33)    105_545  .    106_555  N

# Information for phase 2
data_LNN20R3C_phase_2

_pd_block_id
  2017-01-13T12:46|LNN20R3C_phase2|LNN20_R3c||

# Histograms for phase 2
loop_   _pd_block_diffractogram_id
  2017-01-13T12:46|LNN20R3C_H_01|LNN20_R3c|1
  2017-01-13T12:46|LNN20R3C_H_02|LNN20_R3c|1

#==============================================================================
# 7. CHEMICAL, STRUCTURAL AND CRYSTAL DATA

_pd_char_particle_morphology      ?

_chemical_name_systematic
; ?
;
_chemical_name_common             ?
_chemical_formula_moiety          ?
_chemical_formula_structural      ?
_chemical_formula_analytical      ?
_chemical_melting_point           ?
_chemical_compound_source         ?       # for minerals and
                                          # natural products
_symmetry_space_group_name_Hall   ?

_exptl_crystal_F_000               ?
_exptl_crystal_density_diffrn      ?
_exptl_crystal_density_meas        ?
_exptl_crystal_density_method      ?

_cell_measurement_temperature     293

_cell_special_details
; ?
;

_geom_special_details             ?

# The following item identifies the program(s) used (if appropriate).
_computing_structure_solution     ?

#==============================================================================

# 8. Phase information from GSAS

_pd_phase_name
    "from C:/gsas/MyWork/isishrpdlnn20/20C/with LiR3c/R3C-RLi.cif"
_cell_length_a                         5.1627(6)
_cell_length_b                         5.1627
_cell_length_c                         13.8698(31)
_cell_angle_alpha                      90.0
_cell_angle_beta                       90.0
_cell_angle_gamma                      120.0
_cell_volume                           320.15(6)
_symmetry_cell_setting                 trigonal
_symmetry_space_group_name_H-M         "R 3 c H"
loop_ _symmetry_equiv_pos_site_id _symmetry_equiv_pos_as_xyz
       1 +x,+y,+z 
       2 -y,x-y,+z 
       3 y-x,-x,+z 
       4 y-x,+y,+z+1/2 
       5 -y,-x,+z+1/2 
       6 +x,x-y,+z+1/2 
     101 +x+1/3,+y+2/3,+z+2/3 
     102 -y+1/3,x-y+2/3,+z+2/3 
     103 y-x+1/3,-x+2/3,+z+2/3 
     104 y-x+1/3,+y+2/3,+z+1/6 
     105 -y+1/3,-x+2/3,+z+1/6 
     106 +x+1/3,x-y+2/3,+z+1/6 
     201 +x+2/3,+y+1/3,+z+1/3 
     202 -y+2/3,x-y+1/3,+z+1/3 
     203 y-x+2/3,-x+1/3,+z+1/3 
     204 y-x+2/3,+y+1/3,+z+5/6 
     205 -y+2/3,-x+1/3,+z+5/6 
     206 +x+2/3,x-y+1/3,+z+5/6 

# ATOMIC COORDINATES AND DISPLACEMENT PARAMETERS


loop_
      _atom_site_type_symbol
      _atom_site_label
      _atom_site_fract_x
      _atom_site_fract_y
      _atom_site_fract_z
      _atom_site_occupancy
      _atom_site_thermal_displace_type
      _atom_site_U_iso_or_equiv
      _atom_site_symmetry_multiplicity
Li
Li1     0.0          0.0          0.2829       0.95       Uiso   0.01          6
Nb
Nb1     0.0          0.0          0.0          1.0        Uiso   0.01          6
O
O1      0.0492       0.3446       0.0647       1.0        Uiso   0.01         18
Na
Na      0.0          0.0          0.2829       0.5        Uiso   0.01          6

loop_ _atom_type_symbol
      _atom_type_number_in_cell
                   Nb  6.0        
                   O  18.0        
                   Li  5.7        
                   Na  3.0        
 
# If you change Z, be sure to change all 3 of the following
_chemical_formula_sum                  "Li0.95 Na0.5 Nb O3"
_chemical_formula_weight               158.58
_cell_formula_units_Z                  6

# MOLECULAR GEOMETRY

loop_
      _geom_bond_atom_site_label_1
      _geom_bond_atom_site_label_2
      _geom_bond_distance
      _geom_bond_site_symmetry_1
      _geom_bond_site_symmetry_2
      _geom_bond_publ_flag
  Li1       Nb1              3.0111(7)  .      4_555  N
  Li1       Nb1            3.38872(34)  .    104_445  N
  Li1       Nb1            3.38872(34)  .    104_545  N
  Li1       Nb1            3.38872(34)  .    104_555  N
  Li1       Nb1            3.06165(32)  .    201_445  N
  Li1       Nb1            3.06165(32)  .    201_455  N
  Li1       Nb1            3.06165(32)  .    201_555  N
  Li1       O1             2.07355(21)  .    104_445  N
  Li1       O1             2.07355(21)  .    105_545  N
  Li1       O1             2.07355(21)  .    106_555  N
  Li1       O1             2.24219(28)  .    201_445  N
  Li1       O1             2.24219(28)  .    202_555  N
  Li1       O1             2.24219(28)  .    203_455  N
  Li1       Na               3.7720(4)  .    104_445  N
  Li1       Na               3.7720(4)  .    104_545  N
  Li1       Na               3.7720(4)  .    104_555  N
  Li1       Na               3.7720(4)  .    204_444  N
  Li1       Na               3.7720(4)  .    204_454  N
  Li1       Na               3.7720(4)  .    204_554  N
  Nb1       Li1              3.0111(7)  .      4_554  N
  Nb1       Li1            3.06165(32)  .    101_444  N
  Nb1       Li1            3.06165(32)  .    101_544  N
  Nb1       Li1            3.06165(32)  .    101_554  N
  Nb1       Li1            3.38872(34)  .    204_444  N
  Nb1       Li1            3.38872(34)  .    204_454  N
  Nb1       Li1            3.38872(34)  .    204_554  N
  Nb1       O1             1.89287(19)  .      1_555  N
  Nb1       O1             1.89287(19)  .      2_555  N
  Nb1       O1             1.89287(19)  .      3_555  N
  Nb1       O1             2.11601(25)  .    204_444  N
  Nb1       O1             2.11601(25)  .    205_554  N
  Nb1       O1             2.11601(25)  .    206_454  N
  Nb1       Na               3.0111(7)  .      4_554  N
  Nb1       Na             3.06165(32)  .    101_444  N
  Nb1       Na             3.06165(32)  .    101_544  N
  Nb1       Na             3.06165(32)  .    101_554  N
  Nb1       Na             3.38872(34)  .    204_444  N
  Nb1       Na             3.38872(34)  .    204_454  N
  Nb1       Na             3.38872(34)  .    204_554  N
  O1        Li1            2.24219(28)  .    101_554  N
  O1        Li1            2.07355(21)  .    204_454  N
  O1        Nb1            1.89287(19)  .      1_555  N
  O1        Nb1            2.11601(25)  .    104_555  N
  O1        Na             2.24219(28)  .    101_554  N
  O1        Na             2.07355(21)  .    204_454  N
  Na        Li1              3.7720(4)  .    104_445  N
  Na        Li1              3.7720(4)  .    104_545  N
  Na        Li1              3.7720(4)  .    104_555  N
  Na        Li1              3.7720(4)  .    204_444  N
  Na        Li1              3.7720(4)  .    204_454  N
  Na        Li1              3.7720(4)  .    204_554  N
  Na        Nb1              3.0111(7)  .      4_555  N
  Na        Nb1            3.38872(34)  .    104_445  N
  Na        Nb1            3.38872(34)  .    104_545  N
  Na        Nb1            3.38872(34)  .    104_555  N
  Na        Nb1            3.06165(32)  .    201_445  N
  Na        Nb1            3.06165(32)  .    201_455  N
  Na        Nb1            3.06165(32)  .    201_555  N
  Na        O1             2.07355(21)  .    104_445  N
  Na        O1             2.07355(21)  .    105_545  N
  Na        O1             2.07355(21)  .    106_555  N
  Na        O1             2.24219(28)  .    201_445  N
  Na        O1             2.24219(28)  .    202_555  N
  Na        O1             2.24219(28)  .    203_455  N
  Na        Na               3.7720(4)  .    104_445  N
  Na        Na               3.7720(4)  .    104_545  N
  Na        Na               3.7720(4)  .    104_555  N
  Na        Na               3.7720(4)  .    204_444  N
  Na        Na               3.7720(4)  .    204_454  N
  Na        Na               3.7720(4)  .    204_554  N

loop_
      _geom_angle_atom_site_label_1
      _geom_angle_atom_site_label_2
      _geom_angle_atom_site_label_3
      _geom_angle
      _geom_angle_site_symmetry_1
      _geom_angle_site_symmetry_2
      _geom_angle_site_symmetry_3
      _geom_angle_publ_flag
  Nb1       Li1       O1              110.164(5)      4_555  .    104_445  N
  Nb1       Li1       O1              110.164(5)      4_555  .    105_545  N
  Nb1       Li1       O1              110.164(5)      4_555  .    106_555  N
  Nb1       Li1       O1               44.586(7)      4_555  .    201_445  N
  Nb1       Li1       O1               44.586(7)      4_555  .    202_555  N
  Nb1       Li1       O1               44.586(7)      4_555  .    203_455  N
  O1        Li1       O1              108.770(5)    104_445  .    105_545  N
  O1        Li1       O1              108.770(5)    104_445  .    106_555  N
  O1        Li1       O1               89.720(7)    104_445  .    201_445  N
  O1        Li1       O1            153.9695(23)    104_445  .    202_555  N
  O1        Li1       O1               80.956(8)    104_445  .    203_455  N
  O1        Li1       O1              108.770(5)    105_545  .    106_555  N
  O1        Li1       O1               80.956(8)    105_545  .    201_445  N
  O1        Li1       O1               89.720(7)    105_545  .    202_555  N
  O1        Li1       O1            153.9694(23)    105_545  .    203_455  N
  O1        Li1       O1            153.9694(23)    106_555  .    201_445  N
  O1        Li1       O1               80.956(8)    106_555  .    202_555  N
  O1        Li1       O1               89.720(7)    106_555  .    203_455  N
  O1        Li1       O1              74.880(11)    201_445  .    202_555  N
  O1        Li1       O1              74.880(11)    201_445  .    203_455  N
  O1        Li1       O1              74.881(11)    202_555  .    203_455  N
  Li1       Nb1       O1              118.300(6)      4_554  .      1_555  N
  Li1       Nb1       O1              118.300(6)      4_554  .      2_555  N
  Li1       Nb1       O1              118.300(6)      4_554  .      3_555  N
  Li1       Nb1       O1               48.059(7)      4_554  .    204_444  N
  Li1       Nb1       O1               48.059(7)      4_554  .    205_554  N
  Li1       Nb1       O1               48.059(7)      4_554  .    206_454  N
  Li1       Nb1       Na                     0.0      4_554  .      4_554  N
  Li1       Nb1       Na             76.7929(31)      4_554  .    101_444  N
  Li1       Nb1       Na             76.7929(31)      4_554  .    101_544  N
  Li1       Nb1       Na             76.7929(31)      4_554  .    101_554  N
  O1        Nb1       O1               99.373(7)      1_555  .      2_555  N
  O1        Nb1       O1               99.373(7)      1_555  .      3_555  N
  O1        Nb1       O1            166.3117(11)      1_555  .    204_444  N
  O1        Nb1       O1               88.604(9)      1_555  .    205_554  N
  O1        Nb1       O1               90.191(9)      1_555  .    206_454  N
  O1        Nb1       Na              118.300(6)      1_555  .      4_554  N
  O1        Nb1       Na            102.7943(23)      1_555  .    101_444  N
  O1        Nb1       Na                141.9619      1_555  .    101_544  N
  O1        Nb1       Na               46.834(8)      1_555  .    101_554  N
  O1        Nb1       O1               99.373(7)      2_555  .      3_555  N
  O1        Nb1       O1               90.191(9)      2_555  .    204_444  N
  O1        Nb1       O1            166.3117(11)      2_555  .    205_554  N
  O1        Nb1       O1               88.604(9)      2_555  .    206_454  N
  O1        Nb1       Na              118.300(6)      2_555  .      4_554  N
  O1        Nb1       Na               46.834(8)      2_555  .    101_444  N
  O1        Nb1       Na            102.7943(23)      2_555  .    101_544  N
  O1        Nb1       Na                141.9619      2_555  .    101_554  N
  O1        Nb1       O1               88.604(9)      3_555  .    204_444  N
  O1        Nb1       O1               90.191(9)      3_555  .    205_554  N
  O1        Nb1       O1            166.3117(11)      3_555  .    206_454  N
  O1        Nb1       Na              118.300(6)      3_555  .      4_554  N
  O1        Nb1       Na                141.9619      3_555  .    101_444  N
  O1        Nb1       Na               46.834(8)      3_555  .    101_544  N
  O1        Nb1       Na            102.7943(23)      3_555  .    101_554  N
  O1        Nb1       O1              80.209(11)    204_444  .    205_554  N
  O1        Nb1       O1              80.209(11)    204_444  .    206_454  N
  O1        Nb1       Na               48.059(7)    204_444  .      4_554  N
  O1        Nb1       Na             76.6598(28)    204_444  .    101_444  N
  O1        Nb1       Na             42.5084(13)    204_444  .    101_544  N
  O1        Nb1       Na              120.651(9)    204_444  .    101_554  N
  O1        Nb1       O1              80.209(11)    205_554  .    206_454  N
  O1        Nb1       Na               48.059(7)    205_554  .      4_554  N
  O1        Nb1       Na              120.651(9)    205_554  .    101_444  N
  O1        Nb1       Na             76.6598(28)    205_554  .    101_544  N
  O1        Nb1       Na             42.5084(13)    205_554  .    101_554  N
  O1        Nb1       Na               48.059(7)    206_454  .      4_554  N
  O1        Nb1       Na             42.5084(13)    206_454  .    101_444  N
  O1        Nb1       Na              120.651(9)    206_454  .    101_544  N
  O1        Nb1       Na             76.6598(28)    206_454  .    101_554  N
  Na        Nb1       Na             76.7929(31)      4_554  .    101_444  N
  Na        Nb1       Na             76.7929(31)      4_554  .    101_544  N
  Na        Nb1       Na             76.7929(31)      4_554  .    101_554  N
  Na        Nb1       Na            114.9421(23)    101_444  .    101_544  N
  Na        Nb1       Na            114.9420(23)    101_444  .    101_554  N
  Na        Nb1       Na            114.9421(23)    101_544  .    101_554  N
  Li1       O1        Li1           121.8081(27)    101_554  .    204_454  N
  Li1       O1        Nb1             95.160(10)    101_554  .      1_555  N
  Li1       O1        Nb1             87.354(14)    101_554  .    104_555  N
  Li1       O1        Na                     0.0    101_554  .    101_554  N
  Li1       O1        Na            121.8081(27)    101_554  .    204_454  N
  Li1       O1        Nb1           117.3037(27)    204_454  .      1_555  N
  Li1       O1        Nb1              93.898(7)    204_454  .    104_555  N
  Li1       O1        Na            121.8081(27)    204_454  .    101_554  N
  Li1       O1        Na                     0.0    204_454  .    204_454  N
  Nb1       O1        Nb1           140.3467(26)      1_555  .    104_555  N
  Nb1       O1        Na              95.160(10)      1_555  .    101_554  N
  Nb1       O1        Na            117.3037(27)      1_555  .    204_454  N
  Nb1       O1        Na              87.354(14)    104_554  .    101_554  N
  Nb1       O1        Na               93.898(7)    104_554  .    204_454  N
  Na        O1        Na            121.8081(27)    101_554  .    204_454  N
  Nb1       Na        Nb1            76.7929(31)      4_555  .    201_445  N
  Nb1       Na        Nb1            76.7929(31)      4_555  .    201_455  N
  Nb1       Na        Nb1            76.7929(31)      4_555  .    201_555  N
  Nb1       Na        O1              110.164(5)      4_555  .    104_445  N
  Nb1       Na        O1              110.164(5)      4_555  .    105_545  N
  Nb1       Na        O1              110.164(5)      4_555  .    106_555  N
  Nb1       Na        O1               44.586(7)      4_555  .    201_445  N
  Nb1       Na        O1               44.586(7)      4_555  .    202_555  N
  Nb1       Na        O1               44.586(7)      4_555  .    203_455  N
  Nb1       Na        Na               52.205(7)      4_555  .    104_444  N
  Nb1       Na        Na               52.205(7)      4_555  .    104_544  N
  Nb1       Na        Na               52.205(7)      4_555  .    104_554  N
  Nb1       Na        Na              127.795(7)      4_555  .    204_444  N
  Nb1       Na        Na              127.795(7)      4_555  .    204_454  N
  Nb1       Na        Na              127.795(7)      4_555  .    204_554  N
  Nb1       Na        Nb1           114.9421(23)    201_445  .    201_455  N
  Nb1       Na        Nb1           114.9420(23)    201_445  .    201_555  N
  Nb1       Na        O1             95.8777(20)    201_445  .    104_445  N
  Nb1       Na        O1               43.593(6)    201_445  .    105_545  N
  Nb1       Na        O1           149.10510(30)    201_445  .    106_555  N
  Nb1       Na        O1             38.0062(26)    201_445  .    201_445  N
  Nb1       Na        O1               84.890(4)    201_445  .    202_555  N
  Nb1       Na        O1              112.884(8)    201_445  .    203_455  N
  Nb1       Na        Na              58.3540(9)    201_445  .    104_444  N
  Nb1       Na        Na              58.3540(9)    201_445  .    104_544  N
  Nb1       Na        Na             128.998(10)    201_445  .    104_554  N
  Nb1       Na        Na              51.002(10)    201_445  .    204_444  N
  Nb1       Na        Na             121.6460(9)    201_445  .    204_454  N
  Nb1       Na        Na             121.6460(9)    201_445  .    204_554  N
  Nb1       Na        Nb1           114.9420(23)    201_455  .    201_555  N
  Nb1       Na        O1               43.593(6)    201_455  .    104_445  N
  Nb1       Na        O1           149.10510(30)    201_455  .    105_545  N
  Nb1       Na        O1             95.8777(20)    201_455  .    106_555  N
  Nb1       Na        O1               84.890(4)    201_455  .    201_445  N
  Nb1       Na        O1              112.884(8)    201_455  .    202_555  N
  Nb1       Na        O1             38.0062(26)    201_455  .    203_455  N
  Nb1       Na        Na              58.3540(9)    201_455  .    104_444  N
  Nb1       Na        Na             128.998(10)    201_455  .    104_544  N
  Nb1       Na        Na              58.3540(9)    201_455  .    104_554  N
  Nb1       Na        Na             121.6460(9)    201_455  .    204_444  N
  Nb1       Na        Na              51.002(10)    201_455  .    204_454  N
  Nb1       Na        Na             121.6460(9)    201_455  .    204_554  N
  Nb1       Na        O1           149.10510(30)    201_555  .    104_445  N
  Nb1       Na        O1             95.8777(20)    201_555  .    105_545  N
  Nb1       Na        O1               43.593(6)    201_555  .    106_555  N
  Nb1       Na        O1              112.884(8)    201_555  .    201_445  N
  Nb1       Na        O1             38.0062(26)    201_555  .    202_555  N
  Nb1       Na        O1               84.890(4)    201_555  .    203_455  N
  Nb1       Na        Na             128.998(10)    201_555  .    104_444  N
  Nb1       Na        Na              58.3540(9)    201_555  .    104_544  N
  Nb1       Na        Na              58.3540(9)    201_555  .    104_554  N
  Nb1       Na        Na             121.6460(9)    201_555  .    204_444  N
  Nb1       Na        Na             121.6460(9)    201_555  .    204_454  N
  Nb1       Na        Na              51.002(10)    201_555  .    204_554  N
  O1        Na        O1              108.770(5)    104_445  .    105_545  N
  O1        Na        O1              108.770(5)    104_445  .    106_555  N
  O1        Na        O1               89.720(7)    104_445  .    201_445  N
  O1        Na        O1            153.9695(23)    104_445  .    202_555  N
  O1        Na        O1               80.956(8)    104_445  .    203_455  N
  O1        Na        Na              65.081(10)    104_444  .    104_444  N
  O1        Na        Na           149.65840(10)    104_444  .    104_544  N
  O1        Na        Na              101.072(5)    104_444  .    104_554  N
  O1        Na        Na               78.928(5)    104_444  .    204_444  N
  O1        Na        Na            30.34160(10)    104_444  .    204_454  N
  O1        Na        Na             114.919(10)    104_444  .    204_554  N
  O1        Na        O1              108.770(5)    105_545  .    106_555  N
  O1        Na        O1               80.956(8)    105_545  .    201_445  N
  O1        Na        O1               89.720(7)    105_545  .    202_555  N
  O1        Na        O1            153.9694(23)    105_545  .    203_455  N
  O1        Na        Na              101.072(5)    105_544  .    104_444  N
  O1        Na        Na              65.081(10)    105_544  .    104_544  N
  O1        Na        Na           149.65840(10)    105_544  .    104_554  N
  O1        Na        Na            30.34160(10)    105_544  .    204_444  N
  O1        Na        Na             114.919(10)    105_544  .    204_454  N
  O1        Na        Na               78.928(5)    105_544  .    204_554  N
  O1        Na        O1            153.9694(23)    106_555  .    201_445  N
  O1        Na        O1               80.956(8)    106_555  .    202_555  N
  O1        Na        O1               89.720(7)    106_555  .    203_455  N
  O1        Na        Na           149.65840(10)    106_554  .    104_444  N
  O1        Na        Na              101.072(5)    106_554  .    104_544  N
  O1        Na        Na              65.081(10)    106_554  .    104_554  N
  O1        Na        Na             114.919(10)    106_554  .    204_444  N
  O1        Na        Na               78.928(5)    106_554  .    204_454  N
  O1        Na        Na            30.34160(10)    106_554  .    204_554  N
  O1        Na        O1              74.880(11)    201_445  .    202_555  N
  O1        Na        O1              74.880(11)    201_445  .    203_455  N
  O1        Na        Na             27.8502(28)    201_445  .    104_444  N
  O1        Na        Na               60.249(7)    201_445  .    104_544  N
  O1        Na        Na              94.073(13)    201_445  .    104_554  N
  O1        Na        Na              85.927(13)    201_445  .    204_444  N
  O1        Na        Na              119.751(7)    201_445  .    204_454  N
  O1        Na        Na            152.1498(28)    201_445  .    204_554  N
  O1        Na        O1              74.881(11)    202_555  .    203_455  N
  O1        Na        Na              94.073(13)    202_555  .    104_444  N
  O1        Na        Na             27.8502(28)    202_555  .    104_544  N
  O1        Na        Na               60.249(7)    202_555  .    104_554  N
  O1        Na        Na              119.751(7)    202_555  .    204_444  N
  O1        Na        Na            152.1498(28)    202_555  .    204_454  N
  O1        Na        Na              85.927(13)    202_555  .    204_554  N
  O1        Na        Na               60.249(7)    203_455  .    104_444  N
  O1        Na        Na              94.073(13)    203_455  .    104_544  N
  O1        Na        Na             27.8502(28)    203_455  .    104_554  N
  O1        Na        Na            152.1498(28)    203_455  .    204_444  N
  O1        Na        Na              85.927(13)    203_455  .    204_454  N
  O1        Na        Na              119.751(7)    203_455  .    204_554  N
  Na        Na        Na              86.368(10)    104_444  .    104_544  N
  Na        Na        Na              86.368(10)    104_444  .    104_554  N
  Na        Na        Na              93.632(10)    104_444  .    204_444  N
  Na        Na        Na              93.632(10)    104_444  .    204_454  N
  Na        Na        Na                   180.0    104_444  .    204_554  N
  Na        Na        Na              86.368(10)    104_544  .    104_554  N
  Na        Na        Na              93.632(10)    104_544  .    204_444  N
  Na        Na        Na                   180.0    104_544  .    204_454  N
  Na        Na        Na              93.632(10)    104_544  .    204_554  N
  Na        Na        Na                   180.0    104_554  .    204_444  N
  Na        Na        Na              93.632(10)    104_554  .    204_454  N
  Na        Na        Na              93.632(10)    104_554  .    204_554  N
  Na        Na        Na              86.368(10)    204_444  .    204_454  N
  Na        Na        Na              86.368(10)    204_444  .    204_554  N
  Na        Na        Na              86.368(10)    204_454  .    204_554  N

# Powder diffraction data for histogram  1
data_LNN20R3C_p_01

_pd_block_id
  2017-01-13T12:46|LNN20R3C_H_01|LNN20_R3c|1
#==============================================================================
# 9. INSTRUMENT CHARACTERIZATION

_exptl_special_details
; ?
;

# if regions of the data are excluded, the reason(s) are supplied here:
_pd_proc_info_excluded_regions
; ?
;

# The following item is used to identify the equipment used to record
# the powder pattern when the diffractogram was measured at a laboratory
# other than the authors' home institution, e.g. when neutron or synchrotron
# radiation is used.

_pd_instr_location
; ?
;
_pd_calibration_special_details           # description of the method used
                                          # to calibrate the instrument
; ?
;

_diffrn_ambient_temperature       293
_diffrn_source                    ?
_diffrn_source_target             ?
_diffrn_source_type               ?
_diffrn_measurement_device_type   'energy dispersive powder neutron diffractometer'
_diffrn_detector                  ?
_diffrn_detector_type             'HRPD instrument ISIS banks 1 and 2'

_pd_meas_scan_method              'tof'
_pd_meas_special_details
;  ?
;

# The following two items identify the program(s) used (if appropriate).
_computing_data_collection        ?
_computing_data_reduction         ?

# Describe any processing performed on the data, prior to refinement.
# For example: a manual Lp correction or a precomputed absorption correction
_pd_proc_info_data_reduction      ?

# The following item is used for angular dispersive measurements only.

_diffrn_radiation_monochromator   ?

# The following items are used to define the size of the instrument.
# Not all distances are appropriate for all instrument types.

_pd_instr_dist_src/mono           ?
_pd_instr_dist_mono/spec          ?
_pd_instr_dist_src/spec           ?
_pd_instr_dist_spec/anal          ?
_pd_instr_dist_anal/detc          ?
_pd_instr_dist_spec/detc          ?

# 10. Specimen size and mounting information

# The next three fields give the specimen dimensions in mm.  The equatorial
# plane contains the incident and diffracted beam.

_pd_spec_size_axial               ?       # perpendicular to
                                          # equatorial plane

_pd_spec_size_equat               ?       # parallel to
                                          # scattering vector
                                          # in transmission

_pd_spec_size_thick               ?       # parallel to
                                          # scattering vector
                                          # in reflection

_pd_spec_mounting                         # This field should be
                                          # used to give details of the
                                          # container.
; ?
;

_pd_spec_mount_mode               ?       # options are 'reflection'
                                          # or 'transmission'

_pd_spec_shape                    ?       # options are 'cylinder'
                                          # 'flat_sheet' or 'irregular'

# phase table
loop_     _pd_phase_id
          _pd_phase_block_id
          _pd_phase_mass_%
          _pd_proc_ls_profile_function
          _pd_proc_ls_peak_cutoff
  1  2017-01-13T12:46|LNN20R3C_phase1|LNN20_R3c||
           99.14
;
 TOF Profile function number 3 with  21 terms
 Profile coefficients for exponential pseudovoigt
  convolution Von Dreele, 1990 (unpublished)
 #1 (alp  ) =   0.1481 #2 (bet-0) = 0.026128 #3 (bet-1) = 0.003691
 #4 (sig-0) =      0.0 #5 (sig-1) =   1222.4 #6 (sig-2) =    291.6
 #7 (gam-0) =     0.00 #8 (gam-1) =    67.72 #9 (gam-2) =     0.00
 #10(gsf  ) =     0.00 #11(g1ec ) =     0.00 #12(g2ec ) =     0.00
 #13(rstr ) =    0.000 #14(rsta ) =    0.000 #15(rsca ) =    0.000
 #16(L11)   =    0.000 #17(L22)   =    0.000 #18(L33)   =    0.000
 #19(L12)   =    0.000 #20(L13)   =    0.000 #21(L23)   =    0.000
 Peak tails are ignored  where the intensity is below 0.0010 times the peak
   Aniso. broadening axis   0.0   0.0   1.0
;
           0.00100
  2  2017-01-13T12:46|LNN20R3C_phase2|LNN20_R3c||
            0.86(5)
;
 TOF Profile function number 3 with  14 terms
 Profile coefficients for exponential pseudovoigt
  convolution Von Dreele, 1990 (unpublished)
 #1 (alp  ) =   0.1481 #2 (bet-0) = 0.026128 #3 (bet-1) = 0.003691
 #4 (sig-0) =      0.0 #5 (sig-1) =    115.1 #6 (sig-2) =     18.1
 #7 (gam-0) =     0.00 #8 (gam-1) =     4.48 #9 (gam-2) =     0.00
 #10(gsf  ) =     0.00 #11(g1ec ) =     0.00 #12(g2ec ) =     0.00
 #13(rstr ) =    0.000 #14(rsta ) =    0.000 #15(rsca ) =    0.000
 #16(L11)   =    0.000 #17(L22)   =    0.000 #18(L33)   =    0.000
 #19(L12)   =    0.000 #20(L13)   =    0.000 #21(L23)   =    0.000
 Peak tails are ignored  where the intensity is below 0.0010 times the peak
   Aniso. broadening axis   0.0   0.0   1.0
;
           0.00100

loop_ _atom_type_symbol
      _atom_type_scat_length_neutron
      _atom_type_scat_source
  Na+1   0.3630
  International_Tables_Vol_C
  Nb+5   0.7054
  International_Tables_Vol_C
  O-2   0.5803
  International_Tables_Vol_C
  Li  -0.1900
  International_Tables_Vol_C
  Li+1  -0.1900
  International_Tables_Vol_C
  Na   0.3630
  International_Tables_Vol_C
_diffrn_radiation_probe                neutron
_pd_proc_ls_prof_R_factor              0.0422
_pd_proc_ls_prof_wR_factor             0.0437
_pd_proc_ls_prof_wR_expected           0.0279
_refine_ls_R_Fsqd_factor               0.03695

_pd_proc_ls_background_function
;   GSAS Background function number 1 with  9 terms.
 Shifted Chebyshev function of 1st kind
      1:    2.80702     2:   0.338030     3:  -0.181770     4:  -7.827340E-02
      5:  -6.769760E-02 6:  -3.587460E-02 7:  -9.836430E-03 8:  -4.053530E-02
      9:  -1.884010E-02
;

_exptl_absorpt_process_details
;   GSAS Absorption/surface roughness correction: function number 0
 No correction is applied.
;
_exptl_absorpt_correction_T_min        1.00000
_exptl_absorpt_correction_T_max        1.00000
# Extinction correction
_gsas_exptl_extinct_corr_T_min         1.00000
_gsas_exptl_extinct_corr_T_max         1.00000
_pd_proc_info_datetime                 2017-01-13T12:46:36
_pd_calc_method                        "Rietveld Refinement"
_pd_meas_2theta_fixed                  168.33

#---- raw/calc data loop -----

loop_
      _pd_meas_time_of_flight
      _pd_proc_d_spacing
      _pd_meas_intensity_total
      _pd_proc_ls_weight
      _pd_proc_intensity_bkg_calc
      _pd_calc_intensity_total
  31370.1   .           1.68(24)     .       .        .
  31379.6   .           1.95(26)     .       .        .
  31389.0   .           1.54(23)     .       .        .
  31398.4   .           2.11(30)     .       .        .
  31407.8   .           1.64(23)     .       .        .
  31417.2   .           1.91(24)     .       .        .
  31426.7   .           1.67(25)     .       .        .
  31436.1   .           1.85(24)     .       .        .
  31445.5   .           2.13(28)     .       .        .
  31454.9   .           1.67(22)     .       .        .
  31464.4   .           2.14(26)     .       .        .
  31473.8   .           2.22(27)     .       .        .
  31483.3   .           1.93(23)     .       .        .
  31492.7   .           1.90(22)     .       .        .
  31502.2   .           2.41(28)     .       .        .
  31511.6   .           2.47(27)     .       .        .
  31521.1   .           2.42(29)     .       .        .
  31530.5   .           2.58(28)     .       .        .
  31540.0   .           2.36(24)     .       .        .
  31549.4   .           2.11(22)     .       .        .
  31558.9   .           2.36(26)     .       .        .
  31568.4   .           2.56(26)     .       .        .
  31577.8   .           2.22(23)     .       .        .
  31587.3   .           2.05(23)     .       .        .
  31596.8   .           2.37(25)     .       .        .
  31606.3   .           2.64(25)     .       .        .
  31615.8   .           2.50(25)     .       .        .
  31625.2   .           2.49(26)     .       .        .
  31634.7   .           2.25(23)     .       .        .
  31644.2   .           2.03(20)     .       .        .
  31653.7   .           2.46(24)     .       .        .
  31663.2   .           2.37(23)     .       .        .
  31672.7   .           2.04(20)     .       .        .
  31682.2   .           2.36(25)     .       .        .
  31691.7   .           2.14(22)     .       .        .
  31701.2   .           1.61(19)     .       .        .
  31710.7   .           1.83(21)     .       .        .
  31720.2   .           2.02(20)     .       .        .
  31729.8   .           1.94(20)     .       .        .
  31739.3   .           1.65(17)     .       .        .
  31748.8   .           1.52(17)     .       .        .
  31758.3   .           1.88(19)     .       .        .
  31767.9   .           1.70(18)     .       .        .
  31777.4   .           1.79(18)     .       .        .
  31786.9   .           1.93(20)     .       .        .
  31796.5   .           1.74(17)     .       .        .
  31806.0   .           1.96(19)     .       .        .
  31815.5   .           1.85(18)     .       .        .
  31825.1   .           1.95(20)     .       .        .
  31834.6   .           1.77(18)     .       .        .
  31844.2   .           1.94(19)     .       .        .
  31853.7   .           1.86(18)     .       .        .
  31863.3   .           2.10(19)     .       .        .
  31872.8   .           2.39(19)     .       .        .
  31882.4   .           2.22(18)     .       .        .
  31892.0   .           2.15(19)     .       .        .
  31901.5   .           2.38(20)     .       .        .
  31911.1   .           2.65(21)     .       .        .
  31920.7   .           2.35(19)     .       .        .
  31930.3   .           2.41(20)     .       .        .
  31939.8   .           2.42(19)     .       .        .
  31949.4   .           2.87(21)     .       .        .
  31959.0   .           2.97(22)     .       .        .
  31968.6   .           3.00(21)     .       .        .
  31978.2   .           3.07(22)     .       .        .
  31987.8   .           3.17(22)     .       .        .
  31997.4   .           3.04(21)     .       .        .
  32007.0   .           3.23(22)     .       .        .
  32016.6   .           3.12(22)     .       .        .
  32026.2   .           3.11(22)     .       .        .
  32035.8   .           2.79(21)     .       .        .
  32045.4   .           3.15(22)     .       .        .
  32055.0   .           2.60(19)     .       .        .
  32064.6   .           2.31(17)     .       .        .
  32074.2   .           2.45(18)     .       .        .
  32083.9   .           2.74(20)     .       .        .
  32093.5   .           2.52(19)     .       .        .
  32103.1   .           2.44(19)     .       .        .
  32112.8   .           2.21(17)     .       .        .
  32122.4   .           2.32(17)     .       .        .
  32132.0   .           2.19(17)     .       .        .
  32141.7   .           1.92(15)     .       .        .
  32151.3   .           2.38(18)     .       .        .
  32160.9   .           2.07(16)     .       .        .
  32170.6   .           2.31(17)     .       .        .
  32180.3   .           2.16(16)     .       .        .
  32189.9   .           2.16(17)     .       .        .
  32199.6   .           2.15(18)     .       .        .
  32209.2   .           2.07(17)     .       .        .
  32218.9   .           2.13(15)     .       .        .
  32228.5   .           2.11(16)     .       .        .
  32238.2   .           1.73(14)     .       .        .
  32247.9   .           2.13(17)     .       .        .
  32257.6   .           1.93(16)     .       .        .
  32267.2   .           1.69(14)     .       .        .
  32276.9   .           1.83(14)     .       .        .
  32286.6   .           1.77(14)     .       .        .
  32296.3   .           1.96(15)     .       .        .
  32306.0   .           1.72(14)     .       .        .
  32315.7   .           1.89(14)     .       .        .
  32325.4   .           1.80(14)     .       .        .
  32335.1   .           1.79(14)     .       .        .
  32344.8   .           1.75(14)     .       .        .
  32354.5   .           2.01(16)     .       .        .
  32364.2   .           2.17(15)     .       .        .
  32373.9   .           2.15(15)     .       .        .
  32383.6   .           2.13(15)     .       .        .
  32393.3   .           2.01(14)     .       .        .
  32403.0   .           2.29(15)     .       .        .
  32412.7   .           2.15(15)     .       .        .
  32422.5   .           2.21(15)     .       .        .
  32432.2   .           2.10(14)     .       .        .
  32441.9   .           2.43(16)     .       .        .
  32451.7   .           2.34(16)     .       .        .
  32461.4   .           2.24(14)     .       .        .
  32471.1   .           2.29(15)     .       .        .
  32480.9   .           2.40(16)     .       .        .
  32490.6   .           2.23(15)     .       .        .
  32500.4   .           2.43(15)     .       .        .
  32510.1   .           2.54(16)     .       .        .
  32519.9   .           2.51(16)     .       .        .
  32529.6   .           2.51(15)     .       .        .
  32539.4   .           2.60(15)     .       .        .
  32549.1   .           2.44(15)     .       .        .
  32558.9   .           2.87(17)     .       .        .
  32568.7   .           2.83(16)     .       .        .
  32578.4   .           2.50(15)     .       .        .
  32588.2   .           2.66(15)     .       .        .
  32598.0   .           2.69(15)     .       .        .
  32607.8   .           2.63(15)     .       .        .
  32617.6   .           2.25(14)     .       .        .
  32627.3   .           2.46(15)     .       .        .
  32637.1   .           2.51(15)     .       .        .
  32646.9   .           2.30(14)     .       .        .
  32656.7   .           2.24(15)     .       .        .
  32666.5   .           1.82(12)     .       .        .
  32676.3   .           2.08(13)     .       .        .
  32686.1   .           1.86(12)     .       .        .
  32695.9   .           1.95(13)     .       .        .
  32705.7   .           2.09(13)     .       .        .
  32715.5   .           1.82(12)     .       .        .
  32725.4   .           1.95(12)     .       .        .
  32735.2   .           1.95(13)     .       .        .
  32745.0   .           1.97(13)     .       .        .
  32754.8   .           2.09(13)     .       .        .
  32764.7   .           1.90(13)     .       .        .
  32774.5   .           2.07(13)     .       .        .
  32784.3   .           1.88(12)     .       .        .
  32794.1   .           2.03(13)     .       .        .
  32804.0   .           2.09(13)     .       .        .
  32813.8   .           2.06(13)     .       .        .
  32823.7   .           2.13(13)     .       .        .
  32833.5   .           2.15(12)     .       .        .
  32843.4   .           2.50(15)     .       .        .
  32853.2   .           2.55(15)     .       .        .
  32863.1   .           2.27(14)     .       .        .
  32872.9   .           2.11(13)     .       .        .
  32882.8   .           2.39(14)     .       .        .
  32892.7   .           2.19(13)     .       .        .
  32902.5   .           2.12(13)     .       .        .
  32912.4   .           2.03(12)     .       .        .
  32922.3   .           2.24(13)     .       .        .
  32932.1   .           2.35(14)     .       .        .
  32942.0   .           2.23(13)     .       .        .
  32951.9   .           1.88(11)     .       .        .
  32961.8   .           2.07(12)     .       .        .
  32971.7   .           2.04(12)     .       .        .
  32981.6   .           2.17(13)     .       .        .
  32991.5   .           2.04(12)     .       .        .
  33001.4   .           2.11(12)     .       .        .
  33011.3   .           2.02(12)     .       .        .
  33021.2   .           2.06(12)     .       .        .
  33031.1   .           1.83(11)     .       .        .
  33041.0   .           2.00(12)     .       .        .
  33050.9   .           2.21(13)     .       .        .
  33060.8   .           1.90(11)     .       .        .
  33070.7   .           2.15(12)     .       .        .
  33080.7   .           2.21(13)     .       .        .
  33090.6   .           2.15(12)     .       .        .
  33100.5   .           2.57(14)     .       .        .
  33110.4   .           2.15(12)     .       .        .
  33120.4   .           2.18(12)     .       .        .
  33130.3   .           2.33(13)     .       .        .
  33140.2   .           2.15(12)     .       .        .
  33150.2   .           2.26(12)     .       .        .
  33160.1   .           2.06(12)     .       .        .
  33170.1   .           2.37(13)     .       .        .
  33180.0   .           2.31(12)     .       .        .
  33190.0   .           2.37(13)     .       .        .
  33199.9   .           2.60(14)     .       .        .
  33209.9   .           2.64(14)     .       .        .
  33219.9   .           2.63(13)     .       .        .
  33229.8   .           2.76(14)     .       .        .
  33239.8   .           2.47(13)     .       .        .
  33249.8   .           2.41(12)     .       .        .
  33259.8   .           2.30(13)     .       .        .
  33269.7   .           2.32(12)     .       .        .
  33279.7   .           2.42(13)     .       .        .
  33289.7   .           2.19(11)     .       .        .
  33299.7   .           1.99(11)     .       .        .
  33309.7   .           2.02(11)     .       .        .
  33319.7   .           1.85(10)     .       .        .
  33329.7   .           1.93(11)     .       .        .
  33339.7   .           1.91(11)     .       .        .
  33349.7   .           1.99(12)     .       .        .
  33359.7   .           1.84(11)     .       .        .
  33369.7   .           1.76(10)     .       .        .
  33379.7   .           1.95(11)     .       .        .
  33389.7   .           1.81(10)     .       .        .
  33399.7   .           1.96(11)     .       .        .
  33409.7   .           1.85(11)     .       .        .
  33419.8   .           1.83(10)     .       .        .
  33429.8   .           1.83(11)     .       .        .
  33439.8   .           1.70(10)     .       .        .
  33449.8   .           1.92(11)     .       .        .
  33459.9   .           1.98(11)     .       .        .
  33469.9   .           1.97(11)     .       .        .
  33480.0   .           1.81(10)     .       .        .
  33490.0   .           1.84(10)     .       .        .
  33500.0   .           2.02(11)     .       .        .
  33510.1   .           2.05(11)     .       .        .
  33520.2   .           1.96(11)     .       .        .
  33530.2   .           1.90(10)     .       .        .
  33540.3   .           2.06(11)     .       .        .
  33550.3   .           2.08(11)     .       .        .
  33560.4   .           1.89(10)     .       .        .
  33570.5   .           2.00(11)     .       .        .
  33580.5   .           2.05(11)     .       .        .
  33590.6   .           1.99(11)     .       .        .
  33600.7   .           2.03(11)     .       .        .
  33610.8   .           1.94(11)     .       .        .
  33620.8   .           1.85(10)     .       .        .
  33630.9   .           1.90(10)     .       .        .
  33641.0   .           1.96(11)     .       .        .
  33651.1   .           1.95(10)     .       .        .
  33661.2   .           1.83(10)     .       .        .
  33671.3   .           1.82(10)     .       .        .
  33681.4   .           1.96(11)     .       .        .
  33691.5   .           1.92(11)     .       .        .
  33701.6   .           1.67(9)      .       .        .
  33711.7   .           1.94(10)     .       .        .
  33721.8   .           1.99(11)     .       .        .
  33732.0   .           1.86(10)     .       .        .
  33742.1   .           1.73(10)     .       .        .
  33752.2   .           1.93(11)     .       .        .
  33762.3   .           1.78(10)     .       .        .
  33772.5   .           1.78(9)      .       .        .
  33782.6   .           1.72(10)     .       .        .
  33792.7   .           1.76(10)     .       .        .
  33802.9   .           1.89(10)     .       .        .
  33813.0   .           2.05(11)     .       .        .
  33823.1   .           1.86(10)     .       .        .
  33833.3   .           1.69(9)      .       .        .
  33843.4   .           1.90(10)     .       .        .
  33853.6   .           1.89(10)     .       .        .
  33863.8   .           1.91(10)     .       .        .
  33873.9   .           2.04(10)     .       .        .
  33884.1   .           2.16(10)     .       .        .
  33894.2   .           2.07(10)     .       .        .
  33904.4   .           2.00(10)     .       .        .
  33914.6   .           2.22(11)     .       .        .
  33924.8   .           2.12(11)     .       .        .
  33934.9   .           1.95(10)     .       .        .
  33945.1   .           2.18(11)     .       .        .
  33955.3   .           2.11(10)     .       .        .
  33965.5   .           2.03(10)     .       .        .
  33975.7   .           2.12(11)     .       .        .
  33985.9   .           2.04(10)     .       .        .
  33996.1   .           2.08(10)     .       .        .
  34006.3   .           2.17(11)     .       .        .
  34016.5   .           2.03(10)     .       .        .
  34026.7   .           2.02(10)     .       .        .
  34036.9   .           1.91(9)      .       .        .
  34047.1   .           2.10(10)     .       .        .
  34057.3   .           2.19(11)     .       .        .
  34067.5   .           2.18(11)     .       .        .
  34077.7   .           2.09(10)     .       .        .
  34088.0   .           2.07(10)     .       .        .
  34098.2   .           1.91(9)      .       .        .
  34108.4   .           2.05(10)     .       .        .
  34118.7   .           2.11(10)     .       .        .
  34128.9   .           2.05(10)     .       .        .
  34139.1   .           2.02(9)      .       .        .
  34149.4   .           2.16(10)     .       .        .
  34159.6   .           2.39(11)     .       .        .
  34169.9   .           2.55(11)     .       .        .
  34180.1   .           2.46(11)     .       .        .
  34190.4   .           2.46(11)     .       .        .
  34200.6   .           2.38(10)     .       .        .
  34210.9   .           2.39(10)     .       .        .
  34221.1   .           2.38(11)     .       .        .
  34231.4   .           2.43(11)     .       .        .
  34241.7   .           2.27(10)     .       .        .
  34252.0   .           2.12(10)     .       .        .
  34262.2   .           2.30(11)     .       .        .
  34272.5   .           2.06(10)     .       .        .
  34282.8   .           2.04(10)     .       .        .
  34293.1   .           2.02(10)     .       .        .
  34303.4   .           2.08(10)     .       .        .
  34313.7   .           2.15(10)     .       .        .
  34323.9   .           1.93(9)      .       .        .
  34334.2   .           2.13(10)     .       .        .
  34344.5   .           2.07(10)     .       .        .
  34354.8   .           2.27(10)     .       .        .
  34365.2   .           2.26(10)     .       .        .
  34375.5   .           2.29(10)     .       .        .
  34385.8   .           2.32(10)     .       .        .
  34396.1   .           2.50(11)     .       .        .
  34406.4   .           2.44(10)     .       .        .
  34416.7   .           2.32(10)     .       .        .
  34427.1   .           2.36(10)     .       .        .
  34437.4   .           2.29(10)     .       .        .
  34447.7   .           2.13(9)      .       .        .
  34458.1   .           2.13(10)     .       .        .
  34468.4   .           2.19(10)     .       .        .
  34478.7   .           2.30(10)     .       .        .
  34489.1   .           2.12(10)     .       .        .
  34499.4   .           1.98(9)      .       .        .
  34509.8   .           2.06(9)      .       .        .
  34520.1   .           2.31(10)     .       .        .
  34530.5   .           2.23(10)     .       .        .
  34540.8   .           2.19(10)     .       .        .
  34551.2   .           2.11(9)      .       .        .
  34561.6   .           2.17(9)      .       .        .
  34571.9   .           2.32(10)     .       .        .
  34582.3   .           2.30(10)     .       .        .
  34592.7   .           2.43(10)     .       .        .
  34603.1   .           2.50(10)     .       .        .
  34613.4   .           2.51(11)     .       .        .
  34623.8   .           2.54(10)     .       .        .
  34634.2   .           2.73(11)     .       .        .
  34644.6   .           3.04(11)     .       .        .
  34655.0   .           2.90(11)     .       .        .
  34665.4   .           3.06(11)     .       .        .
  34675.8   .           3.19(11)     .       .        .
  34686.2   .           3.25(12)     .       .        .
  34696.6   .           3.35(12)     .       .        .
  34707.0   .           3.34(12)     .       .        .
  34717.4   .           3.06(11)     .       .        .
  34727.8   .           3.14(11)     .       .        .
  34738.3   .           3.08(11)     .       .        .
  34748.7   .           3.02(12)     .       .        .
  34759.1   .           2.78(11)     .       .        .
  34769.5   .           2.42(10)     .       .        .
  34780.0   .           2.62(10)     .       .        .
  34790.4   .           2.49(10)     .       .        .
  34800.8   .           2.35(10)     .       .        .
  34811.3   .           2.11(9)      .       .        .
  34821.7   .           2.45(10)     .       .        .
  34832.2   .           2.41(10)     .       .        .
  34842.6   .           2.35(9)      .       .        .
  34853.1   .           2.54(10)     .       .        .
  34863.5   .           2.56(10)     .       .        .
  34874.0   .           2.68(11)     .       .        .
  34884.4   .           2.43(10)     .       .        .
  34894.9   .           2.33(9)      .       .        .
  34905.4   .           2.37(10)     .       .        .
  34915.8   .           2.26(9)      .       .        .
  34926.3   .           2.19(9)      .       .        .
  34936.8   .           2.33(10)     .       .        .
  34947.3   .           2.21(9)      .       .        .
  34957.8   .           2.16(9)      .       .        .
  34968.2   .           2.09(9)      .       .        .
  34978.7   .           2.02(9)      .       .        .
  34989.2   .           2.01(8)      .       .        .
  34999.7   .           1.95(9)      .       .        .
  35010.2   .           1.97(9)      .       .        .
  35020.7   .           2.07(9)      .       .        .
  35031.2   .           2.06(9)      .       .        .
  35041.7   .           2.10(9)      .       .        .
  35052.3   .           2.14(9)      .       .        .
  35062.8   .           2.12(9)      .       .        .
  35073.3   .           2.16(9)      .       .        .
  35084.    .           2.21(9)      .       .        .
  35094.    .           2.37(10)     .       .        .
  35105.    .           2.32(9)      .       .        .
  35115.    .           2.21(9)      .       .        .
  35126.    .           2.28(9)      .       .        .
  35136.    .           2.35(9)      .       .        .
  35147.    .           2.26(9)      .       .        .
  35158.    .           2.27(9)      .       .        .
  35168.    .           2.25(9)      .       .        .
  35179.    .           2.23(9)      .       .        .
  35189.    .           2.07(9)      .       .        .
  35200.    .           2.21(9)      .       .        .
  35210.    .           2.22(9)      .       .        .
  35221.    .           2.10(9)      .       .        .
  35231.    .           2.03(8)      .       .        .
  35242.    .           2.09(9)      .       .        .
  35253.    .           1.96(9)      .       .        .
  35263.    .           2.17(9)      .       .        .
  35274.    .           1.99(8)      .       .        .
  35284.    .           1.97(8)      .       .        .
  35295.    .           2.00(8)      .       .        .
  35306.    .           2.00(8)      .       .        .
  35316.    .           1.89(8)      .       .        .
  35327.    .           1.99(8)      .       .        .
  35337.    .           1.92(8)      .       .        .
  35348.    .           1.99(8)      .       .        .
  35359.    .           1.88(8)      .       .        .
  35369.    .           1.98(8)      .       .        .
  35380.    .           1.94(8)      .       .        .
  35390.    .           1.98(8)      .       .        .
  35401.    .           2.03(8)      .       .        .
  35412.    .           2.02(8)      .       .        .
  35422.    .           1.96(8)      .       .        .
  35433.    .           2.13(9)      .       .        .
  35443.    .           2.00(8)      .       .        .
  35454.    .           1.99(8)      .       .        .
  35465.    .           2.12(8)      .       .        .
  35475.    .           2.17(9)      .       .        .
  35486.    .           2.24(9)      .       .        .
  35497.    .           2.40(9)      .       .        .
  35507.    .           2.48(9)      .       .        .
  35518.    .           2.54(9)      .       .        .
  35529.    .           2.45(9)      .       .        .
  35539.    .           2.59(9)      .       .        .
  35550.    .           2.43(9)      .       .        .
  35561.    .           2.40(9)      .       .        .
  35571.    .           2.40(9)      .       .        .
  35582.    .           2.20(8)      .       .        .
  35593.    .           2.15(8)      .       .        .
  35603.    .           2.20(8)      .       .        .
  35614.    .           2.14(8)      .       .        .
  35625.    .           2.19(9)      .       .        .
  35635.    .           2.13(8)      .       .        .
  35646.    .           2.00(8)      .       .        .
  35657.    .           2.07(8)      .       .        .
  35667.    .           1.99(8)      .       .        .
  35678.    .           2.15(8)      .       .        .
  35689.    .           1.97(8)      .       .        .
  35700.    .           1.86(7)      .       .        .
  35710.    .           2.03(8)      .       .        .
  35721.    .           1.99(8)      .       .        .
  35732.    .           2.01(8)      .       .        .
  35742.    .           1.94(8)      .       .        .
  35753.    .           1.96(8)      .       .        .
  35764.    .           1.90(8)      .       .        .
  35775.    .           1.96(8)      .       .        .
  35785.    .           1.99(8)      .       .        .
  35796.    .           1.93(8)      .       .        .
  35807.    .           1.95(8)      .       .        .
  35818.    .           1.88(8)      .       .        .
  35828.    .           1.99(8)      .       .        .
  35839.    .           1.96(8)      .       .        .
  35850.    .           1.93(8)      .       .        .
  35861.    .           2.06(8)      .       .        .
  35871.    .           2.07(8)      .       .        .
  35882.    .           2.11(8)      .       .        .
  35893.    .           2.17(8)      .       .        .
  35904.    .           2.17(8)      .       .        .
  35914.    .           2.20(8)      .       .        .
  35925.    .           2.10(8)      .       .        .
  35936.    .           2.19(8)      .       .        .
  35947.    .           2.32(8)      .       .        .
  35957.    .           2.33(8)      .       .        .
  35968.    .           2.37(8)      .       .        .
  35979.    .           2.37(8)      .       .        .
  35990.    .           2.38(8)      .       .        .
  36001.    .           2.38(9)      .       .        .
  36011.    .           2.36(8)      .       .        .
  36022.    .           2.19(8)      .       .        .
  36033.    .           2.24(8)      .       .        .
  36044.    .           2.23(8)      .       .        .
  36055.    .           2.19(8)      .       .        .
  36065.    .           2.25(8)      .       .        .
  36076.    .           2.18(8)      .       .        .
  36087.    .           2.10(8)      .       .        .
  36098.    .           2.07(8)      .       .        .
  36109.    .           2.10(8)      .       .        .
  36120.    .           2.05(8)      .       .        .
  36130.    .           2.16(8)      .       .        .
  36141.    .           2.25(8)      .       .        .
  36152.    .           2.17(8)      .       .        .
  36163.    .           2.12(8)      .       .        .
  36174.    .           2.29(8)      .       .        .
  36185.    .           2.10(8)      .       .        .
  36196.    .           2.32(8)      .       .        .
  36206.    .           2.28(8)      .       .        .
  36217.    .           2.17(8)      .       .        .
  36228.    .           2.23(8)      .       .        .
  36239.    .           2.18(8)      .       .        .
  36250.    .           1.92(7)      .       .        .
  36261.    .           2.05(8)      .       .        .
  36272.    .           2.02(8)      .       .        .
  36282.    .           2.12(8)      .       .        .
  36293.    .           2.10(8)      .       .        .
  36304.    .           2.05(8)      .       .        .
  36315.    .           2.03(8)      .       .        .
  36326.    .           2.04(8)      .       .        .
  36337.    .           1.93(7)      .       .        .
  36348.    .           2.04(7)      .       .        .
  36359.    .           1.98(7)      .       .        .
  36370.    .           2.04(7)      .       .        .
  36381.    .           2.06(8)      .       .        .
  36391.    .           2.11(8)      .       .        .
  36402.    .           1.98(7)      .       .        .
  36413.    .           2.03(7)      .       .        .
  36424.    .           2.28(8)      .       .        .
  36435.    .           2.46(8)      .       .        .
  36446.    .           2.36(8)      .       .        .
  36457.    .           2.47(8)      .       .        .
  36468.    .           2.86(9)      .       .        .
  36479.    .           2.89(9)      .       .        .
  36490.    .           3.21(9)      .       .        .
  36501.    .           3.87(11)     .       .        .
  36512.    .           4.05(10)     .       .        .
  36523.    .           4.44(11)     .       .        .
  36534.    .           4.91(11)     .       .        .
  36545.    .           5.06(12)     .       .        .
  36556.    .           5.24(12)     .       .        .
  36567.    .           5.05(12)     .       .        .
  36578.    .           5.01(12)     .       .        .
  36588.    .           5.09(12)     .       .        .
  36599.    .           4.85(12)     .       .        .
  36610.    .           4.40(11)     .       .        .
  36621.    .           4.15(10)     .       .        .
  36632.    .           3.84(10)     .       .        .
  36643.    .           3.49(9)      .       .        .
  36654.    .           3.45(9)      .       .        .
  36665.    .           3.20(9)      .       .        .
  36676.    .           3.04(9)      .       .        .
  36687.    .           2.86(9)      .       .        .
  36698.    .           2.82(9)      .       .        .
  36709.    .           2.67(8)      .       .        .
  36720.    .           2.69(8)      .       .        .
  36731.    .           2.60(8)      .       .        .
  36742.    .           2.51(8)      .       .        .
  36753.    .           2.69(8)      .       .        .
  36765.    .           2.49(8)      .       .        .
  36776.    .           2.35(8)      .       .        .
  36787.    .           2.41(8)      .       .        .
  36798.    .           2.54(8)      .       .        .
  36809.    .           2.41(8)      .       .        .
  36820.    .           2.48(8)      .       .        .
  36831.    .           2.41(8)      .       .        .
  36842.    .           2.42(8)      .       .        .
  36853.    .           2.56(8)      .       .        .
  36864.    .           2.53(8)      .       .        .
  36875.    .           2.70(8)      .       .        .
  36886.    .           2.72(8)      .       .        .
  36897.    .           2.70(8)      .       .        .
  36908.    .           2.61(8)      .       .        .
  36919.    .           2.55(8)      .       .        .
  36930.    .           2.65(8)      .       .        .
  36941.    .           2.70(8)      .       .        .
  36952.    .           2.51(8)      .       .        .
  36964.    .           2.58(8)      .       .        .
  36975.    .           2.79(8)      .       .        .
  36986.    .           2.98(9)      .       .        .
  36997.    .           3.08(9)      .       .        .
  37008.    .           3.21(9)      .       .        .
  37019.    .           3.33(9)      .       .        .
  37030.    .           3.09(9)      .       .        .
  37041.    .           3.22(9)      .       .        .
  37052.    .           2.95(8)      .       .        .
  37063.    .           2.89(9)      .       .        .
  37075.    .           2.70(8)      .       .        .
  37086.    .           2.49(8)      .       .        .
  37097.    .           2.46(8)      .       .        .
  37108.    .           2.43(8)      .       .        .
  37119.    .           2.36(8)      .       .        .
  37130.    .           2.23(7)      .       .        .
  37141.    .           2.44(8)      .       .        .
  37153.    .           2.18(7)      .       .        .
  37164.    .           2.22(7)      .       .        .
  37175.    .           2.20(7)      .       .        .
  37186.    .           2.34(7)      .       .        .
  37197.    .           2.38(8)      .       .        .
  37208.    .           2.11(7)      .       .        .
  37219.    .           2.14(7)      .       .        .
  37231.    .           2.10(7)      .       .        .
  37242.    .           2.13(7)      .       .        .
  37253.    .           2.32(7)      .       .        .
  37264.    .           2.15(7)      .       .        .
  37275.    .           2.18(7)      .       .        .
  37286.    .           2.20(7)      .       .        .
  37298.    .           2.28(7)      .       .        .
  37309.    .           2.26(7)      .       .        .
  37320.    .           2.51(8)      .       .        .
  37331.    .           2.49(8)      .       .        .
  37342.    .           2.47(8)      .       .        .
  37354.    .           2.69(8)      .       .        .
  37365.    .           2.82(8)      .       .        .
  37376.    .           2.90(8)      .       .        .
  37387.    .           2.95(9)      .       .        .
  37398.    .           3.03(8)      .       .        .
  37410.    .           3.03(8)      .       .        .
  37421.    .           2.86(8)      .       .        .
  37432.    .           2.68(8)      .       .        .
  37443.    .           2.66(8)      .       .        .
  37455.    .           2.68(8)      .       .        .
  37466.    .           2.43(7)      .       .        .
  37477.    .           2.51(8)      .       .        .
  37488.    .           2.42(8)      .       .        .
  37500.    .           2.52(8)      .       .        .
  37511.    .           2.32(7)      .       .        .
  37522.    .           2.41(7)      .       .        .
  37533.    .           2.35(7)      .       .        .
  37545.    .           2.33(7)      .       .        .
  37556.    .           2.48(7)      .       .        .
  37567.    .           2.58(8)      .       .        .
  37578.    .           2.66(8)      .       .        .
  37590.    .           2.84(8)      .       .        .
  37601.    .           2.84(8)      .       .        .
  37612.    .           2.85(8)      .       .        .
  37624.    .           3.09(8)      .       .        .
  37635.    .           3.12(9)      .       .        .
  37646.    .           3.09(8)      .       .        .
  37657.    .           3.07(8)      .       .        .
  37669.    .           3.19(9)      .       .        .
  37680.    .           3.07(8)      .       .        .
  37691.    .           3.19(9)      .       .        .
  37703.    .           3.18(8)      .       .        .
  37714.    .           3.29(9)      .       .        .
  37725.    .           3.27(8)      .       .        .
  37737.    .           3.26(8)      .       .        .
  37748.    .           3.34(8)      .       .        .
  37759.    .           3.24(8)      .       .        .
  37771.    .           3.16(8)      .       .        .
  37782.    .           3.04(8)      .       .        .
  37793.    .           2.85(8)      .       .        .
  37805.    .           2.74(8)      .       .        .
  37816.    .           2.64(7)      .       .        .
  37827.    .           2.68(7)      .       .        .
  37839.    .           2.62(7)      .       .        .
  37850.    .           2.68(8)      .       .        .
  37861.    .           2.40(7)      .       .        .
  37873.    .           2.54(7)      .       .        .
  37884.    .           2.52(7)      .       .        .
  37895.    .           2.56(7)      .       .        .
  37907.    .           2.69(8)      .       .        .
  37918.    .           2.83(8)      .       .        .
  37929.    .           2.85(8)      .       .        .
  37941.    .           2.84(8)      .       .        .
  37952.    .           2.93(8)      .       .        .
  37964.    .           3.00(8)      .       .        .
  37975.    .           2.84(8)      .       .        .
  37986.    .           2.81(8)      .       .        .
  37998.    .           2.77(8)      .       .        .
  38009.    .           2.75(8)      .       .        .
  38021.    .           2.56(7)      .       .        .
  38032.    .           2.61(7)      .       .        .
  38043.    .           2.50(7)      .       .        .
  38055.    .           2.44(7)      .       .        .
  38066.    .           2.36(7)      .       .        .
  38078.    .           2.42(7)      .       .        .
  38089.    .           2.32(7)      .       .        .
  38101.    .           2.32(7)      .       .        .
  38112.    .           2.31(7)      .       .        .
  38123.    .           2.16(6)      .       .        .
  38135.    .           2.15(7)      .       .        .
  38146.    .           2.25(7)      .       .        .
  38158.    .           2.25(7)      .       .        .
  38169.    .           2.29(7)      .       .        .
  38181.    .           2.35(7)      .       .        .
  38192.    .           2.23(7)      .       .        .
  38204.    .           2.31(7)      .       .        .
  38215.    .           2.39(7)      .       .        .
  38226.    .           2.39(7)      .       .        .
  38238.    .           2.40(7)      .       .        .
  38249.    .           2.60(7)      .       .        .
  38261.    .           2.55(7)      .       .        .
  38272.    .           2.63(7)      .       .        .
  38284.    .           2.56(7)      .       .        .
  38295.    .           2.64(7)      .       .        .
  38307.    .           2.49(7)      .       .        .
  38318.    .           2.37(7)      .       .        .
  38330.    .           2.37(7)      .       .        .
  38341.    .           2.50(7)      .       .        .
  38353.    .           2.35(7)      .       .        .
  38364.    .           2.30(7)      .       .        .
  38376.    .           2.37(7)      .       .        .
  38387.    .           2.30(7)      .       .        .
  38399.    .           2.17(7)      .       .        .
  38410.    .           2.23(7)      .       .        .
  38422.    .           2.25(7)      .       .        .
  38433.    .           2.17(6)      .       .        .
  38445.    .           2.32(7)      .       .        .
  38456.    .           2.29(7)      .       .        .
  38468.    .           2.17(6)      .       .        .
  38480.    .           2.17(6)      .       .        .
  38491.    .           2.13(6)      .       .        .
  38503.    .           2.27(7)      .       .        .
  38514.    .           2.06(6)      .       .        .
  38526.    .           2.20(6)      .       .        .
  38537.    .           2.22(7)      .       .        .
  38549.    .           2.19(7)      .       .        .
  38560.    .           2.19(6)      .       .        .
  38572.    .           2.22(7)      .       .        .
  38584.    .           2.20(6)      .       .        .
  38595.    .           2.23(7)      .       .        .
  38607.    .           2.27(7)      .       .        .
  38618.    .           2.21(6)      .       .        .
  38630.    .           2.22(7)      .       .        .
  38641.    .           2.10(6)      .       .        .
  38653.    .           2.13(6)      .       .        .
  38665.    .           2.25(7)      .       .        .
  38676.    .           2.17(6)      .       .        .
  38688.    .           2.26(7)      .       .        .
  38699.    .           2.25(7)      .       .        .
  38711.    .           2.14(6)      .       .        .
  38723.    .           2.18(6)      .       .        .
  38734.    .           2.33(7)      .       .        .
  38746.    .           2.17(6)      .       .        .
  38758.    .           2.19(7)      .       .        .
  38769.    .           2.26(7)      .       .        .
  38781.    .           2.19(6)      .       .        .
  38792.    .           2.24(6)      .       .        .
  38804.    .           2.13(6)      .       .        .
  38816.    .           2.26(6)      .       .        .
  38827.    .           2.23(6)      .       .        .
  38839.    .           2.22(6)      .       .        .
  38851.    .           2.20(6)      .       .        .
  38862.    .           2.41(7)      .       .        .
  38874.    .           2.23(6)      .       .        .
  38886.    .           2.27(7)      .       .        .
  38897.    .           2.35(7)      .       .        .
  38909.    .           2.37(7)      .       .        .
  38921.    .           2.45(7)      .       .        .
  38932.    .           2.50(7)      .       .        .
  38944.    .           2.57(7)      .       .        .
  38956.    .           2.64(7)      .       .        .
  38967.    .           2.92(7)      .       .        .
  38979.    .           3.06(8)      .       .        .
  38991.    .           3.05(7)      .       .        .
  39002.    .           2.99(7)      .       .        .
  39014.    .           3.00(7)      .       .        .
  39026.    .           2.90(7)      .       .        .
  39038.    .           2.98(7)      .       .        .
  39049.    .           2.81(7)      .       .        .
  39061.    .           2.65(7)      .       .        .
  39073.    .           2.68(7)      .       .        .
  39084.    .           2.73(7)      .       .        .
  39096.    .           2.67(7)      .       .        .
  39108.    .           2.71(7)      .       .        .
  39120.    .           2.60(7)      .       .        .
  39131.    .           2.75(7)      .       .        .
  39143.    .           2.92(7)      .       .        .
  39155.    .           2.76(7)      .       .        .
  39167.    .           2.88(7)      .       .        .
  39178.    .           2.85(7)      .       .        .
  39190.    .           2.99(7)      .       .        .
  39202.    .           2.85(7)      .       .        .
  39214.    .           2.84(7)      .       .        .
  39225.    .           2.88(7)      .       .        .
  39237.    .           2.79(7)      .       .        .
  39249.    .           2.83(7)      .       .        .
  39261.    .           2.80(7)      .       .        .
  39272.    .           2.80(7)      .       .        .
  39284.    .           2.71(7)      .       .        .
  39296.    .           2.68(7)      .       .        .
  39308.    .           2.63(7)      .       .        .
  39320.    .           2.51(7)      .       .        .
  39331.    .           2.55(7)      .       .        .
  39343.    .           2.49(7)      .       .        .
  39355.    .           2.42(6)      .       .        .
  39367.    .           2.41(6)      .       .        .
  39379.    .           2.34(6)      .       .        .
  39390.    .           2.41(7)      .       .        .
  39402.    .           2.41(7)      .       .        .
  39414.    .           2.44(7)      .       .        .
  39426.    .           2.28(6)      .       .        .
  39438.    .           2.28(6)      .       .        .
  39450.    .           2.35(6)      .       .        .
  39461.    .           2.24(6)      .       .        .
  39473.    .           2.39(7)      .       .        .
  39485.    .           2.32(6)      .       .        .
  39497.    .           2.31(6)      .       .        .
  39509.    .           2.30(6)      .       .        .
  39521.    .           2.35(6)      .       .        .
  39532.    .           2.32(6)      .       .        .
  39544.    .           2.39(6)      .       .        .
  39556.    .           2.50(7)      .       .        .
  39568.    .           2.46(7)      .       .        .
  39580.    .           2.46(7)      .       .        .
  39592.    .           2.38(6)      .       .        .
  39604.    .           2.52(7)      .       .        .
  39616.    .           2.45(6)      .       .        .
  39627.    .           2.57(7)      .       .        .
  39639.    .           2.56(7)      .       .        .
  39651.    .           2.55(7)      .       .        .
  39663.    .           2.71(7)      .       .        .
  39675.    .           2.72(7)      .       .        .
  39687.    .           2.96(7)      .       .        .
  39699.    .           3.02(7)      .       .        .
  39711.    .           3.16(7)      .       .        .
  39723.    .           3.32(8)      .       .        .
  39735.    .           3.34(8)      .       .        .
  39746.    .           3.61(8)      .       .        .
  39758.    .           3.55(8)      .       .        .
  39770.    .           3.62(8)      .       .        .
  39782.    .           3.55(8)      .       .        .
  39794.    .           3.43(8)      .       .        .
  39806.    .           3.37(7)      .       .        .
  39818.    .           3.14(7)      .       .        .
  39830.    .           3.12(7)      .       .        .
  39842.    .           3.03(7)      .       .        .
  39854.    .           2.99(7)      .       .        .
  39866.    .           2.99(7)      .       .        .
  39878.    .           2.94(7)      .       .        .
  39890.    .           2.97(7)      .       .        .
  39902.    .           3.00(7)      .       .        .
  39914.    .           3.06(7)      .       .        .
  39926.    .           3.18(7)      .       .        .
  39938.    .           3.46(8)      .       .        .
  39950.    .           3.57(8)      .       .        .
  39962.    .           3.63(8)      .       .        .
  39974.    .           3.78(9)      .       .        .
  39986.    .           3.92(9)      .       .        .
  39998.    .           4.16(10)     .       .        .
  40010.    .           3.93(9)      .       .        .
  40022.    .           3.81(10)     .       .        .
  40034.    .           3.67(9)      .       .        .
  40046.    .           3.51(9)      .       .        .
  40058.    .           3.16(9)      .       .        .
  40070.    .           2.99(8)      .       .        .
  40082.    .           2.88(8)      .       .        .
  40094.    .           2.63(8)      .       .        .
  40106.    .           2.64(8)      .       .        .
  40118.    .           2.54(8)      .       .        .
  40130.    .           2.50(8)      .       .        .
  40142.    .           2.46(8)      .       .        .
  40154.    .           2.47(8)      .       .        .
  40166.    .           2.39(8)      .       .        .
  40178.    .           2.30(7)      .       .        .
  40190.    .           2.43(8)      .       .        .
  40202.    .           2.28(7)      .       .        .
  40214.    .           2.39(8)      .       .        .
  40226.    .           2.32(7)      .       .        .
  40238.    .           2.36(7)      .       .        .
  40250.    .           2.34(7)      .       .        .
  40262.    .           2.30(7)      .       .        .
  40275.    .           2.31(7)      .       .        .
  40287.    .           2.19(7)      .       .        .
  40299.    .           2.28(7)      .       .        .
  40311.    .           2.30(7)      .       .        .
  40323.    .           2.17(7)      .       .        .
  40335.    .           2.24(7)      .       .        .
  40347.    .           2.21(7)      .       .        .
  40359.    .           2.16(7)      .       .        .
  40371.    .           2.28(7)      .       .        .
  40383.    .           2.30(7)      .       .        .
  40396.    .           2.27(7)      .       .        .
  40408.    .           2.24(7)      .       .        .
  40420.    .           2.23(7)      .       .        .
  40432.    .           2.27(7)      .       .        .
  40444.    .           2.41(7)      .       .        .
  40456.    .           2.37(7)      .       .        .
  40468.    .           2.30(7)      .       .        .
  40480.    .           2.39(7)      .       .        .
  40493.    .           2.23(7)      .       .        .
  40505.    .           2.42(7)      .       .        .
  40517.    .           2.44(7)      .       .        .
  40529.    .           2.42(7)      .       .        .
  40541.    .           2.26(7)      .       .        .
  40553.    .           2.52(7)      .       .        .
  40566.    .           2.45(7)      .       .        .
  40578.    .           2.46(7)      .       .        .
  40590.    .           2.63(7)      .       .        .
  40602.    .           2.73(7)      .       .        .
  40614.    .           2.80(7)      .       .        .
  40626.    .           2.89(7)      .       .        .
  40639.    .           3.08(7)      .       .        .
  40651.    .           3.22(7)      .       .        .
  40663.    .           3.41(7)      .       .        .
  40675.    .           3.61(8)      .       .        .
  40687.    .           3.72(8)      .       .        .
  40700.    .           3.72(8)      .       .        .
  40712.    .           3.63(8)      .       .        .
  40724.    .           3.47(7)      .       .        .
  40736.    .           3.60(8)      .       .        .
  40748.    .           3.66(8)      .       .        .
  40761.    .           3.66(8)      .       .        .
  40773.    .           3.89(8)      .       .        .
  40785.    .           4.11(8)      .       .        .
  40797.    .           4.41(9)      .       .        .
  40810.    .           4.49(8)      .       .        .
  40822.    .           4.70(9)      .       .        .
  40834.    .           4.61(9)      .       .        .
  40846.    .           4.51(9)      .       .        .
  40859.    .           4.40(8)      .       .        .
  40871.    .           4.29(8)      .       .        .
  40883.    .           4.18(8)      .       .        .
  40895.    .           4.02(8)      .       .        .
  40908.    .           3.82(8)      .       .        .
  40920.    .           3.81(8)      .       .        .
  40932.    .           3.76(8)      .       .        .
  40944.    .           3.69(8)      .       .        .
  40957.    .           3.51(7)      .       .        .
  40969.    .           3.32(7)      .       .        .
  40981.    .           3.42(7)      .       .        .
  40994.    .           3.25(7)      .       .        .
  41006.    .           3.29(7)      .       .        .
  41018.    .           3.25(7)      .       .        .
  41031.    .           3.22(7)      .       .        .
  41043.    .           3.29(7)      .       .        .
  41055.    .           3.09(7)      .       .        .
  41067.    .           3.04(7)      .       .        .
  41080.    .           3.05(7)      .       .        .
  41092.    .           3.02(7)      .       .        .
  41104.    .           2.94(7)      .       .        .
  41117.    .           2.90(7)      .       .        .
  41129.    .           2.88(7)      .       .        .
  41141.    .           2.70(7)      .       .        .
  41154.    .           2.84(7)      .       .        .
  41166.    .           2.74(7)      .       .        .
  41178.    .           2.69(7)      .       .        .
  41191.    .           2.86(7)      .       .        .
  41203.    .           2.83(7)      .       .        .
  41216.    .           2.80(7)      .       .        .
  41228.    .           2.93(7)      .       .        .
  41240.    .           3.05(7)      .       .        .
  41253.    .           3.11(7)      .       .        .
  41265.    .           3.24(7)      .       .        .
  41277.    .           3.15(7)      .       .        .
  41290.    .           3.19(7)      .       .        .
  41302.    .           3.17(7)      .       .        .
  41315.    .           3.16(7)      .       .        .
  41327.    .           3.06(7)      .       .        .
  41339.    .           2.89(7)      .       .        .
  41352.    .           2.90(7)      .       .        .
  41364.    .           2.77(7)      .       .        .
  41377.    .           2.70(7)      .       .        .
  41389.    .           2.66(6)      .       .        .
  41401.    .           2.58(6)      .       .        .
  41414.    .           2.55(6)      .       .        .
  41426.    .           2.55(6)      .       .        .
  41439.    .           2.48(6)      .       .        .
  41451.    .           2.43(6)      .       .        .
  41464.    .           2.56(6)      .       .        .
  41476.    .           2.49(6)      .       .        .
  41488.    .           2.65(6)      .       .        .
  41501.    .           2.65(6)      .       .        .
  41513.    .           2.84(7)      .       .        .
  41526.    .           2.84(7)      .       .        .
  41538.    .           2.93(7)      .       .        .
  41551.    .           3.11(7)      .       .        .
  41563.    .           3.01(7)      .       .        .
  41576.    .           3.01(7)      .       .        .
  41588.    .           2.89(7)      .       .        .
  41601.    .           2.90(7)      .       .        .
  41613.    .           2.80(7)      .       .        .
  41626.    .           2.86(7)      .       .        .
  41638.    .           2.83(7)      .       .        .
  41651.    .           2.70(6)      .       .        .
  41663.    .           2.70(6)      .       .        .
  41676.    .           2.79(7)      .       .        .
  41688.    .           2.80(7)      .       .        .
  41701.    .           2.86(7)      .       .        .
  41713.    .           2.99(7)      .       .        .
  41726.    .           2.93(7)      .       .        .
  41738.    .           2.98(7)      .       .        .
  41751.    .           2.99(7)      .       .        .
  41763.    .           2.95(7)      .       .        .
  41776.    .           3.06(7)      .       .        .
  41788.    .           2.89(7)      .       .        .
  41801.    .           2.99(7)      .       .        .
  41813.    .           2.87(7)      .       .        .
  41826.    .           2.86(7)      .       .        .
  41838.    .           2.77(7)      .       .        .
  41851.    .           2.79(7)      .       .        .
  41863.    .           2.78(7)      .       .        .
  41876.    .           2.55(6)      .       .        .
  41889.    .           2.84(7)      .       .        .
  41901.    .           2.90(7)      .       .        .
  41914.    .           2.99(7)      .       .        .
  41926.    .           3.19(7)      .       .        .
  41939.    .           3.31(7)      .       .        .
  41951.    .           3.33(7)      .       .        .
  41964.    .           3.30(7)      .       .        .
  41977.    .           3.37(7)      .       .        .
  41989.    .           3.26(7)      .       .        .
  42002.    .           3.10(7)      .       .        .
  42014.    .           2.88(7)      .       .        .
  42027.    .           2.86(7)      .       .        .
  42040.    .           2.96(7)      .       .        .
  42052.    .           2.84(7)      .       .        .
  42065.    .           2.89(7)      .       .        .
  42077.    .           2.73(7)      .       .        .
  42090.    .           2.86(7)      .       .        .
  42103.    .           2.79(7)      .       .        .
  42115.    .           2.60(7)      .       .        .
  42128.    .           2.59(6)      .       .        .
  42141.    .           2.54(6)      .       .        .
  42153.    .           2.52(6)      .       .        .
  42166.    .           2.48(6)      .       .        .
  42179.    .           2.51(6)      .       .        .
  42191.    .           2.52(6)      .       .        .
  42204.    .           2.57(6)      .       .        .
  42217.    .           2.54(6)      .       .        .
  42229.    .           2.53(6)      .       .        .
  42242.    .           2.54(6)      .       .        .
  42255.    .           2.65(6)      .       .        .
  42267.    .           2.86(7)      .       .        .
  42280.    .           2.95(7)      .       .        .
  42293.    .           2.97(7)      .       .        .
  42305.    .           3.15(7)      .       .        .
  42318.    .           3.33(7)      .       .        .
  42331.    .           3.72(8)      .       .        .
  42343.    .           3.69(8)      .       .        .
  42356.    .           3.85(8)      .       .        .
  42369.    .           4.04(8)      .       .        .
  42381.    .           3.86(8)      .       .        .
  42394.    .           3.89(8)      .       .        .
  42407.    .           3.78(8)      .       .        .
  42420.    .           3.70(8)      .       .        .
  42432.    .           3.53(7)      .       .        .
  42445.    .           3.31(7)      .       .        .
  42458.    .           3.08(7)      .       .        .
  42471.    .           2.90(7)      .       .        .
  42483.    .           2.76(6)      .       .        .
  42496.    .           2.72(6)      .       .        .
  42509.    .           2.56(6)      .       .        .
  42522.    .           2.59(6)      .       .        .
  42534.    .           2.42(6)      .       .        .
  42547.    .           2.46(6)      .       .        .
  42560.    .           2.41(6)      .       .        .
  42573.    .           2.38(6)      .       .        .
  42585.    .           2.47(6)      .       .        .
  42598.    .           2.41(6)      .       .        .
  42611.    .           2.39(6)      .       .        .
  42624.    .           2.43(6)      .       .        .
  42637.    .           2.49(6)      .       .        .
  42649.    .           2.38(6)      .       .        .
  42662.    .           2.49(6)      .       .        .
  42675.    .           2.48(6)      .       .        .
  42688.    .           2.55(6)      .       .        .
  42700.    .           2.68(6)      .       .        .
  42713.    .           2.63(6)      .       .        .
  42726.    .           2.70(6)      .       .        .
  42739.    .           2.76(6)      .       .        .
  42752.    .           2.96(7)      .       .        .
  42765.    .           2.89(7)      .       .        .
  42777.    .           2.84(7)      .       .        .
  42790.    .           2.95(7)      .       .        .
  42803.    .           2.99(7)      .       .        .
  42816.    .           2.90(7)      .       .        .
  42829.    .           2.75(6)      .       .        .
  42842.    .           2.69(6)      .       .        .
  42854.    .           2.65(6)      .       .        .
  42867.    .           2.72(6)      .       .        .
  42880.    .           2.64(6)      .       .        .
  42893.    .           2.66(6)      .       .        .
  42906.    .           2.55(6)      .       .        .
  42919.    .           2.66(6)      .       .        .
  42932.    .           2.66(6)      .       .        .
  42945.    .           2.77(7)      .       .        .
  42957.    .           2.80(7)      .       .        .
  42970.    .           2.94(7)      .       .        .
  42983.    .           2.96(7)      .       .        .
  42996.    .           3.31(7)      .       .        .
  43009.    .           3.40(7)      .       .        .
  43022.    .           3.54(7)      .       .        .
  43035.    .           3.94(8)      .       .        .
  43048.    .           4.25(8)      .       .        .
  43061.    .           4.33(8)      .       .        .
  43074.    .           4.58(8)      .       .        .
  43086.    .           4.69(8)      .       .        .
  43099.    .           4.54(8)      .       .        .
  43112.    .           4.38(8)      .       .        .
  43125.    .           4.26(8)      .       .        .
  43138.    .           3.97(8)      .       .        .
  43151.    .           3.73(7)      .       .        .
  43164.    .           3.46(7)      .       .        .
  43177.    .           3.29(7)      .       .        .
  43190.    .           3.13(7)      .       .        .
  43203.    .           3.07(7)      .       .        .
  43216.    .           2.94(7)      .       .        .
  43229.    .           2.82(6)      .       .        .
  43242.    .           2.77(6)      .       .        .
  43255.    .           2.75(6)      .       .        .
  43268.    .           2.65(6)      .       .        .
  43281.    .           2.54(6)      .       .        .
  43294.    .           2.57(6)      .       .        .
  43307.    .           2.49(6)      .       .        .
  43320.    .           2.62(6)      .       .        .
  43333.    .           2.58(6)      .       .        .
  43346.    .           2.54(6)      .       .        .
  43359.    .           2.56(6)      .       .        .
  43372.    .           2.46(6)      .       .        .
  43385.    .           2.49(6)      .       .        .
  43398.    .           2.43(6)      .       .        .
  43411.    .           2.55(6)      .       .        .
  43424.    .           2.54(6)      .       .        .
  43437.    .           2.45(6)      .       .        .
  43450.     0.89975    2.46(6)       0.0     2.345   .
  43463.     0.90002    2.55(6)      263.5    2.346    2.529
  43476.     0.90029    2.44(6)      276.7    2.346    2.531
  43489.     0.90056    2.54(6)      257.6    2.346    2.537
  43502.     0.90083    2.47(6)      274.6    2.346    2.548
  43515.     0.90110    2.62(6)      254.5    2.346    2.564
  43528.     0.90137    2.59(6)      255.4    2.346    2.588
  43541.     0.90164    2.61(6)      255.4    2.346    2.624
  43554.     0.90191    2.70(6)      242.3    2.346    2.678
  43567.     0.90218    2.65(6)      255.2    2.346    2.752
  43580.     0.90245    2.77(6)      240.2    2.346    2.852
  43593.     0.90272    3.01(7)      227.6    2.346    2.987
  43607.     0.90300    3.22(7)      212.4    2.346    3.164
  43620.     0.90327    3.48(7)      193.9    2.346    3.385
  43633.     0.90354    3.63(7)      182.5    2.346    3.644
  43646.     0.90381    3.99(8)      164.1    2.346    3.924
  43659.     0.90408    4.15(8)      160.3    2.346    4.195
  43672.     0.90435    4.48(8)      148.8    2.346    4.414
  43685.     0.90462    4.47(8)      151.3    2.346    4.546
  43698.     0.90489    4.51(8)      152.4    2.346    4.578
  43711.     0.90517    4.45(8)      148.0    2.346    4.531
  43724.     0.90544    4.26(8)      158.3    2.346    4.441
  43738.     0.90571    4.21(8)      160.5    2.346    4.335
  43751.     0.90598    4.12(8)      162.5    2.347    4.229
  43764.     0.90625    3.93(8)      171.8    2.347    4.132
  43777.     0.90652    4.05(8)      167.5    2.347    4.039
  43790.     0.90680    4.09(8)      165.1    2.347    3.939
  43803.     0.90707    3.93(8)      171.2    2.347    3.827
  43816.     0.90734    3.90(8)      170.6    2.347    3.708
  43829.     0.90761    3.72(7)      180.4    2.347    3.594
  43843.     0.90789    3.60(7)      184.5    2.347    3.500
  43856.     0.90816    3.48(7)      186.2    2.347    3.439
  43869.     0.90843    3.51(7)      189.7    2.347    3.419
  43882.     0.90870    3.43(7)      202.7    2.347    3.450
  43895.     0.90898    3.74(8)      175.5    2.347    3.536
  43908.     0.90925    3.89(8)      168.6    2.347    3.678
  43922.     0.90952    4.16(8)      163.7    2.347    3.873
  43935.     0.90979    4.40(8)      155.4    2.347    4.112
  43948.     0.91007    4.78(9)      138.0    2.347    4.385
  43961.     0.91034    4.97(9)      133.8    2.347    4.685
  43974.     0.91061    5.14(9)      130.1    2.347    5.003
  43988.     0.91089    5.38(9)      122.8    2.348    5.314
  44001.     0.91116    5.22(9)      127.7    2.348    5.571
  44014.     0.91143    5.29(9)      129.0    2.348    5.715
  44027.     0.91171    5.20(9)      131.0    2.348    5.703
  44040.     0.91198    5.24(9)      129.0    2.348    5.537
  44054.     0.91225    4.98(9)      135.0    2.348    5.254
  44067.     0.91253    4.72(8)      140.5    2.348    4.909
  44080.     0.91280    4.43(8)      148.7    2.348    4.555
  44093.     0.91308    4.18(8)      163.8    2.348    4.236
  44106.     0.91335    3.94(8)      173.7    2.348    3.949
  44120.     0.91362    3.79(8)      177.6    2.348    3.689
  44133.     0.91390    3.64(7)      184.3    2.348    3.482
  44146.     0.91417    3.44(7)      205.7    2.348    3.341
  44159.     0.91445    3.46(7)      197.0    2.348    3.266
  44173.     0.91472    3.41(7)      200.9    2.348    3.257
  44186.     0.91499    3.58(7)      191.3    2.349    3.316
  44199.     0.91527    3.65(7)      188.3    2.349    3.447
  44212.     0.91554    3.90(8)      172.4    2.349    3.651
  44226.     0.91582    4.23(8)      156.0    2.349    3.922
  44239.     0.91609    4.27(8)      157.9    2.349    4.246
  44252.     0.91637    4.62(8)      139.1    2.349    4.592
  44265.     0.91664    4.85(9)      134.2    2.349    4.909
  44279.     0.91692    4.88(8)      139.5    2.349    5.132
  44292.     0.91719    4.75(8)      146.2    2.349    5.209
  44305.     0.91747    4.73(8)      143.4    2.349    5.129
  44319.     0.91774    4.66(8)      142.5    2.349    4.921
  44332.     0.91802    4.36(8)      152.2    2.349    4.631
  44345.     0.91829    4.10(8)      162.8    2.349    4.307
  44359.     0.91857    3.97(8)      167.2    2.349    3.984
  44372.     0.91885    3.68(8)      175.2    2.350    3.689
  44385.     0.91912    3.44(7)      196.5    2.350    3.434
  44398.     0.91940    3.30(7)      206.7    2.350    3.224
  44412.     0.91967    3.16(7)      214.5    2.350    3.057
  44425.     0.91995    2.94(7)      229.8    2.350    2.927
  44438.     0.92023    2.86(6)      239.2    2.350    2.828
  44452.     0.92050    2.77(6)      238.3    2.350    2.753
  44465.     0.92078    2.85(7)      229.1    2.350    2.697
  44478.     0.92105    2.77(6)      248.5    2.350    2.656
  44492.     0.92133    2.55(6)      272.6    2.350    2.623
  44505.     0.92161    2.60(6)      268.4    2.350    2.600
  44518.     0.92188    2.53(6)      266.5    2.350    2.584
  44532.     0.92216    2.54(6)      268.1    2.351    2.574
  44545.     0.92244    2.52(6)      273.4    2.351    2.568
  44559.     0.92271    2.49(6)      278.1    2.351    2.567
  44572.     0.92299    2.47(6)      282.0    2.351    2.571
  44585.     0.92327    2.66(6)      257.2    2.351    2.583
  44599.     0.92354    2.57(6)      267.1    2.351    2.605
  44612.     0.92382    2.72(6)      251.5    2.351    2.644
  44625.     0.92410    2.70(6)      257.3    2.351    2.711
  44639.     0.92438    2.77(6)      242.5    2.351    2.803
  44652.     0.92465    2.90(6)      238.4    2.351    2.911
  44666.     0.92493    2.97(7)      233.3    2.351    3.047
  44679.     0.92521    3.13(7)      217.3    2.352    3.220
  44692.     0.92549    3.26(7)      211.5    2.352    3.426
  44706.     0.92576    3.50(7)      194.5    2.352    3.648
  44719.     0.92604    3.70(7)      185.4    2.352    3.858
  44733.     0.92632    3.99(8)      168.5    2.352    4.016
  44746.     0.92660    3.97(8)      173.5    2.352    4.089
  44759.     0.92687    3.91(8)      173.6    2.352    4.062
  44773.     0.92715    3.75(7)      183.7    2.352    3.951
  44786.     0.92743    3.62(7)      193.3    2.352    3.782
  44800.     0.92771    3.64(7)      183.1    2.352    3.586
  44813.     0.92799    3.39(7)      200.4    2.353    3.387
  44827.     0.92827    3.18(7)      206.9    2.353    3.202
  44840.     0.92854    3.06(7)      225.0    2.353    3.041
  44854.     0.92882    2.95(7)      229.3    2.353    2.907
  44867.     0.92910    2.80(6)      236.9    2.353    2.799
  44880.     0.92938    2.72(6)      248.0    2.353    2.715
  44894.     0.92966    2.69(6)      247.1    2.353    2.651
  44907.     0.92994    2.60(6)      255.9    2.353    2.603
  44921.     0.93022    2.50(6)      277.5    2.353    2.566
  44934.     0.93050    2.54(6)      268.7    2.353    2.539
  44948.     0.93078    2.51(6)      274.7    2.354    2.518
  44961.     0.93106    2.42(6)      280.5    2.354    2.502
  44975.     0.93133    2.36(6)      298.4    2.354    2.490
  44988.     0.93161    2.42(6)      279.5    2.354    2.481
  45002.     0.93189    2.46(6)      270.6    2.354    2.474
  45015.     0.93217    2.50(6)      266.6    2.354    2.470
  45029.     0.93245    2.38(6)      285.2    2.354    2.466
  45042.     0.93273    2.50(6)      275.5    2.354    2.465
  45056.     0.93301    2.43(6)      278.6    2.354    2.465
  45069.     0.93329    2.45(6)      279.9    2.355    2.466
  45083.     0.93357    2.41(6)      284.8    2.355    2.470
  45096.     0.93385    2.39(6)      291.4    2.355    2.478
  45110.     0.93413    2.42(6)      281.8    2.355    2.489
  45123.     0.93441    2.39(6)      286.6    2.355    2.505
  45137.     0.93469    2.53(6)      272.8    2.355    2.527
  45151.     0.93497    2.53(6)      271.1    2.355    2.557
  45164.     0.93525    2.58(6)      262.7    2.355    2.594
  45178.     0.93554    2.56(6)      262.3    2.355    2.635
  45191.     0.93582    2.69(6)      257.3    2.356    2.681
  45205.     0.93610    2.79(6)      253.5    2.356    2.726
  45218.     0.93638    2.88(6)      239.4    2.356    2.763
  45232.     0.93666    2.81(6)      239.4    2.356    2.786
  45245.     0.93694    2.84(6)      240.5    2.356    2.794
  45259.     0.93722    2.78(6)      240.5    2.356    2.791
  45273.     0.93750    2.91(7)      235.0    2.356    2.785
  45286.     0.93778    2.82(6)      244.1    2.356    2.787
  45300.     0.93806    2.81(6)      251.3    2.357    2.804
  45313.     0.93835    2.88(6)      241.9    2.357    2.847
  45327.     0.93863    2.97(6)      236.8    2.357    2.924
  45341.     0.93891    3.25(7)      203.7    2.357    3.040
  45354.     0.93919    3.35(7)      207.8    2.357    3.197
  45368.     0.93947    3.40(7)      204.0    2.357    3.387
  45381.     0.93975    3.67(7)      184.6    2.357    3.591
  45395.     0.94004    3.77(8)      174.7    2.357    3.790
  45409.     0.94032    3.94(8)      176.8    2.358    3.946
  45422.     0.94060    4.06(8)      171.6    2.358    4.026
  45436.     0.94088    3.95(8)      176.6    2.358    4.013
  45449.     0.94117    3.80(7)      185.1    2.358    3.917
  45463.     0.94145    3.67(7)      189.2    2.358    3.762
  45477.     0.94173    3.54(7)      193.7    2.358    3.577
  45490.     0.94201    3.40(7)      202.8    2.358    3.388
  45504.     0.94230    3.18(7)      220.4    2.358    3.208
  45518.     0.94258    3.04(7)      228.6    2.359    3.053
  45531.     0.94286    2.99(7)      235.0    2.359    2.924
  45545.     0.94314    2.89(6)      242.8    2.359    2.821
  45559.     0.94343    2.82(6)      243.2    2.359    2.742
  45572.     0.94371    2.79(6)      252.6    2.359    2.684
  45586.     0.94399    2.67(6)      261.3    2.359    2.642
  45600.     0.94428    2.68(6)      259.5    2.359    2.614
  45613.     0.94456    2.70(6)      248.3    2.360    2.596
  45627.     0.94484    2.71(6)      242.6    2.360    2.588
  45641.     0.94513    2.69(6)      252.2    2.360    2.589
  45654.     0.94541    2.72(6)      259.5    2.360    2.600
  45668.     0.94569    2.79(6)      254.1    2.360    2.624
  45682.     0.94598    2.81(6)      246.2    2.360    2.665
  45696.     0.94626    2.88(6)      240.7    2.360    2.729
  45709.     0.94655    2.92(6)      238.9    2.361    2.823
  45723.     0.94683    3.08(7)      226.9    2.361    2.954
  45737.     0.94711    3.18(7)      221.3    2.361    3.127
  45750.     0.94740    3.37(7)      212.5    2.361    3.342
  45764.     0.94768    3.58(7)      195.3    2.361    3.592
  45778.     0.94797    3.78(7)      186.5    2.361    3.856
  45792.     0.94825    4.04(8)      169.2    2.361    4.106
  45805.     0.94854    4.18(8)      166.9    2.362    4.294
  45819.     0.94882    4.21(8)      161.8    2.362    4.383
  45833.     0.94910    4.15(8)      164.5    2.362    4.357
  45847.     0.94939    4.20(8)      165.1    2.362    4.232
  45860.     0.94967    3.94(7)      179.4    2.362    4.039
  45874.     0.94996    3.82(7)      182.2    2.362    3.811
  45888.     0.95024    3.69(7)      195.7    2.362    3.576
  45902.     0.95053    3.31(7)      211.5    2.363    3.356
  45915.     0.95081    3.32(7)      210.4    2.363    3.162
  45929.     0.95110    3.12(7)      225.3    2.363    3.000
  45943.     0.95139    3.10(7)      215.9    2.363    2.869
  45957.     0.95167    2.90(7)      235.8    2.363    2.766
  45970.     0.95196    2.60(6)      279.1    2.363    2.687
  45984.     0.95224    2.77(6)      251.2    2.364    2.627
  45998.     0.95253    2.61(6)      272.4    2.364    2.581
  46012.     0.95281    2.62(6)      267.7    2.364    2.547
  46026.     0.95310    2.54(6)      274.9    2.364    2.521
  46039.     0.95339    2.45(6)      299.6    2.364    2.500
  46053.     0.95367    2.48(6)      287.8    2.364    2.485
  46067.     0.95396    2.46(6)      281.3    2.365    2.476
  46081.     0.95424    2.34(6)      295.4    2.365    2.477
  46095.     0.95453    2.40(6)      294.5    2.365    2.483
  46109.     0.95482    2.43(6)      291.0    2.365    2.477
  46122.     0.95510    2.48(6)      279.7    2.365    2.464
  46136.     0.95539    2.53(6)      266.0    2.365    2.452
  46150.     0.95568    2.36(6)      302.8    2.366    2.444
  46164.     0.95596    2.31(6)      308.6    2.366    2.438
  46178.     0.95625    2.38(6)      286.1    2.366    2.434
  46192.     0.95654    2.39(6)      293.6    2.366    2.431
  46205.     0.95682    2.45(6)      292.0    2.366    2.430
  46219.     0.95711    2.38(6)      300.4    2.366    2.429
  46233.     0.95740    2.52(6)      271.3    2.367    2.428
  46247.     0.95769    2.42(6)      294.2    2.367    2.430
  46261.     0.95797    2.39(6)      297.1    2.367    2.434
  46275.     0.95826    2.49(6)      281.4    2.367    2.440
  46289.     0.95855    2.46(6)      287.4    2.367    2.450
  46303.     0.95884    2.47(6)      272.7    2.367    2.464
  46317.     0.95912    2.40(6)      288.5    2.368    2.486
  46330.     0.95941    2.50(6)      281.5    2.368    2.515
  46344.     0.95970    2.52(6)      286.8    2.368    2.553
  46358.     0.95999    2.63(6)      264.2    2.368    2.600
  46372.     0.96027    2.67(6)      263.3    2.368    2.655
  46386.     0.96056    2.69(6)      259.1    2.368    2.714
  46400.     0.96085    2.78(6)      250.6    2.369    2.768
  46414.     0.96114    2.96(7)      234.8    2.369    2.808
  46428.     0.96143    3.00(7)      232.5    2.369    2.825
  46442.     0.96172    3.03(7)      231.5    2.369    2.819
  46456.     0.96200    2.94(7)      232.9    2.369    2.791
  46470.     0.96229    2.77(6)      246.3    2.370    2.747
  46484.     0.96258    2.76(6)      241.3    2.370    2.696
  46497.     0.96287    2.69(6)      253.8    2.370    2.644
  46511.     0.96316    2.47(6)      287.7    2.370    2.597
  46525.     0.96345    2.56(6)      279.6    2.370    2.555
  46539.     0.96374    2.58(6)      271.8    2.370    2.522
  46553.     0.96403    2.62(6)      255.0    2.371    2.495
  46567.     0.96432    2.40(6)      290.6    2.371    2.474
  46581.     0.96461    2.45(6)      284.2    2.371    2.458
  46595.     0.96490    2.38(6)      295.1    2.371    2.447
  46609.     0.96518    2.41(6)      286.2    2.371    2.439
  46623.     0.96547    2.41(6)      285.6    2.372    2.432
  46637.     0.96576    2.28(6)      306.6    2.372    2.428
  46651.     0.96605    2.37(6)      293.4    2.372    2.425
  46665.     0.96634    2.36(6)      298.8    2.372    2.424
  46679.     0.96663    2.38(6)      300.9    2.372    2.424
  46693.     0.96692    2.33(6)      304.7    2.372    2.426
  46707.     0.96721    2.34(6)      303.5    2.373    2.429
  46721.     0.96750    2.41(6)      300.9    2.373    2.429
  46735.     0.96779    2.50(6)      282.3    2.373    2.429
  46749.     0.96808    2.46(6)      276.1    2.373    2.430
  46763.     0.96838    2.40(6)      282.8    2.373    2.432
  46777.     0.96867    2.38(6)      295.5    2.374    2.435
  46791.     0.96896    2.48(6)      286.9    2.374    2.439
  46805.     0.96925    2.45(6)      287.1    2.374    2.444
  46819.     0.96954    2.44(6)      282.6    2.374    2.451
  46833.     0.96983    2.51(6)      287.8    2.374    2.461
  46847.     0.97012    2.41(6)      298.7    2.375    2.474
  46862.     0.97041    2.59(6)      260.8    2.375    2.492
  46876.     0.97070    2.56(6)      266.0    2.375    2.519
  46890.     0.97099    2.59(6)      272.0    2.375    2.558
  46904.     0.97128    2.72(6)      256.9    2.375    2.613
  46918.     0.97158    2.81(6)      243.5    2.376    2.689
  46932.     0.97187    2.90(6)      243.8    2.376    2.791
  46946.     0.97216    3.08(7)      219.7    2.376    2.922
  46960.     0.97245    3.16(7)      215.2    2.376    3.078
  46974.     0.97274    3.12(7)      224.8    2.376    3.252
  46988.     0.97303    3.27(7)      220.4    2.377    3.426
  47002.     0.97333    3.38(7)      203.8    2.377    3.575
  47016.     0.97362    3.49(7)      195.1    2.377    3.670
  47030.     0.97391    3.53(7)      191.0    2.377    3.689
  47045.     0.97420    3.51(7)      190.1    2.378    3.633
  47059.     0.97450    3.44(7)      195.9    2.378    3.521
  47073.     0.97479    3.30(7)      203.0    2.378    3.377
  47087.     0.97508    3.14(7)      222.9    2.378    3.222
  47101.     0.97537    3.23(7)      213.2    2.378    3.072
  47115.     0.97567    2.98(7)      231.0    2.379    2.938
  47129.     0.97596    2.96(7)      235.2    2.379    2.823
  47143.     0.97625    2.73(6)      259.3    2.379    2.729
  47158.     0.97654    2.74(6)      251.7    2.379    2.655
  47172.     0.97684    2.70(6)      259.6    2.379    2.599
  47186.     0.97713    2.55(6)      275.3    2.380    2.555
  47200.     0.97742    2.63(6)      266.0    2.380    2.523
  47214.     0.97772    2.52(6)      274.5    2.380    2.498
  47228.     0.97801    2.58(6)      264.6    2.380    2.480
  47243.     0.97830    2.52(6)      279.8    2.381    2.465
  47257.     0.97860    2.49(6)      278.9    2.381    2.454
  47271.     0.97889    2.42(6)      285.8    2.381    2.445
  47285.     0.97918    2.44(6)      286.0    2.381    2.438
  47299.     0.97948    2.50(6)      284.3    2.381    2.433
  47313.     0.97977    2.47(6)      276.4    2.382    2.428
  47328.     0.98007    2.47(6)      277.3    2.382    2.424
  47342.     0.98036    2.49(6)      279.5    2.382    2.421
  47356.     0.98065    2.42(6)      288.2    2.382    2.418
  47370.     0.98095    2.37(6)      295.1    2.382    2.416
  47384.     0.98124    2.33(6)      307.0    2.383    2.414
  47399.     0.98154    2.42(6)      290.7    2.383    2.411
  47413.     0.98183    2.42(6)      274.1    2.383    2.410
  47427.     0.98213    2.52(6)      277.7    2.383    2.408
  47441.     0.98242    2.36(6)      303.8    2.384    2.408
  47456.     0.98272    2.38(6)      299.7    2.384    2.410
  47470.     0.98301    2.42(6)      285.3    2.384    2.423
  47484.     0.98331    2.51(6)      273.9    2.384    2.454
  47498.     0.98360    2.47(6)      276.2    2.385    2.478
  47513.     0.98390    2.38(6)      299.7    2.385    2.467
  47527.     0.98419    2.45(6)      282.8    2.385    2.446
  47541.     0.98449    2.45(6)      282.0    2.385    2.431
  47555.     0.98478    2.45(6)      284.5    2.385    2.421
  47570.     0.98508    2.42(6)      295.6    2.386    2.415
  47584.     0.98537    2.55(6)      272.9    2.386    2.410
  47598.     0.98567    2.52(6)      264.5    2.386    2.407
  47612.     0.98596    2.46(6)      272.4    2.386    2.405
  47627.     0.98626    2.47(6)      275.9    2.387    2.404
  47641.     0.98656    2.37(6)      290.3    2.387    2.403
  47655.     0.98685    2.41(6)      286.8    2.387    2.403
  47670.     0.98715    2.41(6)      288.0    2.387    2.402
  47684.     0.98744    2.50(6)      271.8    2.388    2.402
  47698.     0.98774    2.40(6)      284.3    2.388    2.402
  47713.     0.98804    2.46(6)      277.5    2.388    2.402
  47727.     0.98833    2.40(6)      296.2    2.388    2.403
  47741.     0.98863    2.36(6)      285.1    2.389    2.405
  47755.     0.98893    2.44(6)      276.1    2.389    2.413
  47770.     0.98922    2.43(6)      284.2    2.389    2.432
  47784.     0.98952    2.53(6)      254.9    2.389    2.444
  47798.     0.98982    2.48(6)      268.4    2.390    2.437
  47813.     0.99011    2.36(6)      285.3    2.390    2.427
  47827.     0.99041    2.40(6)      293.6    2.390    2.420
  47842.     0.99071    2.43(6)      292.3    2.390    2.415
  47856.     0.99101    2.44(6)      276.8    2.391    2.412
  47870.     0.99130    2.31(6)      301.2    2.391    2.410
  47885.     0.99160    2.43(6)      280.6    2.391    2.409
  47899.     0.99190    2.34(6)      299.6    2.391    2.409
  47913.     0.99220    2.44(6)      286.6    2.391    2.409
  47928.     0.99249    2.46(6)      276.4    2.392    2.409
  47942.     0.99279    2.42(6)      277.0    2.392    2.409
  47956.     0.99309    2.44(6)      273.1    2.392    2.409
  47971.     0.99339    2.49(6)      276.6    2.393    2.410
  47985.     0.99369    2.50(6)      275.2    2.393    2.411
  48000.     0.99398    2.41(6)      285.9    2.393    2.411
  48014.     0.99428    2.51(6)      267.7    2.393    2.412
  48028.     0.99458    2.36(6)      301.6    2.394    2.413
  48043.     0.99488    2.39(6)      290.2    2.394    2.413
  48057.     0.99518    2.44(6)      281.1    2.394    2.414
  48072.     0.99548    2.44(6)      293.1    2.394    2.416
  48086.     0.99577    2.53(6)      267.4    2.395    2.417
  48101.     0.99607    2.54(6)      260.7    2.395    2.418
  48115.     0.99637    2.45(6)      278.5    2.395    2.419
  48129.     0.99667    2.44(6)      274.1    2.395    2.421
  48144.     0.99697    2.53(6)      262.7    2.396    2.423
  48158.     0.99727    2.39(6)      287.4    2.396    2.425
  48173.     0.99757    2.49(6)      276.4    2.396    2.426
  48187.     0.99787    2.29(6)      311.1    2.396    2.428
  48202.     0.99817    2.41(6)      278.1    2.397    2.431
  48216.     0.99847    2.45(6)      277.0    2.397    2.433
  48231.     0.99877    2.44(6)      280.0    2.397    2.436
  48245.     0.99907    2.52(6)      259.8    2.397    2.438
  48259.     0.99937    2.44(6)      287.0    2.398    2.445
  48274.     0.99967    2.37(6)      289.5    2.398    2.449
  48288.     0.99997    2.46(6)      275.1    2.398    2.453
  48303.     1.00027    2.50(6)      280.0    2.398    2.458
  48317.     1.00057    2.46(6)      289.4    2.399    2.463
  48332.     1.00087    2.49(6)      281.7    2.399    2.469
  48346.     1.00117    2.31(6)      303.2    2.399    2.476
  48361.     1.00147    2.43(6)      287.9    2.400    2.484
  48375.     1.00177    2.43(6)      288.0    2.400    2.494
  48390.     1.00207    2.51(6)      268.4    2.400    2.506
  48404.     1.00237    2.45(6)      276.6    2.400    2.521
  48419.     1.00267    2.52(6)      270.1    2.401    2.542
  48433.     1.00297    2.54(6)      279.8    2.401    2.571
  48448.     1.00327    2.54(6)      269.1    2.401    2.612
  48463.     1.00357    2.56(6)      273.3    2.401    2.671
  48477.     1.00387    2.73(6)      251.6    2.402    2.754
  48492.     1.00417    2.94(7)      234.9    2.402    2.868
  48506.     1.00448    3.06(7)      223.2    2.402    3.020
  48521.     1.00478    3.16(7)      224.7    2.403    3.211
  48535.     1.00508    3.41(7)      208.1    2.403    3.437
  48550.     1.00538    3.58(7)      194.6    2.403    3.687
  48564.     1.00568    3.76(7)      182.3    2.403    3.936
  48579.     1.00598    4.06(8)      169.1    2.404    4.146
  48594.     1.00628    4.12(8)      169.4    2.404    4.275
  48608.     1.00659    4.21(8)      159.9    2.404    4.300
  48623.     1.00689    4.06(8)      167.1    2.404    4.228
  48637.     1.00719    3.94(8)      175.9    2.405    4.084
  48652.     1.00749    3.90(8)      173.0    2.405    3.903
  48667.     1.00780    3.72(7)      186.8    2.405    3.713
  48681.     1.00810    3.62(7)      184.8    2.406    3.535
  48696.     1.00840    3.37(7)      206.3    2.406    3.380
  48710.     1.00870    3.28(7)      212.6    2.406    3.241
  48725.     1.00901    3.05(7)      229.7    2.406    3.112
  48740.     1.00931    2.87(6)      247.5    2.407    2.998
  48754.     1.00961    2.87(6)      245.8    2.407    2.902
  48769.     1.00991    2.96(7)      233.9    2.407    2.821
  48783.     1.01022    2.79(6)      241.9    2.408    2.757
  48798.     1.01052    2.63(6)      260.6    2.408    2.706
  48813.     1.01082    2.71(6)      252.7    2.408    2.658
  48827.     1.01113    2.66(6)      275.8    2.408    2.617
  48842.     1.01143    2.59(6)      264.6    2.409    2.585
  48857.     1.01173    2.48(6)      285.9    2.409    2.560
  48871.     1.01204    2.58(6)      264.5    2.409    2.542
  48886.     1.01234    2.55(6)      268.2    2.410    2.527
  48901.     1.01264    2.52(6)      275.0    2.410    2.517
  48915.     1.01295    2.56(6)      266.9    2.410    2.509
  48930.     1.01325    2.53(6)      268.1    2.410    2.503
  48945.     1.01356    2.53(6)      266.2    2.411    2.499
  48959.     1.01386    2.58(6)      259.0    2.411    2.497
  48974.     1.01416    2.48(6)      281.7    2.411    2.497
  48989.     1.01447    2.52(6)      272.6    2.412    2.499
  49003.     1.01477    2.54(6)      274.6    2.412    2.503
  49018.     1.01508    2.59(6)      269.6    2.412    2.508
  49033.     1.01538    2.56(6)      270.8    2.413    2.516
  49048.     1.01569    2.44(6)      292.5    2.413    2.528
  49062.     1.01599    2.54(6)      269.9    2.413    2.544
  49077.     1.01630    2.65(6)      248.7    2.413    2.564
  49092.     1.01660    2.66(6)      259.1    2.414    2.587
  49106.     1.01691    2.65(6)      258.2    2.414    2.609
  49121.     1.01721    2.68(6)      252.9    2.414    2.629
  49136.     1.01752    2.68(6)      253.0    2.415    2.643
  49151.     1.01782    2.66(6)      253.8    2.415    2.647
  49165.     1.01813    2.60(6)      257.4    2.415    2.642
  49180.     1.01843    2.61(6)      257.3    2.416    2.631
  49195.     1.01874    2.67(6)      253.4    2.416    2.616
  49210.     1.01904    2.58(6)      269.2    2.416    2.601
  49224.     1.01935    2.61(6)      264.8    2.416    2.587
  49239.     1.01966    2.59(6)      267.3    2.417    2.577
  49254.     1.01996    2.61(6)      254.9    2.417    2.571
  49269.     1.02027    2.63(6)      266.2    2.417    2.570
  49283.     1.02057    2.63(6)      266.3    2.418    2.575
  49298.     1.02088    2.59(6)      257.6    2.418    2.589
  49313.     1.02119    2.67(6)      254.2    2.418    2.614
  49328.     1.02149    2.72(6)      252.3    2.419    2.654
  49343.     1.02180    2.72(6)      243.4    2.419    2.709
  49357.     1.02211    2.68(6)      256.3    2.419    2.783
  49372.     1.02241    2.83(7)      236.3    2.419    2.878
  49387.     1.02272    2.88(6)      238.1    2.420    2.993
  49402.     1.02303    3.01(7)      221.9    2.420    3.119
  49417.     1.02333    3.14(7)      220.4    2.420    3.243
  49432.     1.02364    3.19(7)      208.7    2.421    3.349
  49446.     1.02395    3.40(7)      200.4    2.421    3.414
  49461.     1.02425    3.29(7)      214.2    2.421    3.428
  49476.     1.02456    3.23(7)      220.9    2.422    3.390
  49491.     1.02487    3.10(7)      221.2    2.422    3.314
  49506.     1.02518    3.00(7)      229.3    2.422    3.216
  49521.     1.02548    3.03(7)      223.2    2.423    3.112
  49535.     1.02579    2.95(7)      227.4    2.423    3.013
  49550.     1.02610    2.81(6)      249.3    2.423    2.926
  49565.     1.02641    2.82(6)      242.9    2.424    2.854
  49580.     1.02672    2.89(7)      227.2    2.424    2.799
  49595.     1.02702    2.80(7)      235.9    2.424    2.760
  49610.     1.02733    2.67(6)      261.6    2.425    2.735
  49625.     1.02764    2.70(6)      243.2    2.425    2.724
  49640.     1.02795    2.63(6)      254.5    2.425    2.725
  49654.     1.02826    2.72(6)      249.9    2.425    2.738
  49669.     1.02857    2.56(6)      276.7    2.426    2.767
  49684.     1.02887    2.87(7)      228.9    2.426    2.813
  49699.     1.02918    3.03(7)      227.6    2.426    2.880
  49714.     1.02949    2.86(6)      242.6    2.427    2.972
  49729.     1.02980    2.95(7)      233.3    2.427    3.093
  49744.     1.03011    3.17(7)      213.7    2.427    3.244
  49759.     1.03042    3.37(7)      203.3    2.428    3.423
  49774.     1.03073    3.54(7)      189.4    2.428    3.627
  49789.     1.03104    3.68(7)      192.7    2.428    3.846
  49804.     1.03135    4.02(8)      169.1    2.429    4.067
  49819.     1.03166    4.43(8)      149.7    2.429    4.288
  49833.     1.03197    4.66(8)      150.4    2.429    4.519
  49848.     1.03228    4.86(8)      139.6    2.430    4.784
  49863.     1.03259    5.30(9)      125.3    2.430    5.107
  49878.     1.03290    5.68(9)      120.0    2.430    5.496
  49893.     1.03320    6.11(9)      111.0    2.431    5.937
  49908.     1.03351    6.47(10)     104.0    2.431    6.379
  49923.     1.03383    6.78(10)     100.1    2.431    6.743
  49938.     1.03414    6.86(10)     96.7     2.432    6.932
  49953.     1.03445    6.80(10)     101.3    2.432    6.893
  49968.     1.03476    6.51(10)     104.2    2.432    6.637
  49983.     1.03507    6.24(10)     107.9    2.433    6.222
  49998.     1.03538    5.68(9)      119.6    2.433    5.721
  50013.     1.03569    5.23(9)      130.3    2.433    5.200
  50028.     1.03600    4.61(8)      148.1    2.434    4.705
  50043.     1.03631    4.27(8)      157.1    2.434    4.267
  50058.     1.03662    3.87(7)      179.8    2.434    3.899
  50073.     1.03693    3.60(7)      194.7    2.435    3.602
  50088.     1.03724    3.37(7)      211.6    2.435    3.372
  50103.     1.03755    3.22(7)      212.2    2.435    3.197
  50118.     1.03786    3.14(7)      214.7    2.436    3.068
  50133.     1.03818    3.12(7)      220.9    2.436    2.974
  50148.     1.03849    2.89(7)      235.4    2.436    2.910
  50163.     1.03880    2.85(6)      241.3    2.437    2.870
  50178.     1.03911    2.90(6)      239.7    2.437    2.852
  50194.     1.03942    2.79(6)      240.5    2.437    2.856
  50209.     1.03973    2.94(7)      226.6    2.438    2.885
  50224.     1.04005    3.03(7)      226.9    2.438    2.940
  50239.     1.04036    2.99(7)      233.1    2.438    3.026
  50254.     1.04067    3.09(7)      222.0    2.439    3.141
  50269.     1.04098    3.40(7)      195.8    2.439    3.282
  50284.     1.04130    3.43(7)      202.1    2.439    3.442
  50299.     1.04161    3.58(7)      186.1    2.440    3.601
  50314.     1.04192    3.69(7)      181.8    2.440    3.734
  50329.     1.04223    3.78(7)      181.7    2.440    3.811
  50344.     1.04255    3.77(7)      181.8    2.441    3.814
  50359.     1.04286    3.71(7)      184.7    2.441    3.748
  50375.     1.04317    3.52(7)      196.5    2.441    3.629
  50390.     1.04348    3.42(7)      194.2    2.442    3.481
  50405.     1.04380    3.33(7)      206.8    2.442    3.325
  50420.     1.04411    3.24(7)      216.8    2.442    3.176
  50435.     1.04442    2.94(6)      238.2    2.443    3.043
  50450.     1.04474    2.84(6)      248.2    2.443    2.930
  50465.     1.04505    2.78(6)      241.3    2.443    2.838
  50480.     1.04536    2.74(6)      245.8    2.444    2.766
  50496.     1.04568    2.71(6)      246.7    2.444    2.711
  50511.     1.04599    2.75(6)      242.2    2.444    2.670
  50526.     1.04631    2.61(6)      261.1    2.445    2.638
  50541.     1.04662    2.59(6)      258.2    2.445    2.615
  50556.     1.04693    2.59(6)      263.4    2.446    2.598
  50571.     1.04725    2.62(6)      258.9    2.446    2.585
  50587.     1.04756    2.58(6)      267.4    2.446    2.575
  50602.     1.04788    2.59(6)      264.8    2.447    2.568
  50617.     1.04819    2.57(6)      262.9    2.447    2.562
  50632.     1.04851    2.50(6)      276.7    2.447    2.559
  50647.     1.04882    2.47(6)      280.9    2.448    2.556
  50662.     1.04913    2.46(6)      276.1    2.448    2.555
  50678.     1.04945    2.49(6)      278.1    2.448    2.555
  50693.     1.04976    2.40(6)      299.5    2.449    2.556
  50708.     1.05008    2.54(6)      267.1    2.449    2.559
  50723.     1.05039    2.42(6)      277.9    2.449    2.565
  50738.     1.05071    2.58(6)      276.0    2.450    2.579
  50754.     1.05102    2.53(6)      281.1    2.450    2.599
  50769.     1.05134    2.48(6)      279.5    2.450    2.608
  50784.     1.05166    2.55(6)      270.7    2.451    2.611
  50799.     1.05197    2.69(6)      247.8    2.451    2.618
  50815.     1.05229    2.55(6)      272.8    2.452    2.633
  50830.     1.05260    2.61(6)      268.7    2.452    2.658
  50845.     1.05292    2.62(6)      262.8    2.452    2.697
  50860.     1.05323    2.67(6)      258.1    2.453    2.755
  50876.     1.05355    2.76(6)      244.0    2.453    2.839
  50891.     1.05387    2.94(7)      231.5    2.453    2.961
  50906.     1.05418    3.03(7)      227.8    2.454    3.125
  50921.     1.05450    3.40(7)      190.1    2.454    3.344
  50937.     1.05482    3.61(7)      184.3    2.454    3.607
  50952.     1.05513    3.76(7)      181.2    2.455    3.883
  50967.     1.05545    4.11(8)      168.1    2.455    4.158
  50983.     1.05577    4.53(8)      151.3    2.455    4.402
  50998.     1.05608    4.83(8)      139.5    2.456    4.568
  51013.     1.05640    5.07(9)      131.8    2.456    4.618
  51028.     1.05672    5.15(9)      129.4    2.457    4.547
  51044.     1.05703    4.84(8)      140.9    2.457    4.379
  51059.     1.05735    4.46(8)      152.8    2.457    4.150
  51074.     1.05767    4.18(8)      157.4    2.458    3.896
  51090.     1.05798    3.86(8)      171.0    2.458    3.646
  51105.     1.05830    3.48(7)      197.5    2.458    3.418
  51120.     1.05862    3.24(7)      204.5    2.459    3.222
  51136.     1.05894    3.17(7)      211.0    2.459    3.062
  51151.     1.05925    3.07(7)      205.1    2.459    2.935
  51166.     1.05957    2.91(7)      233.0    2.460    2.837
  51182.     1.05989    2.64(6)      264.3    2.460    2.763
  51197.     1.06021    2.72(6)      241.5    2.461    2.707
  51212.     1.06053    2.67(6)      250.5    2.461    2.666
  51228.     1.06085    2.58(6)      253.2    2.461    2.634
  51243.     1.06116    2.46(6)      286.6    2.462    2.610
  51259.     1.06148    2.62(6)      260.6    2.462    2.592
  51274.     1.06180    2.73(6)      238.6    2.462    2.577
  51289.     1.06212    2.51(6)      268.9    2.463    2.566
  51305.     1.06244    2.59(6)      250.7    2.463    2.556
  51320.     1.06276    2.55(6)      263.1    2.463    2.549
  51336.     1.06308    2.62(6)      249.3    2.464    2.542
  51351.     1.06339    2.53(6)      263.6    2.464    2.537
  51366.     1.06371    2.57(6)      255.1    2.465    2.533
  51382.     1.06403    2.48(6)      273.9    2.465    2.529
  51397.     1.06435    2.57(6)      260.9    2.465    2.526
  51413.     1.06467    2.49(6)      262.6    2.466    2.523
  51428.     1.06499    2.58(6)      254.9    2.466    2.520
  51443.     1.06531    2.57(6)      263.2    2.466    2.518
  51459.     1.06563    2.53(6)      259.0    2.467    2.517
  51474.     1.06595    2.60(6)      247.7    2.467    2.514
  51490.     1.06627    2.52(6)      265.3    2.468    2.513
  51505.     1.06659    2.39(6)      289.5    2.468    2.512
  51521.     1.06691    2.57(6)      268.8    2.468    2.511
  51536.     1.06723    2.62(6)      257.1    2.469    2.510
  51552.     1.06755    2.49(6)      277.1    2.469    2.510
  51567.     1.06787    2.50(6)      263.4    2.469    2.509
  51582.     1.06819    2.51(6)      270.3    2.470    2.509
  51598.     1.06851    2.43(6)      285.8    2.470    2.509
  51613.     1.06883    2.57(6)      259.9    2.471    2.505
  51629.     1.06915    2.53(6)      265.9    2.471    2.506
  51644.     1.06947    2.58(6)      257.8    2.471    2.506
  51660.     1.06979    2.49(6)      268.1    2.472    2.507
  51675.     1.07011    2.43(6)      289.5    2.472    2.508
  51691.     1.07044    2.46(6)      270.1    2.472    2.510
  51706.     1.07076    2.55(6)      260.5    2.473    2.511
  51722.     1.07108    2.65(6)      245.9    2.473    2.512
  51737.     1.07140    2.66(6)      246.5    2.474    2.515
  51753.     1.07172    2.56(6)      267.5    2.474    2.523
  51768.     1.07204    2.54(6)      272.7    2.474    2.530
  51784.     1.07236    2.52(6)      262.8    2.475    2.529
  51800.     1.07269    2.58(6)      254.8    2.475    2.524
  51815.     1.07301    2.51(6)      263.2    2.475    2.521
  51831.     1.07333    2.51(6)      262.1    2.476    2.518
  51846.     1.07365    2.50(6)      264.2    2.476    2.517
  51862.     1.07397    2.49(6)      269.8    2.477    2.517
  51877.     1.07430    2.58(6)      249.0    2.477    2.518
  51893.     1.07462    2.52(6)      273.4    2.477    2.518
  51908.     1.07494    2.46(6)      283.0    2.478    2.520
  51924.     1.07526    2.54(6)      255.4    2.478    2.521
  51940.     1.07559    2.56(6)      258.2    2.479    2.523
  51955.     1.07591    2.57(6)      259.0    2.479    2.525
  51971.     1.07623    2.58(6)      250.9    2.479    2.528
  51986.     1.07655    2.51(6)      264.8    2.480    2.531
  52002.     1.07688    2.47(6)      270.8    2.480    2.533
  52018.     1.07720    2.54(6)      263.6    2.480    2.538
  52033.     1.07752    2.51(6)      264.4    2.481    2.544
  52049.     1.07785    2.40(6)      281.0    2.481    2.552
  52064.     1.07817    2.60(6)      258.2    2.482    2.563
  52080.     1.07849    2.59(6)      255.3    2.482    2.578
  52096.     1.07882    2.45(6)      286.5    2.482    2.597
  52111.     1.07914    2.56(6)      274.5    2.483    2.622
  52127.     1.07947    2.69(6)      242.3    2.483    2.652
  52143.     1.07979    2.55(6)      263.1    2.484    2.688
  52158.     1.08011    2.67(6)      250.7    2.484    2.726
  52174.     1.08044    2.60(6)      260.1    2.484    2.763
  52189.     1.08076    2.80(7)      231.4    2.485    2.796
  52205.     1.08109    2.75(6)      246.7    2.485    2.815
  52221.     1.08141    2.76(6)      241.8    2.485    2.819
  52236.     1.08173    2.76(6)      243.8    2.486    2.810
  52252.     1.08206    2.75(7)      231.8    2.486    2.792
  52268.     1.08238    2.64(6)      258.5    2.487    2.769
  52283.     1.08271    2.60(6)      267.5    2.487    2.746
  52299.     1.08303    2.77(6)      252.3    2.487    2.725
  52315.     1.08336    2.55(6)      278.3    2.488    2.709
  52331.     1.08368    2.63(6)      264.7    2.488    2.699
  52346.     1.08401    2.66(6)      254.8    2.489    2.695
  52362.     1.08433    2.66(6)      254.5    2.489    2.696
  52378.     1.08466    2.62(6)      248.9    2.489    2.704
  52393.     1.08498    2.83(7)      236.4    2.490    2.717
  52409.     1.08531    2.85(6)      239.1    2.490    2.738
  52425.     1.08564    2.90(7)      231.1    2.490    2.768
  52441.     1.08596    2.95(7)      227.6    2.491    2.811
  52456.     1.08629    3.09(7)      217.1    2.491    2.872
  52472.     1.08661    3.07(7)      224.8    2.492    2.960
  52488.     1.08694    3.29(7)      202.1    2.492    3.085
  52503.     1.08727    3.52(7)      186.4    2.492    3.261
  52519.     1.08759    3.76(7)      181.8    2.493    3.503
  52535.     1.08792    4.04(8)      162.4    2.493    3.825
  52551.     1.08824    4.40(8)      151.5    2.494    4.234
  52567.     1.08857    4.88(9)      137.1    2.494    4.727
  52582.     1.08890    5.19(9)      132.6    2.494    5.283
  52598.     1.08922    5.67(9)      117.9    2.495    5.860
  52614.     1.08955    6.14(10)     107.5    2.495    6.394
  52630.     1.08988    6.41(10)     101.2    2.496    6.810
  52645.     1.09021    6.79(10)     95.2     2.496    7.034
  52661.     1.09053    6.51(10)     99.8     2.496    7.021
  52677.     1.09086    6.33(10)     103.8    2.497    6.777
  52693.     1.09119    5.94(9)      112.2    2.497    6.365
  52709.     1.09151    5.58(9)      122.3    2.498    5.856
  52724.     1.09184    5.07(9)      132.1    2.498    5.319
  52740.     1.09217    4.79(8)      139.2    2.498    4.806
  52756.     1.09250    4.45(8)      150.0    2.499    4.347
  52772.     1.09282    4.11(8)      159.1    2.499    3.959
  52788.     1.09315    3.89(8)      173.8    2.500    3.645
  52804.     1.09348    3.65(7)      178.1    2.500    3.397
  52819.     1.09381    3.38(7)      192.7    2.500    3.208
  52835.     1.09414    3.16(7)      214.1    2.501    3.065
  52851.     1.09447    3.08(7)      224.1    2.501    2.958
  52867.     1.09479    2.90(6)      237.1    2.502    2.877
  52883.     1.09512    2.92(7)      230.1    2.502    2.817
  52899.     1.09545    2.87(7)      235.6    2.502    2.770
  52915.     1.09578    2.80(7)      230.7    2.503    2.734
  52930.     1.09611    2.77(6)      239.2    2.503    2.705
  52946.     1.09644    2.61(6)      264.8    2.504    2.682
  52962.     1.09677    2.84(7)      227.3    2.504    2.664
  52978.     1.09710    2.72(6)      240.0    2.504    2.648
  52994.     1.09742    2.65(6)      258.7    2.505    2.635
  53010.     1.09775    2.58(6)      260.9    2.505    2.625
  53026.     1.09808    2.48(6)      271.6    2.506    2.615
  53042.     1.09841    2.59(6)      264.5    2.506    2.607
  53058.     1.09874    2.64(6)      243.7    2.506    2.601
  53074.     1.09907    2.54(6)      266.9    2.507    2.595
  53089.     1.09940    2.63(6)      258.2    2.507    2.589
  53105.     1.09973    2.72(6)      238.9    2.508    2.585
  53121.     1.10006    2.62(6)      251.4    2.508    2.581
  53137.     1.10039    2.60(6)      257.9    2.508    2.577
  53153.     1.10072    2.69(7)      233.8    2.509    2.574
  53169.     1.10105    2.58(6)      261.8    2.509    2.571
  53185.     1.10138    2.55(6)      264.2    2.510    2.569
  53201.     1.10171    2.53(6)      269.0    2.510    2.567
  53217.     1.10204    2.53(6)      255.8    2.510    2.565
  53233.     1.10237    2.56(6)      250.0    2.511    2.564
  53249.     1.10270    2.51(6)      266.6    2.511    2.567
  53265.     1.10304    2.58(6)      253.2    2.512    2.579
  53281.     1.10337    2.60(6)      253.3    2.512    2.598
  53297.     1.10370    2.62(6)      249.3    2.512    2.600
  53313.     1.10403    2.50(6)      260.3    2.513    2.588
  53329.     1.10436    2.57(6)      253.9    2.513    2.577
  53345.     1.10469    2.63(6)      238.7    2.514    2.570
  53361.     1.10502    2.57(6)      254.7    2.514    2.566
  53377.     1.10535    2.44(6)      276.2    2.514    2.563
  53393.     1.10569    2.60(6)      243.7    2.515    2.561
  53409.     1.10602    2.43(6)      271.8    2.515    2.560
  53425.     1.10635    2.49(6)      263.0    2.516    2.560
  53441.     1.10668    2.47(6)      265.2    2.516    2.560
  53457.     1.10701    2.63(6)      248.4    2.516    2.562
  53473.     1.10735    2.60(6)      244.3    2.517    2.563
  53489.     1.10768    2.55(6)      249.8    2.517    2.564
  53505.     1.10801    2.55(6)      252.6    2.518    2.565
  53521.     1.10834    2.56(6)      248.6    2.518    2.566
  53537.     1.10868    2.48(6)      274.8    2.518    2.568
  53553.     1.10901    2.49(6)      262.2    2.519    2.570
  53569.     1.10934    2.42(6)      271.8    2.519    2.572
  53585.     1.10967    2.60(6)      253.7    2.520    2.575
  53601.     1.11001    2.51(6)      261.7    2.520    2.578
  53618.     1.11034    2.49(6)      277.1    2.520    2.582
  53634.     1.11067    2.56(6)      252.6    2.521    2.586
  53650.     1.11101    2.59(6)      244.2    2.521    2.590
  53666.     1.11134    2.63(6)      244.7    2.522    2.596
  53682.     1.11167    2.52(6)      265.8    2.522    2.602
  53698.     1.11201    2.58(6)      248.0    2.522    2.609
  53714.     1.11234    2.58(6)      257.1    2.523    2.618
  53730.     1.11267    2.54(6)      252.0    2.523    2.630
  53746.     1.11301    2.63(6)      241.4    2.524    2.644
  53762.     1.11334    2.59(6)      254.1    2.524    2.663
  53779.     1.11368    2.60(6)      250.1    2.524    2.690
  53795.     1.11401    2.58(6)      259.4    2.525    2.729
  53811.     1.11434    2.62(6)      248.3    2.525    2.784
  53827.     1.11468    2.80(7)      230.5    2.526    2.862
  53843.     1.11501    2.89(7)      227.7    2.526    2.972
  53859.     1.11535    3.05(7)      214.4    2.526    3.117
  53875.     1.11568    3.25(7)      205.2    2.527    3.303
  53892.     1.11602    3.54(7)      182.9    2.527    3.527
  53908.     1.11635    3.75(7)      178.5    2.528    3.778
  53924.     1.11669    4.06(8)      164.6    2.528    4.034
  53940.     1.11702    4.33(8)      152.2    2.529    4.261
  53956.     1.11736    4.60(8)      143.3    2.529    4.413
  53973.     1.11769    4.70(9)      137.2    2.529    4.460
  53989.     1.11803    4.72(9)      131.5    2.530    4.397
  54005.     1.11836    4.40(8)      146.5    2.530    4.245
  54021.     1.11870    4.19(8)      152.8    2.531    4.039
  54037.     1.11903    3.90(8)      160.8    2.531    3.810
  54054.     1.11937    3.60(7)      184.3    2.531    3.585
  54070.     1.11971    3.40(7)      190.8    2.532    3.380
  54086.     1.12004    3.24(7)      198.5    2.532    3.204
  54102.     1.12038    3.07(7)      216.1    2.533    3.060
  54118.     1.12071    2.96(7)      219.4    2.533    2.946
  54135.     1.12105    2.81(7)      229.0    2.533    2.859
  54151.     1.12139    2.75(7)      230.5    2.534    2.793
  54167.     1.12172    2.76(7)      229.7    2.534    2.744
  54183.     1.12206    2.63(6)      247.5    2.535    2.708
  54200.     1.12240    2.66(6)      244.2    2.535    2.680
  54216.     1.12273    2.58(6)      249.2    2.535    2.660
  54232.     1.12307    2.72(7)      224.0    2.536    2.644
  54248.     1.12341    2.60(6)      252.8    2.536    2.631
  54265.     1.12374    2.68(7)      236.4    2.537    2.622
  54281.     1.12408    2.57(6)      244.1    2.537    2.614
  54297.     1.12442    2.54(6)      248.5    2.537    2.607
  54314.     1.12476    2.66(6)      241.6    2.538    2.602
  54330.     1.12509    2.51(6)      265.9    2.538    2.598
  54346.     1.12543    2.46(6)      266.8    2.539    2.594
  54362.     1.12577    2.51(6)      262.4    2.539    2.591
  54379.     1.12611    2.65(6)      240.3    2.540    2.596
  54395.     1.12644    2.61(6)      241.6    2.540    2.619
  54411.     1.12678    2.68(7)      233.4    2.540    2.650
  54428.     1.12712    2.65(6)      246.7    2.541    2.652
  54444.     1.12746    2.54(6)      261.1    2.541    2.629
  54460.     1.12780    2.65(7)      235.4    2.542    2.609
  54477.     1.12814    2.68(6)      237.4    2.542    2.596
  54493.     1.12847    2.63(6)      243.3    2.542    2.588
  54509.     1.12881    2.66(7)      234.8    2.543    2.582
  54526.     1.12915    2.69(7)      235.4    2.543    2.578
  54542.     1.12949    2.57(6)      243.8    2.544    2.576
  54559.     1.12983    2.60(6)      243.3    2.544    2.575
  54575.     1.13017    2.57(6)      247.9    2.544    2.574
  54591.     1.13051    2.62(6)      243.7    2.545    2.573
  54608.     1.13085    2.56(6)      254.4    2.545    2.574
  54624.     1.13119    2.67(6)      244.6    2.546    2.576
  54640.     1.13152    2.60(6)      244.5    2.546    2.587
  54657.     1.13186    2.63(6)      250.4    2.546    2.606
  54673.     1.13220    2.60(6)      242.2    2.547    2.613
  54690.     1.13254    2.65(6)      236.8    2.547    2.604
  54706.     1.13288    2.55(6)      258.0    2.548    2.594
  54722.     1.13322    2.66(7)      234.3    2.548    2.588
  54739.     1.13356    2.59(6)      246.9    2.549    2.585
  54755.     1.13390    2.57(6)      254.5    2.549    2.583
  54772.     1.13424    2.47(6)      273.0    2.549    2.582
  54788.     1.13458    2.66(6)      242.1    2.550    2.582
  54805.     1.13492    2.58(6)      259.7    2.550    2.583
  54821.     1.13526    2.67(6)      238.3    2.551    2.584
  54837.     1.13561    2.56(6)      244.2    2.551    2.585
  54854.     1.13595    2.67(7)      230.3    2.551    2.587
  54870.     1.13629    2.56(6)      246.0    2.552    2.589
  54887.     1.13663    2.56(6)      250.8    2.552    2.591
  54903.     1.13697    2.59(6)      255.5    2.553    2.594
  54920.     1.13731    2.55(6)      256.8    2.553    2.597
  54936.     1.13765    2.51(6)      256.4    2.553    2.600
  54953.     1.13799    2.63(7)      233.9    2.554    2.603
  54969.     1.13833    2.53(6)      258.8    2.554    2.608
  54986.     1.13868    2.58(6)      251.3    2.555    2.612
  55002.     1.13902    2.57(6)      249.7    2.555    2.618
  55019.     1.13936    2.63(6)      239.3    2.555    2.624
  55035.     1.13970    2.64(6)      238.2    2.556    2.631
  55052.     1.14004    2.69(6)      237.6    2.556    2.640
  55068.     1.14039    2.73(7)      228.1    2.557    2.650
  55085.     1.14073    2.64(7)      236.0    2.557    2.663
  55101.     1.14107    2.69(7)      235.2    2.557    2.681
  55118.     1.14141    2.63(6)      243.3    2.558    2.705
  55134.     1.14175    2.54(6)      258.0    2.558    2.739
  55151.     1.14210    2.63(6)      246.3    2.559    2.787
  55167.     1.14244    2.68(6)      238.9    2.559    2.857
  55184.     1.14278    2.75(6)      237.6    2.560    2.954
  55200.     1.14313    2.78(7)      229.7    2.560    3.086
  55217.     1.14347    3.01(7)      208.1    2.560    3.258
  55234.     1.14381    3.12(7)      195.4    2.561    3.470
  55250.     1.14415    3.44(7)      181.1    2.561    3.715
  55267.     1.14450    3.87(8)      164.8    2.562    3.977
  55283.     1.14484    4.52(9)      136.5    2.562    4.229
  55300.     1.14518    5.05(9)      127.6    2.562    4.421
  55317.     1.14553    5.60(9)      111.2    2.563    4.517
  55333.     1.14587    5.74(10)     110.3    2.563    4.500
  55350.     1.14622    5.15(9)      123.5    2.564    4.380
  55366.     1.14656    4.77(9)      131.4    2.564    4.190
  55383.     1.14690    4.22(8)      153.0    2.564    3.963
  55400.     1.14725    3.63(8)      169.5    2.565    3.730
  55416.     1.14759    3.46(7)      180.6    2.565    3.510
  55433.     1.14794    3.16(7)      199.2    2.566    3.318
  55449.     1.14828    3.04(7)      209.3    2.566    3.157
  55466.     1.14863    3.04(7)      197.4    2.566    3.029
  55483.     1.14897    2.76(6)      239.1    2.567    2.929
  55499.     1.14931    2.71(7)      227.3    2.567    2.854
  55516.     1.14966    2.68(7)      230.7    2.568    2.799
  55533.     1.15000    2.68(7)      226.1    2.568    2.758
  55549.     1.15035    2.59(6)      250.7    2.568    2.726
  55566.     1.15070    2.66(7)      232.6    2.569    2.703
  55583.     1.15104    2.65(6)      238.1    2.569    2.685
  55599.     1.15139    2.70(7)      223.8    2.570    2.672
  55616.     1.15173    2.63(6)      237.6    2.570    2.661
  55633.     1.15208    2.62(6)      239.0    2.570    2.652
  55649.     1.15242    2.66(7)      236.5    2.571    2.645
  55666.     1.15277    2.63(6)      237.8    2.571    2.640
  55683.     1.15311    2.56(6)      241.4    2.572    2.635
  55699.     1.15346    2.68(7)      228.0    2.572    2.631
  55716.     1.15381    2.59(7)      234.0    2.573    2.626
  55733.     1.15415    2.68(7)      232.3    2.573    2.623
  55750.     1.15450    2.68(7)      226.1    2.573    2.621
  55766.     1.15484    2.69(7)      225.3    2.574    2.621
  55783.     1.15519    2.65(6)      237.8    2.574    2.629
  55800.     1.15554    2.59(6)      242.1    2.575    2.646
  55817.     1.15588    2.66(6)      240.8    2.575    2.655
  55833.     1.15623    2.61(6)      238.6    2.575    2.645
  55850.     1.15658    2.68(7)      233.7    2.576    2.633
  55867.     1.15693    2.52(6)      244.4    2.576    2.625
  55884.     1.15727    2.56(6)      247.7    2.577    2.620
  55900.     1.15762    2.48(6)      255.1    2.577    2.617
  55917.     1.15797    2.48(6)      250.5    2.577    2.615
  55934.     1.15831    2.59(6)      243.2    2.578    2.613
  55951.     1.15866    2.51(6)      261.6    2.578    2.613
  55967.     1.15901    2.67(6)      236.7    2.579    2.612
  55984.     1.15936    2.71(7)      231.5    2.579    2.612
  56001.     1.15971    2.64(7)      230.4    2.579    2.612
  56018.     1.16005    2.53(6)      248.5    2.580    2.613
  56035.     1.16040    2.56(6)      250.0    2.580    2.614
  56051.     1.16075    2.62(6)      248.8    2.581    2.615
  56068.     1.16110    2.60(6)      239.5    2.581    2.616
  56085.     1.16145    2.67(7)      231.8    2.581    2.618
  56102.     1.16179    2.68(7)      224.7    2.582    2.620
  56119.     1.16214    2.53(6)      250.4    2.582    2.623
  56136.     1.16249    2.58(6)      244.4    2.583    2.627
  56152.     1.16284    2.63(7)      230.8    2.583    2.632
  56169.     1.16319    2.55(6)      249.5    2.583    2.637
  56186.     1.16354    2.66(7)      230.1    2.584    2.643
  56203.     1.16389    2.59(6)      243.0    2.584    2.649
  56220.     1.16424    2.59(6)      248.2    2.585    2.655
  56237.     1.16459    2.56(6)      244.1    2.585    2.658
  56254.     1.16494    2.55(6)      244.2    2.585    2.660
  56270.     1.16529    2.57(6)      250.8    2.586    2.660
  56287.     1.16563    2.52(6)      254.0    2.586    2.658
  56304.     1.16598    2.63(6)      236.9    2.587    2.656
  56321.     1.16633    2.69(7)      218.0    2.587    2.653
  56338.     1.16668    2.72(7)      219.3    2.587    2.651
  56355.     1.16703    2.57(6)      241.2    2.588    2.650
  56372.     1.16738    2.56(6)      245.5    2.588    2.651
  56389.     1.16774    2.62(6)      237.0    2.589    2.652
  56406.     1.16809    2.66(7)      230.0    2.589    2.654
  56423.     1.16844    2.75(7)      223.0    2.589    2.657
  56439.     1.16879    2.65(6)      237.3    2.590    2.663
  56456.     1.16914    2.64(7)      232.7    2.590    2.671
  56473.     1.16949    2.57(6)      246.4    2.591    2.684
  56490.     1.16984    2.61(6)      238.2    2.591    2.700
  56507.     1.17019    2.71(7)      232.9    2.591    2.722
  56524.     1.17054    2.81(7)      217.5    2.592    2.748
  56541.     1.17089    2.76(7)      227.1    2.592    2.779
  56558.     1.17124    2.66(7)      232.3    2.593    2.813
  56575.     1.17159    2.76(7)      222.5    2.593    2.847
  56592.     1.17195    2.83(7)      217.5    2.593    2.876
  56609.     1.17230    2.80(7)      224.8    2.594    2.894
  56626.     1.17265    2.84(7)      215.7    2.594    2.900
  56643.     1.17300    3.01(7)      200.4    2.595    2.893
  56660.     1.17335    2.94(7)      207.5    2.595    2.876
  56677.     1.17371    2.84(7)      216.9    2.595    2.855
  56694.     1.17406    2.89(7)      215.8    2.596    2.832
  56711.     1.17441    2.70(7)      229.3    2.596    2.812
  56728.     1.17476    2.78(7)      216.9    2.597    2.795
  56745.     1.17511    2.77(7)      213.6    2.597    2.782
  56762.     1.17547    2.80(7)      209.3    2.597    2.775
  56779.     1.17582    2.76(7)      215.2    2.598    2.772
  56796.     1.17617    2.71(7)      232.5    2.598    2.774
  56813.     1.17653    2.71(7)      229.3    2.598    2.780
  56830.     1.17688    2.70(7)      224.6    2.599    2.790
  56847.     1.17723    2.64(7)      230.4    2.599    2.803
  56864.     1.17759    2.67(7)      224.9    2.600    2.822
  56881.     1.17794    2.74(7)      236.0    2.600    2.848
  56898.     1.17829    2.75(7)      214.8    2.600    2.884
  56915.     1.17865    3.01(7)      193.9    2.601    2.926
  56933.     1.17900    2.91(7)      212.4    2.601    2.976
  56950.     1.17935    2.92(7)      213.4    2.602    3.046
  56967.     1.17971    3.12(7)      193.5    2.602    3.151
  56984.     1.18006    3.40(8)      177.3    2.602    3.302
  57001.     1.18041    3.62(8)      172.4    2.603    3.517
  57018.     1.18077    3.86(8)      159.8    2.603    3.814
  57035.     1.18112    4.23(8)      148.1    2.604    4.205
  57052.     1.18148    4.88(9)      128.3    2.604    4.697
  57069.     1.18183    5.58(10)     109.5    2.604    5.280
  57086.     1.18219    6.27(10)     98.4     2.605    5.924
  57104.     1.18254    7.08(11)     85.1     2.605    6.566
  57121.     1.18290    7.70(11)     78.5     2.606    7.112
  57138.     1.18325    7.96(11)     76.9     2.606    7.456
  57155.     1.18361    8.26(12)     72.4     2.606    7.530
  57172.     1.18396    8.03(12)     75.2     2.607    7.336
  57189.     1.18432    7.36(11)     81.2     2.607    6.943
  57206.     1.18467    6.75(11)     88.1     2.607    6.438
  57224.     1.18503    6.03(10)     100.2    2.608    5.905
  57241.     1.18538    5.57(10)     108.4    2.608    5.409
  57258.     1.18574    5.06(9)      119.7    2.609    4.996
  57275.     1.18609    4.57(9)      134.9    2.609    4.688
  57292.     1.18645    4.45(9)      138.0    2.609    4.491
  57309.     1.18681    4.40(9)      136.5    2.610    4.394
  57327.     1.18716    4.31(8)      143.6    2.610    4.377
  57344.     1.18752    4.39(9)      135.5    2.611    4.404
  57361.     1.18787    4.55(9)      133.0    2.611    4.435
  57378.     1.18823    4.45(9)      133.4    2.611    4.427
  57396.     1.18859    4.44(9)      137.4    2.612    4.358
  57413.     1.18894    4.40(9)      136.8    2.612    4.228
  57430.     1.18930    4.04(8)      150.1    2.613    4.054
  57447.     1.18966    3.85(8)      160.0    2.613    3.858
  57464.     1.19001    3.75(8)      161.3    2.613    3.662
  57482.     1.19037    3.57(8)      167.5    2.614    3.478
  57499.     1.19073    3.34(7)      186.7    2.614    3.317
  57516.     1.19109    3.35(7)      179.5    2.614    3.183
  57533.     1.19144    3.10(7)      198.0    2.615    3.074
  57551.     1.19180    3.19(7)      189.1    2.615    2.988
  57568.     1.19216    2.96(7)      205.2    2.616    2.922
  57585.     1.19252    2.89(7)      202.6    2.616    2.872
  57602.     1.19287    2.89(7)      211.5    2.616    2.834
  57620.     1.19323    2.77(7)      224.9    2.617    2.804
  57637.     1.19359    2.81(7)      215.9    2.617    2.781
  57654.     1.19395    2.79(7)      216.4    2.617    2.763
  57672.     1.19431    2.70(7)      222.9    2.618    2.749
  57689.     1.19466    2.78(7)      208.3    2.618    2.737
  57706.     1.19502    2.74(7)      212.5    2.619    2.727
  57724.     1.19538    2.68(7)      228.1    2.619    2.718
  57741.     1.19574    2.65(7)      221.3    2.619    2.711
  57758.     1.19610    2.69(7)      220.3    2.620    2.704
  57776.     1.19646    2.83(7)      199.5    2.620    2.699
  57793.     1.19682    2.77(7)      219.5    2.621    2.694
  57810.     1.19718    2.65(7)      232.9    2.621    2.690
  57828.     1.19754    2.71(7)      217.3    2.621    2.686
  57845.     1.19789    2.72(7)      226.6    2.622    2.684
  57862.     1.19825    2.81(7)      209.3    2.622    2.681
  57880.     1.19861    2.69(7)      215.9    2.622    2.679
  57897.     1.19897    2.68(7)      232.2    2.623    2.676
  57914.     1.19933    2.63(7)      224.3    2.623    2.674
  57932.     1.19969    2.62(7)      233.6    2.624    2.672
  57949.     1.20005    2.64(7)      224.4    2.624    2.670
  57966.     1.20041    2.70(7)      222.3    2.624    2.669
  57984.     1.20077    2.65(7)      222.3    2.625    2.667
  58001.     1.20113    2.71(7)      210.6    2.625    2.666
  58019.     1.20149    2.64(7)      225.5    2.625    2.665
  58036.     1.20185    2.77(7)      217.5    2.626    2.663
  58053.     1.20221    2.75(7)      218.5    2.626    2.662
  58071.     1.20258    2.69(7)      222.4    2.627    2.662
  58088.     1.20294    2.73(7)      218.4    2.627    2.661
  58106.     1.20330    2.65(7)      218.1    2.627    2.660
  58123.     1.20366    2.68(7)      218.0    2.628    2.659
  58141.     1.20402    2.69(7)      219.1    2.628    2.659
  58158.     1.20438    2.64(7)      223.2    2.628    2.658
  58175.     1.20474    2.70(7)      212.5    2.629    2.658
  58193.     1.20510    2.62(7)      227.1    2.629    2.657
  58210.     1.20547    2.63(7)      229.5    2.629    2.657
  58228.     1.20583    2.69(7)      214.8    2.630    2.657
  58245.     1.20619    2.72(7)      209.7    2.630    2.657
  58263.     1.20655    2.63(7)      230.9    2.631    2.656
  58280.     1.20691    2.64(7)      225.8    2.631    2.656
  58298.     1.20727    2.80(7)      195.2    2.631    2.656
  58315.     1.20764    2.69(7)      219.5    2.632    2.656
  58333.     1.20800    2.57(7)      230.7    2.632    2.656
  58350.     1.20836    2.66(7)      211.9    2.632    2.656
  58368.     1.20872    2.78(7)      203.5    2.633    2.657
  58385.     1.20909    2.61(7)      223.7    2.633    2.658
  58403.     1.20945    2.70(7)      208.7    2.634    2.664
  58420.     1.20981    2.68(7)      207.5    2.634    2.678
  58438.     1.21018    2.64(7)      228.1    2.634    2.686
  58455.     1.21054    2.54(7)      235.2    2.635    2.681
  58473.     1.21090    2.59(7)      227.6    2.635    2.673
  58490.     1.21127    2.76(7)      211.7    2.635    2.667
  58508.     1.21163    2.62(7)      226.8    2.636    2.664
  58526.     1.21199    2.55(6)      239.9    2.636    2.662
  58543.     1.21236    2.60(7)      232.8    2.636    2.661
  58561.     1.21272    2.74(7)      213.2    2.637    2.660
  58578.     1.21308    2.84(7)      197.5    2.637    2.660
  58596.     1.21345    2.71(7)      209.4    2.638    2.660
  58613.     1.21381    2.59(7)      234.2    2.638    2.661
  58631.     1.21418    2.69(7)      218.1    2.638    2.661
  58649.     1.21454    2.74(7)      209.8    2.639    2.662
  58666.     1.21490    2.61(7)      226.5    2.639    2.663
  58684.     1.21527    2.57(7)      234.5    2.639    2.664
  58701.     1.21563    2.67(7)      223.3    2.640    2.665
  58719.     1.21600    2.70(7)      214.7    2.640    2.666
  58737.     1.21636    2.71(7)      213.5    2.640    2.667
  58754.     1.21673    2.84(7)      200.6    2.641    2.668
  58772.     1.21709    2.69(7)      220.9    2.641    2.669
  58789.     1.21746    2.83(7)      197.6    2.642    2.671
  58807.     1.21782    2.67(7)      225.0    2.642    2.673
  58825.     1.21819    2.86(7)      195.3    2.642    2.675
  58842.     1.21855    2.70(7)      216.6    2.643    2.677
  58860.     1.21892    2.58(6)      236.8    2.643    2.680
  58878.     1.21929    2.82(7)      199.2    2.643    2.684
  58895.     1.21965    2.83(7)      206.6    2.644    2.693
  58913.     1.22002    2.77(7)      211.0    2.644    2.724
  58931.     1.22038    2.73(7)      215.0    2.644    2.788
  58948.     1.22075    2.81(7)      200.2    2.645    2.829
  58966.     1.22112    2.81(7)      205.8    2.645    2.816
  58984.     1.22148    2.82(7)      206.4    2.645    2.798
  59001.     1.22185    2.79(7)      208.9    2.646    2.798
  59019.     1.22222    2.91(7)      200.2    2.646    2.815
  59037.     1.22258    2.88(7)      204.0    2.646    2.849
  59055.     1.22295    2.99(7)      190.8    2.647    2.896
  59072.     1.22332    2.88(7)      202.6    2.647    2.956
  59090.     1.22368    2.92(7)      194.7    2.648    3.019
  59108.     1.22405    2.97(7)      198.5    2.648    3.087
  59125.     1.22442    3.08(7)      186.3    2.648    3.145
  59143.     1.22479    3.02(7)      194.4    2.649    3.183
  59161.     1.22515    3.17(7)      179.5    2.649    3.191
  59179.     1.22552    3.07(7)      192.0    2.649    3.170
  59196.     1.22589    3.13(7)      187.6    2.650    3.127
  59214.     1.22626    3.16(7)      178.9    2.650    3.070
  59232.     1.22662    3.08(7)      189.4    2.650    3.008
  59250.     1.22699    2.94(7)      205.4    2.651    2.949
  59268.     1.22736    2.97(7)      196.1    2.651    2.895
  59285.     1.22773    2.96(7)      198.6    2.651    2.850
  59303.     1.22810    2.92(7)      199.3    2.652    2.814
  59321.     1.22847    2.93(7)      197.7    2.652    2.786
  59339.     1.22883    2.97(7)      199.6    2.652    2.765
  59356.     1.22920    2.83(7)      205.0    2.653    2.751
  59374.     1.22957    2.80(7)      210.6    2.653    2.741
  59392.     1.22994    2.91(7)      197.5    2.653    2.735
  59410.     1.23031    2.86(7)      201.5    2.654    2.732
  59428.     1.23068    2.79(7)      213.4    2.654    2.731
  59446.     1.23105    2.87(7)      204.0    2.654    2.732
  59463.     1.23142    2.86(7)      200.1    2.655    2.734
  59481.     1.23179    2.84(7)      202.7    2.655    2.738
  59499.     1.23216    2.85(7)      203.8    2.656    2.743
  59517.     1.23253    2.95(7)      194.2    2.656    2.750
  59535.     1.23290    2.97(7)      195.0    2.656    2.760
  59553.     1.23327    2.92(7)      199.2    2.657    2.772
  59571.     1.23364    3.01(7)      187.8    2.657    2.789
  59588.     1.23401    3.06(7)      186.2    2.657    2.815
  59606.     1.23438    2.93(7)      198.0    2.658    2.858
  59624.     1.23475    2.99(7)      198.2    2.658    2.931
  59642.     1.23512    3.30(8)      170.5    2.658    3.021
  59660.     1.23549    3.31(8)      173.9    2.659    3.111
  59678.     1.23586    3.47(8)      164.4    2.659    3.228
  59696.     1.23623    3.67(8)      159.5    2.659    3.389
  59714.     1.23660    3.76(8)      159.0    2.660    3.594
  59732.     1.23697    4.14(8)      148.5    2.660    3.836
  59749.     1.23734    4.13(8)      151.1    2.660    4.096
  59767.     1.23771    4.51(9)      138.2    2.661    4.344
  59785.     1.23808    4.67(9)      134.1    2.661    4.538
  59803.     1.23846    4.79(9)      129.1    2.661    4.637
  59821.     1.23883    4.92(9)      124.1    2.662    4.623
  59839.     1.23920    4.83(9)      123.6    2.662    4.505
  59857.     1.23957    4.57(9)      130.4    2.662    4.314
  59875.     1.23994    4.47(9)      130.4    2.663    4.084
  59893.     1.24031    4.15(9)      130.2    2.663    3.845
  59911.     1.24069    3.87(9)      131.1    2.663    3.620
  59929.     1.24106    3.83(9)      128.7    2.664    3.423
  59947.     1.24143    3.66(9)      126.2    2.664    3.258
  59965.     1.24180    3.49(9)      132.8    2.664    3.127
  59983.     1.24218    3.24(8)      154.0    2.665    3.031
  60001.     1.24255    3.17(8)      153.9    2.665    2.981
  60019.     1.24292    3.18(8)      148.2    2.665    2.972
  60037.     1.24330    3.02(8)      157.3    2.666    2.944
  60055.     1.24367    3.02(8)      155.9    2.666    2.887
  60073.     1.24404    2.93(8)      155.0    2.666    2.837
  60091.     1.24441    2.85(8)      169.7    2.667    2.801
  60109.     1.24479    2.75(8)      169.0    2.667    2.777
  60127.     1.24516    2.77(8)      168.4    2.667    2.764
  60145.     1.24554    2.79(8)      155.1    2.668    2.751
  60163.     1.24591    2.71(8)      166.5    2.668    2.742
  60181.     1.24628    2.76(8)      171.5    2.668    2.734
  60199.     1.24666    2.66(7)      182.3    2.668    2.728
  60217.     1.24703    2.64(7)      179.2    2.669    2.724
  60235.     1.24740    2.65(8)      174.6    2.669    2.720
  60253.     1.24778    2.65(8)      171.9    2.669    2.716
  60271.     1.24815    2.65(8)      169.7    2.670    2.714
  60290.     1.24853    2.66(8)      172.5    2.670    2.711
  60308.     1.24890    2.83(8)      156.1    2.670    2.709
  60326.     1.24928    2.59(7)      183.1    2.671    2.707
  60344.     1.24965    2.58(7)      184.7    2.671    2.706
  60362.     1.25003    2.60(7)      193.2    2.671    2.705
  60380.     1.25040    2.74(8)      175.5    2.672    2.704
  60398.     1.25078    2.64(8)      177.0    2.672    2.703
  60416.     1.25115    2.68(8)      175.6    2.672    2.702
  60434.     1.25153    2.63(7)      181.9    2.673    2.705
  60453.     1.25190    2.63(7)      186.2    2.673    2.720
  60471.     1.25228    2.84(8)      163.0    2.673    2.754
  60489.     1.25265    2.64(7)      180.2    2.674    2.772
  60507.     1.25303    2.66(7)      183.9    2.674    2.756
  60525.     1.25341    2.69(7)      178.8    2.674    2.735
  60543.     1.25378    2.75(8)      171.2    2.675    2.721
  60561.     1.25416    2.74(8)      170.7    2.675    2.712
  60580.     1.25454    2.66(7)      182.2    2.675    2.706
  60598.     1.25491    2.75(7)      179.1    2.675    2.703
  60616.     1.25529    2.66(7)      180.6    2.676    2.701
  60634.     1.25566    2.69(7)      185.4    2.676    2.700
  60652.     1.25604    2.84(8)      166.6    2.676    2.699
  60671.     1.25642    2.55(7)      190.3    2.677    2.699
  60689.     1.25680    2.66(7)      184.8    2.677    2.698
  60707.     1.25717    2.69(8)      174.4    2.677    2.698
  60725.     1.25755    2.53(7)      194.9    2.678    2.698
  60743.     1.25793    2.63(7)      182.3    2.678    2.698
  60762.     1.25830    2.62(7)      195.2    2.678    2.699
  60780.     1.25868    2.71(7)      195.3    2.679    2.699
  60798.     1.25906    2.79(7)      183.5    2.679    2.699
  60816.     1.25944    2.60(7)      215.5    2.679    2.699
  60835.     1.25982    2.78(7)      185.7    2.680    2.700
  60853.     1.26019    2.83(7)      195.9    2.680    2.700
  60871.     1.26057    2.74(7)      202.6    2.680    2.701
  60889.     1.26095    2.77(7)      203.2    2.680    2.701
  60908.     1.26133    2.78(7)      198.8    2.681    2.701
  60926.     1.26171    2.78(7)      202.5    2.681    2.702
  60944.     1.26209    2.76(7)      209.8    2.681    2.702
  60962.     1.26246    2.66(7)      212.4    2.682    2.709
  60981.     1.26284    2.74(7)      202.7    2.682    2.710
  60999.     1.26322    2.66(7)      219.2    2.682    2.711
  61017.     1.26360    2.62(7)      223.6    2.683    2.712
  61036.     1.26398    2.73(7)      206.1    2.683    2.712
  61054.     1.26436    2.75(7)      200.5    2.683    2.713
  61072.     1.26474    2.68(7)      214.1    2.683    2.714
  61091.     1.26512    2.63(7)      214.7    2.684    2.715
  61109.     1.26550    2.54(7)      233.2    2.684    2.716
  61127.     1.26588    2.69(7)      216.6    2.684    2.717
  61146.     1.26626    2.76(7)      208.7    2.685    2.718
  61164.     1.26664    2.72(7)      214.2    2.685    2.719
  61182.     1.26702    2.70(7)      214.6    2.685    2.720
  61201.     1.26740    2.68(7)      219.0    2.686    2.721
  61219.     1.26778    2.71(7)      209.9    2.686    2.722
  61237.     1.26816    2.61(7)      223.3    2.686    2.724
  61256.     1.26854    2.72(7)      208.3    2.686    2.725
  61274.     1.26892    2.72(7)      213.5    2.687    2.726
  61292.     1.26930    2.65(7)      219.5    2.687    2.728
  61311.     1.26968    2.75(7)      209.7    2.687    2.729
  61329.     1.27006    2.76(7)      202.1    2.688    2.731
  61348.     1.27044    2.73(7)      203.6    2.688    2.733
  61366.     1.27082    2.79(7)      200.4    2.688    2.735
  61384.     1.27120    2.70(7)      211.8    2.689    2.736
  61403.     1.27159    2.75(7)      200.3    2.689    2.738
  61421.     1.27197    2.75(7)      200.5    2.689    2.741
  61440.     1.27235    2.69(7)      212.1    2.689    2.743
  61458.     1.27273    2.65(7)      213.4    2.690    2.745
  61477.     1.27311    2.70(7)      209.0    2.690    2.748
  61495.     1.27349    2.71(7)      206.8    2.690    2.751
  61513.     1.27388    2.90(7)      190.8    2.691    2.754
  61532.     1.27426    2.71(7)      204.7    2.691    2.757
  61550.     1.27464    2.81(7)      193.6    2.691    2.760
  61569.     1.27502    2.77(7)      200.2    2.691    2.765
  61587.     1.27541    2.82(7)      201.7    2.692    2.769
  61606.     1.27579    2.69(7)      210.7    2.692    2.774
  61624.     1.27617    2.68(7)      211.3    2.692    2.778
  61643.     1.27655    2.84(7)      191.1    2.693    2.785
  61661.     1.27694    2.86(7)      187.6    2.693    2.791
  61680.     1.27732    2.58(7)      235.6    2.693    2.797
  61698.     1.27770    2.75(7)      202.6    2.693    2.804
  61717.     1.27809    2.77(7)      208.0    2.694    2.811
  61735.     1.27847    2.69(7)      213.0    2.694    2.820
  61754.     1.27885    2.80(7)      197.5    2.694    2.827
  61772.     1.27924    2.71(7)      203.4    2.695    2.837
  61791.     1.27962    2.79(7)      197.5    2.695    2.849
  61809.     1.28001    2.74(7)      202.2    2.695    2.862
  61828.     1.28039    2.69(7)      200.2    2.695    2.877
  61846.     1.28077    2.79(7)      196.2    2.696    2.894
  61865.     1.28116    2.88(7)      187.6    2.696    2.914
  61884.     1.28154    2.78(7)      195.4    2.696    2.938
  61902.     1.28193    2.93(7)      189.4    2.696    2.967
  61921.     1.28231    2.93(7)      185.8    2.697    3.003
  61939.     1.28270    3.01(7)      185.5    2.697    3.050
  61958.     1.28308    2.98(7)      188.9    2.697    3.114
  61976.     1.28347    3.13(7)      184.2    2.698    3.204
  61995.     1.28385    3.30(8)      168.2    2.698    3.333
  62014.     1.28424    3.48(8)      163.7    2.698    3.516
  62032.     1.28462    3.70(8)      154.3    2.698    3.774
  62051.     1.28501    4.25(9)      128.4    2.699    4.130
  62069.     1.28539    4.65(9)      120.1    2.699    4.603
  62088.     1.28578    5.38(10)     102.6    2.699    5.183
  62107.     1.28616    5.88(10)     94.7     2.700    5.841
  62125.     1.28655    6.71(11)     81.8     2.700    6.554
  62144.     1.28694    7.37(12)     75.0     2.700    7.256
  62163.     1.28732    8.10(12)     68.5     2.700    7.838
  62181.     1.28771    8.73(13)     63.4     2.701    8.187
  62200.     1.28810    8.85(13)     62.1     2.701    8.224
  62219.     1.28848    8.54(12)     65.0     2.701    7.962
  62237.     1.28887    7.97(12)     66.3     2.701    7.473
  62256.     1.28926    6.87(11)     78.4     2.702    6.854
  62275.     1.28964    6.10(10)     91.1     2.702    6.194
  62293.     1.29003    5.48(10)     98.0     2.702    5.558
  62312.     1.29042    4.82(9)      115.0    2.702    4.991
  62331.     1.29080    4.23(9)      132.9    2.703    4.512
  62349.     1.29119    3.84(8)      149.0    2.703    4.127
  62368.     1.29158    3.80(8)      145.1    2.703    3.829
  62387.     1.29197    3.42(8)      162.6    2.704    3.605
  62406.     1.29235    3.34(8)      164.1    2.704    3.440
  62424.     1.29274    3.33(8)      160.6    2.704    3.321
  62443.     1.29313    3.14(8)      173.1    2.704    3.236
  62462.     1.29352    3.01(7)      185.2    2.705    3.176
  62480.     1.29390    3.02(7)      184.2    2.705    3.135
  62499.     1.29429    3.08(7)      181.1    2.705    3.109
  62518.     1.29468    2.98(7)      191.6    2.705    3.095
  62537.     1.29507    2.80(7)      196.8    2.706    3.093
  62555.     1.29546    3.01(8)      175.5    2.706    3.102
  62574.     1.29585    3.00(7)      185.9    2.706    3.122
  62593.     1.29624    2.99(7)      183.4    2.706    3.152
  62612.     1.29662    3.09(7)      178.7    2.707    3.192
  62631.     1.29701    3.06(7)      184.3    2.707    3.237
  62649.     1.29740    3.06(7)      181.3    2.707    3.286
  62668.     1.29779    3.12(8)      169.8    2.707    3.330
  62687.     1.29818    3.31(8)      159.6    2.708    3.363
  62706.     1.29857    3.42(8)      152.1    2.708    3.384
  62725.     1.29896    3.23(8)      172.3    2.708    3.393
  62743.     1.29935    3.19(8)      165.9    2.708    3.398
  62762.     1.29974    3.28(8)      160.5    2.709    3.407
  62781.     1.30013    3.28(8)      169.0    2.709    3.432
  62800.     1.30052    3.45(8)      159.1    2.709    3.485
  62819.     1.30091    3.74(8)      148.9    2.709    3.581
  62838.     1.30130    3.88(8)      142.6    2.710    3.741
  62856.     1.30169    4.12(9)      131.0    2.710    3.986
  62875.     1.30208    4.71(9)      112.2    2.710    4.338
  62894.     1.30247    5.14(10)     110.4    2.710    4.819
  62913.     1.30286    5.77(10)     92.2     2.711    5.438
  62932.     1.30325    6.31(11)     85.6     2.711    6.190
  62951.     1.30365    7.37(12)     72.0     2.711    7.044
  62970.     1.30404    7.89(12)     69.5     2.711    7.931
  62989.     1.30443    8.85(13)     60.5     2.712    8.741
  63007.     1.30482    9.24(13)     58.9     2.712    9.331
  63026.     1.30521    9.70(14)     54.5     2.712    9.582
  63045.     1.30560    9.50(13)     57.4     2.712    9.460
  63064.     1.30599    8.86(13)     60.6     2.713    9.021
  63083.     1.30639    8.50(13)     63.0     2.713    8.374
  63102.     1.30678    7.79(12)     68.2     2.713    7.628
  63121.     1.30717    6.72(11)     83.7     2.713    6.872
  63140.     1.30756    6.39(11)     83.8     2.714    6.164
  63159.     1.30795    5.52(10)     98.2     2.714    5.535
  63178.     1.30835    5.14(10)     105.3    2.714    4.998
  63197.     1.30874    4.74(9)      112.3    2.714    4.554
  63216.     1.30913    4.21(9)      126.5    2.715    4.197
  63235.     1.30952    4.09(9)      130.9    2.715    3.916
  63254.     1.30992    3.82(8)      140.1    2.715    3.697
  63273.     1.31031    3.84(9)      134.4    2.715    3.529
  63292.     1.31070    3.59(8)      147.8    2.716    3.401
  63311.     1.31110    3.44(8)      154.3    2.716    3.304
  63330.     1.31149    3.39(8)      155.9    2.716    3.232
  63349.     1.31188    3.34(8)      157.8    2.716    3.177
  63368.     1.31228    3.18(8)      170.1    2.717    3.136
  63387.     1.31267    3.11(8)      173.2    2.717    3.107
  63406.     1.31307    3.08(8)      176.9    2.717    3.086
  63425.     1.31346    3.03(7)      179.9    2.717    3.072
  63444.     1.31385    3.15(8)      163.4    2.717    3.065
  63463.     1.31425    3.08(8)      174.7    2.718    3.063
  63482.     1.31464    2.98(7)      179.7    2.718    3.068
  63501.     1.31504    3.06(8)      175.9    2.718    3.082
  63520.     1.31543    2.97(7)      183.9    2.718    3.106
  63539.     1.31583    3.08(8)      170.0    2.719    3.144
  63558.     1.31622    3.25(8)      160.9    2.719    3.202
  63577.     1.31662    3.14(8)      170.1    2.719    3.288
  63596.     1.31701    3.21(8)      166.6    2.719    3.410
  63615.     1.31741    3.41(8)      156.7    2.720    3.576
  63634.     1.31780    3.70(8)      141.3    2.720    3.794
  63653.     1.31820    3.97(9)      136.0    2.720    4.068
  63672.     1.31859    4.25(9)      132.1    2.720    4.395
  63691.     1.31899    4.81(10)     109.2    2.721    4.762
  63711.     1.31938    5.49(10)     95.4     2.721    5.148
  63730.     1.31978    6.00(11)     87.7     2.721    5.504
  63749.     1.32017    6.43(11)     82.5     2.721    5.803
  63768.     1.32057    6.81(11)     75.8     2.721    6.016
  63787.     1.32097    6.70(11)     80.0     2.722    6.122
  63806.     1.32136    6.54(11)     81.9     2.722    6.102
  63825.     1.32176    6.18(11)     87.5     2.722    5.950
  63844.     1.32216    6.05(11)     88.3     2.722    5.695
  63864.     1.32255    5.43(10)     100.2    2.723    5.404
  63883.     1.32295    5.05(10)     105.0    2.723    5.127
  63902.     1.32335    4.62(9)      114.9    2.723    4.794
  63921.     1.32374    4.29(9)      120.2    2.723    4.411
  63940.     1.32414    3.91(9)      133.5    2.723    4.081
  63959.     1.32454    3.74(8)      141.2    2.724    3.828
  63979.     1.32494    3.55(8)      145.6    2.724    3.621
  63998.     1.32533    3.38(8)      155.2    2.724    3.455
  64017.     1.32573    3.33(8)      163.5    2.724    3.333
  64036.     1.32613    3.25(8)      163.8    2.725    3.250
  64055.     1.32653    3.22(8)      165.2    2.725    3.195
  64075.     1.32692    3.16(8)      161.5    2.725    3.163
  64094.     1.32732    3.32(8)      155.4    2.725    3.149
  64113.     1.32772    3.16(8)      168.1    2.725    3.154
  64132.     1.32812    3.17(8)      165.6    2.726    3.178
  64152.     1.32852    3.33(8)      158.2    2.726    3.227
  64171.     1.32892    3.25(8)      171.0    2.726    3.308
  64190.     1.32932    3.47(8)      151.4    2.726    3.432
  64209.     1.32971    3.46(8)      156.7    2.726    3.609
  64229.     1.33011    3.78(8)      142.1    2.727    3.845
  64248.     1.33051    4.06(9)      124.5    2.727    4.156
  64267.     1.33091    4.26(9)      124.9    2.727    4.532
  64286.     1.33131    4.90(10)     108.4    2.727    4.958
  64306.     1.33171    5.35(10)     96.6     2.728    5.399
  64325.     1.33211    5.79(10)     90.9     2.728    5.797
  64344.     1.33251    6.36(11)     82.0     2.728    6.082
  64364.     1.33291    6.71(11)     75.9     2.728    6.193
  64383.     1.33331    6.73(11)     75.8     2.728    6.110
  64402.     1.33371    6.46(11)     78.5     2.729    5.863
  64422.     1.33411    5.77(10)     91.0     2.729    5.507
  64441.     1.33451    5.41(10)     94.3     2.729    5.101
  64460.     1.33491    4.73(10)     109.7    2.729    4.692
  64480.     1.33531    4.33(9)      120.9    2.729    4.314
  64499.     1.33571    4.05(9)      125.5    2.730    3.987
  64518.     1.33611    3.66(8)      146.7    2.730    3.718
  64538.     1.33651    3.45(8)      149.0    2.730    3.504
  64557.     1.33691    3.36(8)      146.7    2.730    3.341
  64576.     1.33732    3.08(8)      170.4    2.730    3.219
  64596.     1.33772    3.13(8)      164.6    2.731    3.129
  64615.     1.33812    2.88(7)      186.2    2.731    3.062
  64635.     1.33852    2.98(8)      176.6    2.731    3.013
  64654.     1.33892    2.91(8)      177.4    2.731    2.975
  64673.     1.33932    2.87(8)      177.4    2.731    2.947
  64693.     1.33972    2.92(8)      168.2    2.732    2.925
  64712.     1.34013    2.77(7)      186.5    2.732    2.907
  64732.     1.34053    2.75(7)      188.2    2.732    2.892
  64751.     1.34093    2.74(7)      182.7    2.732    2.880
  64770.     1.34133    2.93(8)      166.4    2.732    2.870
  64790.     1.34174    2.67(7)      191.1    2.733    2.862
  64809.     1.34214    2.84(7)      183.4    2.733    2.855
  64829.     1.34254    2.72(7)      190.5    2.733    2.857
  64848.     1.34294    2.78(7)      185.9    2.733    2.852
  64868.     1.34335    2.81(7)      185.7    2.733    2.848
  64887.     1.34375    2.71(7)      184.8    2.734    2.844
  64906.     1.34415    2.84(7)      183.4    2.734    2.841
  64926.     1.34456    2.80(7)      181.2    2.734    2.838
  64945.     1.34496    2.82(8)      170.9    2.734    2.836
  64965.     1.34536    2.68(7)      197.0    2.734    2.834
  64984.     1.34577    2.70(7)      187.6    2.735    2.832
  65004.     1.34617    2.79(7)      186.8    2.735    2.831
  65023.     1.34657    2.66(7)      192.9    2.735    2.830
  65043.     1.34698    2.76(7)      190.3    2.735    2.829
  65062.     1.34738    2.70(7)      183.9    2.735    2.829
  65082.     1.34779    2.68(7)      195.5    2.736    2.829
  65101.     1.34819    2.78(7)      180.3    2.736    2.829
  65121.     1.34860    2.73(7)      188.9    2.736    2.830
  65141.     1.34900    2.74(7)      187.5    2.736    2.831
  65160.     1.34941    2.74(7)      190.3    2.736    2.832
  65180.     1.34981    2.83(7)      180.8    2.737    2.827
  65199.     1.35021    2.71(7)      184.6    2.737    2.829
  65219.     1.35062    2.68(7)      187.8    2.737    2.831
  65238.     1.35103    2.80(7)      181.6    2.737    2.833
  65258.     1.35143    2.80(7)      180.0    2.737    2.836
  65277.     1.35184    3.04(8)      159.1    2.738    2.839
  65297.     1.35224    2.85(7)      181.3    2.738    2.842
  65317.     1.35265    2.84(8)      173.8    2.738    2.846
  65336.     1.35305    2.81(8)      170.9    2.738    2.851
  65356.     1.35346    2.65(7)      192.1    2.738    2.856
  65375.     1.35387    2.81(7)      179.3    2.738    2.862
  65395.     1.35427    2.82(7)      182.7    2.739    2.868
  65415.     1.35468    2.75(7)      182.1    2.739    2.876
  65434.     1.35508    2.75(7)      191.4    2.739    2.884
  65454.     1.35549    2.75(7)      183.5    2.739    2.893
  65474.     1.35590    2.75(7)      190.4    2.739    2.904
  65493.     1.35630    2.88(8)      170.5    2.740    2.916
  65513.     1.35671    2.81(7)      180.9    2.740    2.930
  65533.     1.35712    2.77(7)      182.3    2.740    2.947
  65552.     1.35753    2.71(7)      187.0    2.740    2.966
  65572.     1.35793    2.79(7)      178.5    2.740    2.989
  65592.     1.35834    2.97(8)      165.9    2.740    3.017
  65611.     1.35875    2.84(7)      177.9    2.741    3.053
  65631.     1.35916    2.99(8)      162.9    2.741    3.101
  65651.     1.35956    3.05(8)      156.8    2.741    3.166
  65670.     1.35997    3.16(8)      159.7    2.741    3.258
  65690.     1.36038    3.22(8)      152.9    2.741    3.390
  65710.     1.36079    3.44(8)      150.7    2.742    3.579
  65729.     1.36120    3.74(9)      131.9    2.742    3.842
  65749.     1.36160    3.97(9)      127.4    2.742    4.198
  65769.     1.36201    4.55(9)      112.8    2.742    4.660
  65789.     1.36242    5.17(10)     98.2     2.742    5.229
  65808.     1.36283    5.79(11)     85.1     2.742    5.891
  65828.     1.36324    6.56(11)     76.9     2.743    6.604
  65848.     1.36365    7.24(12)     71.8     2.743    7.295
  65868.     1.36406    7.76(13)     62.7     2.743    7.859
  65887.     1.36447    8.30(13)     59.5     2.743    8.180
  65907.     1.36488    8.31(13)     59.1     2.743    8.197
  65927.     1.36529    8.26(13)     58.8     2.743    7.920
  65947.     1.36570    7.62(12)     65.0     2.744    7.424
  65966.     1.36610    6.95(12)     70.8     2.744    6.801
  65986.     1.36651    6.21(11)     78.7     2.744    6.142
  66006.     1.36692    5.49(10)     92.0     2.744    5.510
  66026.     1.36733    4.99(10)     99.7     2.744    4.947
  66046.     1.36775    4.39(9)      112.9    2.745    4.473
  66065.     1.36816    4.32(9)      114.4    2.745    4.092
  66085.     1.36857    3.94(9)      123.9    2.745    3.798
  66105.     1.36898    3.77(9)      133.0    2.745    3.582
  66125.     1.36939    3.51(8)      141.9    2.745    3.441
  66145.     1.36980    3.45(8)      143.2    2.745    3.357
  66165.     1.37021    3.40(8)      143.4    2.746    3.276
  66184.     1.37062    3.16(8)      162.6    2.746    3.190
  66204.     1.37103    3.24(8)      147.4    2.746    3.122
  66224.     1.37144    3.11(8)      161.4    2.746    3.073
  66244.     1.37185    3.05(8)      161.5    2.746    3.038
  66264.     1.37227    2.92(8)      171.3    2.746    3.011
  66284.     1.37268    3.02(8)      163.8    2.747    2.991
  66304.     1.37309    2.94(8)      173.0    2.747    2.976
  66324.     1.37350    2.99(8)      165.2    2.747    2.964
  66343.     1.37391    3.05(8)      162.0    2.747    2.954
  66363.     1.37433    3.10(8)      155.6    2.747    2.947
  66383.     1.37474    2.99(8)      165.9    2.747    2.942
  66403.     1.37515    2.95(8)      165.1    2.748    2.938
  66423.     1.37556    3.02(8)      149.7    2.748    2.936
  66443.     1.37598    2.93(8)      164.5    2.748    2.934
  66463.     1.37639    2.93(8)      170.0    2.748    2.935
  66483.     1.37680    2.89(8)      176.7    2.748    2.936
  66503.     1.37721    2.82(8)      176.0    2.748    2.935
  66523.     1.37763    2.81(8)      173.9    2.749    2.938
  66543.     1.37804    3.11(8)      151.8    2.749    2.943
  66563.     1.37845    2.95(8)      164.7    2.749    2.949
  66583.     1.37887    3.00(8)      154.2    2.749    2.957
  66603.     1.37928    3.00(8)      156.1    2.749    2.966
  66623.     1.37970    2.87(8)      167.6    2.749    2.976
  66643.     1.38011    2.94(8)      168.6    2.749    2.988
  66663.     1.38052    2.91(8)      163.4    2.750    3.003
  66683.     1.38094    3.03(8)      156.9    2.750    3.020
  66703.     1.38135    3.00(8)      153.3    2.750    3.039
  66723.     1.38177    2.91(8)      164.5    2.750    3.062
  66743.     1.38218    2.97(8)      166.1    2.750    3.089
  66763.     1.38260    2.90(8)      169.0    2.750    3.121
  66783.     1.38301    3.05(8)      159.3    2.751    3.160
  66803.     1.38343    3.12(8)      156.3    2.751    3.208
  66823.     1.38384    3.21(8)      151.4    2.751    3.269
  66843.     1.38426    3.43(8)      138.8    2.751    3.350
  66863.     1.38467    3.50(9)      137.3    2.751    3.463
  66883.     1.38509    3.77(9)      131.6    2.751    3.622
  66903.     1.38550    3.83(9)      124.8    2.752    3.850
  66923.     1.38592    4.16(9)      117.4    2.752    4.177
  66943.     1.38633    4.57(10)     102.8    2.752    4.633
  66963.     1.38675    5.04(10)     96.5     2.752    5.253
  66983.     1.38717    5.60(11)     86.6     2.752    6.057
  67003.     1.38758    6.59(12)     75.1     2.752    7.051
  67023.     1.38800    7.74(13)     63.9     2.752    8.208
  67044.     1.38842    9.19(14)     52.7     2.753    9.462
  67064.     1.38883   11.06(15)     43.1     2.753   10.684
  67084.     1.38925   12.18(16)     38.8     2.753   11.691
  67104.     1.38967   13.32(17)     35.5     2.753   12.286
  67124.     1.39008   13.94(17)     33.46    2.753   12.345
  67144.     1.39050   12.82(16)     37.1     2.753   11.883
  67164.     1.39092   12.02(16)     39.0     2.753   11.023
  67184.     1.39133   10.33(15)     46.4     2.754    9.932
  67205.     1.39175    8.86(14)     54.4     2.754    8.766
  67225.     1.39217    7.70(13)     63.9     2.754    7.641
  67245.     1.39259    6.34(12)     75.6     2.754    6.633
  67265.     1.39300    5.68(11)     86.4     2.754    5.782
  67285.     1.39342    4.98(10)     95.9     2.754    5.096
  67306.     1.39384    4.41(10)     107.8    2.755    4.563
  67326.     1.39426    4.08(9)      117.2    2.755    4.161
  67346.     1.39468    3.70(9)      133.3    2.755    3.863
  67366.     1.39510    3.51(8)      139.0    2.755    3.644
  67386.     1.39551    3.53(9)      130.7    2.755    3.483
  67407.     1.39593    3.31(8)      140.0    2.755    3.364
  67427.     1.39635    3.22(8)      142.4    2.755    3.274
  67447.     1.39677    3.12(8)      149.9    2.756    3.205
  67467.     1.39719    3.03(8)      152.5    2.756    3.151
  67487.     1.39761    2.94(8)      166.5    2.756    3.107
  67508.     1.39803    3.01(8)      160.6    2.756    3.070
  67528.     1.39845    2.94(8)      159.9    2.756    3.040
  67548.     1.39887    2.86(8)      161.5    2.756    3.014
  67568.     1.39929    2.72(8)      171.5    2.756    2.992
  67589.     1.39971    2.92(8)      159.1    2.757    2.973
  67609.     1.40013    2.99(8)      155.4    2.757    2.956
  67629.     1.40055    2.92(8)      162.8    2.757    2.941
  67650.     1.40097    2.83(8)      162.0    2.757    2.928
  67670.     1.40139    3.00(8)      149.2    2.757    2.916
  67690.     1.40181    2.83(8)      166.3    2.757    2.906
  67711.     1.40223    2.79(8)      168.4    2.757    2.896
  67731.     1.40265    2.72(8)      171.7    2.758    2.888
  67751.     1.40307    2.72(8)      176.5    2.758    2.880
  67771.     1.40349    2.88(8)      161.3    2.758    2.873
  67792.     1.40391    2.89(8)      169.9    2.758    2.866
  67812.     1.40433    2.88(8)      163.6    2.758    2.861
  67832.     1.40475    2.80(8)      157.4    2.758    2.855
  67853.     1.40518    2.87(8)      159.9    2.758    2.850
  67873.     1.40560    2.74(8)      176.3    2.759    2.846
  67894.     1.40602    2.83(8)      163.9    2.759    2.842
  67914.     1.40644    2.75(8)      166.4    2.759    2.838
  67934.     1.40686    2.75(8)      172.8    2.759    2.834
  67955.     1.40729    2.85(8)      163.6    2.759    2.831
  67975.     1.40771    2.73(7)      179.6    2.759    2.828
  67995.     1.40813    2.87(8)      172.6    2.759    2.825
  68016.     1.40855    2.84(8)      161.9    2.759    2.822
  68036.     1.40898    2.79(8)      165.5    2.760    2.814
  68057.     1.40940    2.92(8)      151.6    2.760    2.812
  68077.     1.40982    2.79(8)      163.3    2.760    2.810
  68098.     1.41024    2.93(8)      153.0    2.760    2.808
  68118.     1.41067    2.76(8)      162.1    2.760    2.806
  68138.     1.41109    2.75(8)      165.3    2.760    2.805
  68159.     1.41151    2.75(8)      163.2    2.760    2.803
  68179.     1.41194    2.68(8)      168.0    2.761    2.801
  68200.     1.41236    2.86(8)      150.8    2.761    2.800
  68220.     1.41278    2.80(8)      158.1    2.761    2.799
  68241.     1.41321    2.89(8)      153.7    2.761    2.798
  68261.     1.41363    2.85(8)      161.0    2.761    2.796
  68282.     1.41406    2.78(8)      166.1    2.761    2.795
  68302.     1.41448    2.78(8)      159.9    2.761    2.794
  68323.     1.41491    2.72(7)      178.1    2.761    2.793
  68343.     1.41533    2.88(8)      149.9    2.762    2.792
  68364.     1.41575    2.74(8)      165.1    2.762    2.791
  68384.     1.41618    2.83(8)      161.7    2.762    2.791
  68405.     1.41660    2.85(8)      152.8    2.762    2.790
  68425.     1.41703    2.75(8)      165.1    2.762    2.789
  68446.     1.41745    2.74(8)      170.4    2.762    2.788
  68466.     1.41788    2.70(8)      171.8    2.762    2.788
  68487.     1.41830    2.81(8)      160.3    2.763    2.787
  68507.     1.41873    2.77(8)      167.4    2.763    2.787
  68528.     1.41916    2.65(8)      172.9    2.763    2.786
  68548.     1.41958    2.81(8)      155.7    2.763    2.785
  68569.     1.42001    2.83(8)      159.8    2.763    2.785
  68590.     1.42043    2.77(8)      159.9    2.763    2.784
  68610.     1.42086    2.94(8)      149.1    2.763    2.784
  68631.     1.42129    2.74(8)      166.7    2.763    2.784
  68651.     1.42171    2.80(8)      159.1    2.764    2.783
  68672.     1.42214    2.76(8)      162.9    2.764    2.783
  68692.     1.42257    2.82(8)      162.1    2.764    2.782
  68713.     1.42299    2.84(8)      156.1    2.764    2.782
  68734.     1.42342    2.79(8)      157.9    2.764    2.782
  68754.     1.42385    2.73(8)      165.2    2.764    2.781
  68775.     1.42427    2.75(8)      166.0    2.764    2.781
  68796.     1.42470    2.80(8)      153.4    2.764    2.781
  68816.     1.42513    2.79(8)      155.6    2.765    2.781
  68837.     1.42556    2.86(8)      157.7    2.765    2.780
  68857.     1.42598    2.81(8)      158.5    2.765    2.780
  68878.     1.42641    2.85(8)      154.8    2.765    2.780
  68899.     1.42684    2.85(8)      152.0    2.765    2.780
  68919.     1.42727    2.91(8)      150.6    2.765    2.779
  68940.     1.42770    2.86(8)      153.4    2.765    2.779
  68961.     1.42812    2.89(8)      144.4    2.766    2.779
  68982.     1.42855    2.72(8)      167.2    2.766    2.779
  69002.     1.42898    2.85(8)      146.6    2.766    2.779
  69023.     1.42941    2.72(8)      159.2    2.766    2.779
  69044.     1.42984    2.76(8)      155.5    2.766    2.778
  69064.     1.43027    2.71(8)      165.3    2.766    2.778
  69085.     1.43070    2.77(8)      163.8    2.766    2.778
  69106.     1.43113    2.81(8)      153.5    2.766    2.778
  69127.     1.43156    2.89(8)      152.3    2.767    2.778
  69147.     1.43199    2.81(8)      154.6    2.767    2.778
  69168.     1.43242    2.73(8)      157.4    2.767    2.778
  69189.     1.43285    2.65(8)      162.5    2.767    2.778
  69210.     1.43328    2.66(8)      171.6    2.767    2.778
  69230.     1.43371    2.84(8)      151.8    2.767    2.777
  69251.     1.43414    2.83(8)      155.6    2.767    2.777
  69272.     1.43457    2.69(8)      176.9    2.767    2.777
  69293.     1.43500    2.74(8)      159.2    2.767    2.777
  69313.     1.43543    2.84(8)      154.1    2.768    2.777
  69334.     1.43586    2.79(8)      158.1    2.768    2.777
  69355.     1.43629    2.71(8)      162.3    2.768    2.777
  69376.     1.43672    2.79(8)      156.2    2.768    2.768
  69397.     1.43715    2.83(8)      146.1    2.768    2.768
  69417.     1.43758    2.83(8)      150.7    2.768    2.768
  69438.     1.43801    2.74(8)      164.2    2.768    2.768
  69459.     1.43844    2.83(8)      156.2    2.768    2.769
  69480.     1.43888    2.77(8)      154.3    2.769    2.769
  69501.     1.43931    2.84(8)      149.5    2.769    2.769
  69522.     1.43974    2.82(8)      153.1    2.769    2.769
  69542.     1.44017    2.71(8)      163.5    2.769    2.769
  69563.     1.44060    2.73(8)      159.9    2.769    2.769
  69584.     1.44104    2.82(8)      148.3    2.769    2.770
  69605.     1.44147    2.80(8)      155.7    2.769    2.770
  69626.     1.44190    2.70(8)      159.7    2.769    2.772
  69647.     1.44233    2.95(8)      143.8    2.770    2.782
  69668.     1.44277    2.74(8)      154.9    2.770    2.807
  69689.     1.44320    2.73(8)      161.2    2.770    2.826
  69710.     1.44363    2.80(8)      150.4    2.770    2.816
  69730.     1.44406    2.78(8)      154.8    2.770    2.799
  69751.     1.44450    2.86(8)      149.6    2.770    2.787
  69772.     1.44493    2.75(8)      158.6    2.770    2.780
  69793.     1.44536    2.74(8)      153.9    2.770    2.776
  69814.     1.44580    2.84(8)      148.4    2.771    2.774
  69835.     1.44623    2.93(8)      144.7    2.771    2.773
  69856.     1.44667    2.65(8)      162.2    2.771    2.772
  69877.     1.44710    2.71(8)      166.9    2.771    2.772
  69898.     1.44753    2.74(8)      161.5    2.771    2.772
  69919.     1.44797    2.92(8)      145.2    2.771    2.772
  69940.     1.44840    2.76(8)      158.9    2.771    2.775
  69961.     1.44884    2.82(8)      146.8    2.771    2.775
  69982.     1.44927    2.83(8)      152.3    2.771    2.775
  70003.     1.44971    2.93(8)      143.6    2.772    2.775
  70024.     1.45014    2.82(8)      156.0    2.772    2.775
  70045.     1.45058    2.67(8)      162.8    2.772    2.775
  70066.     1.45101    2.82(8)      150.5    2.772    2.775
  70087.     1.45145    2.78(8)      152.1    2.772    2.776
  70108.     1.45188    2.97(8)      142.7    2.772    2.776
  70129.     1.45232    2.88(8)      146.3    2.772    2.776
  70150.     1.45275    2.70(8)      163.4    2.772    2.776
  70171.     1.45319    2.86(8)      156.2    2.773    2.776
  70192.     1.45363    2.69(8)      163.7    2.773    2.777
  70213.     1.45406    2.71(8)      161.4    2.773    2.777
  70234.     1.45450    2.91(8)      145.3    2.773    2.777
  70255.     1.45494    2.85(8)      147.4    2.773    2.777
  70276.     1.45537    2.97(8)      140.3    2.773    2.777
  70297.     1.45581    3.04(9)      132.8    2.773    2.778
  70319.     1.45625    2.94(8)      148.5    2.773    2.778
  70340.     1.45668    2.82(8)      149.1    2.774    2.778
  70361.     1.45712    2.82(8)      152.9    2.774    2.778
  70382.     1.45756    2.87(8)      145.5    2.774    2.778
  70403.     1.45799    2.83(8)      147.3    2.774    2.779
  70424.     1.45843    2.81(8)      152.3    2.774    2.779
  70445.     1.45887    2.84(8)      156.3    2.774    2.779
  70466.     1.45931    2.74(8)      162.9    2.774    2.779
  70487.     1.45974    2.76(8)      164.2    2.774    2.780
  70509.     1.46018    2.80(8)      154.8    2.774    2.780
  70530.     1.46062    2.85(8)      146.3    2.775    2.780
  70551.     1.46106    2.92(8)      149.1    2.775    2.780
  70572.     1.46150    2.79(8)      159.4    2.775    2.781
  70593.     1.46194    2.75(8)      156.8    2.775    2.781
  70614.     1.46237    2.81(8)      150.1    2.775    2.781
  70636.     1.46281    2.75(8)      161.0    2.775    2.781
  70657.     1.46325    2.78(8)      153.0    2.775    2.782
  70678.     1.46369    2.64(8)      163.5    2.775    2.782
  70699.     1.46413    2.79(8)      148.6    2.776    2.782
  70720.     1.46457    2.97(8)      140.7    2.776    2.782
  70742.     1.46501    2.62(8)      164.6    2.776    2.783
  70763.     1.46545    2.68(8)      166.9    2.776    2.783
  70784.     1.46589    2.76(8)      157.5    2.776    2.783
  70805.     1.46633    2.86(8)      146.5    2.776    2.784
  70827.     1.46677    2.71(8)      159.7    2.776    2.784
  70848.     1.46721    2.78(8)      151.9    2.776    2.784
  70869.     1.46765    2.81(8)      154.5    2.776    2.785
  70890.     1.46809    2.83(8)      149.5    2.777    2.785
  70912.     1.46853    2.88(8)      142.8    2.777    2.785
  70933.     1.46897    2.85(8)      145.1    2.777    2.786
  70954.     1.46941    2.79(8)      155.0    2.777    2.786
  70975.     1.46985    2.65(8)      161.1    2.777    2.787
  70997.     1.47029    2.65(8)      163.8    2.777    2.787
  71018.     1.47073    2.81(8)      148.4    2.777    2.787
  71039.     1.47117    2.69(8)      156.3    2.777    2.788
  71061.     1.47162    2.87(8)      142.4    2.778    2.788
  71082.     1.47206    2.72(8)      152.6    2.778    2.789
  71103.     1.47250    2.75(8)      155.6    2.778    2.789
  71125.     1.47294    2.89(8)      138.6    2.778    2.790
  71146.     1.47338    2.70(8)      158.6    2.778    2.790
  71167.     1.47383    2.70(8)      159.1    2.778    2.791
  71189.     1.47427    2.88(8)      147.3    2.778    2.791
  71210.     1.47471    2.78(8)      152.8    2.778    2.792
  71231.     1.47515    2.75(8)      156.5    2.778    2.793
  71253.     1.47559    2.73(8)      156.9    2.779    2.793
  71274.     1.47604    2.62(8)      162.5    2.779    2.794
  71296.     1.47648    2.71(8)      163.6    2.779    2.795
  71317.     1.47692    2.71(8)      164.8    2.779    2.796
  71338.     1.47737    2.82(8)      151.6    2.779    2.796
  71360.     1.47781    2.78(8)      153.9    2.779    2.797
  71381.     1.47825    2.78(8)      151.1    2.779    2.798
  71403.     1.47870    2.78(8)      147.9    2.779    2.799
  71424.     1.47914    2.71(8)      159.4    2.780    2.800
  71445.     1.47958    2.75(8)      144.5    2.780    2.801
  71467.     1.48003    2.72(8)      155.0    2.780    2.803
  71488.     1.48047    2.77(8)      152.9    2.780    2.804
  71510.     1.48092    2.76(8)      157.5    2.780    2.805
  71531.     1.48136    2.91(8)      144.8    2.780    2.807
  71553.     1.48181    2.75(8)      156.2    2.780    2.808
  71574.     1.48225    2.72(8)      167.2    2.780    2.810
  71596.     1.48269    2.79(8)      151.7    2.781    2.812
  71617.     1.48314    2.80(8)      150.4    2.781    2.814
  71639.     1.48358    2.80(8)      146.9    2.781    2.816
  71660.     1.48403    2.74(8)      149.5    2.781    2.818
  71682.     1.48447    2.94(9)      132.4    2.781    2.821
  71703.     1.48492    2.75(8)      156.4    2.781    2.824
  71725.     1.48537    2.90(8)      142.8    2.781    2.827
  71746.     1.48581    2.82(8)      149.8    2.781    2.830
  71768.     1.48626    2.85(8)      150.2    2.781    2.834
  71789.     1.48670    2.85(8)      150.3    2.782    2.838
  71811.     1.48715    2.75(8)      149.3    2.782    2.843
  71832.     1.48760    2.84(8)      146.1    2.782    2.849
  71854.     1.48804    2.90(8)      142.8    2.782    2.855
  71875.     1.48849    2.94(9)      133.6    2.782    2.863
  71897.     1.48893    2.90(8)      139.0    2.782    2.878
  71918.     1.48938    3.05(9)      132.7    2.782    2.931
  71940.     1.48983    3.00(9)      136.1    2.782    3.078
  71962.     1.49028    3.07(9)      128.5    2.783    3.230
  71983.     1.49072    2.99(9)      135.8    2.783    3.212
  72005.     1.49117    2.97(9)      133.4    2.783    3.120
  72026.     1.49162    3.19(9)      125.5    2.783    3.060
  72048.     1.49206    3.06(9)      135.5    2.783    3.041
  72070.     1.49251    3.05(8)      140.1    2.783    3.052
  72091.     1.49296    3.14(9)      135.2    2.783    3.091
  72113.     1.49341    3.31(9)      122.0    2.783    3.160
  72134.     1.49386    3.35(9)      132.4    2.784    3.265
  72156.     1.49430    3.51(9)      115.7    2.784    3.417
  72178.     1.49475    3.75(9)      111.9    2.784    3.623
  72199.     1.49520    4.09(10)     100.6    2.784    3.891
  72221.     1.49565    4.36(10)     93.9     2.784    4.220
  72243.     1.49610    4.64(11)     87.5     2.784    4.603
  72264.     1.49655    4.62(11)     87.1     2.784    5.017
  72286.     1.49700    5.24(11)     77.2     2.784    5.422
  72308.     1.49745    5.26(11)     78.9     2.785    5.757
  72329.     1.49789    5.50(12)     75.1     2.785    5.960
  72351.     1.49834    5.50(12)     73.6     2.785    5.988
  72373.     1.49879    5.37(12)     75.3     2.785    5.842
  72395.     1.49924    5.16(11)     79.4     2.785    5.562
  72416.     1.49969    4.88(11)     83.1     2.785    5.201
  72438.     1.50014    4.57(11)     88.6     2.785    4.812
  72460.     1.50059    4.33(10)     94.7     2.785    4.434
  72481.     1.50104    4.10(10)     100.4    2.786    4.094
  72503.     1.50149    3.71(9)      111.0    2.786    3.805
  72525.     1.50194    3.64(9)      114.5    2.786    3.571
  72547.     1.50239    3.57(9)      113.5    2.786    3.390
  72569.     1.50285    3.34(9)      118.0    2.786    3.253
  72590.     1.50330    3.29(9)      120.8    2.786    3.152
  72612.     1.50375    3.13(9)      128.4    2.786    3.078
  72634.     1.50420    3.20(9)      117.0    2.786    3.025
  72656.     1.50465    2.94(9)      132.5    2.787    2.985
  72677.     1.50510    3.01(8)      139.4    2.787    2.955
  72699.     1.50555    3.07(9)      127.2    2.787    2.933
  72721.     1.50600    2.94(9)      134.1    2.787    2.915
  72743.     1.50646    2.83(8)      142.9    2.787    2.901
  72765.     1.50691    2.91(9)      133.6    2.787    2.889
  72787.     1.50736    2.98(9)      131.2    2.787    2.879
  72808.     1.50781    2.86(8)      139.0    2.787    2.871
  72830.     1.50827    2.89(8)      140.4    2.788    2.863
  72852.     1.50872    2.88(9)      138.0    2.788    2.857
  72874.     1.50917    2.85(8)      139.2    2.788    2.852
  72896.     1.50962    2.84(8)      148.1    2.788    2.847
  72918.     1.51008    2.76(8)      148.8    2.788    2.843
  72939.     1.51053    2.87(9)      133.4    2.788    2.839
  72961.     1.51098    2.87(9)      134.9    2.788    2.835
  72983.     1.51144    2.94(9)      131.9    2.788    2.833
  73005.     1.51189    2.90(9)      136.7    2.789    2.830
  73027.     1.51234    2.86(9)      134.2    2.789    2.827
  73049.     1.51280    2.91(9)      134.0    2.789    2.825
  73071.     1.51325    2.87(8)      142.6    2.789    2.823
  73093.     1.51370    2.95(9)      131.5    2.789    2.821
  73115.     1.51416    3.01(9)      125.4    2.789    2.820
  73137.     1.51461    2.82(8)      139.8    2.789    2.818
  73159.     1.51507    3.02(9)      124.2    2.790    2.817
  73181.     1.51552    2.98(9)      127.8    2.790    2.816
  73203.     1.51598    3.00(9)      123.3    2.790    2.815
  73224.     1.51643    2.85(9)      134.5    2.790    2.814
  73246.     1.51689    3.07(9)      127.4    2.790    2.813
  73268.     1.51734    2.95(9)      130.3    2.790    2.813
  73290.     1.51780    2.99(9)      127.8    2.790    2.816
  73312.     1.51825    2.98(9)      127.3    2.790    2.836
  73334.     1.51871    2.96(9)      128.5    2.791    2.881
  73356.     1.51916    2.85(9)      135.1    2.791    2.906
  73378.     1.51962    3.01(9)      128.2    2.791    2.884
  73400.     1.52008    2.85(9)      137.8    2.791    2.853
  73422.     1.52053    2.95(9)      131.4    2.791    2.833
  73444.     1.52099    2.86(8)      139.7    2.791    2.821
  73466.     1.52144    2.94(9)      131.3    2.791    2.819
  73489.     1.52190    2.94(9)      127.7    2.792    2.815
  73511.     1.52236    2.90(9)      130.4    2.792    2.813
  73533.     1.52281    2.85(9)      134.2    2.792    2.812
  73555.     1.52327    2.95(9)      129.8    2.792    2.811
  73577.     1.52373    2.96(9)      124.8    2.792    2.810
  73599.     1.52419    2.86(9)      132.8    2.792    2.810
  73621.     1.52464    2.86(9)      133.5    2.792    2.809
  73643.     1.52510    2.74(8)      142.3    2.793    2.809
  73665.     1.52556    2.84(9)      137.2    2.793    2.809
  73687.     1.52602    2.91(9)      126.3    2.793    2.809
  73709.     1.52647    2.81(9)      137.5    2.793    2.809
  73731.     1.52693    2.85(9)      135.3    2.793    2.809
  73754.     1.52739    2.88(9)      138.2    2.793    2.809
  73776.     1.52785    3.00(9)      125.8    2.793    2.809
  73798.     1.52831    3.01(9)      121.3    2.793    2.809
  73820.     1.52876    2.74(8)      142.1    2.794    2.809
  73842.     1.52922    2.79(9)      136.8    2.794    2.809
  73864.     1.52968    2.87(9)      127.2    2.794    2.809
  73886.     1.53014    2.79(8)      140.4    2.794    2.809
  73909.     1.53060    2.87(9)      130.6    2.794    2.809
  73931.     1.53106    2.84(9)      132.8    2.794    2.813
  73953.     1.53152    2.82(9)      137.0    2.794    2.813
  73975.     1.53198    2.67(8)      148.9    2.795    2.813
  73997.     1.53244    2.91(8)      138.6    2.795    2.813
  74019.     1.53290    2.77(9)      136.1    2.795    2.813
  74042.     1.53336    2.79(9)      135.9    2.795    2.814
  74064.     1.53382    2.92(9)      130.8    2.795    2.814
  74086.     1.53428    2.83(9)      135.1    2.795    2.814
  74108.     1.53474    2.84(9)      135.4    2.796    2.814
  74131.     1.53520    2.75(8)      144.9    2.796    2.815
  74153.     1.53566    2.73(8)      148.5    2.796    2.815
  74175.     1.53612    2.87(9)      130.1    2.796    2.815
  74197.     1.53658    2.69(8)      141.3    2.796    2.816
  74220.     1.53704    2.68(9)      137.4    2.796    2.816
  74242.     1.53750    2.75(8)      144.0    2.796    2.816
  74264.     1.53796    2.86(9)      130.2    2.797    2.817
  74286.     1.53843    2.83(8)      138.9    2.797    2.817
  74309.     1.53889    2.97(9)      121.6    2.797    2.817
  74331.     1.53935    2.89(9)      135.5    2.797    2.818
  74353.     1.53981    2.75(8)      147.5    2.797    2.818
  74376.     1.54027    2.96(9)      130.2    2.797    2.819
  74398.     1.54073    2.82(9)      136.3    2.797    2.819
  74420.     1.54120    2.89(9)      130.9    2.798    2.820
  74443.     1.54166    2.73(9)      136.7    2.798    2.820
  74465.     1.54212    2.79(9)      133.6    2.798    2.821
  74487.     1.54258    2.77(9)      130.4    2.798    2.821
  74510.     1.54305    2.98(9)      121.9    2.798    2.822
  74532.     1.54351    2.75(8)      143.5    2.798    2.822
  74554.     1.54397    2.80(9)      135.8    2.799    2.823
  74577.     1.54444    2.84(9)      129.7    2.799    2.824
  74599.     1.54490    2.85(9)      132.5    2.799    2.824
  74621.     1.54536    2.81(9)      127.2    2.799    2.825
  74644.     1.54583    2.94(9)      123.7    2.799    2.826
  74666.     1.54629    2.90(9)      133.0    2.799    2.827
  74689.     1.54676    2.76(8)      140.0    2.799    2.827
  74711.     1.54722    2.98(9)      120.3    2.800    2.828
  74733.     1.54768    3.01(9)      117.0    2.800    2.829
  74756.     1.54815    2.77(9)      135.2    2.800    2.830
  74778.     1.54861    2.81(9)      136.9    2.800    2.831
  74801.     1.54908    2.84(9)      124.4    2.800    2.829
  74823.     1.54954    2.71(9)      138.2    2.800    2.830
  74846.     1.55001    2.74(8)      140.5    2.801    2.831
  74868.     1.55047    2.80(9)      136.3    2.801    2.832
  74890.     1.55094    2.94(9)      119.5    2.801    2.834
  74913.     1.55140    2.96(9)      122.6    2.801    2.835
  74935.     1.55187    2.89(9)      124.4    2.801    2.836
  74958.     1.55233    2.83(9)      135.5    2.801    2.838
  74980.     1.55280    2.87(9)      126.9    2.802    2.839
  75003.     1.55326    2.80(9)      136.8    2.802    2.841
  75025.     1.55373    2.82(9)      127.7    2.802    2.843
  75048.     1.55420    2.84(9)      127.8    2.802    2.844
  75070.     1.55466    2.79(9)      134.4    2.802    2.846
  75093.     1.55513    2.90(9)      120.4    2.802    2.848
  75115.     1.55560    2.86(9)      124.6    2.802    2.850
  75138.     1.55606    2.93(9)      124.9    2.803    2.853
  75160.     1.55653    2.80(9)      129.8    2.803    2.855
  75183.     1.55700    2.85(9)      122.7    2.803    2.857
  75206.     1.55746    2.83(9)      136.3    2.803    2.860
  75228.     1.55793    2.79(9)      132.0    2.803    2.863
  75251.     1.55840    2.92(9)      121.1    2.803    2.866
  75273.     1.55887    2.83(9)      130.8    2.804    2.869
  75296.     1.55933    2.74(8)      140.5    2.804    2.873
  75318.     1.55980    2.82(9)      130.0    2.804    2.877
  75341.     1.56027    3.03(9)      113.3    2.804    2.881
  75364.     1.56074    2.89(9)      126.0    2.804    2.888
  75386.     1.56121    2.88(9)      122.0    2.805    2.893
  75409.     1.56168    3.03(9)      119.7    2.805    2.898
  75432.     1.56214    2.91(9)      128.2    2.805    2.904
  75454.     1.56261    2.84(9)      130.1    2.805    2.910
  75477.     1.56308    2.80(9)      126.1    2.805    2.917
  75499.     1.56355    2.95(9)      125.2    2.805    2.925
  75522.     1.56402    2.95(9)      116.6    2.806    2.934
  75545.     1.56449    3.07(9)      117.7    2.806    2.943
  75567.     1.56496    2.80(9)      134.0    2.806    2.954
  75590.     1.56543    2.83(9)      128.1    2.806    2.966
  75613.     1.56590    2.91(9)      121.4    2.806    2.979
  75635.     1.56637    2.84(9)      127.4    2.806    2.995
  75658.     1.56684    3.02(9)      116.8    2.807    3.012
  75681.     1.56731    3.14(10)     108.3    2.807    3.033
  75704.     1.56778    2.77(9)      136.6    2.807    3.057
  75726.     1.56825    3.00(9)      122.5    2.807    3.087
  75749.     1.56872    3.15(9)      111.8    2.807    3.123
  75772.     1.56919    3.11(9)      118.8    2.807    3.171
  75794.     1.56966    3.16(9)      115.2    2.808    3.236
  75817.     1.57013    3.22(9)      112.8    2.808    3.327
  75840.     1.57060    3.50(10)     102.9    2.808    3.455
  75863.     1.57107    3.74(10)     96.0     2.808    3.635
  75885.     1.57154    3.98(11)     90.1     2.808    3.887
  75908.     1.57202    4.35(11)     81.0     2.809    4.226
  75931.     1.57249    4.87(12)     75.6     2.809    4.667
  75954.     1.57296    5.35(12)     68.9     2.809    5.214
  75977.     1.57343    6.02(13)     60.2     2.809    5.856
  75999.     1.57390    6.78(14)     53.0     2.809    6.562
  76022.     1.57438    7.68(15)     46.3     2.809    7.272
  76045.     1.57485    8.10(15)     43.9     2.810    7.894
  76068.     1.57532    8.69(15)     41.7     2.810    8.320
  76091.     1.57579    8.80(16)     39.8     2.810    8.464
  76113.     1.57627    8.46(16)     41.1     2.810    8.306
  76136.     1.57674    8.09(15)     42.6     2.810    7.897
  76159.     1.57721    7.49(14)     48.2     2.811    7.324
  76182.     1.57768    6.56(14)     54.6     2.811    6.680
  76205.     1.57816    6.14(13)     57.6     2.811    6.043
  76228.     1.57863    5.68(13)     62.3     2.811    5.467
  76250.     1.57911    4.98(12)     73.2     2.811    4.986
  76273.     1.57958    4.63(11)     75.8     2.812    4.618
  76296.     1.58005    4.28(11)     82.9     2.812    4.369
  76319.     1.58053    4.46(11)     79.0     2.812    4.239
  76342.     1.58100    4.22(11)     83.6     2.812    4.226
  76365.     1.58148    4.54(11)     76.3     2.812    4.329
  76388.     1.58195    4.40(11)     83.9     2.813    4.545
  76411.     1.58242    5.16(12)     67.7     2.813    4.865
  76434.     1.58290    5.42(12)     65.4     2.813    5.277
  76457.     1.58337    6.00(13)     57.9     2.813    5.752
  76480.     1.58385    6.59(14)     51.6     2.813    6.244
  76502.     1.58432    6.99(14)     51.1     2.814    6.685
  76525.     1.58480    7.22(14)     48.0     2.814    6.993
  76548.     1.58528    7.25(14)     48.1     2.814    7.098
  76571.     1.58575    7.11(14)     49.6     2.814    6.980
  76594.     1.58623    6.80(14)     52.0     2.814    6.670
  76617.     1.58670    6.15(13)     57.5     2.814    6.231
  76640.     1.58718    5.78(13)     59.5     2.815    5.731
  76663.     1.58766    5.07(12)     69.9     2.815    5.229
  76686.     1.58813    4.55(11)     77.7     2.815    4.763
  76709.     1.58861    4.12(11)     86.7     2.815    4.358
  76732.     1.58908    3.86(10)     91.8     2.816    4.024
  76755.     1.58956    3.81(11)     90.5     2.816    3.760
  76778.     1.59004    3.43(10)     101.9    2.816    3.558
  76801.     1.59052    3.41(10)     100.9    2.816    3.407
  76824.     1.59099    3.38(10)     104.0    2.816    3.296
  76847.     1.59147    2.96(9)      123.3    2.817    3.215
  76871.     1.59195    2.97(9)      120.7    2.817    3.155
  76894.     1.59243    3.00(9)      119.3    2.817    3.111
  76917.     1.59290    2.97(9)      121.5    2.817    3.076
  76940.     1.59338    3.05(10)     109.5    2.817    3.050
  76963.     1.59386    2.85(9)      129.9    2.818    3.028
  76986.     1.59434    2.79(9)      131.2    2.818    3.011
  77009.     1.59482    2.73(9)      132.9    2.818    2.996
  77032.     1.59529    3.01(9)      115.7    2.818    2.984
  77055.     1.59577    3.13(9)      110.8    2.818    2.973
  77078.     1.59625    3.00(10)     109.1    2.819    2.964
  77101.     1.59673    2.95(9)      113.2    2.819    2.956
  77125.     1.59721    2.89(9)      119.5    2.819    2.949
  77148.     1.59769    2.96(9)      118.0    2.819    2.943
  77171.     1.59817    2.94(9)      120.6    2.819    2.938
  77194.     1.59865    2.94(9)      122.0    2.820    2.934
  77217.     1.59913    2.81(9)      125.1    2.820    2.930
  77240.     1.59961    2.88(9)      113.7    2.820    2.927
  77263.     1.60009    2.90(9)      115.4    2.820    2.925
  77287.     1.60057    2.76(9)      123.1    2.821    2.923
  77310.     1.60105    2.95(9)      111.2    2.821    2.921
  77333.     1.60153    2.94(9)      111.1    2.821    2.920
  77356.     1.60201    3.01(10)     108.7    2.821    2.920
  77379.     1.60249    2.93(9)      114.0    2.821    2.920
  77403.     1.60297    2.77(9)      125.3    2.822    2.921
  77426.     1.60345    2.98(10)     109.5    2.822    2.922
  77449.     1.60393    2.80(9)      122.7    2.822    2.924
  77472.     1.60441    2.95(9)      113.3    2.822    2.926
  77496.     1.60489    2.91(9)      116.0    2.823    2.930
  77519.     1.60538    2.94(9)      113.9    2.823    2.934
  77542.     1.60586    3.06(10)     103.6    2.823    2.939
  77565.     1.60634    2.90(9)      117.3    2.823    2.946
  77589.     1.60682    3.03(10)     105.0    2.823    2.954
  77612.     1.60730    3.06(10)     106.9    2.824    2.965
  77635.     1.60779    3.01(10)     108.4    2.824    2.979
  77658.     1.60827    2.88(9)      118.3    2.824    2.998
  77682.     1.60875    2.96(9)      113.1    2.824    3.024
  77705.     1.60923    3.14(10)     101.9    2.825    3.062
  77728.     1.60972    3.12(10)     107.4    2.825    3.116
  77752.     1.61020    3.08(10)     109.6    2.825    3.194
  77775.     1.61068    3.09(10)     109.3    2.825    3.302
  77798.     1.61117    3.37(10)     95.9     2.826    3.448
  77822.     1.61165    3.44(10)     91.9     2.826    3.637
  77845.     1.61213    3.63(10)     94.9     2.826    3.871
  77868.     1.61262    3.85(11)     87.7     2.826    4.143
  77892.     1.61310    4.47(12)     73.5     2.826    4.440
  77915.     1.61358    4.69(12)     72.0     2.827    4.735
  77939.     1.61407    5.09(12)     64.2     2.827    4.988
  77962.     1.61455    5.57(13)     58.7     2.827    5.155
  77985.     1.61504    5.56(13)     57.3     2.827    5.203
  78009.     1.61552    5.68(13)     57.7     2.828    5.130
  78032.     1.61601    5.46(13)     59.6     2.828    4.965
  78055.     1.61649    5.13(13)     61.6     2.828    4.725
  78079.     1.61698    4.43(12)     73.1     2.828    4.432
  78102.     1.61746    4.26(11)     77.9     2.829    4.137
  78126.     1.61795    3.96(11)     80.3     2.829    3.870
  78149.     1.61843    3.43(10)     97.7     2.829    3.643
  78173.     1.61892    3.44(10)     94.7     2.829    3.459
  78196.     1.61940    3.45(11)     89.6     2.830    3.316
  78220.     1.61989    3.14(10)     108.8    2.830    3.207
  78243.     1.62037    3.17(10)     101.7    2.830    3.127
  78267.     1.62086    3.05(10)     105.4    2.830    3.069
  78290.     1.62135    2.93(10)     109.5    2.831    3.026
  78313.     1.62183    3.03(10)     107.1    2.831    2.995
  78337.     1.62232    3.05(10)     102.7    2.831    2.972
  78360.     1.62281    2.98(9)      111.5    2.831    2.955
  78384.     1.62329    2.85(9)      115.6    2.832    2.941
  78407.     1.62378    2.81(9)      118.2    2.832    2.930
  78431.     1.62427    2.94(10)     109.3    2.832    2.921
  78455.     1.62476    2.87(9)      115.0    2.832    2.914
  78478.     1.62524    2.92(9)      114.4    2.833    2.907
  78502.     1.62573    2.96(10)     108.7    2.833    2.902
  78525.     1.62622    2.92(10)     108.3    2.833    2.897
  78549.     1.62671    2.87(10)     107.8    2.833    2.893
  78572.     1.62719    2.90(9)      111.4    2.834    2.889
  78596.     1.62768    2.86(9)      113.5    2.834    2.886
  78619.     1.62817    2.94(10)     110.8    2.834    2.883
  78643.     1.62866    2.88(9)      111.4    2.834    2.881
  78667.     1.62915    2.83(9)      113.5    2.835    2.873
  78690.     1.62964    2.94(10)     104.0    2.835    2.871
  78714.     1.63013    2.92(10)     110.7    2.835    2.869
  78737.     1.63061    2.95(10)     105.3    2.835    2.868
  78761.     1.63110    2.89(10)     108.4    2.836    2.866
  78785.     1.63159    2.89(9)      111.0    2.836    2.865
  78808.     1.63208    2.94(10)     108.5    2.836    2.864
  78832.     1.63257    2.91(10)     101.6    2.836    2.863
  78856.     1.63306    2.90(9)      114.0    2.837    2.862
  78879.     1.63355    2.97(10)     102.2    2.837    2.861
  78903.     1.63404    2.88(10)     110.6    2.837    2.860
  78927.     1.63453    3.03(10)     105.3    2.837    2.859
  78950.     1.63502    2.73(9)      124.5    2.838    2.859
  78974.     1.63551    2.69(9)      121.9    2.838    2.858
  78998.     1.63600    2.76(9)      116.7    2.838    2.858
  79021.     1.63650    2.80(10)     107.4    2.839    2.857
  79045.     1.63699    3.09(10)     98.6     2.839    2.857
  79069.     1.63748    3.03(10)     103.9    2.839    2.857
  79093.     1.63797    2.89(9)      115.2    2.839    2.856
  79116.     1.63846    2.75(9)      117.0    2.840    2.852
  79140.     1.63895    2.78(9)      110.9    2.840    2.852
  79164.     1.63944    2.96(10)     107.3    2.840    2.852
  79187.     1.63994    2.80(9)      120.4    2.840    2.853
  79211.     1.64043    2.91(10)     108.6    2.841    2.857
  79235.     1.64092    2.88(9)      118.9    2.841    2.881
  79259.     1.64141    2.95(10)     107.2    2.841    2.937
  79283.     1.64190    2.98(10)     105.8    2.842    2.973
  79306.     1.64240    2.84(9)      112.3    2.842    2.947
  79330.     1.64289    2.78(9)      114.7    2.842    2.908
  79354.     1.64338    3.00(10)     102.2    2.842    2.882
  79378.     1.64388    2.93(10)     104.2    2.843    2.868
  79402.     1.64437    3.08(10)     100.3    2.843    2.860
  79425.     1.64486    2.92(10)     103.8    2.843    2.856
  79449.     1.64536    2.98(10)     109.0    2.843    2.854
  79473.     1.64585    2.74(9)      115.3    2.844    2.853
  79497.     1.64634    2.83(10)     108.0    2.844    2.852
  79521.     1.64684    2.77(9)      112.0    2.844    2.852
  79545.     1.64733    2.73(9)      119.2    2.845    2.851
  79568.     1.64783    2.98(10)     100.6    2.845    2.851
  79592.     1.64832    3.00(10)     103.0    2.845    2.851
  79616.     1.64881    2.90(10)     109.3    2.845    2.851
  79640.     1.64931    2.92(10)     110.2    2.846    2.852
  79664.     1.64980    2.94(9)      111.4    2.846    2.852
  79688.     1.65030    2.94(9)      115.5    2.846    2.852
  79712.     1.65079    2.93(9)      112.9    2.847    2.852
  79736.     1.65129    2.94(9)      111.7    2.847    2.852
  79760.     1.65179    3.14(10)     104.9    2.847    2.852
  79784.     1.65228    2.94(9)      114.8    2.847    2.852
  79807.     1.65278    2.97(10)     100.6    2.848    2.852
  79831.     1.65327    2.98(11)     90.7     2.848    2.853
  79855.     1.65377    3.19(11)     87.8     2.848    2.853
  79879.     1.65426    2.94(10)     92.3     2.849    2.853
  79903.     1.65476    2.70(10)     101.6    2.849    2.853
  79927.     1.65526    2.86(11)     89.2     2.849    2.853
  79951.     1.65575    2.76(10)     94.7     2.850    2.854
  79975.     1.65625    2.76(10)     99.0     2.850    2.854
  79999.     1.65675    2.94(11)     88.6     2.850    2.854
  80023.     1.65724    2.91(11)     86.3     2.850    2.854
  80047.     1.65774    2.74(10)     97.8     2.851    2.854
  80071.     1.65824    2.86(11)     83.0     2.851    2.855
  80095.     1.65874    2.87(11)     88.1     2.851    2.855
  80119.     1.65923    2.87(10)     92.1     2.852    2.855
  80143.     1.65973    2.83(10)     91.8     2.852    2.855
  80167.     1.66023    2.62(10)     104.9    2.852    2.855
  80191.     1.66073    3.00(11)     80.8     2.853    2.856
  80215.     1.66123    2.66(10)     94.7     2.853    2.856
  80239.     1.66172    2.60(10)     101.4    2.853    2.856
  80264.     1.66222    2.74(10)     95.9     2.853    2.856
  80288.     1.66272    2.84(10)     92.1     2.854    2.857
  80312.     1.66322    3.08(11)     81.0     2.854    2.857
  80336.     1.66372    2.91(10)     90.8     2.854    2.857
  80360.     1.66422    2.93(11)     90.2     2.855    2.857
  80384.     1.66472    2.71(10)     98.5     2.855    2.858
  80408.     1.66522    2.76(10)     92.6     2.855    2.858
  80432.     1.66572    2.85(11)     88.1     2.856    2.858
  80456.     1.66622    2.75(10)     96.5     2.856    2.858
  80481.     1.66672    2.78(10)     92.9     2.856    2.859
  80505.     1.66722    2.90(11)     85.7     2.857    2.859
  80529.     1.66772    2.86(11)     89.9     2.857    2.859
  80553.     1.66822    2.98(11)     83.7     2.857    2.857
  80577.     1.66872    3.07(11)     85.4     2.858    2.858
  80601.     1.66922    2.81(10)     97.5     2.858    2.858
  80626.     1.66972    2.93(11)     90.1     2.858    2.858
  80650.     1.67022    2.98(11)     86.1     2.859    2.863
  80674.     1.67072    2.85(10)     92.4     2.859    2.864
  80698.     1.67122    2.83(10)     94.7     2.859    2.864
  80722.     1.67173    2.84(11)     84.7     2.859    2.865
  80747.     1.67223    2.99(11)     85.8     2.860    2.865
  80771.     1.67273    3.07(11)     83.2     2.860    2.866
  80795.     1.67323    2.93(10)     93.4     2.860    2.866
  80819.     1.67373    2.97(11)     85.8     2.861    2.867
  80843.     1.67423    3.01(11)     87.3     2.861    2.867
  80868.     1.67474    2.89(10)     90.8     2.861    2.868
  80892.     1.67524    3.06(11)     83.9     2.862    2.868
  80916.     1.67574    2.84(10)     92.1     2.862    2.870
  80941.     1.67624    2.81(10)     91.4     2.862    2.878
  80965.     1.67675    2.90(11)     88.5     2.863    2.909
  80989.     1.67725    2.90(11)     89.4     2.863    2.955
  81013.     1.67775    3.06(11)     85.3     2.863    2.962
  81038.     1.67826    2.97(10)     93.7     2.864    2.932
  81062.     1.67876    2.85(10)     97.7     2.864    2.906
  81086.     1.67926    2.86(10)     97.9     2.864    2.890
  81111.     1.67977    3.10(10)     90.8     2.865    2.882
  81135.     1.68027    3.08(11)     89.2     2.865    2.878
  81159.     1.68078    3.01(11)     90.6     2.865    2.876
  81184.     1.68128    2.95(10)     99.9     2.866    2.875
  81208.     1.68178    2.99(10)     94.2     2.866    2.875
  81232.     1.68229    3.10(10)     94.9     2.866    2.875
  81257.     1.68279    2.89(10)     96.7     2.867    2.875
  81281.     1.68330    2.89(10)     104.5    2.867    2.875
  81306.     1.68380    3.04(11)     90.3     2.867    2.876
  81330.     1.68431    2.83(10)     103.7    2.868    2.876
  81354.     1.68481    2.99(10)     97.8     2.868    2.877
  81379.     1.68532    3.12(11)     88.4     2.868    2.877
  81403.     1.68583    2.97(10)     99.4     2.869    2.878
  81428.     1.68633    3.05(10)     93.6     2.869    2.878
  81452.     1.68684    2.82(10)     103.8    2.869    2.879
  81476.     1.68734    2.86(10)     100.3    2.870    2.879
  81501.     1.68785    2.90(10)     98.2     2.870    2.880
  81525.     1.68836    3.07(11)     88.2     2.870    2.881
  81550.     1.68886    2.83(10)     97.6     2.871    2.881
  81574.     1.68937    3.08(11)     86.2     2.871    2.882
  81599.     1.68988    3.13(10)     90.8     2.872    2.882
  81623.     1.69038    2.93(10)     98.8     2.872    2.883
  81648.     1.69089    2.97(10)     92.9     2.872    2.884
  81672.     1.69140    2.86(10)     104.3    2.873    2.884
  81697.     1.69191    2.94(10)     93.8     2.873    2.885
  81721.     1.69241    3.02(11)     87.3     2.873    2.886
  81746.     1.69292    2.83(10)     102.1    2.874    2.886
  81770.     1.69343    2.94(10)     93.5     2.874    2.887
  81795.     1.69394    2.99(11)     88.5     2.874    2.888
  81819.     1.69445    3.04(11)     90.0     2.875    2.889
  81844.     1.69495    2.97(10)     95.2     2.875    2.889
  81868.     1.69546    2.94(10)     91.0     2.875    2.901
  81893.     1.69597    3.01(11)     89.4     2.876    2.902
  81918.     1.69648    3.08(10)     95.7     2.876    2.903
  81942.     1.69699    2.92(10)     94.9     2.876    2.904
  81967.     1.69750    3.17(11)     85.4     2.877    2.905
  81991.     1.69801    3.09(11)     89.6     2.877    2.906
  82016.     1.69852    2.84(10)     102.5    2.878    2.907
  82040.     1.69903    2.94(10)     96.0     2.878    2.908
  82065.     1.69954    2.97(10)     92.3     2.878    2.910
  82090.     1.70005    3.07(11)     84.3     2.879    2.911
  82114.     1.70056    2.88(10)     95.3     2.879    2.912
  82139.     1.70107    3.02(10)     93.2     2.879    2.913
  82164.     1.70158    2.85(10)     101.8    2.880    2.915
  82188.     1.70209    2.84(10)     104.4    2.880    2.916
  82213.     1.70260    2.86(10)     100.4    2.880    2.918
  82238.     1.70311    2.87(10)     99.7     2.881    2.919
  82262.     1.70362    3.00(11)     85.9     2.881    2.921
  82287.     1.70413    3.05(11)     87.6     2.882    2.923
  82312.     1.70464    2.95(10)     97.1     2.882    2.924
  82336.     1.70515    2.87(10)     93.7     2.882    2.926
  82361.     1.70566    2.95(10)     94.9     2.883    2.928
  82386.     1.70618    3.08(11)     86.1     2.883    2.930
  82410.     1.70669    2.98(11)     90.3     2.883    2.932
  82435.     1.70720    2.99(11)     89.8     2.884    2.935
  82460.     1.70771    3.14(11)     80.2     2.884    2.937
  82485.     1.70823    2.97(11)     89.5     2.885    2.939
  82509.     1.70874    2.85(10)     92.6     2.885    2.942
  82534.     1.70925    2.96(10)     95.4     2.885    2.945
  82559.     1.70976    3.02(11)     86.0     2.886    2.948
  82584.     1.71028    2.93(10)     92.7     2.886    2.951
  82608.     1.71079    3.01(10)     91.6     2.886    2.954
  82633.     1.71130    2.98(10)     91.8     2.887    2.958
  82658.     1.71182    2.94(10)     95.4     2.887    2.962
  82683.     1.71233    2.92(10)     95.8     2.888    2.966
  82708.     1.71284    3.02(11)     84.7     2.888    2.976
  82732.     1.71336    2.87(10)     96.4     2.888    2.981
  82757.     1.71387    3.10(11)     90.4     2.889    2.986
  82782.     1.71439    2.84(10)     96.1     2.889    2.992
  82807.     1.71490    2.84(10)     95.9     2.889    2.999
  82832.     1.71541    2.91(10)     96.2     2.890    3.006
  82857.     1.71593    2.88(10)     96.9     2.890    3.013
  82881.     1.71644    2.96(10)     92.8     2.891    3.022
  82906.     1.71696    3.01(10)     96.4     2.891    3.031
  82931.     1.71747    2.87(10)     99.1     2.891    3.042
  82956.     1.71799    2.99(11)     88.8     2.892    3.054
  82981.     1.71851    3.07(11)     84.3     2.892    3.067
  83006.     1.71902    3.19(11)     82.6     2.893    3.083
  83031.     1.71954    3.25(11)     83.9     2.893    3.101
  83056.     1.72005    3.07(10)     91.0     2.893    3.125
  83081.     1.72057    3.30(11)     83.0     2.894    3.171
  83105.     1.72108    3.26(11)     82.5     2.894    3.313
  83130.     1.72160    3.34(11)     81.3     2.895    3.606
  83155.     1.72212    3.43(11)     78.6     2.895    3.809
  83180.     1.72263    3.63(12)     70.6     2.895    3.753
  83205.     1.72315    3.52(11)     76.0     2.896    3.669
  83230.     1.72367    3.81(12)     70.5     2.896    3.688
  83255.     1.72418    3.79(12)     75.2     2.896    3.815
  83280.     1.72470    4.07(12)     65.5     2.897    4.041
  83305.     1.72522    4.65(13)     55.9     2.897    4.366
  83330.     1.72574    5.03(14)     52.2     2.898    4.795
  83355.     1.72626    5.20(14)     53.2     2.898    5.322
  83380.     1.72677    5.86(15)     46.1     2.898    5.932
  83405.     1.72729    6.71(16)     40.2     2.899    6.588
  83430.     1.72781    7.19(17)     36.4     2.899    7.229
  83455.     1.72833    7.77(17)     34.10    2.900    7.769
  83480.     1.72885    7.61(17)     36.5     2.900    8.111
  83505.     1.72937    7.82(17)     33.61    2.900    8.186
  83530.     1.72988    7.67(17)     33.65    2.901    7.986
  83555.     1.73040    7.17(17)     36.3     2.901    7.563
  83580.     1.73092    6.75(16)     39.5     2.902    6.999
  83606.     1.73144    6.31(15)     42.0     2.902    6.377
  83631.     1.73196    5.74(15)     46.6     2.903    5.763
  83656.     1.73248    5.46(14)     48.6     2.903    5.202
  83681.     1.73300    4.81(13)     55.3     2.903    4.721
  83706.     1.73352    4.52(13)     57.7     2.904    4.329
  83731.     1.73404    4.25(13)     60.6     2.904    4.023
  83756.     1.73456    3.95(12)     66.1     2.905    3.792
  83781.     1.73508    3.80(12)     67.6     2.905    3.624
  83806.     1.73560    3.78(12)     68.1     2.905    3.503
  83832.     1.73612    3.63(12)     72.6     2.906    3.418
  83857.     1.73664    3.39(11)     78.3     2.906    3.358
  83882.     1.73716    3.34(11)     80.3     2.907    3.316
  83907.     1.73769    3.37(12)     73.5     2.907    3.286
  83932.     1.73821    3.34(12)     73.0     2.907    3.266
  83957.     1.73873    3.22(11)     82.5     2.908    3.252
  83983.     1.73925    3.17(11)     86.8     2.908    3.243
  84008.     1.73977    3.25(11)     82.6     2.909    3.238
  84033.     1.74029    3.16(11)     83.7     2.909    3.237
  84058.     1.74082    3.16(11)     86.7     2.909    3.239
  84083.     1.74134    3.21(11)     83.6     2.910    3.244
  84109.     1.74186    3.19(11)     85.0     2.910    3.252
  84134.     1.74238    3.34(11)     79.6     2.911    3.262
  84159.     1.74291    3.49(12)     75.0     2.911    3.276
  84184.     1.74343    3.42(12)     71.2     2.912    3.294
  84210.     1.74395    3.32(11)     77.8     2.912    3.315
  84235.     1.74448    3.40(12)     70.9     2.912    3.341
  84260.     1.74500    3.53(12)     70.3     2.913    3.373
  84285.     1.74552    3.60(12)     69.5     2.913    3.411
  84311.     1.74605    3.53(12)     73.1     2.914    3.458
  84336.     1.74657    3.80(13)     63.1     2.914    3.519
  84361.     1.74709    4.09(13)     59.2     2.915    3.598
  84387.     1.74762    3.80(12)     66.2     2.915    3.706
  84412.     1.74814    4.13(13)     61.5     2.915    3.857
  84437.     1.74867    4.44(14)     54.7     2.916    4.071
  84463.     1.74919    4.50(13)     59.4     2.916    4.376
  84488.     1.74972    5.13(14)     50.3     2.917    4.803
  84513.     1.75024    5.62(15)     45.5     2.917    5.387
  84539.     1.75077    5.89(15)     44.2     2.918    6.158
  84564.     1.75129    6.77(16)     38.2     2.918    7.133
  84589.     1.75182    7.81(18)     32.61    2.918    8.308
  84615.     1.75234    9.02(19)     27.61    2.919    9.646
  84640.     1.75287   10.56(20)     24.54    2.919   11.061
  84665.     1.75339   11.75(21)     22.05    2.920   12.416
  84691.     1.75392   12.92(23)     19.29    2.920   13.519
  84716.     1.75445   14.24(24)     17.74    2.921   14.167
  84742.     1.75497   14.55(24)     16.72    2.921   14.231
  84767.     1.75550   14.09(24)     17.26    2.921   13.714
  84793.     1.75603   12.85(23)     19.13    2.922   12.743
  84818.     1.75655   11.31(21)     22.60    2.922   11.497
  84843.     1.75708    9.63(20)     26.17    2.923   10.150
  84869.     1.75761    8.42(18)     30.76    2.923    8.836
  84894.     1.75813    7.32(17)     34.40    2.924    7.648
  84920.     1.75866    6.46(16)     37.4     2.924    6.636
  84945.     1.75919    5.71(15)     44.9     2.924    5.816
  84971.     1.75972    5.10(14)     48.8     2.925    5.179
  84996.     1.76025    4.85(14)     49.2     2.925    4.702
  85022.     1.76077    4.29(13)     60.7     2.926    4.354
  85047.     1.76130    3.97(13)     62.9     2.926    4.107
  85073.     1.76183    3.86(12)     67.3     2.927    3.934
  85098.     1.76236    3.90(13)     63.7     2.927    3.815
  85124.     1.76289    3.61(12)     68.0     2.927    3.736
  85149.     1.76342    3.41(12)     72.8     2.928    3.687
  85175.     1.76395    3.45(12)     72.1     2.928    3.663
  85200.     1.76448    3.33(11)     77.0     2.929    3.663
  85226.     1.76500    3.61(12)     68.8     2.929    3.691
  85252.     1.76553    3.58(12)     69.8     2.930    3.753
  85277.     1.76606    3.77(12)     66.8     2.930    3.861
  85303.     1.76659    4.06(13)     58.6     2.931    4.028
  85328.     1.76712    4.21(13)     59.9     2.931    4.269
  85354.     1.76765    4.67(14)     50.9     2.931    4.600
  85380.     1.76818    5.10(14)     47.8     2.932    5.028
  85405.     1.76871    5.37(15)     46.9     2.932    5.554
  85431.     1.76925    6.03(15)     41.8     2.933    6.164
  85456.     1.76978    6.83(17)     36.0     2.933    6.821
  85482.     1.77031    7.52(17)     33.68    2.934    7.466
  85508.     1.77084    8.04(18)     30.80    2.934    8.011
  85533.     1.77137    8.49(18)     29.24    2.935    8.359
  85559.     1.77190    8.48(18)     29.23    2.935    8.438
  85585.     1.77243    8.24(18)     30.43    2.935    8.236
  85610.     1.77296    7.66(18)     31.89    2.936    7.803
  85636.     1.77350    7.12(18)     32.29    2.936    7.222
  85662.     1.77403    6.31(16)     38.2     2.937    6.576
  85687.     1.77456    5.71(15)     44.2     2.937    5.935
  85713.     1.77509    5.10(15)     46.3     2.938    5.347
  85739.     1.77563    4.66(14)     53.2     2.938    4.839
  85765.     1.77616    4.26(13)     59.2     2.939    4.421
  85790.     1.77669    3.89(12)     65.4     2.939    4.092
  85816.     1.77722    3.63(12)     68.1     2.940    3.841
  85842.     1.77776    3.53(12)     66.4     2.940    3.655
  85868.     1.77829    3.45(12)     69.2     2.940    3.519
  85893.     1.77882    3.38(12)     70.3     2.941    3.420
  85919.     1.77936    3.44(12)     70.1     2.941    3.348
  85945.     1.77989    3.33(12)     68.2     2.942    3.294
  85971.     1.78043    3.47(13)     63.3     2.942    3.252
  85996.     1.78096    3.51(12)     68.5     2.943    3.220
  86022.     1.78149    3.52(12)     68.6     2.943    3.194
  86048.     1.78203    3.28(11)     75.9     2.944    3.173
  86074.     1.78256    3.41(12)     67.5     2.944    3.154
  86100.     1.78310    3.15(12)     74.7     2.944    3.139
  86125.     1.78363    3.15(12)     75.2     2.945    3.125
  86151.     1.78417    3.14(12)     74.1     2.945    3.113
  86177.     1.78470    3.00(11)     82.4     2.946    3.102
  86203.     1.78524    3.07(12)     75.6     2.946    3.093
  86229.     1.78578    3.11(12)     71.4     2.947    3.084
  86255.     1.78631    3.01(11)     84.2     2.947    3.077
  86281.     1.78685    2.99(11)     79.9     2.948    3.070
  86307.     1.78738    2.81(11)     86.4     2.948    3.059
  86332.     1.78792    2.90(11)     86.3     2.949    3.053
  86358.     1.78846    3.10(12)     74.6     2.949    3.048
  86384.     1.78899    3.00(12)     73.5     2.950    3.044
  86410.     1.78953    2.94(11)     79.9     2.950    3.039
  86436.     1.79007    2.96(12)     75.5     2.950    3.036
  86462.     1.79060    2.86(11)     83.0     2.951    3.032
  86488.     1.79114    2.95(11)     79.0     2.951    3.029
  86514.     1.79168    2.82(11)     89.4     2.952    3.026
  86540.     1.79222    2.94(11)     78.4     2.952    3.023
  86566.     1.79275    3.11(12)     72.2     2.953    3.021
  86592.     1.79329    2.99(11)     77.1     2.953    3.018
  86618.     1.79383    2.99(12)     74.2     2.954    3.016
  86644.     1.79437    3.04(11)     78.8     2.954    3.014
  86670.     1.79491    3.05(12)     74.8     2.955    3.013
  86696.     1.79544    2.83(11)     84.7     2.955    3.011
  86722.     1.79598    2.93(11)     79.6     2.956    3.009
  86748.     1.79652    3.12(12)     74.7     2.956    3.008
  86774.     1.79706    3.05(11)     77.4     2.956    3.006
  86800.     1.79760    3.05(12)     74.2     2.957    3.005
  86826.     1.79814    2.72(11)     81.8     2.957    3.004
  86852.     1.79868    2.96(11)     76.0     2.958    3.003
  86878.     1.79922    2.93(11)     77.6     2.958    3.002
  86904.     1.79976    2.93(11)     76.1     2.959    3.001
  86930.     1.80030    2.88(11)     80.4     2.959    3.000
  86956.     1.80084    3.01(11)     76.4     2.960    2.999
  86982.     1.80138    2.91(11)     79.4     2.960    2.999
  87008.     1.80192    2.88(11)     77.3     2.961    2.998
  87034.     1.80246    2.92(11)     79.0     2.961    2.997
  87061.     1.80300    2.94(12)     73.0     2.962    2.997
  87087.     1.80354    3.02(11)     77.7     2.962    2.996
  87113.     1.80408    2.98(12)     75.5     2.963    2.996
  87139.     1.80462    3.00(11)     79.1     2.963    2.995
  87165.     1.80517    3.09(12)     67.6     2.963    2.995
  87191.     1.80571    3.00(12)     69.0     2.964    2.995
  87217.     1.80625    2.94(11)     78.8     2.964    2.994
  87244.     1.80679    2.81(11)     77.2     2.965    2.994
  87270.     1.80733    2.84(11)     79.0     2.965    2.994
  87296.     1.80787    2.81(11)     87.0     2.966    2.993
  87322.     1.80842    2.79(11)     89.1     2.966    2.993
  87348.     1.80896    2.89(11)     75.7     2.967    2.993
  87374.     1.80950    2.86(11)     77.0     2.967    2.993
  87401.     1.81005    2.74(11)     86.9     2.968    2.993
  87427.     1.81059    2.92(11)     80.3     2.968    2.993
  87453.     1.81113    2.91(11)     79.8     2.969    2.992
  87479.     1.81168    2.99(12)     74.1     2.969    2.992
  87506.     1.81222    2.90(11)     80.8     2.970    2.992
  87532.     1.81276    3.05(12)     75.1     2.970    2.981
  87558.     1.81331    3.11(12)     69.1     2.971    2.981
  87584.     1.81385    3.12(12)     71.5     2.971    2.981
  87611.     1.81439    2.95(12)     74.7     2.971    2.982
  87637.     1.81494    2.88(11)     78.9     2.972    2.982
  87663.     1.81548    3.09(12)     70.2     2.972    2.982
  87690.     1.81603    2.94(12)     71.0     2.973    2.982
  87716.     1.81657    3.00(12)     73.8     2.973    2.983
  87742.     1.81712    3.04(12)     74.4     2.974    2.983
  87768.     1.81766    2.93(12)     75.4     2.974    2.983
  87795.     1.81821    3.13(12)     65.2     2.975    2.983
  87821.     1.81875    3.05(12)     73.2     2.975    2.984
  87847.     1.81930    3.04(12)     70.9     2.976    2.984
  87874.     1.81985    3.12(12)     72.0     2.976    2.984
  87900.     1.82039    3.00(12)     72.4     2.977    2.984
  87927.     1.82094    3.08(12)     72.3     2.977    2.985
  87953.     1.82148    2.92(12)     74.2     2.978    2.985
  87979.     1.82203    3.05(12)     72.0     2.978    2.985
  88006.     1.82258    2.99(11)     76.5     2.979    2.986
  88032.     1.82312    2.82(11)     77.3     2.979    2.986
  88059.     1.82367    3.09(12)     69.1     2.980    2.986
  88085.     1.82422    2.92(11)     78.5     2.980    2.987
  88111.     1.82477    3.18(12)     69.3     2.981    2.987
  88138.     1.82531    3.17(12)     65.7     2.981    2.987
  88164.     1.82586    2.88(11)     79.2     2.981    2.988
  88191.     1.82641    3.17(12)     64.4     2.982    2.988
  88217.     1.82696    3.11(12)     64.9     2.982    2.988
  88244.     1.82750    2.89(11)     79.6     2.983    2.989
  88270.     1.82805    3.09(12)     67.2     2.983    2.989
  88297.     1.82860    3.13(12)     66.1     2.984    2.990
  88323.     1.82915    2.82(11)     76.6     2.984    2.990
  88350.     1.82970    2.96(11)     75.7     2.985    2.990
  88376.     1.83025    2.96(12)     75.4     2.985    2.991
  88403.     1.83080    3.15(13)     63.0     2.986    2.991
  88429.     1.83135    3.05(12)     69.5     2.986    2.991
  88456.     1.83190    3.14(12)     64.8     2.987    2.992
  88482.     1.83245    3.01(12)     65.2     2.987    2.987
  88509.     1.83299    2.85(12)     75.1     2.988    2.988
  88535.     1.83354    3.02(12)     71.8     2.988    2.988
  88562.     1.83409    2.96(12)     70.4     2.989    2.989
  88588.     1.83465    3.01(12)     71.1     2.989    2.989
  88615.     1.83520    2.82(11)     77.9     2.990    2.989
  88642.     1.83575    3.09(12)     68.2     2.990    2.990
  88668.     1.83630    3.03(12)     73.2     2.990    2.990
  88695.     1.83685    3.03(12)     71.2     2.991    2.991
  88721.     1.83740    2.92(12)     72.1     2.991    2.991
  88748.     1.83795    2.94(12)     69.4     2.992    2.992
  88775.     1.83850    2.99(12)     74.8     2.992    2.992
  88801.     1.83905    2.98(12)     70.9     2.993    2.993
  88828.     1.83961    2.97(12)     69.3     2.993    2.993
  88855.     1.84016    2.97(12)     70.7     2.994    2.994
  88881.     1.84071    2.87(12)     73.4     2.994    2.994
  88908.     1.84126    2.99(12)     68.2     2.995    2.995
  88935.     1.84181    3.17(13)     62.9     2.995    2.995
  88961.     1.84237    2.90(12)     72.6     2.996    2.996
  88988.     1.84292    3.00(12)     71.3     2.996    2.996
  89015.     1.84347    2.97(12)     71.1     2.997    2.997
  89041.     1.84403    3.01(12)     70.9     2.997    2.997
  89068.     1.84458    3.02(12)     64.5     2.998    2.998
  89095.     1.84513    3.16(13)     63.2     2.998    2.998
  89121.     1.84569    3.06(12)     69.0     2.999    2.999
  89148.     1.84624    3.05(12)     69.4     2.999    2.999
  89175.     1.84679    2.95(12)     73.2     3.000    2.999
  89202.     1.84735    2.99(12)     71.9     3.000    3.000
  89228.     1.84790    3.02(12)     68.2     3.000    3.000
  89255.     1.84846    2.85(11)     76.8     3.001    3.001
  89282.     1.84901    2.92(12)     71.4     3.001    3.001
  89309.     1.84957    2.85(12)     73.5     3.002    3.002
  89336.     1.85012    2.89(12)     74.2     3.002    3.002
  89362.     1.85068    3.10(12)     66.5     3.003    3.003
  89389.     1.85123    3.15(13)     62.9     3.003    3.003
  89416.     1.85179    3.02(12)     68.0     3.004    3.004
  89443.     1.85234    3.16(13)     59.2     3.004    3.004
  89470.     1.85290    3.20(13)     58.1     3.005    3.005
  89496.     1.85345    2.93(12)     70.7     3.005    3.005
  89523.     1.85401    3.04(12)     66.1     3.006    3.006
  89550.     1.85457    2.93(12)     72.6     3.006    3.006
  89577.     1.85512    3.09(13)     62.2     3.007    3.007
  89604.     1.85568    3.19(13)     63.2     3.007    3.007
  89631.     1.85624    3.03(12)     66.8     3.008    3.008
  89658.     1.85679    3.13(13)     61.8     3.008    3.008
  89685.     1.85735    3.03(12)     65.7     3.009    3.009
  89712.     1.85791    3.13(13)     61.9     3.009    3.009
  89738.     1.85846    3.20(13)     61.6     3.009    3.009
  89765.     1.85902    3.29(13)     58.2     3.010    3.010
  89792.     1.85958    2.89(12)     75.4     3.010    3.010
  89819.     1.86014    2.95(12)     69.4     3.011    3.011
  89846.     1.86070    3.14(13)     61.1     3.011    3.011
  89873.     1.86125    3.03(13)     62.7     3.012    3.012
  89900.     1.86181    2.99(12)     67.1     3.012    3.012
  89927.     1.86237    3.09(12)     67.2     3.013    3.013
  89954.     1.86293    3.13(13)     60.6     3.013    3.013
  89981.     1.86349    2.94(12)     71.5     3.014    3.014
  90008.     1.86405    2.97(12)     69.0     3.014    3.014
  90035.     1.86461    3.10(13)     63.4     3.015    3.015
  90062.     1.86517    3.13(12)     64.6     3.015    3.015
  90089.     1.86573    3.19(13)     63.0     3.016    3.016
  90116.     1.86629    2.96(12)     70.3     3.016    3.016
  90143.     1.86685    3.31(13)     55.7     3.017    3.017
  90170.     1.86741    3.17(12)     65.4     3.017    3.017
  90197.     1.86797    3.00(12)     66.1     3.017    3.017
  90224.     1.86853    3.22(13)     63.8     3.018    3.018
  90251.     1.86909    2.93(12)     70.7     3.018    3.019
  90278.     1.86965    2.93(12)     73.1     3.019    3.019
  90305.     1.87021    3.31(13)     56.5     3.019    3.020
  90333.     1.87077    3.07(12)     65.0     3.020    3.020
  90360.     1.87133    3.12(13)     61.0     3.020    3.021
  90387.     1.87189    2.95(12)     70.5     3.021    3.021
  90414.     1.87245    3.01(13)     63.8     3.021    3.022
  90441.     1.87302    3.00(12)     67.6     3.022    3.022
  90468.     1.87358    2.84(12)     75.3     3.022    3.023
  90495.     1.87414    3.13(13)     63.9     3.023    3.024
  90522.     1.87470    2.99(12)     64.4     3.023    3.024
  90550.     1.87527    2.95(12)     64.9     3.024    3.025
  90577.     1.87583    3.44(13)     55.4     3.024    3.026
  90604.     1.87639    3.15(13)     63.2     3.024    3.028
  90631.     1.87695    3.15(13)     59.8     3.025    3.033
  90658.     1.87752    3.17(13)     63.1     3.025    3.063
  90686.     1.87808    3.18(13)     61.1     3.026    3.168
  90713.     1.87864    3.22(13)     60.4     3.026    3.310
  90740.     1.87921    3.23(13)     58.3     3.027    3.316
  90767.     1.87977    3.14(13)     60.0     3.027    3.214
  90794.     1.88033    3.08(13)     62.1     3.028    3.156
  90822.     1.88090    3.00(13)     62.3     3.028    3.108
  90849.     1.88146    3.25(13)     58.6     3.029    3.084
  90876.     1.88203    3.25(13)     58.9     3.029    3.073
  90903.     1.88259    3.10(13)     62.0     3.030    3.068
  90931.     1.88316    3.18(13)     56.1     3.030    3.065
  90958.     1.88372    3.19(13)     57.2     3.030    3.065
  90985.     1.88429    3.01(12)     65.5     3.031    3.065
  91013.     1.88485    3.04(12)     64.5     3.031    3.065
  91040.     1.88542    3.01(12)     64.6     3.032    3.066
  91067.     1.88598    3.12(13)     60.1     3.032    3.067
  91094.     1.88655    3.05(12)     66.7     3.033    3.068
  91122.     1.88712    2.99(12)     67.3     3.033    3.069
  91149.     1.88768    2.99(12)     68.2     3.034    3.070
  91176.     1.88825    3.07(13)     61.7     3.034    3.071
  91204.     1.88881    3.10(13)     59.7     3.035    3.072
  91231.     1.88938    3.05(13)     63.6     3.035    3.073
  91259.     1.88995    3.05(12)     65.3     3.036    3.074
  91286.     1.89052    2.93(12)     67.1     3.036    3.076
  91313.     1.89108    2.96(12)     64.8     3.036    3.077
  91341.     1.89165    2.88(12)     67.8     3.037    3.078
  91368.     1.89222    3.06(12)     64.2     3.037    3.079
  91396.     1.89279    3.07(13)     60.8     3.038    3.081
  91423.     1.89335    2.94(12)     66.5     3.038    3.082
  91450.     1.89392    3.02(13)     63.3     3.039    3.083
  91478.     1.89449    3.08(13)     55.4     3.039    3.085
  91505.     1.89506    3.04(13)     61.3     3.040    3.086
  91533.     1.89563    3.02(13)     63.1     3.040    3.088
  91560.     1.89619    2.93(12)     66.0     3.040    3.089
  91588.     1.89676    2.96(13)     64.0     3.041    3.091
  91615.     1.89733    2.97(12)     64.7     3.041    3.092
  91643.     1.89790    3.07(12)     64.7     3.042    3.094
  91670.     1.89847    3.20(13)     55.9     3.042    3.096
  91698.     1.89904    3.29(14)     53.8     3.043    3.097
  91725.     1.89961    3.14(13)     55.4     3.043    3.099
  91753.     1.90018    3.05(13)     62.6     3.044    3.101
  91780.     1.90075    3.07(13)     59.2     3.044    3.103
  91808.     1.90132    3.15(13)     57.7     3.044    3.105
  91835.     1.90189    2.93(12)     65.1     3.045    3.107
  91863.     1.90246    2.99(12)     64.1     3.045    3.109
  91890.     1.90303    3.09(13)     61.2     3.046    3.111
  91918.     1.90360    3.06(13)     61.3     3.046    3.113
  91945.     1.90418    3.16(13)     57.4     3.047    3.115
  91973.     1.90475    3.02(12)     65.1     3.047    3.117
  92001.     1.90532    3.10(13)     59.0     3.048    3.120
  92028.     1.90589    3.04(13)     61.8     3.048    3.122
  92056.     1.90646    3.03(13)     58.7     3.048    3.125
  92083.     1.90703    2.99(13)     62.4     3.049    3.127
  92111.     1.90761    3.17(13)     54.9     3.049    3.130
  92139.     1.90818    2.93(13)     61.6     3.050    3.133
  92166.     1.90875    3.04(13)     58.6     3.050    3.136
  92194.     1.90932    2.88(13)     62.9     3.051    3.139
  92222.     1.90990    2.97(13)     60.4     3.051    3.142
  92249.     1.91047    3.11(13)     58.9     3.052    3.145
  92277.     1.91104    2.81(12)     68.5     3.052    3.148
  92305.     1.91162    2.93(13)     62.0     3.052    3.152
  92332.     1.91219    2.94(13)     60.2     3.053    3.156
  92360.     1.91276    2.97(13)     61.6     3.053    3.159
  92388.     1.91334    3.04(13)     61.3     3.054    3.163
  92415.     1.91391    3.03(13)     58.6     3.054    3.168
  92443.     1.91449    2.89(12)     68.4     3.055    3.172
  92471.     1.91506    3.10(13)     58.6     3.055    3.177
  92499.     1.91563    3.15(14)     54.6     3.055    3.181
  92526.     1.91621    3.00(13)     62.9     3.056    3.187
  92554.     1.91678    3.05(13)     59.8     3.056    3.192
  92582.     1.91736    3.11(13)     60.5     3.057    3.197
  92610.     1.91793    3.07(13)     62.3     3.057    3.203
  92638.     1.91851    3.14(13)     57.7     3.058    3.210
  92665.     1.91909    3.10(13)     59.3     3.058    3.216
  92693.     1.91966    3.18(14)     53.2     3.058    3.223
  92721.     1.92024    3.03(13)     57.8     3.059    3.231
  92749.     1.92081    3.01(13)     62.5     3.059    3.238
  92777.     1.92139    2.94(12)     64.9     3.060    3.247
  92804.     1.92197    3.10(13)     55.6     3.060    3.256
  92832.     1.92254    3.25(14)     53.6     3.061    3.265
  92860.     1.92312    3.44(14)     49.7     3.061    3.275
  92888.     1.92370    3.27(14)     52.8     3.061    3.286
  92916.     1.92427    3.24(14)     53.0     3.062    3.297
  92944.     1.92485    3.27(13)     55.1     3.062    3.310
  92972.     1.92543    3.37(14)     51.0     3.063    3.323
  92999.     1.92601    3.34(14)     54.0     3.063    3.337
  93027.     1.92658    3.21(13)     57.0     3.063    3.353
  93055.     1.92716    3.26(13)     58.1     3.064    3.370
  93083.     1.92774    3.22(13)     55.1     3.064    3.388
  93111.     1.92832    3.22(13)     55.8     3.065    3.408
  93139.     1.92890    3.42(14)     50.1     3.065    3.429
  93167.     1.92948    3.34(14)     51.6     3.065    3.453
  93195.     1.93005    3.43(14)     50.5     3.066    3.479
  93223.     1.93063    3.28(13)     57.8     3.066    3.507
  93251.     1.93121    3.10(13)     59.0     3.067    3.538
  93279.     1.93179    3.31(14)     54.5     3.067    3.573
  93307.     1.93237    3.45(14)     53.1     3.068    3.612
  93335.     1.93295    3.53(14)     50.2     3.068    3.655
  93363.     1.93353    3.41(14)     54.2     3.068    3.703
  93391.     1.93411    3.44(14)     53.4     3.069    3.757
  93419.     1.93469    3.73(14)     48.9     3.069    3.818
  93447.     1.93527    4.06(15)     43.1     3.070    3.888
  93475.     1.93585    3.84(14)     49.4     3.070    3.968
  93503.     1.93643    3.88(15)     47.4     3.070    4.061
  93531.     1.93701    4.15(16)     40.5     3.071    4.172
  93559.     1.93760    4.61(16)     38.6     3.071    4.306
  93587.     1.93818    4.99(17)     36.5     3.072    4.475
  93615.     1.93876    4.97(17)     35.1     3.072    4.695
  93643.     1.93934    5.81(18)     29.48    3.072    4.993
  93671.     1.93992    5.94(18)     29.74    3.073    5.407
  93699.     1.94050    6.86(20)     26.05    3.073    5.990
  93728.     1.94109    7.57(20)     24.04    3.074    6.811
  93756.     1.94167    8.77(22)     21.28    3.074    7.954
  93784.     1.94225   10.37(25)     16.64    3.074    9.504
  93812.     1.94283   12.18(26)     14.60    3.075   11.535
  93840.     1.94342   14.39(28)     12.47    3.075   14.092
  93868.     1.94400   17.01(32)     10.05    3.076   17.164
  93896.     1.94458   19.43(33)      9.06    3.076   20.663
  93925.     1.94517   22.7(4)        7.62    3.08    24.39
  93953.     1.94575   24.7(4)        7.07    3.08    28.02
  93981.     1.94633   27.8(4)        6.15    3.08    31.09
  94009.     1.94692   30.1(4)        5.52    3.08    33.09
  94037.     1.94750   30.3(4)        5.65    3.08    33.63
  94066.     1.94809   29.1(4)        5.70    3.08    32.62
  94094.     1.94867   27.5(4)        6.14    3.08    30.32
  94122.     1.94926   25.2(4)        6.96    3.08    27.14
  94150.     1.94984   22.4(4)        7.54    3.08    23.57
  94178.     1.95043   18.67(33)      9.33    3.080   19.975
  94207.     1.95101   16.54(31)     10.51    3.080   16.641
  94235.     1.95160   13.73(28)     12.63    3.080   13.730
  94263.     1.95218   12.01(26)     14.32    3.081   11.314
  94292.     1.95277   10.59(25)     16.26    3.081    9.395
  94320.     1.95335    9.06(23)     19.73    3.082    7.925
  94348.     1.95394    8.01(22)     20.75    3.082    6.830
  94376.     1.95453    6.96(20)     23.83    3.082    6.032
  94405.     1.95511    6.46(19)     27.32    3.083    5.455
  94433.     1.95570    5.79(18)     31.18    3.083    5.038
  94461.     1.95629    5.47(18)     29.96    3.083    4.733
  94490.     1.95687    4.86(17)     36.3     3.084    4.505
  94518.     1.95746    4.73(17)     35.7     3.084    4.329
  94546.     1.95805    4.29(16)     39.0     3.085    4.190
  94575.     1.95863    4.08(16)     41.1     3.085    4.076
  94603.     1.95922    4.05(15)     42.2     3.085    3.980
  94632.     1.95981    3.86(15)     44.0     3.086    3.899
  94660.     1.96040    3.95(15)     42.6     3.086    3.830
  94688.     1.96099    3.76(15)     43.3     3.086    3.768
  94717.     1.96157    3.52(15)     46.8     3.087    3.715
  94745.     1.96216    3.35(14)     50.8     3.087    3.667
  94774.     1.96275    3.43(15)     47.2     3.087    3.625
  94802.     1.96334    3.51(14)     50.9     3.088    3.587
  94830.     1.96393    3.44(15)     47.5     3.088    3.553
  94859.     1.96452    3.55(15)     45.9     3.089    3.523
  94887.     1.96511    3.37(14)     48.8     3.089    3.495
  94916.     1.96570    3.50(15)     46.4     3.089    3.470
  94944.     1.96629    3.07(13)     56.5     3.090    3.448
  94973.     1.96688    3.28(14)     51.5     3.090    3.427
  95001.     1.96747    3.26(14)     52.1     3.090    3.408
  95030.     1.96806    3.11(14)     54.3     3.091    3.391
  95058.     1.96865    3.10(13)     57.3     3.091    3.375
  95087.     1.96924    3.21(14)     48.9     3.091    3.360
  95115.     1.96983    3.10(14)     53.4     3.092    3.347
  95144.     1.97042    3.31(14)     48.6     3.092    3.334
  95172.     1.97101    3.09(14)     51.8     3.092    3.323
  95201.     1.97160    3.27(14)     49.8     3.093    3.312
  95230.     1.97219    2.97(13)     56.7     3.093    3.302
  95258.     1.97279    3.06(14)     54.8     3.093    3.293
  95287.     1.97338    3.09(13)     56.3     3.094    3.284
  95315.     1.97397    3.08(14)     54.1     3.094    3.276
  95344.     1.97456    3.11(14)     52.1     3.094    3.269
  95372.     1.97515    3.06(13)     55.4     3.095    3.262
  95401.     1.97575    3.45(15)     45.8     3.095    3.255
  95430.     1.97634    3.23(14)     48.4     3.095    3.249
  95458.     1.97693    3.17(14)     49.3     3.096    3.243
  95487.     1.97753    3.07(13)     55.8     3.096    3.238
  95516.     1.97812    3.07(14)     50.8     3.096    3.233
  95544.     1.97871    3.05(14)     50.1     3.097    3.228
  95573.     1.97931    3.13(14)     51.7     3.097    3.224
  95602.     1.97990    3.23(15)     47.2     3.097    3.220
  95630.     1.98049    3.10(14)     50.1     3.098    3.216
  95659.     1.98109    3.12(14)     50.5     3.098    3.212
  95688.     1.98168    2.86(13)     55.4     3.098    3.208
  95716.     1.98228    3.08(14)     50.8     3.099    3.205
  95745.     1.98287    3.15(15)     46.8     3.099    3.202
  95774.     1.98347    3.28(15)     47.2     3.099    3.199
  95803.     1.98406    3.05(14)     50.5     3.100    3.196
  95831.     1.98466    3.33(15)     43.4     3.100    3.193
  95860.     1.98525    3.15(14)     50.2     3.100    3.190
  95889.     1.98585    3.00(14)     54.8     3.101    3.188
  95918.     1.98644    2.93(14)     52.3     3.101    3.186
  95946.     1.98704    3.00(13)     55.9     3.101    3.183
  95975.     1.98764    3.07(14)     50.1     3.102    3.181
  96004.     1.98823    3.27(15)     47.1     3.102    3.179
  96033.     1.98883    3.17(14)     48.7     3.102    3.177
  96062.     1.98943    3.04(14)     50.4     3.103    3.176
  96090.     1.99002    3.05(14)     52.7     3.103    3.174
  96119.     1.99062    2.92(13)     57.2     3.103    3.172
  96148.     1.99122    3.05(14)     53.1     3.103    3.171
  96177.     1.99181    3.07(14)     50.6     3.104    3.169
  96206.     1.99241    3.14(15)     46.9     3.104    3.168
  96235.     1.99301    3.15(15)     47.1     3.104    3.166
  96263.     1.99361    3.14(14)     48.2     3.105    3.165
  96292.     1.99421    3.14(15)     46.5     3.105    3.164
  96321.     1.99480    3.19(14)     48.0     3.105    3.163
  96350.     1.99540    3.13(15)     45.9     3.106    3.162
  96379.     1.99600    3.04(15)     46.0     3.106    3.161
  96408.     1.99660    2.86(14)     54.3     3.106    3.160
  96437.     1.99720    3.36(15)     41.6     3.106    3.159
  96466.     1.99780    3.17(15)     42.7     3.107    3.158
  96495.     1.99840    3.03(14)     48.9     3.107    3.157
  96524.     1.99900    3.06(14)     49.3     3.107    3.156
  96553.     1.99960    3.03(14)     49.2     3.108    3.155
  96582.     2.00020    2.94(14)     52.9     3.108    3.154
  96611.     2.00080    3.02(14)     49.8     3.108    3.153
  96640.     2.00140    3.13(14)     50.7     3.108    3.153
  96669.     2.00200    2.95(14)     54.1     3.109    3.152
  96698.     2.00260    3.11(14)     50.4     3.109    3.151
  96727.     2.00320    3.02(14)     52.3     3.109    3.151
  96756.     2.00380    3.11(14)     49.6     3.110    3.150
  96785.     2.00440    2.95(14)     50.8     3.110    3.150
  96814.     2.00500    2.84(14)     53.4     3.110    3.149
  96843.     2.00561    2.92(14)     50.4     3.110    3.149
  96872.     2.00621    3.01(15)     45.4     3.111    3.148
  96901.     2.00681    3.24(16)     40.4     3.111    3.148
  96930.     2.00741    2.99(14)     49.6     3.111    3.147
  96959.     2.00801    3.14(15)     44.1     3.111    3.147
  96988.     2.00862    3.21(15)     47.3     3.112    3.146
  97017.     2.00922    3.05(15)     47.0     3.112    3.146
  97046.     2.00982    3.30(15)     46.9     3.112    3.145
  97075.     2.01042    3.05(15)     46.3     3.113    3.145
  97104.     2.01103    3.14(15)     44.4     3.113    3.145
  97134.     2.01163    3.02(14)     48.7     3.113    3.144
  97163.     2.01223    3.17(15)     44.3     3.113    3.144
  97192.     2.01284    3.07(14)     47.8     3.114    3.114
  97221.     2.01344    3.20(15)     42.0     3.114    3.114
  97250.     2.01405    3.05(15)     45.2     3.114    3.114
  97279.     2.01465    3.21(15)     42.9     3.114    3.114
  97309.     2.01525    3.21(15)     44.6     3.115    3.115
  97338.     2.01586    3.43(16)     39.6     3.115    3.115
  97367.     2.01646    3.15(15)     45.8     3.115    3.115
  97396.     2.01707    3.33(16)     40.4     3.115    3.115
  97425.     2.01767    3.20(15)     43.9     3.116    3.116
  97455.     2.01828    3.32(15)     41.7     3.116    3.116
  97484.     2.01889    3.29(16)     38.6     3.116    3.116
  97513.     2.01949    3.11(15)     43.8     3.116    3.116
  97542.     2.02010    3.36(16)     37.2     3.117    3.117
  97572.     2.02070    3.09(15)     43.4     3.117    3.117
  97601.     2.02131    2.83(14)     50.0     3.117    3.117
  97630.     2.02192    3.27(15)     44.0     3.117    3.117
  97659.     2.02252    3.16(15)     45.2     3.118    3.118
  97689.     2.02313    3.21(15)     43.0     3.118    3.118
  97718.     2.02374    2.93(14)     50.6     3.118    3.118
  97747.     2.02434    3.11(15)     44.6     3.118    3.118
  97777.     2.02495    3.04(15)     42.5     3.119    3.119
  97806.     2.02556    3.21(15)     42.6     3.119    3.119
  97835.     2.02617    3.01(15)     47.4     3.119    3.119
  97865.     2.02677    3.06(14)     48.7     3.119    3.119
  97894.     2.02738    3.12(15)     45.2     3.119    3.119
  97923.     2.02799    3.20(15)     44.1     3.120    3.120
  97953.     2.02860    2.90(14)     47.9     3.120    3.120
  97982.     2.02921    3.01(15)     43.8     3.120    3.120
  98012.     2.02982    3.23(16)     40.2     3.120    3.120
  98041.     2.03042    3.05(15)     46.4     3.121    3.121
  98070.     2.03103    3.00(14)     50.7     3.121    3.121
  98100.     2.03164    3.15(16)     39.0     3.121    3.121
  98129.     2.03225    3.26(16)     40.4     3.121    3.121
  98159.     2.03286    2.93(14)     47.9     3.121    3.121
  98188.     2.03347    3.13(16)     40.4     3.122    3.122
  98218.     2.03408    3.13(16)     40.2     3.122    3.122
  98247.     2.03469    3.33(16)     38.7     3.122    3.122
  98277.     2.03530    3.30(16)     40.4     3.122    3.122
  98306.     2.03591    3.30(16)     37.8     3.123    3.123
  98336.     2.03652    3.08(15)     42.3     3.123    3.123
  98365.     2.03714    3.04(15)     42.7     3.123    3.123
  98395.     2.03775    3.18(15)     42.0     3.123    3.123
  98424.     2.03836    3.35(16)     40.3     3.123    3.123
  98454.     2.03897    3.51(17)     34.75    3.124    3.124
  98483.     2.03958    3.51(17)     34.53    3.124    3.124
  98513.     2.04019    2.98(15)     44.5     3.124    3.124
  98542.     2.04081    3.31(16)     38.9     3.124    3.124
  98572.     2.04142    3.06(15)     43.9     3.124    3.124
  98601.     2.04203    3.26(16)     37.8     3.125    3.125
  98631.     2.04264    3.29(16)     39.6     3.125    3.125
  98661.     2.04326    3.20(15)     41.7     3.125    3.125
  98690.     2.04387    3.16(15)     42.1     3.125    3.125
  98720.     2.04448    3.11(15)     42.7     3.125    3.125
  98749.     2.04510    3.11(15)     43.5     3.126    3.126
  98779.     2.04571    3.19(15)     42.1     3.126    3.126
  98809.     2.04632    2.93(14)     49.1     3.126    3.126
  98838.     2.04694    3.31(16)     39.9     3.126    3.126
  98868.     2.04755    3.13(15)     45.2     3.126    3.126
  98898.     2.04817    3.25(15)     43.6     3.126    3.127
  98927.     2.04878    3.18(16)     41.2     3.127    3.127
  98957.     2.04939    3.14(16)     41.4     3.127    3.127
  98987.     2.05001    3.35(15)     42.4     3.127    3.127
  99016.     2.05062    3.27(15)     44.1     3.127    3.127
  99046.     2.05124    3.31(16)     41.2     3.127    3.127
  99076.     2.05186    3.22(15)     42.7     3.128    3.128
  99105.     2.05247    3.21(15)     44.1     3.128    3.128
  99135.     2.05309    3.33(16)     39.8     3.128    3.128
  99165.     2.05370    3.07(15)     45.4     3.128    3.128
  99195.     2.05432    3.30(15)     42.8     3.128    3.128
  99224.     2.05494    3.32(16)     40.5     3.128    3.128
  99254.     2.05555    3.24(15)     42.5     3.129    3.129
  99284.     2.05617    3.37(15)     43.7     3.129    3.129
  99314.     2.05679    3.85(17)     35.1     3.129    3.129
  99344.     2.05740    3.91(17)     35.8     3.129    3.129
  99373.     2.05802    3.65(16)     40.0     3.129    3.129
  99403.     2.05864    3.61(16)     40.1     3.129    3.129
  99433.     2.05925    3.59(16)     38.4     3.130    3.130
  99463.     2.05987    3.34(16)     41.4     3.130    3.130
  99493.     2.06049    3.20(15)     44.8     3.130    3.130
  99522.     2.06111    2.99(14)     48.6     3.130    3.130
  99552.     2.06173    3.12(14)     50.8     3.130    3.130
  99582.     2.06235    3.08(14)     52.5     3.130    3.130
  99612.     2.06296    3.19(14)     51.4     3.130    3.131
  99642.     2.06358    3.10(14)     53.3     3.131    3.131
  99672.     2.06420    3.27(14)     48.8     3.131    3.131
  99702.     2.06482    3.15(14)     49.6     3.131    3.131
  99732.     2.06544    3.19(14)     48.3     3.131    3.131
  99762.     2.06606    3.29(15)     41.8     3.131    3.131
  99792.     2.06668    3.41(16)     37.4     3.131    3.131
  99821.     2.06730    3.14(15)     43.4     3.132    3.132
  99851.     2.06792    3.23(16)     41.6     3.132    3.132
  99881.     2.06854    3.35(16)     37.5     3.132    3.132
  99911.     2.06916    3.36(16)     37.1     3.132    3.132
  99941.     2.06978    3.30(16)     38.0     3.132    3.132
  99971.     2.07040    3.11(15)     42.0     3.132    3.132
  100001.    2.07103    3.18(16)     39.6     3.132    3.132
  100031.    2.07165    3.12(16)     39.0     3.133    3.133
  100061.    2.07227    3.19(16)     40.6     3.133    3.133
  100091.    2.07289    3.15(16)     40.2     3.133    3.133
  100121.    2.07351    3.39(16)     38.3     3.133    3.133
  100151.    2.07413    3.16(16)     40.4     3.133    3.133
  100181.    2.07476    3.14(16)     39.6     3.133    3.133
  100211.    2.07538    3.50(17)     35.1     3.133    3.133
  100242.    2.07600    3.07(16)     41.3     3.133    3.133
  100272.    2.07662    3.31(16)     38.1     3.134    3.134
  100302.    2.07725    3.32(16)     37.5     3.134    3.134
  100332.    2.07787    3.08(15)     42.8     3.134    3.134
  100362.    2.07849    3.22(16)     41.1     3.134    3.134
  100392.    2.07912    2.86(15)     47.6     3.134    3.134
  100422.    2.07974    2.82(15)     46.9     3.134    3.134
  100452.    2.08037    2.98(15)     43.6     3.134    3.134
  100482.    2.08099    3.00(15)     43.2     3.134    3.134
  100512.    2.08161    2.99(16)     39.8     3.134    3.135
  100543.    2.08224    3.19(16)     38.3     3.135    3.135
  100573.    2.08286    3.18(16)     38.8     3.135    3.135
  100603.    2.08349    2.85(15)     44.8     3.135    3.135
  100633.    2.08411    3.33(17)     34.49    3.135    3.135
  100663.    2.08474    3.07(15)     44.3     3.135    3.135
  100694.    2.08536    3.30(17)     35.5     3.135    3.135
  100724.    2.08599    3.47(17)     33.49    3.135    3.135
  100754.    2.08662    3.26(16)     40.2     3.135    3.135
  100784.    2.08724    3.21(16)     41.2     3.135    3.136
  100814.    2.08787    3.29(16)     39.4     3.136    3.136
  100845.    2.08849    3.13(15)     41.8     3.136    3.136
  100875.    2.08912    3.21(16)     39.6     3.136    3.136
  100905.    2.08975    3.51(17)     34.88    3.136    3.136
  100935.    2.09037    3.26(16)     38.3     3.136    3.136
  100966.    2.09100    3.33(16)     36.9     3.136    3.136
  100996.    2.09163    3.27(16)     37.5     3.136    3.136
  101026.    2.09226    3.01(15)     42.9     3.136    3.136
  101057.    2.09288    3.15(16)     38.0     3.136    3.136
  101087.    2.09351    3.29(16)     39.6     3.136    3.136
  101117.    2.09414    3.17(15)     41.6     3.137    3.137
  101148.    2.09477    3.23(16)     37.8     3.137    3.137
  101178.    2.09540    3.11(16)     40.9     3.137    3.137
  101208.    2.09603    3.29(16)     38.6     3.137    3.137
  101239.    2.09665    3.39(17)     34.85    3.137    3.137
  101269.    2.09728    3.29(16)     36.9     3.137    3.137
  101299.    2.09791    3.21(16)     37.3     3.137    3.137
  101330.    2.09854    3.30(16)     37.5     3.137    3.137
  101360.    2.09917    3.02(15)     42.6     3.137    3.137
  101391.    2.09980    3.33(16)     41.6     3.137    3.137
  101421.    2.10043    3.18(15)     45.8     3.137    3.137
  101451.    2.10106    3.28(15)     41.9     3.137    3.137
  101482.    2.10169    3.19(16)     38.9     3.138    3.138
  101512.    2.10232    3.35(16)     38.5     3.138    3.138
  101543.    2.10295    3.06(15)     43.9     3.138    3.138
  101573.    2.10358    3.09(15)     45.7     3.138    3.138
  101604.    2.10422    3.34(17)     36.5     3.138    3.138
  101634.    2.10485    3.18(15)     42.8     3.138    3.138
  101665.    2.10548    3.48(16)     37.3     3.138    3.138
  101695.    2.10611    3.37(17)     36.1     3.138    3.138
  101726.    2.10674    3.23(16)     41.4     3.138    3.138
  101756.    2.10737    3.08(15)     45.1     3.138    3.138
  101787.    2.10801    3.00(15)     45.3     3.138    3.138
  101817.    2.10864    3.29(16)     40.6     3.138    3.138
  101848.    2.10927    3.51(17)     35.8     3.138    3.138
  101878.    2.10990    2.92(14)     54.2     3.138    3.138
  101909.    2.11054    3.03(15)     46.8     3.138    3.139
  101940.    2.11117    3.23(15)     43.8     3.139    3.139
  101970.    2.11180    3.15(16)     41.2     3.139    3.139
  102001.    2.11244    3.36(17)     36.1     3.139    3.139
  102031.    2.11307    3.32(16)     39.3     3.139    3.139
  102062.    2.11370    3.35(16)     39.1     3.139    3.139
  102093.    2.11434    3.15(15)     42.0     3.139    3.139
  102123.    2.11497    3.13(16)     41.2     3.139    3.139
  102154.    2.11561    2.98(14)     49.0     3.139    3.139
  102184.    2.11624    3.37(17)     34.80    3.139    3.139
  102215.    2.11688    3.40(16)     37.3     3.139    3.139
  102246.    2.11751    3.25(16)     37.1     3.139    3.139
  102276.    2.11815    3.16(15)     42.2     3.139    3.139
  102307.    2.11878    3.43(17)     34.88    3.139    3.139
  102338.    2.11942    3.28(16)     37.6     3.139    3.139
  102369.    2.12006    3.05(15)     41.7     3.139    3.139
  102399.    2.12069    3.35(17)     35.7     3.139    3.139
  102430.    2.12133    3.15(16)     39.4     3.139    3.139
  102461.    2.12196    3.56(17)     33.54    3.139    3.140
  102491.    2.12260    3.31(16)     38.1     3.139    3.140
  102522.    2.12324    3.17(15)     42.8     3.139    3.140
  102553.    2.12387    3.17(16)     39.5     3.140    3.140
  102584.    2.12451    3.10(15)     41.8     3.140    3.140
  102614.    2.12515    3.16(16)     40.2     3.140    3.140
  102645.    2.12579    3.25(16)     38.7     3.140    3.141
  102676.    2.12642    3.44(16)     37.3     3.140    3.144
  102707.    2.12706    3.46(17)     36.6     3.140    3.152
  102738.    2.12770    3.00(16)     41.1     3.140    3.158
  102768.    2.12834    3.17(16)     38.0     3.140    3.155
  102799.    2.12898    3.43(17)     36.4     3.140    3.148
  102830.    2.12962    3.04(16)     41.0     3.140    3.144
  102861.    2.13026    3.37(17)     36.2     3.140    3.142
  102892.    2.13089    3.55(17)     35.2     3.140    3.141
  102923.    2.13153    3.23(16)     40.7     3.140    3.140
  102954.    2.13217    3.09(15)     41.9     3.140    3.140
  102985.    2.13281    3.21(17)     35.9     3.140    3.140
  103015.    2.13345    3.30(17)     36.0     3.140    3.140
  103046.    2.13409    3.22(16)     40.0     3.140    3.140
  103077.    2.13473    3.25(16)     37.5     3.140    3.140
  103108.    2.13537    3.33(17)     34.36    3.140    3.140
  103139.    2.13601    3.18(16)     38.8     3.140    3.140
  103170.    2.13666    3.27(17)     34.67    3.140    3.140
  103201.    2.13730    3.07(16)     38.0     3.140    3.140
  103232.    2.13794    3.09(16)     41.2     3.140    3.140
  103263.    2.13858    3.30(17)     35.1     3.140    3.140
  103294.    2.13922    3.41(16)     37.2     3.140    3.140
  103325.    2.13986    3.26(16)     41.1     3.140    3.140
  103356.    2.14050    3.57(17)     34.10    3.140    3.140
  103387.    2.14115    3.71(17)     35.1     3.140    3.140
  103418.    2.14179    3.77(18)     31.82    3.140    3.140
  103449.    2.14243    3.62(17)     34.81    3.140    3.140
  103480.    2.14307    3.74(18)     32.00    3.140    3.140
  103511.    2.14372    3.72(18)     32.08    3.140    3.140
  103542.    2.14436    3.52(17)     36.3     3.140    3.140
  103573.    2.14500    3.57(17)     35.04    3.140    3.140
  103604.    2.14565    3.52(17)     35.6     3.140    3.140
  103635.    2.14629    3.61(16)     37.0     3.140    3.140
  103666.    2.14694    3.51(16)     37.1     3.140    3.140
  103697.    2.14758    3.66(17)     34.65    3.140    3.140
  103729.    2.14822    3.47(16)     36.9     3.140    3.140
  103760.    2.14887    3.61(17)     33.17    3.140    3.140
  103791.    2.14951    3.30(16)     39.0     3.140    3.140
  103822.    2.15016    3.48(16)     38.5     3.140    3.140
  103853.    2.15080    3.44(16)     38.2     3.140    3.140
  103884.    2.15145    3.68(17)     33.52    3.140    3.140
  103915.    2.15209    3.36(16)     37.3     3.140    3.140
  103947.    2.15274    3.43(16)     39.0     3.140    3.140
  103978.    2.15339    3.20(15)     42.2     3.140    3.141
  104009.    2.15403    3.07(15)     45.5     3.140    3.141
  104040.    2.15468    3.21(16)     40.6     3.140    3.141
  104071.    2.15532    3.02(14)     47.9     3.140    3.141
  104103.    2.15597    3.11(16)     39.5     3.140    3.141
  104134.    2.15662    3.03(15)     42.5     3.140    3.141
  104165.    2.15726    3.10(15)     42.2     3.140    3.147
  104196.    2.15791    3.14(16)     40.5     3.140    3.147
  104228.    2.15856    2.91(15)     45.8     3.140    3.147
  104259.    2.15921    3.14(16)     39.5     3.140    3.147
  104290.    2.15985    3.05(15)     42.4     3.140    3.147
  104321.    2.16050    2.85(15)     44.1     3.140    3.147
  104353.    2.16115    3.10(16)     40.3     3.140    3.147
  104384.    2.16180    3.12(16)     37.4     3.140    3.147
  104415.    2.16245    3.03(15)     41.6     3.140    3.148
  104447.    2.16310    3.08(17)     36.6     3.140    3.148
  104478.    2.16375    2.88(15)     44.9     3.140    3.148
  104509.    2.16440    3.26(16)     38.4     3.140    3.148
  104541.    2.16504    3.09(15)     41.7     3.140    3.148
  104572.    2.16569    3.42(17)     33.68    3.140    3.148
  104603.    2.16634    3.06(16)     37.7     3.140    3.148
  104635.    2.16699    2.99(16)     41.3     3.140    3.149
  104666.    2.16764    3.07(16)     39.2     3.140    3.149
  104698.    2.16829    3.21(16)     39.3     3.140    3.149
  104729.    2.16894    2.90(15)     43.4     3.140    3.149
  104760.    2.16960    3.02(16)     40.2     3.140    3.149
  104792.    2.17025    3.20(16)     39.2     3.140    3.149
  104823.    2.17090    3.38(17)     34.61    3.140    3.149
  104855.    2.17155    2.96(16)     40.0     3.140    3.150
  104886.    2.17220    3.03(16)     40.7     3.140    3.150
  104918.    2.17285    2.97(15)     43.4     3.140    3.150
  104949.    2.17350    3.09(16)     40.1     3.140    3.150
  104981.    2.17416    3.40(17)     34.16    3.140    3.150
  105012.    2.17481    3.12(16)     38.1     3.140    3.151
  105044.    2.17546    3.06(15)     43.4     3.140    3.151
  105075.    2.17611    3.13(16)     39.9     3.140    3.151
  105107.    2.17677    3.05(16)     41.3     3.140    3.151
  105138.    2.17742    3.06(16)     36.9     3.140    3.152
  105170.    2.17807    2.96(15)     43.3     3.140    3.152
  105201.    2.17873    3.20(16)     37.1     3.140    3.152
  105233.    2.17938    3.02(16)     37.2     3.140    3.152
  105264.    2.18003    3.12(16)     37.6     3.140    3.153
  105296.    2.18069    3.14(16)     38.8     3.140    3.153
  105328.    2.18134    3.35(17)     35.7     3.140    3.153
  105359.    2.18200    3.08(15)     43.8     3.140    3.153
  105391.    2.18265    3.21(16)     38.6     3.140    3.154
  105422.    2.18331    3.14(16)     39.1     3.140    3.154
  105454.    2.18396    3.26(16)     37.5     3.140    3.154
  105486.    2.18462    3.00(15)     41.8     3.140    3.155
  105517.    2.18527    3.27(17)     35.3     3.140    3.155
  105549.    2.18593    3.31(16)     37.2     3.140    3.155
  105581.    2.18658    3.17(16)     36.7     3.140    3.156
  105612.    2.18724    3.26(17)     36.1     3.140    3.156
  105644.    2.18790    3.07(17)     36.3     3.140    3.157
  105676.    2.18855    3.09(16)     37.4     3.140    3.157
  105707.    2.18921    3.19(16)     37.7     3.140    3.158
  105739.    2.18987    3.15(16)     36.8     3.140    3.158
  105771.    2.19052    3.27(17)     35.1     3.140    3.159
  105803.    2.19118    3.47(18)     30.36    3.140    3.159
  105834.    2.19184    3.45(18)     31.96    3.140    3.160
  105866.    2.19249    3.17(17)     34.63    3.140    3.160
  105898.    2.19315    3.12(17)     35.9     3.140    3.161
  105930.    2.19381    3.13(16)     39.4     3.140    3.162
  105961.    2.19447    3.35(17)     35.7     3.140    3.162
  105993.    2.19513    3.25(17)     36.6     3.140    3.163
  106025.    2.19579    3.18(16)     39.2     3.140    3.164
  106057.    2.19644    3.09(16)     37.4     3.140    3.165
  106089.    2.19710    3.21(18)     32.54    3.140    3.166
  106120.    2.19776    3.26(18)     32.55    3.140    3.166
  106152.    2.19842    3.24(17)     34.96    3.140    3.167
  106184.    2.19908    3.30(17)     35.04    3.140    3.168
  106216.    2.19974    3.18(16)     40.3     3.140    3.169
  106248.    2.20040    3.48(17)     33.13    3.140    3.171
  106280.    2.20106    3.09(16)     40.0     3.140    3.172
  106312.    2.20172    3.08(16)     40.0     3.140    3.173
  106343.    2.20238    3.47(18)     31.63    3.140    3.174
  106375.    2.20304    3.33(17)     36.4     3.140    3.176
  106407.    2.20370    3.34(17)     33.42    3.139    3.177
  106439.    2.20437    3.24(17)     34.15    3.139    3.179
  106471.    2.20503    3.12(16)     39.2     3.139    3.180
  106503.    2.20569    3.19(16)     37.8     3.139    3.182
  106535.    2.20635    3.00(15)     42.6     3.139    3.184
  106567.    2.20701    3.28(17)     34.96    3.139    3.186
  106599.    2.20767    3.05(16)     40.7     3.139    3.189
  106631.    2.20834    3.02(16)     41.1     3.139    3.191
  106663.    2.20900    3.11(16)     40.0     3.139    3.194
  106695.    2.20966    3.48(18)     32.20    3.139    3.196
  106727.    2.21032    3.18(16)     39.0     3.139    3.205
  106759.    2.21099    3.19(17)     35.1     3.139    3.208
  106791.    2.21165    3.20(16)     38.5     3.139    3.212
  106823.    2.21231    3.35(17)     35.6     3.139    3.216
  106855.    2.21298    3.15(17)     36.1     3.139    3.220
  106887.    2.21364    3.16(16)     36.9     3.139    3.225
  106919.    2.21431    3.30(17)     32.66    3.139    3.230
  106951.    2.21497    3.28(17)     33.28    3.139    3.235
  106983.    2.21564    3.03(16)     37.7     3.139    3.242
  107015.    2.21630    3.05(17)     36.3     3.139    3.248
  107047.    2.21696    3.30(16)     37.4     3.139    3.256
  107080.    2.21763    2.99(15)     41.8     3.139    3.264
  107112.    2.21830    3.33(17)     35.2     3.139    3.273
  107144.    2.21896    3.22(17)     35.3     3.139    3.284
  107176.    2.21963    3.51(18)     30.50    3.139    3.296
  107208.    2.22029    3.32(18)     32.62    3.139    3.309
  107240.    2.22096    3.27(17)     33.41    3.139    3.324
  107273.    2.22163    3.23(17)     34.67    3.139    3.341
  107305.    2.22229    3.26(17)     35.9     3.139    3.361
  107337.    2.22296    3.08(16)     37.5     3.139    3.386
  107369.    2.22363    3.14(17)     36.2     3.139    3.416
  107401.    2.22429    3.13(16)     36.8     3.139    3.454
  107434.    2.22496    3.03(17)     36.1     3.139    3.505
  107466.    2.22563    3.20(16)     37.8     3.139    3.574
  107498.    2.22630    3.79(19)     28.62    3.139    3.670
  107530.    2.22696    3.51(18)     32.64    3.139    3.804
  107562.    2.22763    3.68(18)     31.04    3.139    3.991
  107595.    2.22830    4.07(19)     27.95    3.139    4.246
  107627.    2.22897    4.02(18)     31.85    3.139    4.585
  107659.    2.22964    4.10(18)     30.16    3.139    5.022
  107692.    2.23031    4.89(20)     24.03    3.139    5.563
  107724.    2.23098    5.51(22)     21.46    3.139    6.203
  107756.    2.23164    6.13(23)     19.50    3.139    6.923
  107789.    2.23231    7.73(26)     14.39    3.139    7.684
  107821.    2.23298    9.07(29)     12.28    3.139    8.426
  107853.    2.23365   10.51(31)     10.59    3.139    9.063
  107886.    2.23432   10.49(31)     10.75    3.139    9.500
  107918.    2.23499   10.84(31)     10.67    3.139    9.657
  107950.    2.23566   10.82(31)     10.39    3.139    9.508
  107983.    2.23634   10.05(30)     11.39    3.139    9.086
  108015.    2.23701    9.56(30)     11.27    3.139    8.469
  108048.    2.23768    7.92(26)     14.29    3.139    7.747
  108080.    2.23835    7.14(25)     15.55    3.139    6.998
  108112.    2.23902    5.61(22)     20.68    3.139    6.284
  108145.    2.23969    5.14(21)     22.81    3.139    5.644
  108177.    2.24036    4.48(20)     25.99    3.139    5.099
  108210.    2.24104    4.20(20)     26.10    3.139    4.655
  108242.    2.24171    3.88(18)     30.45    3.139    4.308
  108275.    2.24238    3.82(19)     28.74    3.139    4.045
  108307.    2.24305    3.91(19)     27.82    3.139    3.850
  108340.    2.24373    3.93(19)     27.01    3.139    3.708
  108372.    2.24440    3.40(17)     33.72    3.139    3.606
  108405.    2.24507    3.25(17)     34.43    3.139    3.532
  108437.    2.24575    3.48(18)     32.30    3.139    3.478
  108470.    2.24642    3.55(18)     29.62    3.139    3.437
  108502.    2.24709    3.16(17)     34.07    3.139    3.406
  108535.    2.24777    3.85(20)     25.01    3.139    3.381
  108567.    2.24844    3.51(18)     30.65    3.139    3.361
  108600.    2.24912    3.61(19)     28.72    3.139    3.345
  108632.    2.24979    3.36(18)     31.55    3.139    3.332
  108665.    2.25047    3.56(18)     29.95    3.139    3.322
  108698.    2.25114    3.54(19)     29.21    3.139    3.320
  108730.    2.25182    3.45(18)     29.68    3.139    3.365
  108763.    2.25249    3.29(17)     34.60    3.139    3.615
  108796.    2.25317    3.88(19)     26.49    3.139    4.181
  108828.    2.25385    4.03(19)     26.93    3.139    4.564
  108861.    2.25452    3.58(18)     30.38    3.139    4.294
  108893.    2.25520    3.86(19)     27.05    3.139    3.822
  108926.    2.25588    4.21(21)     22.71    3.139    3.517
  108959.    2.25655    3.57(18)     31.66    3.139    3.370
  108992.    2.25723    3.91(20)     25.77    3.139    3.302
  109024.    2.25791    3.54(19)     29.11    3.139    3.270
  109057.    2.25858    3.61(19)     26.97    3.139    3.255
  109090.    2.25926    3.27(18)     31.21    3.139    3.246
  109122.    2.25994    3.23(18)     32.27    3.139    3.241
  109155.    2.26062    3.37(17)     33.11    3.139    3.255
  109188.    2.26130    3.35(18)     32.59    3.139    3.253
  109221.    2.26197    3.45(19)     27.50    3.139    3.252
  109253.    2.26265    3.34(18)     30.65    3.139    3.251
  109286.    2.26333    3.09(17)     33.33    3.139    3.251
  109319.    2.26401    3.27(18)     32.39    3.139    3.251
  109352.    2.26469    3.41(19)     28.97    3.139    3.252
  109385.    2.26537    3.36(17)     32.67    3.139    3.253
  109417.    2.26605    3.46(19)     28.95    3.139    3.254
  109450.    2.26673    3.60(20)     25.29    3.139    3.256
  109483.    2.26741    3.18(18)     32.06    3.139    3.258
  109516.    2.26809    3.16(17)     32.79    3.139    3.261
  109549.    2.26877    3.11(18)     32.28    3.139    3.264
  109582.    2.26945    3.44(18)     29.33    3.139    3.267
  109614.    2.27013    3.26(17)     33.81    3.139    3.271
  109647.    2.27081    3.52(19)     26.69    3.139    3.276
  109680.    2.27149    3.38(18)     30.89    3.139    3.281
  109713.    2.27217    3.06(17)     34.84    3.139    3.287
  109746.    2.27286    3.19(18)     32.16    3.139    3.293
  109779.    2.27354    3.40(18)     30.56    3.139    3.301
  109812.    2.27422    3.48(19)     27.49    3.139    3.309
  109845.    2.27490    3.43(19)     29.11    3.140    3.319
  109878.    2.27559    3.45(18)     29.44    3.140    3.330
  109911.    2.27627    2.85(17)     36.1     3.140    3.342
  109944.    2.27695    3.29(18)     32.29    3.140    3.357
  109977.    2.27763    3.34(18)     31.36    3.140    3.374
  110010.    2.27832    3.37(18)     32.27    3.140    3.394
  110043.    2.27900    3.52(19)     28.52    3.140    3.419
  110076.    2.27968    3.65(19)     27.47    3.140    3.451
  110109.    2.28037    3.73(20)     25.27    3.140    3.492
  110142.    2.28105    3.72(20)     25.09    3.140    3.548
  110175.    2.28174    3.68(19)     26.57    3.140    3.625
  110208.    2.28242    3.66(19)     26.37    3.140    3.733
  110241.    2.28311    3.76(20)     26.19    3.140    3.883
  110274.    2.28379    3.87(20)     25.37    3.140    4.089
  110307.    2.28448    3.86(19)     27.69    3.140    4.365
  110340.    2.28516    4.17(21)     23.49    3.140    4.725
  110373.    2.28585    4.12(20)     24.79    3.140    5.175
  110406.    2.28653    4.62(21)     22.48    3.140    5.716
  110440.    2.28722    5.16(23)     19.03    3.140    6.336
  110473.    2.28791    6.12(24)     17.06    3.140    7.008
  110506.    2.28859    6.86(25)     15.98    3.140    7.685
  110539.    2.28928    8.65(29)     12.22    3.140    8.302
  110572.    2.28997   10.49(32)      9.96    3.141    8.776
  110605.    2.29065   12.16(35)      8.29    3.141    9.029
  110638.    2.29134   12.4(4)        8.06    3.14     9.01
  110672.    2.29203   11.21(32)      9.62    3.141    8.736
  110705.    2.29272    9.09(29)     11.56    3.141    8.252
  110738.    2.29340    7.50(27)     14.04    3.141    7.639
  110771.    2.29409    6.59(25)     16.13    3.141    6.973
  110805.    2.29478    5.50(23)     19.30    3.141    6.315
  110838.    2.29547    4.84(22)     20.74    3.141    5.708
  110871.    2.29616    4.10(20)     24.95    3.141    5.179
  110904.    2.29685    4.10(20)     24.15    3.141    4.738
  110938.    2.29753    3.81(20)     26.28    3.141    4.386
  110971.    2.29822    3.75(21)     23.48    3.141    4.115
  111004.    2.29891    3.64(20)     25.92    3.141    3.912
  111037.    2.29960    3.35(18)     30.02    3.141    3.764
  111071.    2.30029    3.60(20)     24.95    3.141    3.657
  111104.    2.30098    3.60(20)     26.07    3.142    3.580
  111137.    2.30167    3.21(18)     32.52    3.142    3.524
  111171.    2.30236    3.23(18)     31.66    3.142    3.484
  111204.    2.30305    3.38(18)     30.09    3.142    3.453
  111237.    2.30375    3.46(18)     30.95    3.142    3.429
  111271.    2.30444    3.15(18)     31.36    3.142    3.410
  111304.    2.30513    3.71(20)     25.24    3.142    3.395
  111338.    2.30582    3.10(18)     31.55    3.142    3.383
  111371.    2.30651    3.39(18)     30.16    3.142    3.373
  111404.    2.30720    3.25(18)     30.19    3.142    3.365
  111438.    2.30790    3.21(17)     33.81    3.142    3.358
  111471.    2.30859    3.56(19)     27.08    3.142    3.353
  111505.    2.30928    3.68(20)     25.54    3.142    3.353
  111538.    2.30997    3.43(18)     30.35    3.143    3.375
  111572.    2.31067    3.47(18)     30.58    3.143    3.447
  111605.    2.31136    3.31(18)     30.57    3.143    3.523
  111639.    2.31205    3.13(18)     29.76    3.143    3.516
  111672.    2.31275    3.42(19)     27.73    3.143    3.444
  111706.    2.31344    3.32(18)     31.70    3.143    3.386
  111739.    2.31414    3.58(19)     28.54    3.143    3.358
  111773.    2.31483    3.41(19)     29.00    3.143    3.347
  111806.    2.31552    3.26(18)     30.38    3.143    3.344
  111840.    2.31622    3.48(20)     24.02    3.143    3.345
  111873.    2.31691    3.41(19)     26.68    3.143    3.349
  111907.    2.31761    3.51(19)     27.09    3.143    3.353
  111940.    2.31830    3.28(18)     30.41    3.144    3.359
  111974.    2.31900    3.30(18)     30.50    3.144    3.365
  112007.    2.31970    3.71(20)     25.64    3.144    3.373
  112041.    2.32039    3.52(19)     26.84    3.144    3.381
  112075.    2.32109    3.46(20)     26.19    3.144    3.391
  112108.    2.32178    3.21(19)     29.12    3.144    3.402
  112142.    2.32248    3.36(19)     28.57    3.144    3.414
  112176.    2.32318    3.20(18)     29.39    3.144    3.427
  112209.    2.32387    3.41(19)     27.83    3.144    3.442
  112243.    2.32457    3.39(19)     28.31    3.144    3.459
  112277.    2.32527    3.65(19)     27.59    3.145    3.478
  112310.    2.32597    3.67(19)     27.17    3.145    3.499
  112344.    2.32666    3.75(20)     24.17    3.145    3.522
  112378.    2.32736    3.30(19)     27.00    3.145    3.548
  112411.    2.32806    3.55(19)     28.74    3.145    3.578
  112445.    2.32876    3.51(19)     26.99    3.145    3.612
  112479.    2.32946    3.74(20)     26.14    3.145    3.650
  112513.    2.33016    3.55(19)     26.99    3.145    3.695
  112546.    2.33086    3.83(20)     26.06    3.145    3.746
  112580.    2.33156    3.57(19)     26.99    3.145    3.808
  112614.    2.33225    3.70(19)     27.57    3.146    3.883
  112648.    2.33295    4.22(22)     21.62    3.146    3.978
  112681.    2.33365    4.08(21)     23.26    3.146    4.101
  112715.    2.33435    4.34(22)     21.24    3.146    4.267
  112749.    2.33505    4.88(23)     19.11    3.146    4.496
  112783.    2.33576    4.85(22)     20.44    3.146    4.816
  112817.    2.33646    5.47(24)     17.14    3.146    5.261
  112851.    2.33716    6.12(25)     16.23    3.146    5.873
  112884.    2.33786    6.86(27)     13.90    3.146    6.695
  112918.    2.33856    7.66(28)     13.06    3.147    7.769
  112952.    2.33926    8.88(29)     11.87    3.147    9.122
  112986.    2.33996   10.27(32)      9.72    3.147   10.759
  113020.    2.34067   12.07(35)      8.31    3.147   12.651
  113054.    2.34137   14.7(4)        6.49    3.15    14.73
  113088.    2.34207   17.0(4)        5.66    3.15    16.85
  113122.    2.34277   19.1(5)        4.93    3.15    18.85
  113156.    2.34348   20.2(5)        4.70    3.15    20.46
  113190.    2.34418   22.1(5)        4.16    3.15    21.43
  113224.    2.34488   21.7(5)        4.13    3.15    21.60
  113258.    2.34559   20.3(5)        4.49    3.15    20.93
  113292.    2.34629   19.0(5)        4.91    3.15    19.57
  113325.    2.34699   16.3(4)        5.71    3.15    17.74
  113359.    2.34770   14.3(4)        6.68    3.15    15.67
  113394.    2.34840   11.85(35)      8.14    3.148   13.582
  113428.    2.34911   10.03(31)     10.14    3.148   11.618
  113462.    2.34981    8.89(30)     11.06    3.148    9.875
  113496.    2.35052    7.52(28)     12.69    3.149    8.402
  113530.    2.35122    7.10(28)     12.88    3.149    7.208
  113564.    2.35193    6.25(25)     15.56    3.149    6.275
  113598.    2.35263    5.49(23)     18.50    3.149    5.567
  113632.    2.35334    5.05(23)     19.07    3.149    5.044
  113666.    2.35404    4.74(22)     19.80    3.149    4.664
  113700.    2.35475    4.24(21)     23.34    3.149    4.388
  113734.    2.35546    4.30(22)     20.21    3.149    4.188
  113768.    2.35616    3.99(20)     24.56    3.149    4.039
  113802.    2.35687    4.09(21)     22.79    3.150    3.927
  113837.    2.35758    3.86(20)     24.60    3.150    3.839
  113871.    2.35829    3.59(19)     26.95    3.150    3.769
  113905.    2.35899    3.62(20)     25.25    3.150    3.710
  113939.    2.35970    3.67(20)     24.58    3.150    3.660
  113973.    2.36041    3.78(20)     23.93    3.150    3.618
  114007.    2.36112    3.49(20)     25.87    3.150    3.580
  114042.    2.36182    3.49(19)     28.99    3.150    3.547
  114076.    2.36253    3.30(17)     32.76    3.150    3.518
  114110.    2.36324    3.41(19)     27.43    3.151    3.492
  114144.    2.36395    3.46(20)     25.85    3.151    3.469
  114179.    2.36466    3.61(21)     23.78    3.151    3.448
  114213.    2.36537    3.63(21)     23.33    3.151    3.429
  114247.    2.36608    3.57(20)     25.08    3.151    3.411
  114281.    2.36679    3.37(18)     30.38    3.151    3.396
  114316.    2.36750    3.50(19)     26.51    3.151    3.381
  114350.    2.36821    3.32(18)     31.59    3.151    3.368
  114384.    2.36892    2.98(17)     34.25    3.151    3.356
  114418.    2.36963    2.97(17)     34.49    3.152    3.345
  114453.    2.37034    3.14(19)     29.21    3.152    3.330
  114487.    2.37105    3.30(19)     27.76    3.152    3.320
  114521.    2.37176    3.29(19)     28.21    3.152    3.312
  114556.    2.37248    3.33(19)     27.92    3.152    3.304
  114590.    2.37319    3.31(18)     29.69    3.152    3.297
  114625.    2.37390    3.44(19)     27.72    3.152    3.290
  114659.    2.37461    3.50(20)     25.24    3.152    3.284
  114693.    2.37532    2.93(17)     33.38    3.152    3.278
  114728.    2.37604    3.03(17)     32.72    3.153    3.272
  114762.    2.37675    2.95(17)     34.62    3.153    3.267
  114797.    2.37746    3.28(19)     27.31    3.153    3.263
  114831.    2.37818    3.28(19)     27.84    3.153    3.258
  114866.    2.37889    3.57(20)     25.99    3.153    3.254
  114900.    2.37960    3.28(19)     27.32    3.153    3.250
  114934.    2.38032    3.15(19)     29.03    3.153    3.246
  114969.    2.38103    3.06(18)     30.90    3.153    3.243
  115003.    2.38175    3.24(19)     29.17    3.153    3.239
  115038.    2.38246    3.32(19)     28.33    3.153    3.236
  115072.    2.38318    2.88(17)     33.38    3.153    3.233
  115107.    2.38389    3.06(18)     32.14    3.154    3.231
  115141.    2.38461    3.22(19)     27.42    3.154    3.228
  115176.    2.38532    3.24(19)     27.81    3.154    3.225
  115211.    2.38604    3.24(18)     31.35    3.154    3.223
  115245.    2.38675    2.84(17)     34.18    3.154    3.221
  115280.    2.38747    3.08(18)     30.75    3.154    3.219
  115314.    2.38818    3.26(19)     28.80    3.154    3.217
  115349.    2.38890    3.58(21)     23.59    3.154    3.215
  115384.    2.38962    2.99(18)     31.82    3.154    3.213
  115418.    2.39034    3.61(19)     27.09    3.154    3.211
  115453.    2.39105    3.20(19)     28.15    3.154    3.209
  115487.    2.39177    3.07(19)     28.56    3.154    3.208
  115522.    2.39249    2.89(18)     30.18    3.154    3.206
  115557.    2.39321    3.13(19)     27.28    3.155    3.205
  115591.    2.39392    3.33(20)     25.39    3.155    3.204
  115626.    2.39464    3.15(19)     26.92    3.155    3.202
  115661.    2.39536    3.03(18)     29.80    3.155    3.201
  115695.    2.39608    3.15(18)     31.97    3.155    3.200
  115730.    2.39680    3.21(19)     27.63    3.155    3.199
  115765.    2.39752    3.08(18)     29.78    3.155    3.197
  115800.    2.39824    3.21(19)     27.43    3.155    3.196
  115834.    2.39896    2.88(18)     30.19    3.155    3.195
  115869.    2.39967    3.13(18)     30.35    3.155    3.194
  115904.    2.40039    3.28(18)     29.72    3.155    3.193
  115939.    2.40112    3.02(18)     30.50    3.155    3.192
  115973.    2.40184    3.27(19)     27.38    3.155    3.191
  116008.    2.40256    3.04(18)     31.52    3.155    3.191
  116043.    2.40328    3.28(19)     27.38    3.155    3.190
  116078.    2.40400    3.19(18)     30.98    3.155    3.189
  116113.    2.40472    3.32(20)     25.43    3.155    3.188
  116147.    2.40544    3.10(19)     28.28    3.155    3.187
  116182.    2.40616    3.14(20)     26.07    3.155    3.187
  116217.    2.40688    3.04(17)     33.02    3.155    3.186
  116252.    2.40761    3.00(18)     30.76    3.155    3.185
  116287.    2.40833    3.30(19)     27.81    3.155    3.185
  116322.    2.40905    3.01(17)     33.38    3.155    3.184
  116357.    2.40977    3.04(18)     30.53    3.155    3.183
  116392.    2.41050    3.28(20)     25.46    3.155    3.183
  116426.    2.41122    2.87(17)     33.11    3.155    3.182
  116461.    2.41194    3.07(18)     31.68    3.155    3.181
  116496.    2.41267    2.91(17)     34.03    3.155    3.181
  116531.    2.41339    3.01(18)     32.33    3.155    3.180
  116566.    2.41412    3.18(19)     26.66    3.155    3.180
  116601.    2.41484    3.09(18)     30.03    3.155    3.179
  116636.    2.41556    3.25(20)     24.07    3.155    3.179
  116671.    2.41629    3.41(19)     26.73    3.155    3.178
  116706.    2.41701    3.10(19)     28.56    3.155    3.178
  116741.    2.41774    2.98(18)     30.99    3.155    3.177
  116776.    2.41846    3.23(20)     25.93    3.155    3.177
  116811.    2.41919    3.25(20)     25.88    3.155    3.176
  116846.    2.41992    3.01(20)     25.56    3.155    3.176
  116881.    2.42064    3.08(19)     28.55    3.155    3.175
  116916.    2.42137    3.15(19)     26.96    3.155    3.175
  116952.    2.42209    3.01(18)     31.16    3.154    3.174
  116987.    2.42282    3.35(20)     26.15    3.154    3.174
  117022.    2.42355    3.20(19)     27.55    3.154    3.173
  117057.    2.42427    3.12(18)     29.44    3.154    3.173
  117092.    2.42500    3.11(18)     31.25    3.154    3.173
  117127.    2.42573    3.08(18)     30.02    3.154    3.172
  117162.    2.42646    3.30(20)     24.77    3.154    3.154
  117197.    2.42719    3.00(19)     28.30    3.154    3.154
  117232.    2.42791    2.97(18)     29.79    3.154    3.154
  117268.    2.42864    3.12(20)     25.38    3.154    3.153
  117303.    2.42937    3.30(20)     26.13    3.153    3.153
  117338.    2.43010    3.17(19)     26.69    3.153    3.153
  117373.    2.43083    2.96(18)     31.56    3.153    3.153
  117408.    2.43156    3.28(20)     25.48    3.153    3.153
  117444.    2.43229    3.38(19)     26.90    3.153    3.153
  117479.    2.43302    3.41(20)     25.71    3.153    3.153
  117514.    2.43375    3.30(20)     25.99    3.152    3.152
  117549.    2.43448    3.30(20)     24.10    3.152    3.152
  117585.    2.43521    3.45(20)     24.96    3.152    3.152
  117620.    2.43594    3.36(19)     26.64    3.152    3.152
  117655.    2.43667    3.32(19)     27.13    3.152    3.152
  117691.    2.43740    3.55(21)     22.52    3.151    3.151
  117726.    2.43813    3.21(19)     27.96    3.151    3.151
  117761.    2.43886    3.25(20)     24.55    3.151    3.151
  117796.    2.43959    3.25(20)     25.72    3.151    3.151
  117832.    2.44033    3.29(21)     22.94    3.151    3.150
  117867.    2.44106    3.16(20)     25.74    3.150    3.150
  117903.    2.44179    3.17(19)     27.29    3.150    3.150
  117938.    2.44252    3.19(20)     23.91    3.150    3.150
  117973.    2.44326    3.12(19)     26.83    3.149    3.149
  118009.    2.44399    3.11(19)     26.33    3.149    3.149
  118044.    2.44472    3.23(19)     26.71    3.149    3.149
  118079.    2.44546    3.39(20)     24.73    3.149    3.149
  118115.    2.44619    3.35(20)     25.55    3.148    3.148
  118150.    2.44692    4.00(23)     18.75    3.148    3.148
  118186.    2.44766    3.41(22)     20.71    3.148    3.148
  118221.    2.44839    3.18(20)     25.44    3.147    3.147
  118257.    2.44913    3.18(20)     25.23    3.147    3.147
  118292.    2.44986    3.40(19)     26.30    3.147    3.147
  118328.    2.45060    3.33(20)     24.49    3.146    3.146
  118363.    2.45133    3.40(20)     24.18    3.146    3.146
  118399.    2.45207    2.90(18)     29.27    3.146    3.145
  118434.    2.45280    3.22(19)     28.65    3.145    3.145
  118470.    2.45354    3.57(21)     22.32    3.145    3.145
  118505.    2.45428    3.30(20)     24.28    3.144    3.144
  118541.    2.45501    3.53(22)     21.43    3.144    3.144
  118576.    2.45575    3.25(21)     22.62    3.144    3.143
  118612.    2.45649    3.08(19)     28.27    3.143    3.143
  118648.    2.45722    3.23(20)     25.17    3.143    3.143
  118683.    2.45796    3.14(20)     25.30    3.142    3.142
  118719.    2.45870    3.21(20)     24.46    3.142    3.142
  118754.    2.45943    3.34(21)     22.51    3.141    3.141
  118790.    2.46017    3.34(20)     25.11    3.141    3.141
  118826.    2.46091    3.35(20)     24.68    3.140    3.140
  118861.    2.46165    3.27(20)     25.54    3.140    3.140
  118897.    2.46239    3.11(20)     25.65    3.139    3.139
  118933.    2.46313    3.56(21)     22.35    3.139    3.139
  118968.    2.46387    3.31(21)     23.69    3.138    3.138
  119004.    2.46460    2.93(18)     29.60    3.137    3.137
  119040.    2.46534    3.44(21)     22.78    3.137    3.137
  119075.    2.46608    3.32(21)     23.46    3.136    3.136
  119111.    2.46682    3.02(20)     26.03    3.136    3.136
  119147.    2.46756    3.13(21)     23.47    3.135    3.135
  119183.    2.46830    3.16(20)     25.24    3.134    3.134
  119218.    2.46904    3.42(21)     23.14    3.134    3.134
  119254.    2.46978    3.36(20)     25.14    3.133    3.133
  119290.    2.47053    3.22(21)     23.51    3.133    3.132
  119326.    2.47127    2.96(19)     28.79    3.132    3.132
  119361.    2.47201    3.06(20)     26.00    3.131    3.131
  119397.    2.47275    3.23(22)     21.40    3.130    3.130
  119433.    2.47349    3.23(21)     23.12    3.130    3.130
  119469.    2.47423    3.11(19)     27.88    3.129    3.129
  119505.    2.47498    3.21(20)     26.25    3.128    3.128
  119541.    2.47572    3.35(20)     25.24    3.127    3.127
  119576.    2.47646    3.14(19)     28.29    3.127    3.127
  119612.    2.47721    2.94(18)     30.04    3.126    3.126
  119648.    2.47795    3.48(22)     20.83    3.125    3.125
  119684.    2.47869    3.54(24)     17.69    3.124    3.124
  119720.    2.47944    3.35(23)     19.10    3.123    3.123
  119756.    2.48018    3.23(22)     21.24    3.123    3.122
  119792.    2.48092    3.43(22)     20.82    3.122    3.122
  119828.    2.48167    3.52(24)     17.93    3.121    3.121
  119864.    2.48241    3.36(22)     21.56    3.120    3.120
  119900.    2.48316    3.01(20)     25.00    3.119    3.119
  119936.    2.48390    3.04(22)     21.57    3.118    3.118
  119972.    2.48465    3.35(23)     19.36    3.117    3.117
  120008.    2.48539    3.14(21)     21.75    3.116    3.116
  120044.    2.48614    3.55(23)     18.68    3.115    3.115
  120080.    2.48688    3.50(24)     17.78    3.114    3.114
  120116.    2.48763    3.21(22)     20.88    3.113    3.113
  120152.    2.48838    3.21(22)     21.17    3.112    3.112
  120188.    2.48912    3.59(24)     17.75    3.111    3.111
  120224.    2.48987    3.16(22)     20.58    3.110    3.110
  120260.    2.49062    3.30(22)     21.48    3.109    3.109
  120296.    2.49136    3.59(24)     17.53    3.108    3.108
  120332.    2.49211    3.06(20)     23.91    3.106    3.106
  120368.    2.49286    2.86(20)     25.49    3.105    3.105
  120404.    2.49361    3.32(23)     18.74    3.104    3.104
  120440.    2.49436    3.34(23)     19.37    3.103    3.103
  120477.    2.49510    3.23(21)     22.07    3.102    3.102
  120513.    2.49585    3.35(23)     19.32    3.100    3.100
  120549.    2.49660    3.09(21)     22.19    3.099    3.099
  120585.    2.49735    3.14(21)     21.69    3.098    3.098
  120621.    2.49810    2.87(20)     25.44    3.097    3.097
  120657.    2.49885    3.22(21)     22.28    3.095    3.095
  120694.    2.49960    3.23(23)     19.39    3.094    3.094
  120730.    2.50035    2.91(21)     23.06    3.093    3.093
  120766.    2.50110    3.14(22)     19.98    3.091    3.091
  120802.    2.50185    3.11(21)     22.06    3.090    3.090
  120838.    2.50260    2.91(21)     23.06    3.088    3.088
  120875.    2.50335    2.88(21)     23.69    3.087    3.087
  120911.    2.50410    2.79(20)     26.24    3.085    3.085
  120947.    2.50485    3.27(23)     18.63    3.084    3.084
  120984.    2.50560    3.26(23)     19.19    3.082    3.082
  121020.    2.50636    3.24(23)     19.04    3.081    3.081
  121056.    2.50711    2.83(21)     23.48    3.079    3.079
  121092.    2.50786    2.79(21)     22.13    3.078    3.078
  121129.    2.50861    3.23(22)     20.29    3.076    3.076
  121165.    2.50937    3.48(23)     18.29    3.074    3.074
  121201.    2.51012    2.95(20)     24.36    3.073    3.073
  121238.    2.51087    2.98(21)     22.14    3.071    3.071
  121274.    2.51162    3.35(22)     20.18    3.069    3.069
  121311.    2.51238    3.11(22)     20.79    3.068    3.068
  121347.    2.51313    2.81(21)     23.69    3.066    3.066
  121383.    2.51389    3.21(23)     18.91    3.064    3.064
  121420.    2.51464    2.95(22)     21.55    3.062    3.062
  121456.    2.51539    3.23(23)     18.41    3.060    3.060
  121493.    2.51615    3.17(24)     17.78    3.059    3.059
  121529.    2.51690    3.11(22)     20.63    3.057    3.057
  121566.    2.51766    2.96(20)     23.92    3.055    3.055
  121602.    2.51841    3.37(22)     20.40    3.053    3.053
  121638.    2.51917    2.82(20)     25.49    3.051    3.051
  121675.    2.51993    3.02(23)     19.56    3.049    3.049
  121711.    2.52068    3.13(22)     20.55    3.047    3.047
  121748.    2.52144    3.09(22)     20.22    3.045    3.045
  121785.    2.52219    3.16(22)     21.01    3.043    3.043
  121821.    2.52295    3.01(22)     20.68    3.040    3.040
  121858.    2.52371    3.07(22)     20.26    3.038    3.038
  121894.    2.52447    2.81(20)     25.50    3.036    3.036
  121931.    2.52522    2.73(20)     24.74    3.034    3.034
  121967.    2.52598    3.00(21)     23.34    3.032    3.032
  122004.    2.52674    2.93(22)     19.86    3.029    3.029
  122041.    2.52750    3.10(22)     20.70    3.027    3.027
  122077.    2.52825    3.20(23)     19.70    3.025    3.025
  122114.    2.52901    2.98(23)     19.07    3.022    3.022
  122150.    2.52977    3.30(24)     17.23    3.020    3.020
  122187.    2.53053    3.08(22)     20.53    3.017    3.017
  122224.    2.53129    3.46(25)     16.33    3.015    3.015
  122260.    2.53205    3.22(24)     16.90    3.012    3.012
  122297.    2.53281    3.15(22)     19.96    3.010    3.010
  122334.    2.53357    3.12(23)     19.61    3.007    3.007
  122370.    2.53433    2.91(22)     21.45    3.005    3.005
  122407.    2.53509    3.19(23)     18.42    3.002    3.002
  122444.    2.53585    2.89(21)     22.71    2.999    2.999
  122481.    2.53661    3.19(24)     16.89    2.997    2.997
  122517.    2.53737    2.99(23)     18.86    2.994    2.994
  122554.    2.53813    3.13(23)     18.47    2.991    2.991
  122591.    2.53890    3.25(23)     18.26    2.988    2.988
  122628.    2.53966    3.24(24)     16.69    2.985    2.985
  122664.    2.54042    3.03(22)     20.97    2.982    2.982
  122701.    2.54118    3.08(22)     20.20    2.980    2.980
  122738.    2.54194    3.14(23)     19.25    2.977    2.977
  122775.    2.54271    3.34(25)     15.48    2.974    2.974
  122812.    2.54347    2.80(23)     18.70    2.970    2.970
  122849.    2.54423    2.91(22)     19.90    2.967    2.967
  122885.    2.54500    2.67(21)     23.74    2.964    2.964
  122922.    2.54576    2.94(24)     17.21    2.961    2.961
  122959.    2.54652    3.25(25)     15.48    2.958    2.958
  122996.    2.54729    2.67(21)     21.97    2.955    2.955
  123033.    2.54805    3.10(24)     16.83    2.951    2.951
  123070.    2.54882    3.24(24)     17.70    2.948    2.948
  123107.    2.54958    2.92(22)     20.28    2.945    2.945
  123144.    2.55035    2.95(23)     18.96    2.941    2.941
  123181.    2.55111    2.66(21)     22.39    2.938    2.938
  123218.    2.55188    2.51(21)     22.72    2.934    2.934
  123255.    2.55264    3.18(24)     17.45    2.931    2.931
  123292.    2.55341    2.79(21)     22.14    2.927    2.927
  123328.    2.55417    3.00(23)     18.44    2.923    2.923
  123365.    2.55494    2.80(23)     18.77    2.920    2.920
  123402.    2.55571    2.86(25)     16.47    2.916    2.916
  123440.    2.55647    2.67(23)     18.68    2.912    2.912
  123477.    2.55724    2.80(24)     17.51    2.908    2.908
  123514.    2.55801    2.69(24)     18.00    2.904    2.904
  123551.    2.55877    2.92(24)     16.97    2.901    2.901
  123588.    2.55954    3.24(26)     14.61    2.897    2.897
  123625.    2.56031    2.90(23)     18.14    2.893    2.893
  123662.    2.56108    3.01(24)     17.83    2.889    2.889
  123699.    2.56185    3.17(25)     15.81    2.884    2.884
  123736.    2.56262    2.81(22)     19.84    2.880    2.880
  123773.    2.56338    2.83(23)     18.25    2.876    2.876
  123810.    2.56415    2.93(24)     16.72    2.872    2.872
  123847.    2.56492    2.78(23)     18.51    2.867    2.867
  123885.    2.56569    2.67(22)     20.51    2.863    2.863
  123922.    2.56646    2.48(21)     23.01    2.859    2.859
  123959.    2.56723    2.74(24)     16.76    2.854    2.854
  123996.    2.56800    2.74(26)     15.08    2.850    2.850
  124033.    2.56877    3.03(25)     16.60    2.845    2.845
  124071.    2.56954    2.75(22)     19.89    2.841    2.841
  124108.    2.57031    2.79(22)     19.82    2.836    2.836
  124145.    2.57108    3.00(24)     17.53    2.831    2.831
  124182.    2.57186    2.73(24)     17.41    2.826    2.826
  124220.    2.57263    2.85(24)     16.96    2.822    2.822
  124257.    2.57340    2.69(23)     18.89    2.817    2.817
  124294.    2.57417    2.71(23)     18.11    2.812    2.812
  124331.    2.57494    2.34(21)     23.57    2.807    2.807
  124369.    2.57572    3.02(26)     15.09    2.802    2.802
  124406.    2.57649    2.98(27)     13.98    2.796    2.796
  124443.    2.57726    2.80(25)     16.03    2.791    2.791
  124481.    2.57804    2.63(23)     19.33    2.786    2.786
  124518.    2.57881    2.92(24)     16.95    2.781    2.781
  124555.    2.57958    2.46(23)     19.41    2.775    2.776
  124593.    2.58036    2.63(25)     16.57    2.770    2.773
  124630.    2.58113    2.58(25)     16.39    2.764    2.770
  124667.    2.58191    2.92(25)     15.78    2.759    2.764
  124705.    2.58268    2.87(24)     16.84    2.753    2.756
  124742.    2.58345    2.82(24)     17.09    2.748    2.749
  124780.    2.58423    2.44(22)     20.17    2.742    2.742
  124817.    2.58501    2.65(25)     16.36    2.736    2.736
  124855.    2.58578    2.74(24)     17.15    2.730    2.730
  124892.    2.58656    2.17(22)     20.00    2.724    2.724
  124929.    2.58733    2.83(25)     15.54    2.718    2.718
  124967.    2.58811    2.36(22)     19.84    2.712    2.712
  125005.   .          -0.00084(8)   .       .        .
_pd_meas_number_of_points              4610
_pd_proc_number_of_points              4610

loop_
      _refln_index_h
      _refln_index_k
      _refln_index_l
      _pd_refln_phase_id
      _refln_observed_status
      _refln_F_squared_meas
      _refln_F_squared_calc
      _refln_phase_calc
      _refln_d_spacing
      _gsas_i100_meas
   1   1   0  2 o   0.000    0.377  -180.00   2.58135   0.00
   0   0   6  2 o  35.527   55.236   119.03   2.31160   0.14
   1   1   3  1 o  29.598   31.142   160.08   2.34440  77.53
   1   1   3  2 o  56.588   64.020   159.88   2.25383   1.23
   0   0   6  1 o  63.762   63.138   129.99   2.29068  25.37
   2   0   2  1 o  25.111   25.000   160.13   2.23473  27.15
   2   0   2  2 o  119.013   2.177   57.68    2.12769   1.03
   2   0  -4  1 o  160.465  172.277  15.47    1.94711 100.00
   2   0  -4  2 o  77.981   53.981    8.87    1.87887   0.41
   1   1   6  2 o  50.016   64.005  -21.64    1.72204   0.37
   2   1   1  1 o  19.300   19.791   178.24   1.77149  16.48
   1   1   6  1 o  41.743   42.687  -27.27    1.75445  34.30
   2   1  -2  1 o  21.704   20.641    1.83    1.72893  16.82
   2   1   1  2 o  31.073   12.140  -171.04   1.67749   0.21
   2   1  -2  2 o  21.386   16.577   -6.78    1.64185   0.13
   1   0  -8  2 o  15.180   13.500  -21.77    1.61643   0.04
   1   0  -8  1 o  24.162   22.639  -24.27    1.61465   7.12
   2   1   4  1 o  21.009   20.901   12.02    1.58498  11.50
   3   0   0  1 o  59.338   57.232   -3.38    1.57544  15.85
   2   1   4  2 o  37.172   17.096    6.13    1.51908   0.17
   3   0   0  2 o  100.951  127.933  -1.07    1.49034   0.21
   2   1  -5  1 o  19.894   19.253   38.08    1.49787   8.68
   2   1  -5  2 o  30.058   11.557   49.21    1.44317   0.11
   2   0   8  2 o  42.021   37.275  -28.04    1.36999   0.06
   2   0   8  1 o  144.621  143.756 -31.90    1.38960  23.38
   2   2   0  1 o  83.722   85.935    0.00    1.36437  12.58
   1   0  10  2 o  21.555   22.889  -13.26    1.32468   0.03
   1   1   9  2 o  52.038   55.226  -60.37    1.32320   0.13
   1   1   9  1 o  28.920   28.671  -59.76    1.33263   7.91
   2   2   0  2 o   0.590    0.672    0.00    1.29068   0.00
   2   1   7  2 o  11.456   11.001  -31.28    1.28576   0.03
   2   1   7  1 o  19.506   18.729  -41.59    1.32134   5.16
   1   0  10  1 o  27.538   26.326  -37.33    1.31974   3.62
   2   2   3  1 o   3.589    3.404  -19.92    1.30762   0.91
   3   1  -1  1 o  61.260   60.122  -171.70   1.30493  15.40
   3   0   6  1 o   3.503    4.194   27.93    1.29807   0.43
   3   0  -6  1 o   1.372    1.643  -12.97    1.29807   0.17
   3   0   6  2 o  10.953   25.396   108.56   1.25258   0.01
   3   0  -6  2 o  10.107   23.435  -112.69   1.25258   0.01
   3   1   2  1 o  50.942   51.443  -11.49    1.28763  12.14
   2   2   3  2 o  48.584   34.140  -20.12    1.24314   0.10
   3   1  -1  2 o  28.530   19.567  -174.84   1.23511   0.06
   3   1   2  2 o  46.798   45.062  -11.95    1.22068   0.09
   2   1  -8  2 o   1.273   11.113    4.68    1.21012   0.00
   2   1  -8  1 o  26.169   20.836   -9.21    1.23828   5.34
   3   1  -4  1 o   6.619    5.700  -39.37    1.22475   1.29
   2   0 -10  2 o  10.292   11.686  -52.72    1.17856   0.01
   3   1  -4  2 o   0.654    1.001  -51.73    1.16762   0.00
   2   0 -10  1 o  35.995   34.216  -91.42    1.18808   3.11
   0   0  12  2 o  55.200   105.286 -59.97    1.15580   0.01
   3   1   5  1 o  62.536   58.488  -31.53    1.18320  10.63
   2   2   6  1 o   2.491    2.926   80.48    1.17220   0.41
   3   1   5  2 o  23.133   18.627  -35.09    1.13207   0.03
   4   0  -2  1 o   0.288    0.961   16.22    1.16450   0.02
   2   2   6  2 o  43.910   36.877  -17.62    1.12691   0.06
   0   0  12  1 o  164.179  155.920 -53.04    1.14534   4.08
   4   0  -2  2 o  34.250   43.063   20.68    1.10352   0.02
   4   0   4  1 o  54.699   55.057  -11.65    1.11736   3.70
   2   1  10  2 o  13.513    9.969   -3.25    1.07210   0.02
   4   0   4  2 o   0.047    0.040  -36.03    1.06385   0.00
   3   1  -7  1 o  56.470   56.898   48.14    1.09021   6.92
   2   1  10  1 o  16.036   15.873  -37.41    1.08931   1.96
   1   1  12  2 o  24.817   24.432   54.55    1.05488   0.03
   3   1  -7  2 o  11.139   17.732   45.41    1.05115   0.01
   3   2   1  1 o   3.199    4.107   153.17   1.08094   0.38
   3   2  -2  1 o   0.166    0.107  -135.79   1.07105   0.02
   1   1  12  1 o  39.047   36.173   31.28    1.05609   4.21
   3   2   1  2 o   2.870    3.351   42.72    1.02293   0.00
   3   2  -2  2 o   3.015    2.325  -104.70   1.01469   0.00
   3   1   8  1 o  21.951   22.631   41.90    1.04214   2.25
   2   1 -11  2 o   9.920    9.490  -90.54    1.01057   0.01
   3   1   8  2 o  12.555   12.682   50.34    1.00860   0.01
   3   2   4  1 o  76.360   76.269  -12.47    1.03403   7.57
   4   1   0  1 o  18.938   19.150    6.48    1.03137   1.86
   2   1 -11  1 o  15.480   17.243  -102.08   1.02387   1.48
   2   2   9  2 o  37.610   29.450   119.63   0.98948   0.03
   2   2   9  1 o   3.517    3.134   120.24   1.01745   0.33
   3   2   4  2 o  70.533   55.417  -10.50    0.98359   0.06
   3   2  -5  1 o   4.076    3.996   13.01    1.00866   0.37
   4   1  -3  1 o  17.665   18.122  -150.82   1.00619   1.57
   4   1   3  1 o  17.665   18.122  -10.66    1.00619   1.57
   4   1   0  2 o   0.974    0.815   16.92    0.97566   0.00
   1   0 -14  2 o   5.251   10.472   21.67    0.96722   0.00
   3   2  -5  2 o   3.747    3.190  -97.03    0.96206   0.00
   4   1   3  2 o   7.459   13.011   152.80   0.95463   0.01
   4   1  -3  2 o   7.459   13.011   13.05    0.95463   0.01
   4   0  -8  1 o  58.580   56.707   11.26    0.97356   2.28
   4   0  -8  2 o  20.222   19.107  -47.31    0.93943   0.01
   1   0 -14  1 o  21.010   19.469   54.51    0.96121   0.78
   3   1 -10  2 o  29.058   30.866   25.10    0.92443   0.02
   3   2   7  1 o   3.997    3.887  -66.67    0.94918   0.28
   3   1 -10  1 o  44.328   43.312   42.75    0.94858   3.11
   4   1  -6  1 o  21.456   20.822   13.61    0.94044   1.46
   4   1   6  1 o  18.399   17.856  -25.47    0.94044   1.25
   3   0 -12  2 o  64.090   60.483   53.97    0.91333   0.02
   3   0  12  2 o  61.546   58.083  -56.42    0.91333   0.02
   3   2   7  2 o   2.919    3.037  -177.53   0.91090   0.00
   5   0   2  1 o  15.442   15.022   155.63   0.93645   0.51
   2   0  14  2 o  22.304   23.101   35.73    0.90573   0.01
   2   1  13  2 o   8.100    8.600   108.47   0.90214   0.00
   3   0 -12  1 o  43.846   46.905   17.33    0.92640   1.40
   3   0  12  1 o  35.154   37.606  -20.89    0.92640   1.12
   3   2  -8  1 o  69.307   70.576   17.98    0.91694   4.25
   5   0  -4  1 o  151.515  152.978  13.94    0.91141   4.53
   2   1  13  1 o  17.237   16.319   98.57    0.90984   1.02
   3   3   0  1 o   3.434    3.224    0.00    0.90958   0.10
   2   0  14  1 o  45.938   44.535   59.66    0.90660   1.35
   3   1  11  1 o  51.818   52.384   108.63   0.90443   3.01
_reflns_number_total                   108
_reflns_limit_h_min                    0
_reflns_limit_h_max                    5
_reflns_limit_k_min                    0
_reflns_limit_k_max                    3
_reflns_limit_l_min                    -14
_reflns_limit_l_max                    14
_reflns_d_resolution_high              0.902
_reflns_d_resolution_low               2.581

# Powder diffraction data for histogram  2
data_LNN20R3C_p_02

_pd_block_id
  2017-01-13T12:46|LNN20R3C_H_02|LNN20_R3c|1
#==============================================================================
# 9. INSTRUMENT CHARACTERIZATION

_exptl_special_details
; ?
;

# if regions of the data are excluded, the reason(s) are supplied here:
_pd_proc_info_excluded_regions
; ?
;

# The following item is used to identify the equipment used to record
# the powder pattern when the diffractogram was measured at a laboratory
# other than the authors' home institution, e.g. when neutron or synchrotron
# radiation is used.

_pd_instr_location
; ?
;
_pd_calibration_special_details           # description of the method used
                                          # to calibrate the instrument
; ?
;

_diffrn_ambient_temperature       293
_diffrn_source                    ?
_diffrn_source_target             ?
_diffrn_source_type               ?
_diffrn_measurement_device_type   ?
_diffrn_detector                  ?
_diffrn_detector_type             'HRPD instrument ISIS banks 1 and 2'

_pd_meas_scan_method              'tof'

# The following two items identify the program(s) used (if appropriate).
_computing_data_collection        ?
_computing_data_reduction         ?

# Describe any processing performed on the data, prior to refinement.
# For example: a manual Lp correction or a precomputed absorption correction
_pd_proc_info_data_reduction      ?

# The following item is used for angular dispersive measurements only.

_diffrn_radiation_monochromator   ?

# The following items are used to define the size of the instrument.
# Not all distances are appropriate for all instrument types.

_pd_instr_dist_src/mono           ?
_pd_instr_dist_mono/spec          ?
_pd_instr_dist_src/spec           ?
_pd_instr_dist_spec/anal          ?
_pd_instr_dist_anal/detc          ?
_pd_instr_dist_spec/detc          ?

# 10. Specimen size and mounting information

# The next three fields give the specimen dimensions in mm.  The equatorial
# plane contains the incident and diffracted beam.

_pd_spec_size_axial               ?       # perpendicular to
                                          # equatorial plane

_pd_spec_size_equat               ?       # parallel to
                                          # scattering vector
                                          # in transmission

_pd_spec_size_thick               ?       # parallel to
                                          # scattering vector
                                          # in reflection

_pd_spec_mounting                         # This field should be
                                          # used to give details of the
                                          # container.
; ?
;

_pd_spec_mount_mode               ?       # options are 'reflection'
                                          # or 'transmission'

_pd_spec_shape                    ?       # options are 'cylinder'
                                          # 'flat_sheet' or 'irregular'

# phase table
loop_     _pd_phase_id
          _pd_phase_block_id
          _pd_phase_mass_%
          _pd_proc_ls_profile_function
          _pd_proc_ls_peak_cutoff
  1  2017-01-13T12:46|LNN20R3C_phase1|LNN20_R3c||
           99.14
;
 TOF Profile function number 3 with  21 terms
 Profile coefficients for exponential pseudovoigt
  convolution Von Dreele, 1990 (unpublished)
 #1 (alp  ) =   0.1481 #2 (bet-0) = 0.026128 #3 (bet-1) = 0.003691
 #4 (sig-0) =      0.0 #5 (sig-1) =   5035.9 #6 (sig-2) =    329.6
 #7 (gam-0) =     0.00 #8 (gam-1) =    39.59 #9 (gam-2) =     0.00
 #10(gsf  ) =     0.00 #11(g1ec ) =     0.00 #12(g2ec ) =     0.00
 #13(rstr ) =    0.000 #14(rsta ) =    0.000 #15(rsca ) =    0.000
 #16(L11)   =    0.000 #17(L22)   =    0.000 #18(L33)   =    0.000
 #19(L12)   =    0.000 #20(L13)   =    0.000 #21(L23)   =    0.000
 Peak tails are ignored  where the intensity is below 0.0010 times the peak
   Aniso. broadening axis   0.0   0.0   1.0
;
           0.00100
  2  2017-01-13T12:46|LNN20R3C_phase2|LNN20_R3c||
            0.86(5)
;
 TOF Profile function number 3 with  14 terms
 Profile coefficients for exponential pseudovoigt
  convolution Von Dreele, 1990 (unpublished)
 #1 (alp  ) =   0.1481 #2 (bet-0) = 0.026128 #3 (bet-1) = 0.003691
 #4 (sig-0) =      0.0 #5 (sig-1) =   3799.4 #6 (sig-2) =    188.9
 #7 (gam-0) =     0.00 #8 (gam-1) =     6.85 #9 (gam-2) =     0.00
 #10(gsf  ) =     0.00 #11(g1ec ) =     0.00 #12(g2ec ) =     0.00
 #13(rstr ) =    0.000 #14(rsta ) =    0.000 #15(rsca ) =    0.000
 #16(L11)   =    0.000 #17(L22)   =    0.000 #18(L33)   =    0.000
 #19(L12)   =    0.000 #20(L13)   =    0.000 #21(L23)   =    0.000
 Peak tails are ignored  where the intensity is below 0.0010 times the peak
   Aniso. broadening axis   0.0   0.0   1.0
;
           0.00100

loop_ _atom_type_symbol
      _atom_type_scat_length_neutron
      _atom_type_scat_source
  Na+1   0.3630
  International_Tables_Vol_C
  Nb+5   0.7054
  International_Tables_Vol_C
  O-2   0.5803
  International_Tables_Vol_C
  Li  -0.1900
  International_Tables_Vol_C
  Li+1  -0.1900
  International_Tables_Vol_C
  Na   0.3630
  International_Tables_Vol_C
_diffrn_radiation_probe                neutron
_pd_proc_ls_prof_R_factor              0.0429
_pd_proc_ls_prof_wR_factor             0.0399
_pd_proc_ls_prof_wR_expected           0.0166
_refine_ls_R_Fsqd_factor               0.03785

_pd_proc_ls_background_function
;   GSAS Background function number 1 with  9 terms.
 Shifted Chebyshev function of 1st kind
      1:   0.809340     2:   4.989170E-02 3:  -0.146235     4:   5.009190E-03
      5:  -5.333810E-02 6:   1.233440E-02 7:  -1.164680E-02 8:   1.053600E-02
      9:   1.500850E-02
;

_exptl_absorpt_process_details
;   GSAS Absorption/surface roughness correction: function number 0
 No correction is applied.
;
_exptl_absorpt_correction_T_min        1.00000
_exptl_absorpt_correction_T_max        1.00000
# Extinction correction
_gsas_exptl_extinct_corr_T_min         1.00000
_gsas_exptl_extinct_corr_T_max         1.00000
_pd_proc_info_datetime                 2017-01-13T12:46:36
_pd_calc_method                        "Rietveld Refinement"
_pd_meas_2theta_fixed                  89.58

#---- raw/calc data loop -----

loop_
      _pd_meas_time_of_flight
      _pd_proc_d_spacing
      _pd_meas_intensity_total
      _pd_proc_ls_weight
      _pd_proc_intensity_bkg_calc
      _pd_calc_intensity_total
  29423.2    0.84483    1.80(29)      11.71     0.535     2.302
  29446.8    0.84551    2.5(4)         7.75     0.54      2.34
  29470.3    0.84619    2.19(35)       8.38     0.537     2.289
  29493.9    0.84686    2.3(4)         7.95     0.54      2.16
  29517.5    0.84754    1.90(27)      13.30     0.539     1.993
  29541.1    0.84822    2.29(32)       9.96     0.539     1.803
  29564.8    0.84890    1.82(26)      14.84     0.540     1.623
  29588.4    0.84958    1.72(23)      18.97     0.541     1.468
  29612.1    0.85026    1.68(25)      15.78     0.542     1.346
  29635.8    0.85094    1.34(19)      26.45     0.543     1.259
  29659.5    0.85162    1.13(17)      34.45     0.543     1.209
  29683.2    0.85230    1.09(18)      32.39     0.544     1.197
  29707.0    0.85298    1.23(19)      27.40     0.545     1.215
  29730.7    0.85366    1.05(16)      41.4      0.546     1.248
  29754.5    0.85434    1.48(20)      25.00     0.547     1.270
  29778.3    0.85503    1.33(18)      32.19     0.548     1.259
  29802.1    0.85571    1.32(16)      38.6      0.548     1.207
  29826.0    0.85640    1.38(16)      38.3      0.549     1.130
  29849.8    0.85708    0.69(11)      80.1      0.550     1.052
  29873.7    0.85777    1.06(13)      55.4      0.551     0.995
  29897.6    0.85845    0.80(12)      72.5      0.552     0.970
  29921.5    0.85914    1.19(14)      49.5      0.552     0.975
  29945.5    0.85983    1.20(14)      48.8      0.553     0.999
  29969.4    0.86051    0.93(12)      73.9      0.554     1.026
  29993.4    0.86120    1.33(14)      48.8      0.555     1.048
  30017.4    0.86189    1.15(12)      64.6      0.556     1.069
  30041.4    0.86258    1.07(12)      71.7      0.556     1.096
  30065.4    0.86327    1.34(14)      51.7      0.557     1.130
  30089.5    0.86396    1.37(14)      49.2      0.558     1.164
  30113.6    0.86465    1.25(13)      60.7      0.559     1.187
  30137.7    0.86534    1.20(12)      75.3      0.560     1.192
  30161.8    0.86604    1.04(11)      90.4      0.561     1.188
  30185.9    0.86673    1.09(10)      91.3      0.561     1.182
  30210.0    0.86742    1.13(11)      76.9      0.562     1.181
  30234.2    0.86812    1.45(12)      68.9      0.563     1.175
  30258.4    0.86881    1.52(13)      61.8      0.564     1.151
  30282.6    0.86951    1.48(12)      68.0      0.565     1.100
  30306.8    0.87020    1.27(11)      76.5      0.565     1.027
  30331.1    0.87090    0.93(9)       128.7     0.566     0.946
  30355.3    0.87159    1.06(10)      94.1      0.567     0.877
  30379.6    0.87229    0.79(8)       149.3     0.568     0.837
  30403.9    0.87299    0.85(8)       155.5     0.569     0.843
  30428.3    0.87369    1.07(9)       125.7     0.570     0.903
  30452.6    0.87439    0.94(8)       142.1     0.570     1.021
  30477.0    0.87509    1.33(10)      103.5     0.571     1.187
  30501.3    0.87579    1.35(10)      103.1     0.572     1.373
  30525.7    0.87649    1.50(10)      94.6      0.573     1.538
  30550.2    0.87719    1.71(11)      89.5      0.574     1.631
  30574.6    0.87789    1.67(10)      95.0      0.575     1.621
  30599.1    0.87859    1.47(9)       114.4     0.575     1.516
  30623.5    0.87929    1.23(9)       132.7     0.576     1.353
  30648.0    0.88000    1.14(8)       158.5     0.577     1.178
  30672.6    0.88070    0.89(7)       208.0     0.578     1.027
  30697.1    0.88141    1.02(7)       183.9     0.579     0.922
  30721.7    0.88211    0.83(7)       226.6     0.579     0.871
  30746.2    0.88282    1.00(7)       195.7     0.580     0.868
  30770.8    0.88352    0.86(7)       234.0     0.581     0.904
  30795.4    0.88423    1.04(7)       201.1     0.582     0.962
  30820.1    0.88494    0.98(7)       218.4     0.583     1.023
  30844.7    0.88564    1.06(7)       209.6     0.584     1.068
  30869.4    0.88635    1.13(7)       188.4     0.584     1.089
  30894.1    0.88706    1.09(7)       196.1     0.585     1.096
  30918.8    0.88777    1.08(7)       228.6     0.586     1.118
  30943.6    0.88848    0.95(6)       254.9     0.587     1.181
  30968.3    0.88919    1.07(7)       232.2     0.588     1.305
  30993.1    0.88990    1.44(7)       179.7     0.588     1.485
  31017.9    0.89062    1.76(8)       148.2     0.589     1.692
  31042.7    0.89133    1.98(9)       135.3     0.590     1.872
  31067.5    0.89204    2.07(9)       128.6     0.591     1.966
  31092.4    0.89275    1.95(8)       144.3     0.592     1.940
  31117.3    0.89347    1.83(8)       153.2     0.593     1.805
  31142.2    0.89418    1.69(8)       159.7     0.593     1.606
  31167.1    0.89490    1.31(7)       227.4     0.594     1.392
  31192.0    0.89561    1.17(6)       250.6     0.595     1.201
  31217.0    0.89633    1.04(6)       292.8     0.596     1.048
  31241.9    0.89705    0.95(6)       326.5     0.597     0.939
  31266.9    0.89777    0.85(5)       381.      0.598     0.868
  31291.9    0.89848    0.96(5)       334.8     0.598     0.831
  31317.0    0.89920    0.94(5)       353.      0.599     0.828
  31342.0    0.89992    0.94(5)       357.      0.600     0.863
  31367.1    0.90064    0.91(5)       384.      0.601     0.948
  31392.2    0.90136    1.07(6)       285.9     0.602     1.090
  31417.3    0.90208    1.27(6)       270.0     0.602     1.293
  31442.4    0.90280    1.53(7)       220.4     0.603     1.537
  31467.6    0.90353    1.77(7)       196.8     0.604     1.789
  31492.8    0.90425    2.09(8)       170.0     0.605     1.999
  31518.0    0.90497    2.16(8)       169.8     0.606     2.129
  31543.2    0.90570    2.27(8)       164.1     0.607     2.173
  31568.4    0.90642    2.27(8)       167.0     0.607     2.159
  31593.7    0.90715    2.07(7)       186.7     0.608     2.135
  31618.9    0.90787    2.19(8)       175.1     0.609     2.152
  31644.2    0.90860    2.18(7)       179.2     0.610     2.243
  31669.6    0.90932    2.41(8)       166.4     0.611     2.404
  31694.9    0.91005    2.67(8)       152.9     0.611     2.593
  31720.2    0.91078    2.72(8)       151.6     0.612     2.740
  31745.6    0.91151    2.87(8)       148.4     0.613     2.782
  31771.0    0.91224    2.62(8)       166.8     0.614     2.701
  31796.4    0.91297    2.40(7)       186.3     0.615     2.541
  31821.9    0.91370    2.26(7)       200.3     0.616     2.382
  31847.3    0.91443    2.21(7)       206.7     0.616     2.288
  31872.8    0.91516    2.31(7)       200.4     0.617     2.282
  31898.3    0.91589    2.28(7)       206.5     0.618     2.334
  31923.8    0.91663    2.34(7)       201.9     0.619     2.372
  31949.4    0.91736    2.24(7)       213.2     0.620     2.323
  31974.9    0.91809    2.13(7)       222.8     0.620     2.160
  32000.5    0.91883    1.91(6)       262.9     0.621     1.910
  32026.1    0.91956    1.53(5)       339.0     0.622     1.630
  32051.7    0.92030    1.41(5)       380.      0.623     1.373
  32077.4    0.92103    1.23(5)       428.      0.624     1.179
  32103.0    0.92177    1.15(5)       433.      0.624     1.067
  32128.7    0.92251    1.09(5)       479.      0.625     1.042
  32154.4    0.92325    1.14(5)       458.      0.626     1.097
  32180.1    0.92398    1.13(4)       508.      0.627     1.216
  32205.9    0.92472    1.28(5)       452.      0.628     1.369
  32231.6    0.92546    1.47(5)       396.      0.628     1.516
  32257.4    0.92620    1.66(5)       347.9     0.629     1.609
  32283.2    0.92694    1.61(5)       359.      0.630     1.614
  32309.1    0.92769    1.60(5)       369.      0.631     1.528
  32334.9    0.92843    1.38(5)       441.      0.632     1.382
  32360.8    0.92917    1.23(4)       498.      0.633     1.213
  32386.7    0.92991    1.06(4)       599.      0.633     1.057
  32412.6    0.93066    0.92(4)       681.      0.634     0.934
  32438.5    0.93140    0.87(4)       722.      0.635     0.850
  32464.5    0.93215    0.89(4)       738.      0.636     0.804
  32490.4    0.93289    0.86(4)       738.      0.637     0.791
  32516.4    0.93364    0.86(4)       781.      0.637     0.803
  32542.4    0.93439    0.85(4)       800.      0.638     0.838
  32568.5    0.93513    0.98(4)       707.      0.639     0.892
  32594.5    0.93588    1.05(4)       664.      0.640     0.966
  32620.6    0.93663    1.08(4)       668.      0.641     1.060
  32646.7    0.93738    1.21(4)       600.      0.641     1.175
  32672.8    0.93813    1.31(4)       559.      0.642     1.310
  32698.9    0.93888    1.39(4)       545.      0.643     1.450
  32725.1    0.93963    1.59(5)       467.      0.644     1.569
  32751.3    0.94038    1.60(5)       477.      0.645     1.629
  32777.5    0.94113    1.57(4)       503.      0.645     1.608
  32803.7    0.94189    1.51(4)       511.      0.646     1.512
  32830.0    0.94264    1.34(4)       584.      0.647     1.379
  32856.2    0.94339    1.21(4)       645.      0.648     1.253
  32882.5    0.94415    1.16(4)       680.      0.649     1.176
  32908.8    0.94490    1.15(4)       712.      0.649     1.172
  32935.1    0.94566    1.23(4)       673.      0.650     1.250
  32961.5    0.94642    1.40(4)       596.      0.651     1.396
  32987.9    0.94717    1.55(4)       537.      0.652     1.573
  33014.2    0.94793    1.66(4)       525.      0.652     1.728
  33040.7    0.94869    1.76(5)       489.      0.653     1.805
  33067.1    0.94945    1.69(4)       516.      0.654     1.771
  33093.5    0.95021    1.58(4)       565.      0.655     1.641
  33120.0    0.95097    1.48(4)       613.      0.656     1.453
  33146.5    0.95173    1.22(4)       742.      0.656     1.254
  33173.0    0.95249    1.14(4)       799.      0.657     1.078
  33199.6    0.95325    0.911(32)     999.      0.6580    0.9426
  33226.1    0.95401    0.898(31)     1035.     0.6588    0.8497
  33252.7    0.95478    0.832(30)     1110.     0.6595    0.7908
  33279.3    0.95554    0.828(30)     1135.     0.6603    0.7600
  33305.9    0.95631    0.814(29)     1168.     0.6611    0.7494
  33332.6    0.95707    0.808(29)     1200.     0.6619    0.7556
  33359.2    0.95784    0.772(28)     1258.     0.6627    0.7771
  33385.9    0.95860    0.847(29)     1160.     0.6634    0.8115
  33412.6    0.95937    0.893(30)     1141.     0.6642    0.8537
  33439.4    0.96014    0.942(31)     1074.     0.6650    0.8947
  33466.1    0.96091    0.973(31)     1044.     0.6658    0.9229
  33492.9    0.96167    0.976(31)     1051.     0.6665    0.9287
  33519.7    0.96244    0.958(31)     1049.     0.6673    0.9107
  33546.5    0.96321    0.961(31)     1074.     0.6681    0.8756
  33573.3    0.96398    0.897(29)     1174.     0.6689    0.8339
  33600.2    0.96475    0.855(28)     1268.     0.6696    0.7939
  33627.1    0.96553    0.824(28)     1291.     0.6704    0.7645
  33654.0    0.96630    0.810(27)     1335.     0.6712    0.7458
  33680.9    0.96707    0.775(27)     1389.     0.6719    0.7404
  33707.9    0.96785    0.809(27)     1336.     0.6727    0.7509
  33734.8    0.96862    0.842(28)     1304.     0.6735    0.7818
  33761.8    0.96939    0.845(27)     1364.     0.6742    0.8396
  33788.8    0.97017    0.943(29)     1221.     0.6750    0.9289
  33815.8    0.97095    1.077(31)     1062.     0.6758    1.0480
  33842.9    0.97172    1.182(32)     971.      0.6765    1.1840
  33870.0    0.97250    1.314(34)     885.      0.6773    1.3115
  33897.1    0.97328    1.330(33)     902.      0.6780    1.3967
  33924.2    0.97406    1.400(34)     864.      0.6788    1.4120
  33951.3    0.97484    1.346(33)     896.      0.6795    1.3542
  33978.5    0.97562    1.220(32)     1001.     0.6803    1.2451
  34005.7    0.97640    1.105(30)     1128.     0.6811    1.1154
  34032.9    0.97718    1.022(29)     1225.     0.6818    0.9921
  34060.1    0.97796    0.910(27)     1389.     0.6826    0.8914
  34087.3    0.97874    0.854(26)     1488.     0.6833    0.8178
  34114.6    0.97952    0.798(25)     1589.     0.6841    0.7708
  34141.9    0.98031    0.787(25)     1642.     0.6848    0.7442
  34169.2    0.98109    0.791(25)     1615.     0.6856    0.7309
  34196.6    0.98188    0.786(24)     1679.     0.6863    0.7261
  34223.9    0.98266    0.776(25)     1658.     0.6871    0.7254
  34251.3    0.98345    0.780(24)     1756.     0.6878    0.7254
  34278.7    0.98423    0.774(24)     1779.     0.6886    0.7240
  34306.1    0.98502    0.784(24)     1754.     0.6893    0.7210
  34333.6    0.98581    0.778(24)     1810.     0.6900    0.7175
  34361.0    0.98660    0.753(23)     1852.     0.6908    0.7150
  34388.5    0.98739    0.747(23)     1860.     0.6915    0.7143
  34416.0    0.98818    0.751(23)     1869.     0.6923    0.7157
  34443.6    0.98897    0.740(23)     1947.     0.6930    0.7162
  34471.1    0.98976    0.768(23)     1885.     0.6937    0.7170
  34498.7    0.99055    0.760(23)     1945.     0.6945    0.7189
  34526.3    0.99134    0.757(23)     1954.     0.6952    0.7180
  34553.9    0.99214    0.738(22)     2022.     0.6959    0.7171
  34581.6    0.99293    0.742(22)     2010.     0.6967    0.7166
  34609.2    0.99372    0.732(22)     2051.     0.6974    0.7170
  34636.9    0.99452    0.764(23)     1945.     0.6981    0.7182
  34664.6    0.99531    0.738(22)     2039.     0.6989    0.7201
  34692.4    0.99611    0.716(21)     2187.     0.6996    0.7227
  34720.1    0.99691    0.740(22)     2104.     0.7003    0.7262
  34747.9    0.99771    0.772(22)     1978.     0.7010    0.7311
  34775.7    0.99850    0.772(22)     2056.     0.7018    0.7397
  34803.5    0.99930    0.777(22)     2027.     0.7025    0.7538
  34831.3    1.00010    0.765(22)     2114.     0.7032    0.7799
  34859.2    1.00090    0.793(22)     2044.     0.7039    0.8273
  34887.1    1.00170    0.859(23)     1896.     0.7046    0.9072
  34915.0    1.00250    0.999(25)     1632.     0.7054    1.0298
  34942.9    1.00331    1.122(26)     1464.     0.7061    1.1971
  34970.9    1.00411    1.264(27)     1344.     0.7068    1.3967
  34998.9    1.00491    1.487(30)     1141.     0.7075    1.5981
  35026.9    1.00572    1.592(30)     1080.     0.7082    1.7554
  35054.9    1.00652    1.730(32)     989.      0.7089    1.8243
  35083.     1.00732    1.622(31)     1063.     0.7096    1.7878
  35111.     1.00813    1.609(30)     1076.     0.7103    1.6647
  35139.     1.00894    1.379(28)     1288.     0.7111    1.4923
  35167.     1.00974    1.246(26)     1444.     0.7118    1.3092
  35195.     1.01055    1.072(24)     1673.     0.7125    1.1448
  35223.     1.01136    1.019(24)     1773.     0.7132    1.0152
  35252.     1.01217    0.914(23)     1959.     0.7139    0.9243
  35280.     1.01298    0.885(22)     2004.     0.7146    0.8696
  35308.     1.01379    0.870(22)     2077.     0.7153    0.8411
  35336.     1.01460    0.856(22)     2101.     0.7160    0.8340
  35365.     1.01541    0.880(22)     2069.     0.7167    0.8403
  35393.     1.01622    0.919(22)     2033.     0.7174    0.8538
  35421.     1.01704    0.862(21)     2170.     0.7180    0.8698
  35450.     1.01785    0.947(22)     2017.     0.7187    0.8863
  35478.     1.01866    0.908(22)     2023.     0.7194    0.9065
  35506.     1.01948    0.942(22)     2039.     0.7201    0.9380
  35535.     1.02030    0.992(22)     1979.     0.7208    0.9886
  35563.     1.02111    1.023(23)     1889.     0.7215    1.0610
  35592.     1.02193    1.117(24)     1748.     0.7222    1.1489
  35620.     1.02275    1.172(25)     1657.     0.7229    1.2357
  35649.     1.02356    1.198(25)     1662.     0.7235    1.2984
  35677.     1.02438    1.254(25)     1614.     0.7242    1.3193
  35706.     1.02520    1.229(25)     1612.     0.7249    1.3001
  35734.     1.02602    1.164(24)     1694.     0.7256    1.2637
  35763.     1.02684    1.160(24)     1739.     0.7263    1.2446
  35791.     1.02766    1.189(24)     1692.     0.7269    1.2793
  35820.     1.02849    1.271(25)     1598.     0.7276    1.3987
  35849.     1.02931    1.460(26)     1426.     0.7283    1.6229
  35877.     1.03013    1.747(29)     1197.     0.7289    1.9534
  35906.     1.03096    2.164(32)     974.      0.7296    2.3649
  35935.     1.03178    2.609(35)     816.      0.7303    2.8032
  35964.     1.03261    2.96(4)       720.      0.731     3.192
  35992.     1.03343    3.15(4)       682.      0.732     3.442
  36021.     1.03426    3.32(4)       654.      0.732     3.476
  36050.     1.03509    3.09(4)       703.      0.733     3.275
  36079.     1.03592    2.588(34)     849.      0.7336    2.9020
  36108.     1.03674    2.202(32)     996.      0.7342    2.4651
  36136.     1.03757    1.850(29)     1196.     0.7349    2.0649
  36165.     1.03840    1.597(27)     1391.     0.7356    1.7686
  36194.     1.03923    1.470(26)     1518.     0.7362    1.5994
  36223.     1.04007    1.431(25)     1569.     0.7369    1.5412
  36252.     1.04090    1.445(25)     1556.     0.7375    1.5501
  36281.     1.04173    1.499(26)     1537.     0.7382    1.5706
  36310.     1.04256    1.525(26)     1477.     0.7388    1.5550
  36339.     1.04340    1.488(25)     1568.     0.7395    1.4845
  36368.     1.04423    1.327(24)     1767.     0.7401    1.3710
  36398.     1.04507    1.251(23)     1860.     0.7407    1.2373
  36427.     1.04590    1.072(21)     2191.     0.7414    1.1106
  36456.     1.04674    0.983(20)     2381.     0.7420    1.0078
  36485.     1.04758    0.943(20)     2501.     0.7427    0.9359
  36514.     1.04842    0.887(19)     2648.     0.7433    0.8953
  36543.     1.04925    0.864(19)     2756.     0.7439    0.8840
  36573.     1.05009    0.896(19)     2675.     0.7446    0.9055
  36602.     1.05093    0.922(20)     2630.     0.7452    0.9651
  36631.     1.05177    1.059(21)     2248.     0.7458    1.0717
  36660.     1.05262    1.179(22)     2063.     0.7465    1.2303
  36690.     1.05346    1.407(24)     1741.     0.7471    1.4338
  36719.     1.05430    1.577(25)     1571.     0.7477    1.6555
  36748.     1.05514    1.827(27)     1358.     0.7483    1.8487
  36778.     1.05599    2.006(28)     1260.     0.7489    1.9580
  36807.     1.05683    1.983(28)     1272.     0.7496    1.9469
  36837.     1.05768    1.862(27)     1360.     0.7502    1.8227
  36866.     1.05852    1.662(26)     1532.     0.7508    1.6275
  36896.     1.05937    1.422(24)     1787.     0.7514    1.4120
  36925.     1.06022    1.225(22)     2073.     0.7520    1.2162
  36955.     1.06107    1.037(20)     2484.     0.7526    1.0619
  36984.     1.06192    0.927(19)     2810.     0.7533    0.9531
  37014.     1.06276    0.881(18)     2936.     0.7539    0.8834
  37044.     1.06361    0.854(18)     3073.     0.7545    0.8419
  37073.     1.06447    0.849(18)     3034.     0.7551    0.8184
  37103.     1.06532    0.860(18)     3011.     0.7557    0.8055
  37132.     1.06617    0.833(18)     3140.     0.7563    0.7986
  37162.     1.06702    0.831(18)     3184.     0.7569    0.7946
  37192.     1.06788    0.856(18)     3083.     0.7575    0.7932
  37222.     1.06873    0.839(18)     3138.     0.7581    0.7933
  37251.     1.06959    0.823(17)     3274.     0.7587    0.7944
  37281.     1.07044    0.845(18)     3181.     0.7593    0.7961
  37311.     1.07130    0.831(17)     3287.     0.7598    0.7989
  37341.     1.07215    0.830(17)     3318.     0.7604    0.8005
  37371.     1.07301    0.836(17)     3332.     0.7610    0.8021
  37401.     1.07387    0.805(17)     3452.     0.7616    0.8039
  37431.     1.07473    0.802(17)     3457.     0.7622    0.8085
  37461.     1.07559    0.830(17)     3337.     0.7628    0.8173
  37491.     1.07645    0.848(18)     3215.     0.7634    0.8321
  37521.     1.07731    0.859(18)     3136.     0.7639    0.8517
  37551.     1.07817    0.882(18)     3083.     0.7645    0.8801
  37581.     1.07903    0.928(19)     2872.     0.7651    0.9123
  37611.     1.07990    0.929(19)     2911.     0.7657    0.9436
  37641.     1.08076    0.944(19)     2861.     0.7662    0.9689
  37671.     1.08163    0.980(19)     2804.     0.7668    0.9874
  37701.     1.08249    1.036(19)     2668.     0.7674    1.0076
  37731.     1.08336    1.033(19)     2668.     0.7679    1.0490
  37761.     1.08422    1.150(20)     2440.     0.7685    1.1400
  37792.     1.08509    1.309(22)     2154.     0.7691    1.3120
  37822.     1.08596    1.560(24)     1801.     0.7696    1.5918
  37852.     1.08683    1.918(26)     1477.     0.7702    1.9820
  37882.     1.08770    2.391(29)     1196.     0.7708    2.4484
  37913.     1.08857    2.697(31)     1064.     0.7713    2.9121
  37943.     1.08944    3.080(33)     933.      0.7719    3.2600
  37973.     1.09031    3.210(33)     898.      0.7724    3.3856
  38004.     1.09118    3.025(32)     959.      0.7730    3.2495
  38034.     1.09206    2.681(30)     1096.     0.7735    2.9033
  38065.     1.09293    2.253(28)     1304.     0.7741    2.4505
  38095.     1.09380    1.892(25)     1550.     0.7746    1.9936
  38125.     1.09468    1.599(23)     1855.     0.7751    1.6030
  38156.     1.09555    1.313(21)     2255.     0.7757    1.3092
  38186.     1.09643    1.121(19)     2663.     0.7762    1.1109
  38217.     1.09731    1.019(19)     2915.     0.7768    0.9870
  38248.     1.09819    0.964(18)     3077.     0.7773    0.9147
  38278.     1.09906    0.908(17)     3270.     0.7778    0.8734
  38309.     1.09994    0.881(17)     3372.     0.7784    0.8519
  38339.     1.10082    0.843(17)     3567.     0.7789    0.8409
  38370.     1.10170    0.848(17)     3624.     0.7794    0.8356
  38401.     1.10259    0.858(17)     3545.     0.7800    0.8331
  38432.     1.10347    0.843(17)     3647.     0.7805    0.8314
  38462.     1.10435    0.809(16)     3880.     0.7810    0.8294
  38493.     1.10523    0.837(16)     3717.     0.7815    0.8269
  38524.     1.10612    0.854(17)     3614.     0.7820    0.8248
  38555.     1.10700    0.836(16)     3768.     0.7826    0.8238
  38586.     1.10789    0.840(16)     3701.     0.7831    0.8251
  38616.     1.10877    0.835(16)     3756.     0.7836    0.8302
  38647.     1.10966    0.826(16)     3852.     0.7841    0.8423
  38678.     1.11055    0.841(16)     3785.     0.7846    0.8670
  38709.     1.11144    0.865(17)     3641.     0.7851    0.9135
  38740.     1.11233    0.954(17)     3391.     0.7856    0.9931
  38771.     1.11322    1.077(18)     2979.     0.7861    1.1155
  38802.     1.11411    1.194(19)     2668.     0.7866    1.2820
  38833.     1.11500    1.442(21)     2269.     0.7871    1.4789
  38864.     1.11589    1.675(23)     1947.     0.7876    1.6739
  38895.     1.11678    1.860(24)     1757.     0.7881    1.8194
  38926.     1.11768    1.923(24)     1701.     0.7886    1.8701
  38958.     1.11857    1.860(24)     1772.     0.7891    1.8103
  38989.     1.11946    1.719(23)     1911.     0.7896    1.6640
  39020.     1.12036    1.492(21)     2219.     0.7901    1.4755
  39051.     1.12126    1.254(19)     2650.     0.7906    1.2877
  39082.     1.12215    1.094(18)     3022.     0.7911    1.1295
  39114.     1.12305    0.972(17)     3426.     0.7916    1.0130
  39145.     1.12395    0.951(17)     3536.     0.7920    0.9371
  39176.     1.12485    0.912(17)     3653.     0.7925    0.8927
  39208.     1.12575    0.895(16)     3748.     0.7930    0.8692
  39239.     1.12665    0.865(16)     3849.     0.7935    0.8567
  39270.     1.12755    0.871(16)     3870.     0.7940    0.8491
  39302.     1.12845    0.876(16)     3861.     0.7944    0.8433
  39333.     1.12936    0.886(16)     3796.     0.7949    0.8387
  39365.     1.13026    0.863(16)     3978.     0.7954    0.8356
  39396.     1.13116    0.876(16)     3946.     0.7958    0.8341
  39428.     1.13207    0.887(16)     3944.     0.7963    0.8333
  39459.     1.13297    0.847(15)     4166.     0.7968    0.8326
  39491.     1.13388    0.831(15)     4218.     0.7972    0.8318
  39522.     1.13479    0.850(15)     4163.     0.7977    0.8337
  39554.     1.13569    0.836(15)     4292.     0.7981    0.8338
  39586.     1.13660    0.854(16)     4101.     0.7986    0.8398
  39617.     1.13751    0.873(16)     4112.     0.7991    0.8532
  39649.     1.13842    0.849(15)     4196.     0.7995    0.8802
  39681.     1.13933    0.897(16)     3944.     0.8000    0.9311
  39712.     1.14024    0.938(16)     3844.     0.8004    1.0158
  39744.     1.14116    1.071(17)     3340.     0.8009    1.1445
  39776.     1.14207    1.279(19)     2828.     0.8013    1.3175
  39808.     1.14298    1.498(20)     2408.     0.8017    1.5195
  39840.     1.14390    1.731(22)     2103.     0.8022    1.7158
  39872.     1.14481    1.982(23)     1863.     0.8026    1.8578
  39903.     1.14573    2.063(24)     1767.     0.8031    1.9005
  39935.     1.14665    1.954(23)     1873.     0.8035    1.8315
  39967.     1.14756    1.759(22)     2089.     0.8039    1.6776
  39999.     1.14848    1.499(20)     2427.     0.8044    1.4844
  40031.     1.14940    1.243(18)     2985.     0.8048    1.2946
  40063.     1.15032    1.095(17)     3356.     0.8052    1.1363
  40095.     1.15124    1.007(16)     3679.     0.8056    1.0201
  40127.     1.15216    0.906(16)     4051.     0.8061    0.9437
  40160.     1.15308    0.867(15)     4265.     0.8065    0.8985
  40192.     1.15400    0.874(15)     4245.     0.8069    0.8739
  40224.     1.15493    0.873(15)     4271.     0.8073    0.8614
  40256.     1.15585    0.878(15)     4192.     0.8077    0.8546
  40288.     1.15678    0.864(15)     4245.     0.8081    0.8503
  40320.     1.15770    0.866(15)     4296.     0.8086    0.8470
  40353.     1.15863    0.826(15)     4540.     0.8090    0.8448
  40385.     1.15955    0.857(15)     4356.     0.8094    0.8442
  40417.     1.16048    0.866(15)     4291.     0.8098    0.8456
  40450.     1.16141    0.850(15)     4395.     0.8102    0.8489
  40482.     1.16234    0.830(15)     4585.     0.8106    0.8525
  40514.     1.16327    0.858(15)     4447.     0.8110    0.8578
  40547.     1.16420    0.878(15)     4385.     0.8114    0.8631
  40579.     1.16513    0.859(15)     4485.     0.8118    0.8684
  40612.     1.16606    0.850(15)     4550.     0.8122    0.8748
  40644.     1.16700    0.850(15)     4551.     0.8126    0.8843
  40677.     1.16793    0.884(15)     4399.     0.8130    0.8989
  40709.     1.16886    0.908(15)     4254.     0.8133    0.9197
  40742.     1.16980    0.927(16)     4143.     0.8137    0.9451
  40774.     1.17074    0.947(16)     4066.     0.8141    0.9716
  40807.     1.17167    0.990(16)     3898.     0.8145    0.9935
  40840.     1.17261    1.040(16)     3708.     0.8149    1.0065
  40872.     1.17355    0.989(16)     3911.     0.8153    1.0118
  40905.     1.17449    1.026(16)     3763.     0.8156    1.0177
  40938.     1.17543    1.006(16)     3907.     0.8160    1.0411
  40971.     1.17637    1.096(17)     3600.     0.8164    1.1056
  41003.     1.17731    1.259(18)     3115.     0.8168    1.2410
  41036.     1.17825    1.494(19)     2640.     0.8171    1.4775
  41069.     1.17919    1.819(21)     2182.     0.8175    1.8334
  41102.     1.18013    2.433(25)     1631.     0.8179    2.2995
  41135.     1.18108    2.961(27)     1340.     0.8182    2.8255
  41168.     1.18202    3.491(29)     1150.     0.8186    3.3179
  41201.     1.18297    3.905(31)     1021.     0.8189    3.6598
  41233.     1.18392    3.952(31)     1013.     0.8193    3.7664
  41266.     1.18486    3.730(31)     1074.     0.8197    3.6410
  41299.     1.18581    3.384(29)     1194.     0.8200    3.3591
  41333.     1.18676    2.954(27)     1358.     0.8204    3.0097
  41366.     1.18771    2.614(25)     1547.     0.8207    2.6493
  41399.     1.18866    2.269(24)     1809.     0.8211    2.3031
  41432.     1.18961    1.981(22)     2057.     0.8214    1.9814
  41465.     1.19056    1.695(20)     2411.     0.8218    1.6942
  41498.     1.19151    1.479(19)     2795.     0.8221    1.4513
  41531.     1.19247    1.290(18)     3205.     0.8224    1.2585
  41565.     1.19342    1.136(17)     3612.     0.8228    1.1148
  41598.     1.19438    1.008(16)     4100.     0.8231    1.0167
  41631.     1.19533    0.938(15)     4421.     0.8234    0.9534
  41664.     1.19629    0.920(15)     4458.     0.8238    0.9148
  41698.     1.19724    0.901(15)     4567.     0.8241    0.8917
  41731.     1.19820    0.879(15)     4719.     0.8244    0.8779
  41764.     1.19916    0.885(15)     4636.     0.8248    0.8693
  41798.     1.20012    0.867(14)     4782.     0.8251    0.8635
  41831.     1.20108    0.868(14)     4801.     0.8254    0.8595
  41865.     1.20204    0.869(14)     4779.     0.8257    0.8564
  41898.     1.20300    0.857(14)     4923.     0.8261    0.8541
  41932.     1.20397    0.859(14)     4876.     0.8264    0.8523
  41965.     1.20493    0.846(14)     4991.     0.8267    0.8512
  41999.     1.20589    0.873(14)     4757.     0.8270    0.8507
  42032.     1.20686    0.837(14)     5033.     0.8273    0.8510
  42066.     1.20782    0.839(14)     5056.     0.8276    0.8520
  42100.     1.20879    0.820(14)     5160.     0.8279    0.8532
  42133.     1.20976    0.857(14)     4879.     0.8283    0.8541
  42167.     1.21072    0.855(14)     4917.     0.8286    0.8542
  42201.     1.21169    0.838(14)     5062.     0.8289    0.8535
  42235.     1.21266    0.854(14)     4829.     0.8292    0.8525
  42268.     1.21363    0.871(14)     4794.     0.8295    0.8519
  42302.     1.21460    0.858(14)     4830.     0.8298    0.8526
  42336.     1.21557    0.874(14)     4775.     0.8301    0.8559
  42370.     1.21655    0.873(14)     4768.     0.8303    0.8633
  42404.     1.21752    0.898(15)     4658.     0.8306    0.8771
  42438.     1.21849    0.886(15)     4724.     0.8309    0.8994
  42472.     1.21947    0.949(15)     4376.     0.8312    0.9317
  42506.     1.22044    0.982(15)     4266.     0.8315    0.9734
  42540.     1.22142    1.009(15)     4164.     0.8318    1.0224
  42574.     1.22240    1.083(16)     3902.     0.8321    1.0738
  42608.     1.22338    1.125(16)     3751.     0.8324    1.1191
  42642.     1.22435    1.117(16)     3797.     0.8326    1.1475
  42676.     1.22533    1.155(17)     3616.     0.8329    1.1496
  42710.     1.22631    1.132(16)     3750.     0.8332    1.1248
  42744.     1.22730    1.120(16)     3811.     0.8335    1.0819
  42778.     1.22828    1.088(16)     3928.     0.8337    1.0342
  42813.     1.22926    1.062(16)     3992.     0.8340    0.9946
  42847.     1.23024    1.082(16)     3962.     0.8343    0.9747
  42881.     1.23123    1.072(16)     3970.     0.8345    0.9818
  42916.     1.23221    1.130(16)     3813.     0.8348    1.0314
  42950.     1.23320    1.214(17)     3522.     0.8351    1.1318
  42984.     1.23418    1.354(18)     3151.     0.8353    1.2801
  43019.     1.23517    1.506(19)     2873.     0.8356    1.4696
  43053.     1.23616    1.736(20)     2503.     0.8358    1.6732
  43087.     1.23715    1.884(21)     2281.     0.8361    1.8498
  43122.     1.23814    1.958(21)     2225.     0.8364    1.9489
  43156.     1.23913    1.925(21)     2227.     0.8366    1.9383
  43191.     1.24012    1.841(21)     2338.     0.8369    1.8252
  43226.     1.24111    1.671(20)     2558.     0.8371    1.6482
  43260.     1.24211    1.473(19)     2899.     0.8374    1.4526
  43295.     1.24310    1.326(18)     3201.     0.8376    1.2736
  43329.     1.24409    1.161(16)     3698.     0.8378    1.1302
  43364.     1.24509    1.053(16)     4056.     0.8381    1.0265
  43399.     1.24608    1.022(15)     4230.     0.8383    0.9580
  43433.     1.24708    0.964(15)     4498.     0.8386    0.9164
  43468.     1.24808    0.921(15)     4659.     0.8388    0.8934
  43503.     1.24908    0.929(15)     4612.     0.8390    0.8824
  43538.     1.25008    0.941(15)     4623.     0.8393    0.8786
  43573.     1.25108    0.900(14)     4823.     0.8395    0.8818
  43607.     1.25208    0.906(14)     4844.     0.8397    0.8823
  43642.     1.25308    0.923(15)     4710.     0.8400    0.8816
  43677.     1.25408    0.927(15)     4710.     0.8402    0.8786
  43712.     1.25509    0.888(14)     4927.     0.8404    0.8745
  43747.     1.25609    0.895(14)     4967.     0.8406    0.8703
  43782.     1.25709    0.909(15)     4751.     0.8408    0.8671
  43817.     1.25810    0.883(14)     4979.     0.8411    0.8651
  43852.     1.25911    0.897(14)     4947.     0.8413    0.8643
  43887.     1.26011    0.881(14)     5088.     0.8415    0.8642
  43922.     1.26112    0.861(14)     5143.     0.8417    0.8646
  43958.     1.26213    0.881(14)     5127.     0.8419    0.8654
  43993.     1.26314    0.861(14)     5240.     0.8421    0.8664
  44028.     1.26415    0.849(14)     5314.     0.8423    0.8676
  44063.     1.26516    0.867(14)     5211.     0.8425    0.8698
  44098.     1.26617    0.888(14)     5091.     0.8428    0.8715
  44134.     1.26719    0.867(14)     5209.     0.8430    0.8746
  44169.     1.26820    0.854(14)     5330.     0.8432    0.8769
  44204.     1.26922    0.860(14)     5276.     0.8434    0.8796
  44240.     1.27023    0.875(14)     5241.     0.8436    0.8827
  44275.     1.27125    0.890(14)     5155.     0.8438    0.8864
  44310.     1.27226    0.889(14)     5122.     0.8440    0.8907
  44346.     1.27328    0.858(14)     5349.     0.8441    0.8958
  44381.     1.27430    0.893(14)     5098.     0.8443    0.9020
  44417.     1.27532    0.871(14)     5242.     0.8445    0.9099
  44452.     1.27634    0.885(14)     5177.     0.8447    0.9214
  44488.     1.27736    0.899(14)     5138.     0.8449    0.9400
  44524.     1.27838    0.933(14)     4927.     0.8451    0.9752
  44559.     1.27941    0.979(15)     4675.     0.8453    1.0383
  44595.     1.28043    1.084(15)     4277.     0.8455    1.1547
  44631.     1.28145    1.320(17)     3486.     0.8456    1.3560
  44666.     1.28248    1.608(19)     2886.     0.8458    1.6727
  44702.     1.28351    2.051(21)     2279.     0.8460    2.1172
  44738.     1.28453    2.699(24)     1720.     0.8462    2.6648
  44774.     1.28556    3.352(27)     1386.     0.8463    3.2390
  44809.     1.28659    3.830(29)     1213.     0.8465    3.7156
  44845.     1.28762    4.049(30)     1139.     0.8467    3.9563
  44881.     1.28865    3.988(29)     1164.     0.8469    3.8826
  44917.     1.28968    3.625(28)     1276.     0.8470    3.5329
  44953.     1.29071    2.967(25)     1568.     0.8472    3.0242
  44989.     1.29174    2.434(23)     1899.     0.8474    2.4883
  45025.     1.29278    1.947(20)     2392.     0.8475    2.0252
  45061.     1.29381    1.592(19)     2918.     0.8477    1.6869
  45097.     1.29485    1.403(17)     3319.     0.8478    1.4837
  45133.     1.29588    1.350(17)     3467.     0.8480    1.4027
  45169.     1.29692    1.388(17)     3351.     0.8482    1.4291
  45205.     1.29796    1.548(18)     2987.     0.8483    1.5618
  45241.     1.29899    1.820(20)     2574.     0.8485    1.8172
  45278.     1.30003    2.231(22)     2095.     0.8486    2.2196
  45314.     1.30107    2.785(24)     1682.     0.8488    2.7745
  45350.     1.30211    3.525(27)     1330.     0.8489    3.4401
  45386.     1.30316    4.181(30)     1120.     0.8491    4.1095
  45423.     1.30420    4.643(31)     1011.     0.8492    4.6207
  45459.     1.30524    4.807(32)     973.      0.8494    4.8138
  45495.     1.30629    4.661(32)     1003.     0.8495    4.6260
  45532.     1.30733    4.170(30)     1122.     0.8497    4.1312
  45568.     1.30838    3.532(27)     1323.     0.8498    3.4706
  45605.     1.30942    2.821(25)     1662.     0.8499    2.7969
  45641.     1.31047    2.246(22)     2083.     0.8501    2.2203
  45678.     1.31152    1.880(20)     2491.     0.8502    1.7973
  45714.     1.31257    1.607(19)     2914.     0.8503    1.5411
  45751.     1.31362    1.483(18)     3171.     0.8505    1.4427
  45787.     1.31467    1.505(18)     3119.     0.8506    1.4873
  45824.     1.31572    1.730(19)     2721.     0.8507    1.6593
  45861.     1.31677    2.018(21)     2341.     0.8509    1.9361
  45897.     1.31783    2.416(23)     1965.     0.8510    2.2771
  45934.     1.31888    2.788(24)     1690.     0.8511    2.6168
  45971.     1.31994    3.077(26)     1523.     0.8512    2.8720
  46008.     1.32099    3.184(26)     1482.     0.8514    2.9705
  46044.     1.32205    3.042(25)     1559.     0.8515    2.8850
  46081.     1.32311    2.758(24)     1703.     0.8516    2.6497
  46118.     1.32417    2.403(23)     1950.     0.8517    2.3441
  46155.     1.32523    2.050(21)     2292.     0.8519    2.0590
  46192.     1.32629    1.846(20)     2537.     0.8520    1.8710
  46229.     1.32735    1.820(20)     2585.     0.8521    1.8267
  46266.     1.32841    1.920(20)     2440.     0.8522    1.9357
  46303.     1.32947    2.197(22)     2146.     0.8523    2.1676
  46340.     1.33054    2.504(23)     1881.     0.8524    2.4555
  46377.     1.33160    2.768(24)     1712.     0.8525    2.7047
  46414.     1.33266    2.977(25)     1572.     0.8526    2.8244
  46451.     1.33373    2.843(25)     1654.     0.8528    2.7528
  46488.     1.33480    2.584(23)     1816.     0.8529    2.5164
  46526.     1.33587    2.219(22)     2114.     0.8530    2.1867
  46563.     1.33693    1.825(20)     2562.     0.8531    1.8419
  46600.     1.33800    1.487(18)     3164.     0.8532    1.5400
  46637.     1.33907    1.273(16)     3676.     0.8533    1.3091
  46675.     1.34015    1.133(16)     4150.     0.8534    1.1511
  46712.     1.34122    1.027(15)     4544.     0.8535    1.0499
  46749.     1.34229    0.960(14)     4928.     0.8536    0.9932
  46787.     1.34336    0.900(14)     5218.     0.8537    0.9621
  46824.     1.34444    0.917(14)     5080.     0.8538    0.9456
  46862.     1.34552    0.890(14)     5265.     0.8538    0.9371
  46899.     1.34659    0.858(13)     5505.     0.8539    0.9329
  46937.     1.34767    0.896(14)     5276.     0.8540    0.9313
  46974.     1.34875    0.881(14)     5353.     0.8541    0.9317
  47012.     1.34983    0.868(14)     5415.     0.8542    0.9338
  47049.     1.35091    0.910(14)     5232.     0.8543    0.9378
  47087.     1.35199    0.895(14)     5269.     0.8544    0.9451
  47125.     1.35307    0.901(14)     5236.     0.8545    0.9580
  47162.     1.35415    0.931(14)     5037.     0.8546    0.9826
  47200.     1.35523    0.948(14)     4984.     0.8546    1.0305
  47238.     1.35632    1.039(15)     4489.     0.8547    1.1220
  47276.     1.35740    1.193(16)     3949.     0.8548    1.2857
  47313.     1.35849    1.415(17)     3331.     0.8549    1.5497
  47351.     1.35958    1.857(20)     2535.     0.8550    1.9421
  47389.     1.36066    2.396(22)     1981.     0.8550    2.4498
  47427.     1.36175    2.992(25)     1584.     0.8551    3.0174
  47465.     1.36284    3.476(27)     1367.     0.8552    3.5380
  47503.     1.36393    3.849(28)     1233.     0.8553    3.8738
  47541.     1.36502    3.901(29)     1210.     0.8553    3.9163
  47579.     1.36612    3.756(28)     1265.     0.8554    3.6578
  47617.     1.36721    3.257(26)     1447.     0.8555    3.1912
  47655.     1.36830    2.740(24)     1728.     0.8555    2.6461
  47693.     1.36940    2.206(22)     2156.     0.8556    2.1329
  47732.     1.37049    1.809(20)     2611.     0.8557    1.7172
  47770.     1.37159    1.522(18)     3078.     0.8557    1.4189
  47808.     1.37269    1.303(17)     3616.     0.8558    1.2252
  47846.     1.37378    1.202(16)     3921.     0.8559    1.1121
  47884.     1.37488    1.148(16)     4111.     0.8559    1.0510
  47923.     1.37598    1.102(15)     4276.     0.8560    1.0243
  47961.     1.37708    1.103(15)     4272.     0.8561    1.0192
  47999.     1.37819    1.103(15)     4250.     0.8561    1.0330
  48038.     1.37929    1.113(15)     4259.     0.8562    1.0729
  48076.     1.38039    1.214(16)     3901.     0.8562    1.1590
  48115.     1.38150    1.348(17)     3512.     0.8563    1.3276
  48153.     1.38260    1.626(19)     2917.     0.8563    1.6300
  48192.     1.38371    2.076(21)     2290.     0.8564    2.1211
  48230.     1.38481    2.800(24)     1701.     0.8565    2.8336
  48269.     1.38592    3.741(28)     1271.     0.8565    3.7437
  48308.     1.38703    4.746(32)     1000.     0.8566    4.7433
  48346.     1.38814    5.747(35)     826.      0.8566    5.6346
  48385.     1.38925    6.31(4)       753.      0.857     6.177
  48424.     1.39036    6.36(4)       747.      0.857     6.189
  48462.     1.39148    5.91(4)       799.      0.857     5.677
  48501.     1.39259    4.921(32)     963.      0.8568    4.8167
  48540.     1.39370    3.848(29)     1231.     0.8568    3.8382
  48579.     1.39482    2.915(25)     1626.     0.8569    2.9328
  48618.     1.39593    2.119(21)     2244.     0.8569    2.2095
  48656.     1.39705    1.645(19)     2892.     0.8570    1.6969
  48695.     1.39817    1.315(17)     3628.     0.8570    1.3682
  48734.     1.39929    1.124(15)     4187.     0.8571    1.1735
  48773.     1.40041    1.057(15)     4500.     0.8571    1.0643
  48812.     1.40153    0.986(15)     4754.     0.8571    1.0040
  48851.     1.40265    0.960(14)     4932.     0.8572    0.9699
  48890.     1.40377    0.922(14)     5092.     0.8572    0.9490
  48930.     1.40489    0.905(14)     5239.     0.8573    0.9349
  48969.     1.40602    0.901(14)     5191.     0.8573    0.9246
  49008.     1.40714    0.908(14)     5152.     0.8573    0.9166
  49047.     1.40827    0.865(14)     5373.     0.8574    0.9100
  49086.     1.40939    0.864(14)     5450.     0.8574    0.9045
  49126.     1.41052    0.881(14)     5382.     0.8574    0.8999
  49165.     1.41165    0.858(13)     5529.     0.8575    0.8960
  49204.     1.41278    0.879(14)     5296.     0.8575    0.8926
  49244.     1.41391    0.862(13)     5498.     0.8575    0.8896
  49283.     1.41504    0.875(14)     5371.     0.8576    0.8870
  49322.     1.41617    0.878(14)     5356.     0.8576    0.8847
  49362.     1.41731    0.870(14)     5391.     0.8576    0.8827
  49401.     1.41844    0.896(14)     5236.     0.8577    0.8809
  49441.     1.41957    0.863(14)     5456.     0.8577    0.8793
  49480.     1.42071    0.862(14)     5485.     0.8577    0.8750
  49520.     1.42185    0.892(14)     5181.     0.8577    0.8739
  49560.     1.42298    0.884(14)     5363.     0.8578    0.8728
  49599.     1.42412    0.882(14)     5345.     0.8578    0.8719
  49639.     1.42526    0.878(14)     5342.     0.8578    0.8710
  49679.     1.42640    0.852(13)     5573.     0.8578    0.8702
  49718.     1.42754    0.862(14)     5450.     0.8579    0.8695
  49758.     1.42869    0.862(14)     5472.     0.8579    0.8689
  49798.     1.42983    0.850(13)     5526.     0.8579    0.8683
  49838.     1.43097    0.876(14)     5297.     0.8579    0.8677
  49878.     1.43212    0.851(13)     5503.     0.8579    0.8673
  49918.     1.43326    0.875(14)     5357.     0.8580    0.8668
  49958.     1.43441    0.851(13)     5548.     0.8580    0.8680
  49998.     1.43556    0.857(14)     5477.     0.8580    0.8679
  50038.     1.43671    0.864(14)     5423.     0.8580    0.8682
  50078.     1.43786    0.863(13)     5491.     0.8580    0.8690
  50118.     1.43901    0.877(14)     5365.     0.8580    0.8708
  50158.     1.44016    0.884(14)     5219.     0.8581    0.8733
  50198.     1.44131    0.872(14)     5345.     0.8581    0.8761
  50238.     1.44246    0.879(14)     5341.     0.8581    0.8781
  50278.     1.44362    0.874(14)     5285.     0.8581    0.8785
  50318.     1.44477    0.854(13)     5497.     0.8581    0.8770
  50359.     1.44593    0.874(14)     5360.     0.8581    0.8691
  50399.     1.44708    0.847(13)     5541.     0.8581    0.8663
  50439.     1.44824    0.851(13)     5516.     0.8582    0.8640
  50480.     1.44940    0.835(13)     5528.     0.8582    0.8626
  50520.     1.45056    0.855(14)     5464.     0.8582    0.8618
  50560.     1.45172    0.893(14)     5281.     0.8582    0.8615
  50601.     1.45288    0.865(14)     5423.     0.8582    0.8615
  50641.     1.45404    0.839(13)     5524.     0.8582    0.8616
  50682.     1.45521    0.852(14)     5391.     0.8582    0.8617
  50722.     1.45637    0.828(13)     5623.     0.8582    0.8619
  50763.     1.45754    0.859(14)     5422.     0.8582    0.8621
  50804.     1.45870    0.874(14)     5319.     0.8582    0.8624
  50844.     1.45987    0.847(14)     5416.     0.8583    0.8626
  50885.     1.46104    0.835(13)     5563.     0.8583    0.8629
  50926.     1.46221    0.864(14)     5377.     0.8583    0.8632
  50966.     1.46338    0.855(14)     5367.     0.8583    0.8635
  51007.     1.46455    0.848(13)     5531.     0.8583    0.8639
  51048.     1.46572    0.848(13)     5501.     0.8583    0.8644
  51089.     1.46689    0.858(14)     5371.     0.8583    0.8648
  51130.     1.46807    0.850(14)     5441.     0.8583    0.8654
  51171.     1.46924    0.862(14)     5435.     0.8583    0.8659
  51211.     1.47042    0.858(14)     5381.     0.8583    0.8666
  51252.     1.47159    0.839(14)     5475.     0.8583    0.8673
  51293.     1.47277    0.855(14)     5411.     0.8583    0.8682
  51334.     1.47395    0.870(14)     5276.     0.8583    0.8691
  51376.     1.47513    0.860(14)     5352.     0.8583    0.8703
  51417.     1.47631    0.869(14)     5338.     0.8583    0.8715
  51458.     1.47749    0.849(14)     5438.     0.8583    0.8731
  51499.     1.47867    0.851(14)     5454.     0.8583    0.8749
  51540.     1.47985    0.848(14)     5469.     0.8583    0.8771
  51581.     1.48104    0.882(14)     5276.     0.8583    0.8800
  51623.     1.48222    0.898(14)     5109.     0.8583    0.8842
  51664.     1.48341    0.881(14)     5217.     0.8583    0.8912
  51705.     1.48459    0.896(14)     5140.     0.8583    0.9034
  51747.     1.48578    0.931(14)     4903.     0.8583    0.9247
  51788.     1.48697    0.981(15)     4709.     0.8583    0.9598
  51829.     1.48816    1.020(15)     4506.     0.8583    1.0144
  51871.     1.48935    1.131(16)     4074.     0.8583    1.0967
  51912.     1.49054    1.237(16)     3765.     0.8583    1.2185
  51954.     1.49174    1.411(17)     3266.     0.8583    1.3947
  51996.     1.49293    1.659(19)     2767.     0.8583    1.6355
  52037.     1.49412    1.929(20)     2398.     0.8583    1.9332
  52079.     1.49532    2.176(22)     2122.     0.8583    2.2501
  52120.     1.49651    2.377(23)     1942.     0.8583    2.5183
  52162.     1.49771    2.508(23)     1831.     0.8583    2.6576
  52204.     1.49891    2.427(23)     1901.     0.8583    2.6181
  52246.     1.50011    2.267(22)     2026.     0.8583    2.4144
  52287.     1.50131    2.017(21)     2279.     0.8583    2.1114
  52329.     1.50251    1.739(19)     2647.     0.8583    1.7845
  52371.     1.50371    1.457(18)     3152.     0.8583    1.4922
  52413.     1.50492    1.251(17)     3653.     0.8583    1.2649
  52455.     1.50612    1.134(16)     4040.     0.8583    1.1075
  52497.     1.50732    1.053(15)     4302.     0.8583    1.0086
  52539.     1.50853    0.959(14)     4765.     0.8583    0.9511
  52581.     1.50974    0.924(14)     4935.     0.8583    0.9223
  52623.     1.51095    0.926(14)     4931.     0.8583    0.9053
  52665.     1.51215    0.942(14)     4850.     0.8583    0.8964
  52707.     1.51336    0.908(14)     4993.     0.8583    0.8923
  52749.     1.51458    0.918(14)     4963.     0.8583    0.8915
  52792.     1.51579    0.900(14)     5037.     0.8583    0.8931
  52834.     1.51700    0.943(14)     4841.     0.8583    0.8960
  52876.     1.51821    0.911(14)     4967.     0.8583    0.9002
  52918.     1.51943    0.904(14)     5005.     0.8583    0.8999
  52961.     1.52064    0.870(14)     5222.     0.8583    0.8966
  53003.     1.52186    0.871(14)     5260.     0.8583    0.8913
  53045.     1.52308    0.884(14)     5121.     0.8583    0.8855
  53088.     1.52430    0.897(14)     5020.     0.8583    0.8807
  53130.     1.52552    0.857(14)     5272.     0.8583    0.8774
  53173.     1.52674    0.842(14)     5386.     0.8583    0.8754
  53215.     1.52796    0.875(14)     5144.     0.8583    0.8743
  53258.     1.52918    0.888(14)     5093.     0.8583    0.8738
  53301.     1.53040    0.865(14)     5201.     0.8583    0.8736
  53343.     1.53163    0.867(14)     5208.     0.8583    0.8736
  53386.     1.53285    0.884(14)     5168.     0.8583    0.8737
  53429.     1.53408    0.882(14)     5120.     0.8583    0.8739
  53471.     1.53531    0.865(14)     5160.     0.8583    0.8741
  53514.     1.53654    0.868(14)     5182.     0.8583    0.8745
  53557.     1.53776    0.881(14)     5143.     0.8583    0.8750
  53600.     1.53899    0.874(14)     5112.     0.8583    0.8755
  53643.     1.54023    0.904(14)     4962.     0.8583    0.8761
  53686.     1.54146    0.884(14)     5005.     0.8583    0.8769
  53729.     1.54269    0.867(14)     5192.     0.8583    0.8777
  53772.     1.54393    0.867(14)     5164.     0.8583    0.8787
  53815.     1.54516    0.865(14)     5191.     0.8583    0.8799
  53858.     1.54640    0.869(14)     5186.     0.8583    0.8812
  53901.     1.54763    0.856(14)     5250.     0.8583    0.8827
  53944.     1.54887    0.865(14)     5170.     0.8583    0.8857
  53987.     1.55011    0.883(14)     5033.     0.8583    0.8877
  54030.     1.55135    0.886(14)     4991.     0.8583    0.8901
  54073.     1.55259    0.878(14)     5092.     0.8583    0.8928
  54117.     1.55384    0.892(14)     5020.     0.8583    0.8959
  54160.     1.55508    0.864(14)     5138.     0.8583    0.8996
  54203.     1.55632    0.880(14)     5036.     0.8583    0.9040
  54247.     1.55757    0.861(14)     5182.     0.8583    0.9092
  54290.     1.55881    0.899(14)     4971.     0.8583    0.9156
  54333.     1.56006    0.881(14)     5047.     0.8583    0.9222
  54377.     1.56131    0.906(14)     4890.     0.8583    0.9341
  54420.     1.56256    0.901(14)     4943.     0.8583    0.9530
  54464.     1.56381    0.957(15)     4600.     0.8583    0.9863
  54508.     1.56506    1.008(15)     4395.     0.8583    1.0482
  54551.     1.56631    1.120(16)     3931.     0.8583    1.1613
  54595.     1.56757    1.339(17)     3314.     0.8583    1.3560
  54638.     1.56882    1.634(19)     2740.     0.8583    1.6626
  54682.     1.57007    2.139(22)     2092.     0.8583    2.0968
  54726.     1.57133    2.777(25)     1598.     0.8583    2.6409
  54770.     1.57259    3.384(27)     1324.     0.8583    3.2307
  54813.     1.57385    3.918(30)     1139.     0.8583    3.7582
  54857.     1.57510    4.289(31)     1037.     0.8583    4.0991
  54901.     1.57637    4.333(31)     1023.     0.8583    4.1797
  54945.     1.57763    4.176(31)     1064.     0.8583    4.0376
  54989.     1.57889    3.904(30)     1135.     0.8583    3.7975
  55033.     1.58015    3.642(29)     1224.     0.8583    3.5919
  55077.     1.58142    3.594(28)     1242.     0.8584    3.4962
  55121.     1.58268    3.610(29)     1228.     0.8584    3.5016
  55165.     1.58395    3.640(29)     1217.     0.8584    3.5237
  55209.     1.58521    3.574(28)     1238.     0.8584    3.4511
  55254.     1.58648    3.336(28)     1313.     0.8584    3.2190
  55298.     1.58775    2.952(26)     1485.     0.8584    2.8466
  55342.     1.58902    2.477(24)     1779.     0.8584    2.4069
  55386.     1.59029    2.015(21)     2190.     0.8584    1.9792
  55431.     1.59157    1.609(19)     2716.     0.8584    1.6200
  55475.     1.59284    1.359(18)     3229.     0.8584    1.3529
  55519.     1.59411    1.169(16)     3749.     0.8585    1.1743
  55564.     1.59539    1.060(16)     4129.     0.8585    1.0651
  55608.     1.59667    0.980(15)     4451.     0.8585    1.0029
  55653.     1.59794    0.995(15)     4365.     0.8585    0.9693
  55697.     1.59922    0.960(15)     4521.     0.8585    0.9520
  55742.     1.60050    0.974(15)     4454.     0.8585    0.9444
  55786.     1.60178    0.965(15)     4452.     0.8585    0.9444
  55831.     1.60306    0.957(15)     4508.     0.8586    0.9541
  55876.     1.60435    0.995(15)     4415.     0.8586    0.9795
  55920.     1.60563    1.021(15)     4276.     0.8586    1.0308
  55965.     1.60691    1.082(16)     3992.     0.8586    1.1210
  56010.     1.60820    1.223(17)     3585.     0.8586    1.2618
  56055.     1.60949    1.416(18)     3089.     0.8586    1.4560
  56100.     1.61077    1.660(20)     2619.     0.8587    1.6902
  56144.     1.61206    1.866(21)     2318.     0.8587    1.9298
  56189.     1.61335    2.150(22)     1987.     0.8587    2.1212
  56234.     1.61464    2.270(23)     1870.     0.8587    2.2075
  56279.     1.61594    2.229(23)     1899.     0.8588    2.1592
  56324.     1.61723    2.067(22)     2020.     0.8588    1.9946
  56369.     1.61852    1.801(21)     2357.     0.8588    1.7643
  56414.     1.61982    1.511(19)     2783.     0.8588    1.5233
  56460.     1.62111    1.300(18)     3216.     0.8588    1.3121
  56505.     1.62241    1.098(16)     3861.     0.8589    1.1506
  56550.     1.62371    1.020(16)     4156.     0.8589    1.0404
  56595.     1.62501    0.961(15)     4341.     0.8589    0.9719
  56640.     1.62631    0.928(15)     4537.     0.8589    0.9324
  56686.     1.62761    0.918(15)     4541.     0.8590    0.9106
  56731.     1.62891    0.911(15)     4556.     0.8590    0.8985
  56776.     1.63021    0.886(15)     4699.     0.8590    0.8915
  56822.     1.63152    0.864(14)     4842.     0.8591    0.8871
  56867.     1.63282    0.893(15)     4645.     0.8591    0.8842
  56913.     1.63413    0.865(14)     4843.     0.8591    0.8826
  56958.     1.63544    0.882(15)     4734.     0.8592    0.8827
  57004.     1.63675    0.896(15)     4643.     0.8592    0.8847
[truncated: 79,498 more chars]
