# Supplementary material for: Unprecedented phase transition sequence in the perovskite Li0.2Na0.8NbO3
Source: IUCrJ. 2017 Mar 8;4(Pt 3):215–22. doi: 10.1107/S2052252517002226 (PMC5414396; doi:10.1107/S2052252517002226)
Supplement: Supplementary file 2 [file m-04-00215-sup2.cif]

data_P42NMC_publ

_pd_block_id
  2017-01-13T16:27|P42NMC|LNN20_P42nmc_500C|Overall

_audit_creation_method  "from EXP file using GSAS2CIF"
_audit_creation_date                   2017-01-13T16:27
_audit_author_name                     "LNN20 P42nmc 500C"
_audit_update_record
; 2017-01-13T16:27  Initial CIF as created by GSAS2CIF
;

#=============================================================================
# this information describes the project, paper etc. for the CIF             #
# Acta Cryst. Section C papers and editorial correspondence is generated     #
# from the information in this section                                       #
#                                                                            #
#   (from)   CIF submission form for Rietveld refinements (Acta Cryst. C)    #
#                                                 Version 14 December 1998   #
#=============================================================================
# 1. SUBMISSION DETAILS

_publ_contact_author_name            ?   # Name of author for correspondence
_publ_contact_author_address         'School of Chemistry, University of St Andrews, North Haugh, St Andrews, KY16 9ST'    _publ_contact_author_email           pl@st-andrews.ac.uk
_publ_contact_author_fax             ?
_publ_contact_author_phone           ?

_publ_contact_letter
; ?
;

_publ_requested_journal              ?
_publ_requested_coeditor_name        ?
_publ_requested_category             ?   # Acta C: one of CI/CM/CO/FI/FM/FO

#==============================================================================

# 2. PROCESSING SUMMARY (IUCr Office Use Only)

_journal_data_validation_number      ?

_journal_date_recd_electronic        ?
_journal_date_to_coeditor            ?
_journal_date_from_coeditor          ?
_journal_date_accepted               ?
_journal_date_printers_first         ?
_journal_date_printers_final         ?
_journal_date_proofs_out             ?
_journal_date_proofs_in              ?
_journal_coeditor_name               ?
_journal_coeditor_code               ?
_journal_coeditor_notes
; ?
;
_journal_techeditor_code             ?
_journal_techeditor_notes
; ?
;
_journal_coden_ASTM                  ?
_journal_name_full                   ?
_journal_year                        ?
_journal_volume                      ?
_journal_issue                       ?
_journal_page_first                  ?
_journal_page_last                   ?
_journal_paper_category              ?
_journal_suppl_publ_number           ?
_journal_suppl_publ_pages            ?

#==============================================================================

# 3. TITLE AND AUTHOR LIST

_publ_section_title
; ?
;
_publ_section_title_footnote
; ?
;

# The loop structure below should contain the names and addresses of all
# authors, in the required order of publication. Repeat as necessary.

loop_
	_publ_author_name
        _publ_author_footnote
	_publ_author_address
 ?                                   #<--'Last name, first name'
; ?
;
; ?
;

#==============================================================================

# 4. TEXT

_publ_section_synopsis
;  ?
;
_publ_section_abstract
; ?
;
_publ_section_comment
; ?
;
_publ_section_exptl_prep      # Details of the preparation of the sample(s)
                              # should be given here.
; ?
;
_publ_section_exptl_refinement
; ?
;
_publ_section_references
; ?
;
_publ_section_figure_captions
; ?
;
_publ_section_acknowledgements
; ?
;

#=============================================================================
# 5. OVERALL REFINEMENT & COMPUTING DETAILS

_refine_special_details
; ?
;
_pd_proc_ls_special_details
; ?
;

# The following items are used to identify the programs used.
_computing_molecular_graphics     ?
_computing_publication_material   ?

_refine_ls_weighting_scheme       ?
_refine_ls_weighting_details      ?
_refine_ls_hydrogen_treatment     ?
_refine_ls_extinction_method      ?
_refine_ls_extinction_coef        ?
_refine_ls_number_constraints     ?

_refine_ls_restrained_S_all       ?
_refine_ls_restrained_S_obs       ?

#==============================================================================
# 6. SAMPLE PREPARATION DATA

# (In the unusual case where multiple samples are used in a single
#  Rietveld study, this information should be moved into the phase
#  blocks)

# The following three fields describe the preparation of the material.
# The cooling rate is in K/min.  The pressure at which the sample was
# prepared is in kPa.  The temperature of preparation is in K.

_pd_prep_cool_rate                ?
_pd_prep_pressure                 ?
_pd_prep_temperature              ?

_pd_char_colour                   ?       # use ICDD colour descriptions
data_P42NMC_overall

_refine_ls_shift/su_max                0.05
_refine_ls_shift/su_mean               0.00
_computing_structure_refinement        GSAS
_refine_ls_number_parameters           45
_refine_ls_goodness_of_fit_all         1.75
_refine_ls_number_restraints           0

# Overall powder R-factors

_pd_proc_ls_prof_R_factor              0.0346
_pd_proc_ls_prof_wR_factor             0.0386
_refine_ls_matrix_type                 full

# pointers to the phase blocks
loop_   _pd_phase_block_id
      2017-01-13T16:27|P42NMC_phase1|LNN20_P42nmc_500C||
      2017-01-13T16:27|P42NMC_phase2|LNN20_P42nmc_500C||
# pointers to the diffraction patterns
loop_   _pd_block_diffractogram_id
      2017-01-13T16:27|P42NMC_H_01|LNN20_P42nmc_500C|HRPD_ISIS_Bank_1
      2017-01-13T16:27|P42NMC_H_02|LNN20_P42nmc_500C|HRPD_ISIS_Bank_2

# Information for phase 1
data_P42NMC_phase_1

_pd_block_id
  2017-01-13T16:27|P42NMC_phase1|LNN20_P42nmc_500C||

# Histograms for phase 1
loop_   _pd_block_diffractogram_id
  2017-01-13T16:27|P42NMC_H_01|LNN20_P42nmc_500C|HRPD_ISIS_Bank_1
  2017-01-13T16:27|P42NMC_H_02|LNN20_P42nmc_500C|HRPD_ISIS_Bank_2

#==============================================================================
# 7. CHEMICAL, STRUCTURAL AND CRYSTAL DATA

_pd_char_particle_morphology      ?

_chemical_name_systematic
; ?
;
_chemical_name_common             ?
_chemical_formula_moiety          ?
_chemical_formula_structural      ?
_chemical_formula_analytical      ?
_chemical_melting_point           ?
_chemical_compound_source         ?       # for minerals and
                                          # natural products
_symmetry_space_group_name_Hall   ?

_exptl_crystal_F_000               ?
_exptl_crystal_density_diffrn      ?
_exptl_crystal_density_meas        ?
_exptl_crystal_density_method      ?

_cell_measurement_temperature     773

_cell_special_details
; ?
;

_geom_special_details             ?

# The following item identifies the program(s) used (if appropriate).
_computing_structure_solution     ?

#==============================================================================

# 8. Phase information from GSAS

_pd_phase_name
                   "from C:/gsas/MyWork/isishrpdlnn20/250C/P42nmc/P42nmc.txt"
_cell_length_a                         7.81632(16)
_cell_length_b                         7.81632
_cell_length_c                         7.81816(25)
_cell_angle_alpha                      90.0
_cell_angle_beta                       90.0
_cell_angle_gamma                      90.0
_cell_volume                           477.649(20)
_symmetry_cell_setting                 tetragonal
_symmetry_space_group_name_H-M         "P 42/n m c"
loop_ _symmetry_equiv_pos_site_id _symmetry_equiv_pos_as_xyz
       1 +x,+y,+z 
       2 -y+1/2,+x,+z+1/2 
       3 -x+1/2,-y+1/2,+z 
       4 +y,-x+1/2,+z+1/2 
       5 -x+1/2,+y,+z 
       6 -y+1/2,-x+1/2,+z+1/2 
       7 +x,-y+1/2,+z 
       8 +y,+x,+z+1/2 
       9 -x,-y,-z 
      10 +y+1/2,-x,-z+1/2 
      11 +x+1/2,+y+1/2,-z 
      12 -y,+x+1/2,-z+1/2 
      13 +x+1/2,-y,-z 
      14 +y+1/2,+x+1/2,-z+1/2 
      15 -x,+y+1/2,-z 
      16 -y,-x,-z+1/2 

# ATOMIC COORDINATES AND DISPLACEMENT PARAMETERS


loop_
      _atom_site_type_symbol
      _atom_site_label
      _atom_site_fract_x
      _atom_site_fract_y
      _atom_site_fract_z
      _atom_site_occupancy
      _atom_site_thermal_displace_type
      _atom_site_U_iso_or_equiv
      _atom_site_symmetry_multiplicity
Na
Na1_1   0.25         0.25         0.7405(13)   0.8        Uiso   0.0268(5)     4
Na
Na1_2   0.75         0.25         0.25         0.8        Uiso   0.0268(5)     2
Na
Na1_3   0.75         0.25         0.75         0.8        Uiso   0.0268(5)     2
Nb
Nb1_1   0.0          0.0          0.0          1.0        Uiso   0.00703(18)   8
O 
O1_1    0.25        -0.0332(5)    0.03285(33)  1.0        Uiso   0.0187(7)     8
O 
O1_2    0.25         0.0308(5)    0.4777(4)    1.0        Uiso   0.0172(7)     8
O 
O1_3   -0.03288(28)  0.03288(28)  0.25         1.0        Uiso   0.0190(5)     8
Li
Li1     0.25         0.25         0.7405(13)   0.2        Uiso   0.0268(5)     4
Li
Li2     0.75         0.25         0.25         0.2        Uiso   0.0268(5)     2
Li
Li3     0.75         0.25         0.75         0.2        Uiso   0.0268(5)     2

loop_ _atom_type_symbol
      _atom_type_number_in_cell
                   Na  6.4        
                   Nb  8.0        
                   O  24.0        
                   Li  1.6        
 
# If you change Z, be sure to change all 3 of the following
_chemical_formula_sum                  "Li0.20 Na0.80 Nb O3"
_chemical_formula_weight               160.68
_cell_formula_units_Z                  8

# MOLECULAR GEOMETRY

loop_
      _geom_bond_atom_site_label_1
      _geom_bond_atom_site_label_2
      _geom_bond_distance
      _geom_bond_site_symmetry_1
      _geom_bond_site_symmetry_2
      _geom_bond_publ_flag
  Na1_1     Na1_1          3.90908(12)  .      2_554  N
  Na1_1     Na1_1          3.90908(12)  .      2_555  N
  Na1_1     Na1_2          3.90887(21)  .      2_545  N
  Na1_1     Na1_2          3.90887(21)  .      2_555  N
  Na1_1     Na1_3          3.90887(21)  .      1_455  N
  Na1_1     Na1_3          3.90887(21)  .      1_555  N
  Na1_1     Nb1_1             3.428(6)  .      1_556  N
  Na1_1     Nb1_1             3.342(6)  .      2_555  N
  Na1_1     Nb1_1             3.428(6)  .      3_556  N
  Na1_1     Nb1_1             3.342(6)  .      4_555  N
  Na1_1     Nb1_1             3.428(6)  .      5_556  N
  Na1_1     Nb1_1             3.342(6)  .      6_555  N
  Na1_1     Nb1_1             3.428(6)  .      7_556  N
  Na1_1     Nb1_1             3.342(6)  .      8_555  N
  Na1_1     O1_1              3.182(7)  .      1_556  N
  Na1_1     O1_1              2.745(8)  .      2_555  N
  Na1_1     O1_1              3.182(7)  .      3_556  N
  Na1_1     O1_1              2.745(8)  .      4_555  N
  Na1_1     O1_2              2.675(9)  .      1_555  N
  Na1_1     O1_2              2.525(8)  .      2_555  N
  Na1_1     O1_2              2.675(9)  .      3_555  N
  Na1_1     O1_2              2.525(8)  .      4_555  N
  Na1_1     O1_3             2.7883(5)  .      2_555  N
  Na1_1     O1_3             2.7883(5)  .      4_555  N
  Na1_1     O1_3             2.7883(5)  .      6_555  N
  Na1_1     O1_3             2.7883(5)  .      8_555  N
  Na1_2     Na1_1          3.90887(21)  .      2_554  N
  Na1_2     Na1_1          3.90887(21)  .      2_654  N
  Na1_2     Na1_1          3.90887(21)  .     -1_656  N
  Na1_2     Na1_1          3.90887(21)  .     -1_666  N
  Na1_2     Na1_3          3.90908(12)  .      1_554  N
  Na1_2     Na1_3          3.90908(12)  .      1_555  N
  Na1_2     Nb1_1           3.38483(6)  .      1_655  N
  Na1_2     Nb1_1           3.38483(6)  .      2_555  N
  Na1_2     Nb1_1           3.38483(6)  .      3_555  N
  Na1_2     Nb1_1           3.38483(6)  .      4_655  N
  Na1_2     Nb1_1           3.38483(6)  .      5_555  N
  Na1_2     Nb1_1           3.38483(6)  .      6_555  N
  Na1_2     Nb1_1           3.38483(6)  .      7_655  N
  Na1_2     Nb1_1           3.38483(6)  .      8_655  N
  Na1_2     O1_1            2.7861(32)  .      2_555  N
  Na1_2     O1_1            2.7861(32)  .      4_655  N
  Na1_2     O1_1            2.7861(32)  .     -1_655  N
  Na1_2     O1_1            2.7861(32)  .     -3_555  N
  Na1_2     O1_2              3.058(4)  .      2_554  N
  Na1_2     O1_2              3.058(4)  .      4_654  N
  Na1_2     O1_2              3.058(4)  .     -1_656  N
  Na1_2     O1_2              3.058(4)  .     -3_556  N
  Na1_2     O1_3            2.4000(31)  .      1_655  N
  Na1_2     O1_3            2.4000(31)  .      3_555  N
  Na1_2     O1_3            2.4000(31)  .      5_555  N
  Na1_2     O1_3            2.4000(31)  .      7_655  N
  Na1_3     Na1_1          3.90887(21)  .      1_555  N
  Na1_3     Na1_1          3.90887(21)  .      1_655  N
  Na1_3     Na1_1          3.90887(21)  .     -2_556  N
  Na1_3     Na1_1          3.90887(21)  .     -2_566  N
  Na1_3     Na1_2          3.90908(12)  .      1_555  N
  Na1_3     Na1_2          3.90908(12)  .      1_556  N
  Na1_3     Nb1_1           3.38483(6)  .      1_656  N
  Na1_3     Nb1_1           3.38483(6)  .      2_555  N
  Na1_3     Nb1_1           3.38483(6)  .      3_556  N
  Na1_3     Nb1_1           3.38483(6)  .      4_655  N
  Na1_3     Nb1_1           3.38483(6)  .      5_556  N
  Na1_3     Nb1_1           3.38483(6)  .      6_555  N
  Na1_3     Nb1_1           3.38483(6)  .      7_656  N
  Na1_3     Nb1_1           3.38483(6)  .      8_655  N
  Na1_3     O1_1            2.3988(34)  .      2_555  N
  Na1_3     O1_1            2.3988(34)  .      4_655  N
  Na1_3     O1_1            2.3988(34)  .     -1_656  N
  Na1_3     O1_1            2.3988(34)  .     -3_556  N
  Na1_3     O1_2            2.8256(30)  .      2_555  N
  Na1_3     O1_2            2.8256(30)  .      4_655  N
  Na1_3     O1_2            2.8256(30)  .     -1_656  N
  Na1_3     O1_2            2.8256(30)  .     -3_556  N
  Na1_3     O1_3            3.1270(31)  .      2_555  N
  Na1_3     O1_3            3.1270(31)  .      4_655  N
  Na1_3     O1_3            3.1270(31)  .      6_555  N
  Na1_3     O1_3            3.1270(31)  .      8_655  N
  Nb1_1     Na1_1             3.428(6)  .      1_554  N
  Nb1_1     Na1_1             3.342(6)  .      2_554  N
  Nb1_1     Na1_1             3.428(6)  .     -1_556  N
  Nb1_1     Na1_1             3.342(6)  .     -2_455  N
  Nb1_1     Na1_2           3.38483(6)  .      1_455  N
  Nb1_1     Na1_2           3.38483(6)  .      2_544  N
  Nb1_1     Na1_3           3.38483(6)  .      1_454  N
  Nb1_1     Na1_3           3.38483(6)  .      2_544  N
  Nb1_1     O1_1             1.9879(6)  .      1_555  N
  Nb1_1     O1_1             1.9879(6)  .     -1_555  N
  Nb1_1     O1_2             1.9765(6)  .      4_554  N
  Nb1_1     O1_2             1.9765(6)  .     -4_545  N
  Nb1_1     O1_3             1.9880(6)  .      1_555  N
  Nb1_1     O1_3             1.9880(6)  .      8_554  N
  Nb1_1     Li1               3.428(6)  .      1_554  N
  Nb1_1     Li1               3.342(6)  .      2_554  N
  Nb1_1     Li1               3.428(6)  .     -1_556  N
  Nb1_1     Li1               3.342(6)  .     -2_455  N
  Nb1_1     Li2             3.38483(6)  .      1_455  N
  Nb1_1     Li2             3.38483(6)  .      2_544  N
  Nb1_1     Li3             3.38483(6)  .      1_454  N
  Nb1_1     Li3             3.38483(6)  .      2_544  N
  O1_1      Na1_1             3.182(7)  .      1_554  N
  O1_1      Na1_1             2.745(8)  .      2_554  N
  O1_1      Na1_2           2.7861(32)  .      2_544  N
  O1_1      Na1_3           2.3988(34)  .      2_544  N
  O1_1      Nb1_1            1.9879(6)  .      1_555  N
  O1_1      Nb1_1            1.9879(6)  .      5_555  N
  O1_1      Li1               2.745(8)  .      2_554  N
  O1_1      Li2             2.7861(32)  .      2_544  N
  O1_1      Li3             2.3988(34)  .      2_544  N
  O1_2      Na1_1             2.675(9)  .      1_555  N
  O1_2      Na1_1             2.525(8)  .      2_554  N
  O1_2      Na1_2             3.058(4)  .      2_545  N
  O1_2      Na1_3           2.8256(30)  .      2_544  N
  O1_2      Nb1_1            1.9765(6)  .      2_555  N
  O1_2      Nb1_1            1.9765(6)  .      8_555  N
  O1_2      Li1               2.675(9)  .      1_555  N
  O1_2      Li1               2.525(8)  .      2_554  N
  O1_2      Li3             2.8256(30)  .      2_544  N
  O1_3      Na1_1            2.7883(5)  .      2_554  N
  O1_3      Na1_1            2.7883(5)  .     -1_556  N
  O1_3      Na1_2           2.4000(31)  .      1_455  N
  O1_3      Na1_3           3.1270(31)  .      2_544  N
  O1_3      Nb1_1            1.9880(6)  .      1_555  N
  O1_3      Nb1_1            1.9880(6)  .      8_555  N
  O1_3      Li1              2.7883(5)  .      2_554  N
  O1_3      Li1              2.7883(5)  .     -1_556  N
  O1_3      Li2             2.4000(31)  .      1_455  N
  Li1       Nb1_1             3.428(6)  .      1_556  N
  Li1       Nb1_1             3.342(6)  .      2_555  N
  Li1       Nb1_1             3.428(6)  .      3_556  N
  Li1       Nb1_1             3.342(6)  .      4_555  N
  Li1       Nb1_1             3.428(6)  .      5_556  N
  Li1       Nb1_1             3.342(6)  .      6_555  N
  Li1       Nb1_1             3.428(6)  .      7_556  N
  Li1       Nb1_1             3.342(6)  .      8_555  N
  Li1       O1_1              2.745(8)  .      2_555  N
  Li1       O1_1              2.745(8)  .      4_555  N
  Li1       O1_2              2.675(9)  .      1_555  N
  Li1       O1_2              2.525(8)  .      2_555  N
  Li1       O1_2              2.675(9)  .      3_555  N
  Li1       O1_2              2.525(8)  .      4_555  N
  Li1       O1_3             2.7883(5)  .      2_555  N
  Li1       O1_3             2.7883(5)  .      4_555  N
  Li1       O1_3             2.7883(5)  .      6_555  N
  Li1       O1_3             2.7883(5)  .      8_555  N
  Li2       Nb1_1           3.38483(6)  .      1_655  N
  Li2       Nb1_1           3.38483(6)  .      2_555  N
  Li2       Nb1_1           3.38483(6)  .      3_555  N
  Li2       Nb1_1           3.38483(6)  .      4_655  N
  Li2       Nb1_1           3.38483(6)  .      5_555  N
  Li2       Nb1_1           3.38483(6)  .      6_555  N
  Li2       Nb1_1           3.38483(6)  .      7_655  N
  Li2       Nb1_1           3.38483(6)  .      8_655  N
  Li2       O1_1            2.7861(32)  .      2_555  N
  Li2       O1_1            2.7861(32)  .      4_655  N
  Li2       O1_1            2.7861(32)  .     -1_655  N
  Li2       O1_1            2.7861(32)  .     -3_555  N
  Li2       O1_3            2.4000(31)  .      1_655  N
  Li2       O1_3            2.4000(31)  .      3_555  N
  Li2       O1_3            2.4000(31)  .      5_555  N
  Li2       O1_3            2.4000(31)  .      7_655  N
  Li3       Nb1_1           3.38483(6)  .      1_656  N
  Li3       Nb1_1           3.38483(6)  .      2_555  N
  Li3       Nb1_1           3.38483(6)  .      3_556  N
  Li3       Nb1_1           3.38483(6)  .      4_655  N
  Li3       Nb1_1           3.38483(6)  .      5_556  N
  Li3       Nb1_1           3.38483(6)  .      6_555  N
  Li3       Nb1_1           3.38483(6)  .      7_656  N
  Li3       Nb1_1           3.38483(6)  .      8_655  N
  Li3       O1_1            2.3988(34)  .      2_555  N
  Li3       O1_1            2.3988(34)  .      4_655  N
  Li3       O1_1            2.3988(34)  .     -1_656  N
  Li3       O1_1            2.3988(34)  .     -3_556  N
  Li3       O1_2            2.8256(30)  .      2_555  N
  Li3       O1_2            2.8256(30)  .      4_655  N
  Li3       O1_2            2.8256(30)  .     -1_656  N
  Li3       O1_2            2.8256(30)  .     -3_556  N

loop_
      _geom_angle_atom_site_label_1
      _geom_angle_atom_site_label_2
      _geom_angle_atom_site_label_3
      _geom_angle
      _geom_angle_site_symmetry_1
      _geom_angle_site_symmetry_2
      _geom_angle_site_symmetry_3
      _geom_angle_publ_flag
  Nb1_1     Na1_1     Nb1_1           111.54(30)      2_555  .      4_555  N
  Nb1_1     Na1_1     Nb1_1            71.56(15)      2_555  .      6_555  N
  Nb1_1     Na1_1     Nb1_1            71.56(15)      2_555  .      8_555  N
  Nb1_1     Na1_1     O1_1              36.48(7)      2_555  .      2_555  N
  Nb1_1     Na1_1     O1_1             97.98(25)      2_555  .      4_555  N
  Nb1_1     Na1_1     O1_2              36.25(8)      2_555  .      1_555  N
  Nb1_1     Na1_1     O1_2              90.94(5)      2_555  .      2_555  N
  Nb1_1     Na1_1     O1_2             86.70(24)      2_555  .      3_555  N
  Nb1_1     Na1_1     O1_2            144.09(10)      2_555  .      4_555  N
  Nb1_1     Na1_1     O1_3              36.45(7)      2_555  .      2_555  N
  Nb1_1     Na1_1     O1_3              146.6(4)      2_555  .      4_555  N
  Nb1_1     Na1_1     O1_3             97.05(14)      2_555  .      6_555  N
  Nb1_1     Na1_1     O1_3             84.68(12)      2_555  .      8_555  N
  Nb1_1     Na1_1     Nb1_1            71.56(15)      4_555  .      6_555  N
  Nb1_1     Na1_1     Nb1_1            71.56(15)      4_555  .      8_555  N
  Nb1_1     Na1_1     O1_1             97.98(25)      4_555  .      2_555  N
  Nb1_1     Na1_1     O1_1              36.48(7)      4_555  .      4_555  N
  Nb1_1     Na1_1     O1_2             86.70(24)      4_555  .      1_555  N
  Nb1_1     Na1_1     O1_2            144.09(10)      4_555  .      2_555  N
  Nb1_1     Na1_1     O1_2              36.25(8)      4_555  .      3_555  N
  Nb1_1     Na1_1     O1_2              90.94(5)      4_555  .      4_555  N
  Nb1_1     Na1_1     O1_3              146.6(4)      4_555  .      2_555  N
  Nb1_1     Na1_1     O1_3              36.45(7)      4_555  .      4_555  N
  Nb1_1     Na1_1     O1_3             84.68(12)      4_555  .      6_555  N
  Nb1_1     Na1_1     O1_3             97.05(14)      4_555  .      8_555  N
  Nb1_1     Na1_1     Nb1_1           111.54(30)      6_555  .      8_555  N
  Nb1_1     Na1_1     O1_1              36.48(7)      6_555  .      2_555  N
  Nb1_1     Na1_1     O1_1             97.98(25)      6_555  .      4_555  N
  Nb1_1     Na1_1     O1_2             86.70(24)      6_555  .      1_555  N
  Nb1_1     Na1_1     O1_2              90.94(5)      6_555  .      2_555  N
  Nb1_1     Na1_1     O1_2              36.25(8)      6_555  .      3_555  N
  Nb1_1     Na1_1     O1_2            144.09(10)      6_555  .      4_555  N
  Nb1_1     Na1_1     O1_3             97.05(14)      6_555  .      2_555  N
  Nb1_1     Na1_1     O1_3             84.68(12)      6_555  .      4_555  N
  Nb1_1     Na1_1     O1_3              36.45(7)      6_555  .      6_555  N
  Nb1_1     Na1_1     O1_3              146.6(4)      6_555  .      8_555  N
  Nb1_1     Na1_1     O1_1             97.98(25)      8_555  .      2_555  N
  Nb1_1     Na1_1     O1_1              36.48(7)      8_555  .      4_555  N
  Nb1_1     Na1_1     O1_2              36.25(8)      8_555  .      1_555  N
  Nb1_1     Na1_1     O1_2            144.09(10)      8_555  .      2_555  N
  Nb1_1     Na1_1     O1_2             86.70(24)      8_555  .      3_555  N
  Nb1_1     Na1_1     O1_2              90.94(5)      8_555  .      4_555  N
  Nb1_1     Na1_1     O1_3             84.68(12)      8_555  .      2_555  N
  Nb1_1     Na1_1     O1_3             97.05(14)      8_555  .      4_555  N
  Nb1_1     Na1_1     O1_3              146.6(4)      8_555  .      6_555  N
  Nb1_1     Na1_1     O1_3              36.45(7)      8_555  .      8_555  N
  O1_1      Na1_1     O1_1            107.49(34)      2_555  .      4_555  N
  O1_1      Na1_1     O1_2             62.99(17)      2_555  .      1_555  N
  O1_1      Na1_1     O1_2             83.51(10)      2_555  .      2_555  N
  O1_1      Na1_1     O1_2             62.99(17)      2_555  .      3_555  N
  O1_1      Na1_1     O1_2            168.99(34)      2_555  .      4_555  N
  O1_1      Na1_1     O1_3             61.64(10)      2_555  .      2_555  N
  O1_1      Na1_1     O1_3            120.44(21)      2_555  .      4_555  N
  O1_1      Na1_1     O1_3             61.64(10)      2_555  .      6_555  N
  O1_1      Na1_1     O1_3            120.44(21)      2_555  .      8_555  N
  O1_1      Na1_1     O1_2             62.99(17)      4_555  .      1_555  N
  O1_1      Na1_1     O1_2            168.99(34)      4_555  .      2_555  N
  O1_1      Na1_1     O1_2             62.99(17)      4_555  .      3_555  N
  O1_1      Na1_1     O1_2             83.51(10)      4_555  .      4_555  N
  O1_1      Na1_1     O1_3            120.44(21)      4_555  .      2_555  N
  O1_1      Na1_1     O1_3             61.64(10)      4_555  .      4_555  N
  O1_1      Na1_1     O1_3            120.44(21)      4_555  .      6_555  N
  O1_1      Na1_1     O1_3             61.64(10)      4_555  .      8_555  N
  O1_2      Na1_1     O1_2             124.33(8)      1_555  .      2_555  N
  O1_2      Na1_1     O1_2             79.66(30)      1_555  .      3_555  N
  O1_2      Na1_1     O1_2             124.33(8)      1_555  .      4_555  N
  O1_2      Na1_1     O1_3             60.83(13)      1_555  .      2_555  N
  O1_2      Na1_1     O1_3            121.90(29)      1_555  .      4_555  N
  O1_2      Na1_1     O1_3            121.90(29)      1_555  .      6_555  N
  O1_2      Na1_1     O1_3             60.83(13)      1_555  .      8_555  N
  O1_2      Na1_1     O1_2             124.33(8)      2_555  .      3_555  N
  O1_2      Na1_1     O1_2               85.5(4)      2_555  .      4_555  N
  O1_2      Na1_1     O1_3             64.36(11)      2_555  .      2_555  N
  O1_2      Na1_1     O1_3            113.17(27)      2_555  .      4_555  N
  O1_2      Na1_1     O1_3             64.36(11)      2_555  .      6_555  N
  O1_2      Na1_1     O1_3            113.17(27)      2_555  .      8_555  N
  O1_2      Na1_1     O1_2             124.33(8)      3_555  .      4_555  N
  O1_2      Na1_1     O1_3            121.90(29)      3_555  .      2_555  N
  O1_2      Na1_1     O1_3             60.83(13)      3_555  .      4_555  N
  O1_2      Na1_1     O1_3             60.83(13)      3_555  .      6_555  N
  O1_2      Na1_1     O1_3            121.90(29)      3_555  .      8_555  N
  O1_2      Na1_1     O1_3            113.17(27)      4_555  .      2_555  N
  O1_2      Na1_1     O1_3             64.36(11)      4_555  .      4_555  N
  O1_2      Na1_1     O1_3            113.17(27)      4_555  .      6_555  N
  O1_2      Na1_1     O1_3             64.36(11)      4_555  .      8_555  N
  O1_3      Na1_1     O1_3              176.9(4)      2_555  .      4_555  N
  O1_3      Na1_1     O1_3            104.93(13)      2_555  .      6_555  N
  O1_3      Na1_1     O1_3             74.98(13)      2_555  .      8_555  N
  O1_3      Na1_1     O1_3             74.98(13)      4_555  .      6_555  N
  O1_3      Na1_1     O1_3            104.93(13)      4_555  .      8_555  N
  O1_3      Na1_1     O1_3              176.9(4)      6_555  .      8_555  N
  O1_1      Na1_2     O1_1             74.93(15)      2_555  .      4_655  N
  O1_1      Na1_2     O1_1             129.05(9)      2_555  .     -1_655  N
  O1_1      Na1_2     O1_1             129.05(9)      2_555  .     -3_554  N
  O1_1      Na1_2     O1_3             115.47(5)      2_555  .      1_655  N
  O1_1      Na1_2     O1_3              64.53(5)      2_555  .      3_555  N
  O1_1      Na1_2     O1_3              64.53(5)      2_555  .      5_555  N
  O1_1      Na1_2     O1_3             115.47(5)      2_555  .      7_655  N
  O1_1      Na1_2     O1_1             129.05(9)      4_655  .     -1_655  N
  O1_1      Na1_2     O1_1             129.05(9)      4_655  .     -3_554  N
  O1_1      Na1_2     O1_3              64.53(5)      4_655  .      1_655  N
  O1_1      Na1_2     O1_3             115.47(5)      4_655  .      3_555  N
  O1_1      Na1_2     O1_3             115.47(5)      4_655  .      5_555  N
  O1_1      Na1_2     O1_3              64.53(5)      4_655  .      7_655  N
  O1_1      Na1_2     O1_1             74.93(15)     -1_655  .     -3_554  N
  O1_1      Na1_2     O1_3              64.53(5)     -1_655  .      1_655  N
  O1_1      Na1_2     O1_3             115.47(5)     -1_655  .      3_555  N
  O1_1      Na1_2     O1_3              64.53(5)     -1_655  .      5_555  N
  O1_1      Na1_2     O1_3             115.47(5)     -1_655  .      7_655  N
  O1_1      Na1_2     O1_3             115.47(5)     -3_664  .      1_655  N
  O1_1      Na1_2     O1_3              64.53(5)     -3_664  .      3_555  N
  O1_1      Na1_2     O1_3             115.47(5)     -3_664  .      5_555  N
  O1_1      Na1_2     O1_3              64.53(5)     -3_664  .      7_655  N
  O1_3      Na1_2     O1_3                 180.0      1_655  .      3_555  N
  O1_3      Na1_2     O1_3                  90.0      1_655  .      5_555  N
  O1_3      Na1_2     O1_3                  90.0      1_655  .      7_655  N
  O1_3      Na1_2     O1_3                  90.0      3_555  .      5_555  N
  O1_3      Na1_2     O1_3                  90.0      3_555  .      7_655  N
  O1_3      Na1_2     O1_3                 180.0      5_555  .      7_655  N
  O1_1      Na1_3     O1_1             89.90(16)      2_555  .      4_655  N
  O1_1      Na1_3     O1_1             120.06(9)      2_555  .     -1_656  N
  O1_1      Na1_3     O1_1             120.06(9)      2_555  .     -3_555  N
  O1_1      Na1_3     O1_1             120.06(9)      4_655  .     -1_656  N
  O1_1      Na1_3     O1_1             120.06(9)      4_655  .     -3_555  N
  O1_1      Na1_3     O1_1             89.90(16)     -1_656  .     -3_555  N
  Na1_1     Nb1_1     Na1_1                180.0      2_554  .     -2_455  N
  Na1_1     Nb1_1     O1_1             55.17(12)      2_554  .      1_555  N
  Na1_1     Nb1_1     O1_1            124.83(12)      2_554  .     -1_555  N
  Na1_1     Nb1_1     O1_2             53.17(13)      2_554  .      4_554  N
  Na1_1     Nb1_1     O1_2            126.83(13)      2_554  .     -4_546  N
  Na1_1     Nb1_1     O1_3             56.43(15)      2_554  .      1_555  N
  Na1_1     Nb1_1     O1_3            123.57(15)      2_554  .      8_554  N
  Na1_1     Nb1_1     O1_1            124.83(12)     -2_445  .      1_555  N
  Na1_1     Nb1_1     O1_1             55.17(12)     -2_445  .     -1_555  N
  Na1_1     Nb1_1     O1_2            126.83(13)     -2_546  .      4_554  N
  Na1_1     Nb1_1     O1_2             53.17(13)     -2_546  .     -4_546  N
  Na1_1     Nb1_1     O1_3            123.57(15)     -2_555  .      1_555  N
  Na1_1     Nb1_1     O1_3             56.43(15)     -2_555  .      8_554  N
  O1_1      Nb1_1     O1_1                 180.0      1_555  .     -1_555  N
  O1_1      Nb1_1     O1_2             91.19(21)      1_555  .      4_554  N
  O1_1      Nb1_1     O1_2             88.81(21)      1_555  .     -4_546  N
  O1_1      Nb1_1     O1_3             90.97(13)      1_555  .      1_555  N
  O1_1      Nb1_1     O1_3             89.03(13)      1_555  .      8_554  N
  O1_1      Nb1_1     O1_2             88.81(21)     -1_555  .      4_554  N
  O1_1      Nb1_1     O1_2             91.19(21)     -1_555  .     -4_546  N
  O1_1      Nb1_1     O1_3             89.03(13)     -1_555  .      1_555  N
  O1_1      Nb1_1     O1_3             90.97(13)     -1_555  .      8_554  N
  O1_2      Nb1_1     O1_2                 180.0      4_554  .     -4_546  N
  O1_2      Nb1_1     O1_3             88.55(15)      4_554  .      1_555  N
  O1_2      Nb1_1     O1_3             91.45(15)      4_554  .      8_554  N
  O1_2      Nb1_1     O1_3             91.45(15)     -4_555  .      1_555  N
  O1_2      Nb1_1     O1_3             88.55(15)     -4_555  .      8_554  N
  O1_3      Nb1_1     O1_3                 180.0      1_555  .      8_554  N
  Na1_1     O1_1      Na1_2           163.72(19)      2_554  .      2_544  N
  Na1_1     O1_1      Na1_3            98.69(19)      2_554  .      2_544  N
  Na1_1     O1_1      Nb1_1            88.35(11)      2_554  .      1_555  N
  Na1_1     O1_1      Nb1_1            88.35(11)      2_554  .      5_555  N
  Na1_1     O1_1      Li3              98.69(19)      2_554  .      2_544  N
  Na1_2     O1_1      Na1_3            97.59(13)      2_544  .      2_544  N
  Na1_2     O1_1      Nb1_1             88.67(9)      2_544  .      1_555  N
  Na1_2     O1_1      Nb1_1             88.67(9)      2_544  .      5_555  N
  Na1_2     O1_1      Li3              97.59(13)      2_544  .      2_544  N
  Na1_3     O1_1      Nb1_1           100.58(10)      2_544  .      1_555  N
  Na1_3     O1_1      Nb1_1           100.58(10)      2_544  .      5_555  N
  Na1_3     O1_1      Li3                    0.0      2_544  .      2_544  N
  Nb1_1     O1_1      Nb1_1           158.84(19)      1_555  .      5_555  N
  Nb1_1     O1_1      Li3             100.58(10)      1_555  .      2_544  N
  Nb1_1     O1_1      Li3             100.58(10)      5_555  .      2_544  N
  Na1_1     O1_2      Na1_1            97.43(13)      1_555  .      2_554  N
  Na1_1     O1_2      Nb1_1             90.58(9)      1_555  .      2_555  N
  Na1_1     O1_2      Nb1_1             90.58(9)      1_555  .      8_555  N
  Na1_1     O1_2      Nb1_1            98.48(12)      2_554  .      2_555  N
  Na1_1     O1_2      Nb1_1            98.48(12)      2_554  .      8_555  N
  Nb1_1     O1_2      Nb1_1           162.71(24)      2_555  .      8_555  N
  Na1_1     O1_3      Na1_1           165.02(13)      2_554  .     -1_556  N
  Na1_1     O1_3      Na1_2             97.49(6)      2_554  .      1_455  N
  Na1_1     O1_3      Nb1_1            87.13(21)      2_554  .      1_555  N
  Na1_1     O1_3      Nb1_1            90.14(21)      2_554  .      8_555  N
  Na1_1     O1_3      Li2               97.49(6)      2_554  .      1_455  N
  Na1_1     O1_3      Na1_2             97.49(6)     -1_556  .      1_455  N
  Na1_1     O1_3      Nb1_1            90.14(21)     -1_556  .      1_555  N
  Na1_1     O1_3      Nb1_1            87.13(21)     -1_556  .      8_555  N
  Na1_1     O1_3      Li2               97.49(6)     -1_556  .      1_455  N
  Na1_2     O1_3      Nb1_1            100.54(9)      1_455  .      1_555  N
  Na1_2     O1_3      Nb1_1            100.54(9)      1_455  .      8_555  N
  Na1_2     O1_3      Li2                    0.0      1_455  .      1_455  N
  Nb1_1     O1_3      Nb1_1           158.93(18)      1_555  .      8_555  N
  Nb1_1     O1_3      Li2              100.54(9)      1_555  .      1_455  N
  Nb1_1     O1_3      Li2              100.54(9)      8_555  .      1_455  N
  O1_3      Li2       O1_3                 180.0      1_655  .      3_555  N
  O1_3      Li2       O1_3                  90.0      1_655  .      5_555  N
  O1_3      Li2       O1_3                  90.0      1_655  .      7_655  N
  O1_3      Li2       O1_3                  90.0      3_555  .      5_555  N
  O1_3      Li2       O1_3                  90.0      3_555  .      7_655  N
  O1_3      Li2       O1_3                 180.0      5_555  .      7_655  N
  O1_1      Li3       O1_1             89.90(16)      2_555  .      4_655  N
  O1_1      Li3       O1_1             120.06(9)      2_555  .     -1_656  N
  O1_1      Li3       O1_1             120.06(9)      2_555  .     -3_555  N
  O1_1      Li3       O1_1             120.06(9)      4_655  .     -1_656  N
  O1_1      Li3       O1_1             120.06(9)      4_655  .     -3_555  N
  O1_1      Li3       O1_1             89.90(16)     -1_656  .     -3_555  N

# Information for phase 2
data_P42NMC_phase_2

_pd_block_id
  2017-01-13T16:27|P42NMC_phase2|LNN20_P42nmc_500C||

# Histograms for phase 2
loop_   _pd_block_diffractogram_id
  2017-01-13T16:27|P42NMC_H_01|LNN20_P42nmc_500C|HRPD_ISIS_Bank_1
  2017-01-13T16:27|P42NMC_H_02|LNN20_P42nmc_500C|HRPD_ISIS_Bank_2

#==============================================================================
# 7. CHEMICAL, STRUCTURAL AND CRYSTAL DATA

_pd_char_particle_morphology      ?

_chemical_name_systematic
; ?
;
_chemical_name_common             ?
_chemical_formula_moiety          ?
_chemical_formula_structural      ?
_chemical_formula_analytical      ?
_chemical_melting_point           ?
_chemical_compound_source         ?       # for minerals and
                                          # natural products
_symmetry_space_group_name_Hall   ?

_exptl_crystal_F_000               ?
_exptl_crystal_density_diffrn      ?
_exptl_crystal_density_meas        ?
_exptl_crystal_density_method      ?

_cell_measurement_temperature     773

_cell_special_details
; ?
;

_geom_special_details             ?

# The following item identifies the program(s) used (if appropriate).
_computing_structure_solution     ?

#==============================================================================

# 8. Phase information from GSAS

_pd_phase_name
    "from C:/gsas/MyWork/isishrpdlnn20/500C/Used for paper with LiR3c/R"
_cell_length_a                         5.2057(15)
_cell_length_b                         5.2057
_cell_length_c                         13.880(7)
_cell_angle_alpha                      90.0
_cell_angle_beta                       90.0
_cell_angle_gamma                      120.0
_cell_volume                           325.74(14)
_symmetry_cell_setting                 trigonal
_symmetry_space_group_name_H-M         "R 3 c H"
loop_ _symmetry_equiv_pos_site_id _symmetry_equiv_pos_as_xyz
       1 +x,+y,+z 
       2 -y,x-y,+z 
       3 y-x,-x,+z 
       4 y-x,+y,+z+1/2 
       5 -y,-x,+z+1/2 
       6 +x,x-y,+z+1/2 
     101 +x+1/3,+y+2/3,+z+2/3 
     102 -y+1/3,x-y+2/3,+z+2/3 
     103 y-x+1/3,-x+2/3,+z+2/3 
     104 y-x+1/3,+y+2/3,+z+1/6 
     105 -y+1/3,-x+2/3,+z+1/6 
     106 +x+1/3,x-y+2/3,+z+1/6 
     201 +x+2/3,+y+1/3,+z+1/3 
     202 -y+2/3,x-y+1/3,+z+1/3 
     203 y-x+2/3,-x+1/3,+z+1/3 
     204 y-x+2/3,+y+1/3,+z+5/6 
     205 -y+2/3,-x+1/3,+z+5/6 
     206 +x+2/3,x-y+1/3,+z+5/6 

# ATOMIC COORDINATES AND DISPLACEMENT PARAMETERS


loop_
      _atom_site_type_symbol
      _atom_site_label
      _atom_site_fract_x
      _atom_site_fract_y
      _atom_site_fract_z
      _atom_site_occupancy
      _atom_site_thermal_displace_type
      _atom_site_U_iso_or_equiv
      _atom_site_symmetry_multiplicity
Li
Li1     0.0          0.0          0.2829       1.0        Uiso   0.01          6
Nb
Nb1     0.0          0.0          0.0          1.0        Uiso   0.01          6
O-
O1      0.0492       0.3446       0.0647       1.0        Uiso   0.01         18

loop_ _atom_type_symbol
      _atom_type_number_in_cell
                   Li  6.0        
                   Nb  6.0        
                   O- 18.0        
 
# If you change Z, be sure to change all 3 of the following
_chemical_formula_sum                  "Li Nb O3"
_chemical_formula_weight               147.84
_cell_formula_units_Z                  6

# MOLECULAR GEOMETRY

loop_
      _geom_bond_atom_site_label_1
      _geom_bond_atom_site_label_2
      _geom_bond_distance
      _geom_bond_site_symmetry_1
      _geom_bond_site_symmetry_2
      _geom_bond_publ_flag
  Li1       Nb1             3.0133(14)  .      4_555  N
  Li1       Nb1              3.4111(8)  .    104_445  N
  Li1       Nb1              3.4111(8)  .    104_545  N
  Li1       Nb1              3.4111(8)  .    104_555  N
  Li1       Nb1              3.0859(8)  .    201_445  N
  Li1       Nb1              3.0859(8)  .    201_455  N
  Li1       Nb1              3.0859(8)  .    201_555  N
  Li1       O1               2.0889(5)  .    104_445  N
  Li1       O1               2.0889(5)  .    105_545  N
  Li1       O1               2.0889(5)  .    106_555  N
  Li1       O1               2.2522(6)  .    201_445  N
  Li1       O1               2.2522(6)  .    202_555  N
  Li1       O1               2.2522(6)  .    203_455  N
  Nb1       Li1             3.0133(14)  .      4_554  N
  Nb1       Li1              3.0859(8)  .    101_444  N
  Nb1       Li1              3.0859(8)  .    101_544  N
  Nb1       Li1              3.0859(8)  .    101_554  N
  Nb1       Li1              3.4111(8)  .    204_444  N
  Nb1       Li1              3.4111(8)  .    204_454  N
  Nb1       Li1              3.4111(8)  .    204_554  N
  Nb1       O1               1.9054(5)  .      1_555  N
  Nb1       O1               1.9054(5)  .      2_555  N
  Nb1       O1               1.9054(5)  .      3_555  N
  Nb1       O1               2.1265(6)  .    204_444  N
  Nb1       O1               2.1265(6)  .    205_554  N
  Nb1       O1               2.1265(6)  .    206_454  N
  O1        Li1              2.2522(6)  .    101_554  N
  O1        Li1              2.0889(5)  .    204_454  N
  O1        Nb1              1.9054(5)  .      1_555  N
  O1        Nb1              2.1265(6)  .    104_555  N

loop_
      _geom_angle_atom_site_label_1
      _geom_angle_atom_site_label_2
      _geom_angle_atom_site_label_3
      _geom_angle
      _geom_angle_site_symmetry_1
      _geom_angle_site_symmetry_2
      _geom_angle_site_symmetry_3
      _geom_angle_publ_flag
  Nb1       Li1       O1             110.024(10)      4_555  .    104_445  N
  Nb1       Li1       O1             110.024(10)      4_555  .    105_545  N
  Nb1       Li1       O1             110.024(10)      4_555  .    106_555  N
  Nb1       Li1       O1              44.803(16)      4_555  .    201_445  N
  Nb1       Li1       O1              44.803(16)      4_555  .    202_555  N
  Nb1       Li1       O1              44.803(16)      4_555  .    203_455  N
  O1        Li1       O1             108.913(10)    104_445  .    105_545  N
  O1        Li1       O1             108.913(10)    104_445  .    106_555  N
  O1        Li1       O1              89.507(16)    104_445  .    201_445  N
  O1        Li1       O1              154.040(5)    104_445  .    202_555  N
  O1        Li1       O1              80.698(19)    104_445  .    203_455  N
  O1        Li1       O1             108.913(10)    105_545  .    106_555  N
  O1        Li1       O1              80.698(19)    105_545  .    201_445  N
  O1        Li1       O1              89.507(16)    105_545  .    202_555  N
  O1        Li1       O1              154.041(5)    105_545  .    203_455  N
  O1        Li1       O1              154.040(5)    106_555  .    201_445  N
  O1        Li1       O1              80.698(19)    106_555  .    202_555  N
  O1        Li1       O1              89.507(16)    106_555  .    203_455  N
  O1        Li1       O1              75.217(25)    201_445  .    202_555  N
  O1        Li1       O1              75.217(25)    201_445  .    203_455  N
  O1        Li1       O1              75.217(25)    202_555  .    203_455  N
  Li1       Nb1       O1             118.119(13)      4_554  .      1_555  N
  Li1       Nb1       O1             118.119(13)      4_554  .      2_555  N
  Li1       Nb1       O1             118.119(13)      4_554  .      3_555  N
  Li1       Nb1       O1              48.275(16)      4_554  .    204_444  N
  Li1       Nb1       O1              48.275(16)      4_554  .    205_554  N
  Li1       Nb1       O1              48.275(16)      4_554  .    206_454  N
  O1        Nb1       O1              99.603(17)      1_555  .      2_555  N
  O1        Nb1       O1              99.603(17)      1_555  .      3_555  N
  O1        Nb1       O1            166.3462(26)      1_555  .    204_444  N
  O1        Nb1       O1              88.323(21)      1_555  .    205_554  N
  O1        Nb1       O1              89.918(20)      1_555  .    206_454  N
  O1        Nb1       O1              99.603(17)      2_555  .      3_555  N
  O1        Nb1       O1              89.918(20)      2_555  .    204_444  N
  O1        Nb1       O1            166.3462(26)      2_555  .    205_554  N
  O1        Nb1       O1              88.323(21)      2_555  .    206_454  N
  O1        Nb1       O1              88.323(21)      3_555  .    204_444  N
  O1        Nb1       O1              89.918(20)      3_555  .    205_554  N
  O1        Nb1       O1            166.3462(26)      3_555  .    206_454  N
  O1        Nb1       O1              80.535(24)    204_444  .    205_554  N
  O1        Nb1       O1              80.535(24)    204_444  .    206_454  N
  O1        Nb1       O1              80.535(24)    205_554  .    206_454  N
  Li1       O1        Li1             121.726(6)    101_554  .    204_454  N
  Li1       O1        Nb1             95.482(24)    101_554  .      1_555  N
  Li1       O1        Nb1             86.922(32)    101_554  .    104_555  N
  Li1       O1        Nb1             117.221(6)    204_454  .      1_555  N
  Li1       O1        Nb1             94.115(16)    204_454  .    104_555  N
  Nb1       O1        Nb1             140.268(6)      1_555  .    104_555  N

# Powder diffraction data for histogram  1
data_P42NMC_p_01

_pd_block_id
  2017-01-13T16:27|P42NMC_H_01|LNN20_P42nmc_500C|HRPD_ISIS_Bank_1
#==============================================================================
# 9. INSTRUMENT CHARACTERIZATION

_exptl_special_details
; ?
;

# if regions of the data are excluded, the reason(s) are supplied here:
_pd_proc_info_excluded_regions
; ?
;

# The following item is used to identify the equipment used to record
# the powder pattern when the diffractogram was measured at a laboratory
# other than the authors' home institution, e.g. when neutron or synchrotron
# radiation is used.

_pd_instr_location
; ?
;
_pd_calibration_special_details           # description of the method used
                                          # to calibrate the instrument
; ?
;

_diffrn_ambient_temperature       773
_diffrn_source                    ?
_diffrn_source_target             ?
_diffrn_source_type               ?
_diffrn_measurement_device_type   'energy dispersive powder neutron diffractometer'
_diffrn_detector                  ?
_diffrn_detector_type             'HRPD instrument ISIS banks 1 and 2'       
_pd_meas_scan_method              'tof'
_pd_meas_special_details
;  ?
;

# The following two items identify the program(s) used (if appropriate).
_computing_data_collection        ?
_computing_data_reduction         ?

# Describe any processing performed on the data, prior to refinement.
# For example: a manual Lp correction or a precomputed absorption correction
_pd_proc_info_data_reduction      ?

# The following item is used for angular dispersive measurements only.

_diffrn_radiation_monochromator   ?

# The following items are used to define the size of the instrument.
# Not all distances are appropriate for all instrument types.

_pd_instr_dist_src/mono           ?
_pd_instr_dist_mono/spec          ?
_pd_instr_dist_src/spec           ?
_pd_instr_dist_spec/anal          ?
_pd_instr_dist_anal/detc          ?
_pd_instr_dist_spec/detc          ?

# 10. Specimen size and mounting information

# The next three fields give the specimen dimensions in mm.  The equatorial
# plane contains the incident and diffracted beam.

_pd_spec_size_axial               ?       # perpendicular to
                                          # equatorial plane

_pd_spec_size_equat               ?       # parallel to
                                          # scattering vector
                                          # in transmission

_pd_spec_size_thick               ?       # parallel to
                                          # scattering vector
                                          # in reflection

_pd_spec_mounting                         # This field should be
                                          # used to give details of the
                                          # container.
; ?
;

_pd_spec_mount_mode               ?       # options are 'reflection'
                                          # or 'transmission'

_pd_spec_shape                    ?       # options are 'cylinder'
                                          # 'flat_sheet' or 'irregular'

# phase table
loop_     _pd_phase_id
          _pd_phase_block_id
          _pd_phase_mass_%
          _pd_proc_ls_profile_function
          _pd_proc_ls_peak_cutoff
  1  2017-01-13T16:27|P42NMC_phase1|LNN20_P42nmc_500C||
           99.06
;
 TOF Profile function number 3 with  21 terms
 Profile coefficients for exponential pseudovoigt
  convolution Von Dreele, 1990 (unpublished)
 #1 (alp  ) =   0.1481 #2 (bet-0) = 0.026128 #3 (bet-1) = 0.003691
 #4 (sig-0) =      0.0 #5 (sig-1) =    682.9 #6 (sig-2) =     13.9
 #7 (gam-0) =     0.00 #8 (gam-1) =    40.82 #9 (gam-2) =     0.00
 #10(gsf  ) =     0.00 #11(g1ec ) =     0.00 #12(g2ec ) =     0.00
 #13(rstr ) =    0.000 #14(rsta ) =    0.000 #15(rsca ) =    0.000
 #16(L11)   =    0.000 #17(L22)   =    0.000 #18(L33)   =    0.000
 #19(L12)   =    0.000 #20(L13)   =    0.000 #21(L23)   =    0.000
 Peak tails are ignored  where the intensity is below 0.0010 times the peak
   Aniso. broadening axis   0.0   0.0   1.0
;
           0.00100
  2  2017-01-13T16:27|P42NMC_phase2|LNN20_P42nmc_500C||
            0.94(6)
;
 TOF Profile function number 3 with  21 terms
 Profile coefficients for exponential pseudovoigt
  convolution Von Dreele, 1990 (unpublished)
 #1 (alp  ) =   0.1481 #2 (bet-0) = 0.026128 #3 (bet-1) = 0.003691
 #4 (sig-0) =      0.0 #5 (sig-1) =    236.1 #6 (sig-2) =    181.1
 #7 (gam-0) =     0.00 #8 (gam-1) =    44.75 #9 (gam-2) =     0.00
 #10(gsf  ) =     0.00 #11(g1ec ) =     0.00 #12(g2ec ) =     0.00
 #13(rstr ) =    0.000 #14(rsta ) =    0.000 #15(rsca ) =    0.000
 #16(L11)   =    0.000 #17(L22)   =    0.000 #18(L33)   =    0.000
 #19(L12)   =    0.000 #20(L13)   =    0.000 #21(L23)   =    0.000
 Peak tails are ignored  where the intensity is below 0.0010 times the peak
   Aniso. broadening axis   0.0   0.0   1.0
;
           0.00100

loop_ _atom_type_symbol
      _atom_type_scat_length_neutron
      _atom_type_scat_source
  Na   0.3630
  International_Tables_Vol_C
  Nb   0.7054
  International_Tables_Vol_C
  O   0.5805
  International_Tables_Vol_C
  Li  -0.1900
  International_Tables_Vol_C
  Li+1  -0.1900
  International_Tables_Vol_C
  Nb+5   0.7054
  International_Tables_Vol_C
  O-2   0.5805
  International_Tables_Vol_C
_diffrn_radiation_probe                neutron
_pd_proc_ls_prof_R_factor              0.0347
_pd_proc_ls_prof_wR_factor             0.0376
_pd_proc_ls_prof_wR_expected           0.0277
_refine_ls_R_Fsqd_factor               0.15267

_pd_proc_ls_background_function
;   GSAS Background function number 1 with  9 terms.
 Shifted Chebyshev function of 1st kind
      1:    3.00692     2:   0.608501     3:  -0.291577     4:  -4.740310E-02
      5:  -0.149494     6:  -1.305300E-02 7:  -5.015760E-02 8:   8.590400E-03
      9:  -2.275720E-02
;

_exptl_absorpt_process_details
;   GSAS Absorption/surface roughness correction: function number 0
 No correction is applied.
;
_exptl_absorpt_correction_T_min        1.00000
_exptl_absorpt_correction_T_max        1.00000
# Extinction correction
_gsas_exptl_extinct_corr_T_min         1.00000
_gsas_exptl_extinct_corr_T_max         1.00000
_pd_proc_info_datetime                 2017-01-13T16:27:18
_pd_calc_method                        "Rietveld Refinement"
_pd_meas_2theta_fixed                  168.33

#---- raw/calc data loop -----

loop_
      _pd_meas_time_of_flight
      _pd_proc_d_spacing
      _pd_meas_intensity_total
      _pd_proc_ls_weight
      _pd_proc_intensity_bkg_calc
      _pd_calc_intensity_total
  31370.1   .           1.71(23)     .       .        .
  31379.6   .           1.83(23)     .       .        .
  31389.0   .           2.29(30)     .       .        .
  31398.4   .           2.54(29)     .       .        .
  31407.8   .           1.92(25)     .       .        .
  31417.2   .           2.15(28)     .       .        .
  31426.7   .           1.84(25)     .       .        .
  31436.1   .           1.84(23)     .       .        .
  31445.5   .           1.90(23)     .       .        .
  31454.9   .           2.09(24)     .       .        .
  31464.4   .           2.22(26)     .       .        .
  31473.8   .           2.18(24)     .       .        .
  31483.3   .           2.12(25)     .       .        .
  31492.7   .           2.09(24)     .       .        .
  31502.2   .           2.50(28)     .       .        .
  31511.6   .           2.12(26)     .       .        .
  31521.1   .           2.04(23)     .       .        .
  31530.5   .           2.11(24)     .       .        .
  31540.0   .           1.94(22)     .       .        .
  31549.4   .           2.18(24)     .       .        .
  31558.9   .           2.39(24)     .       .        .
  31568.4   .           1.92(22)     .       .        .
  31577.8   .           1.73(19)     .       .        .
  31587.3   .           2.28(24)     .       .        .
  31596.8   .           1.96(22)     .       .        .
  31606.3   .           1.63(18)     .       .        .
  31615.8   .           1.69(19)     .       .        .
  31625.2   .           2.35(24)     .       .        .
  31634.7   .           2.04(21)     .       .        .
  31644.2   .           1.83(19)     .       .        .
  31653.7   .           1.90(20)     .       .        .
  31663.2   .           1.66(18)     .       .        .
  31672.7   .           2.04(22)     .       .        .
  31682.2   .           2.35(23)     .       .        .
  31691.7   .           2.07(22)     .       .        .
  31701.2   .           1.89(19)     .       .        .
  31710.7   .           2.04(22)     .       .        .
  31720.2   .           1.88(20)     .       .        .
  31729.8   .           2.27(24)     .       .        .
  31739.3   .           2.45(24)     .       .        .
  31748.8   .           2.16(21)     .       .        .
  31758.3   .           1.85(19)     .       .        .
  31767.9   .           2.03(20)     .       .        .
  31777.4   .           2.17(20)     .       .        .
  31786.9   .           1.89(19)     .       .        .
  31796.5   .           2.12(20)     .       .        .
  31806.0   .           2.34(21)     .       .        .
  31815.5   .           1.96(20)     .       .        .
  31825.1   .           2.13(20)     .       .        .
  31834.6   .           1.85(19)     .       .        .
  31844.2   .           1.95(19)     .       .        .
  31853.7   .           1.76(17)     .       .        .
  31863.3   .           2.21(20)     .       .        .
  31872.8   .           2.08(19)     .       .        .
  31882.4   .           2.09(20)     .       .        .
  31892.0   .           2.41(21)     .       .        .
  31901.5   .           2.61(21)     .       .        .
  31911.1   .           2.66(21)     .       .        .
  31920.7   .           2.26(20)     .       .        .
  31930.3   .           2.23(19)     .       .        .
  31939.8   .           2.52(20)     .       .        .
  31949.4   .           2.52(21)     .       .        .
  31959.0   .           2.11(18)     .       .        .
  31968.6   .           2.29(19)     .       .        .
  31978.2   .           2.24(19)     .       .        .
  31987.8   .           2.11(18)     .       .        .
  31997.4   .           2.13(18)     .       .        .
  32007.0   .           2.42(20)     .       .        .
  32016.6   .           2.42(19)     .       .        .
  32026.2   .           2.19(18)     .       .        .
  32035.8   .           2.15(18)     .       .        .
  32045.4   .           1.75(16)     .       .        .
  32055.0   .           2.19(18)     .       .        .
  32064.6   .           2.04(17)     .       .        .
  32074.2   .           2.29(18)     .       .        .
  32083.9   .           2.41(18)     .       .        .
  32093.5   .           2.29(17)     .       .        .
  32103.1   .           1.98(17)     .       .        .
  32112.8   .           1.84(15)     .       .        .
  32122.4   .           2.14(18)     .       .        .
  32132.0   .           2.18(18)     .       .        .
  32141.7   .           2.23(17)     .       .        .
  32151.3   .           1.98(17)     .       .        .
  32160.9   .           2.17(18)     .       .        .
  32170.6   .           2.44(18)     .       .        .
  32180.3   .           2.25(16)     .       .        .
  32189.9   .           1.95(16)     .       .        .
  32199.6   .           1.98(15)     .       .        .
  32209.2   .           2.00(16)     .       .        .
  32218.9   .           2.04(17)     .       .        .
  32228.5   .           2.22(17)     .       .        .
  32238.2   .           2.14(17)     .       .        .
  32247.9   .           1.93(16)     .       .        .
  32257.6   .           2.11(16)     .       .        .
  32267.2   .           1.91(15)     .       .        .
  32276.9   .           1.88(15)     .       .        .
  32286.6   .           1.94(15)     .       .        .
  32296.3   .           1.97(15)     .       .        .
  32306.0   .           1.82(14)     .       .        .
  32315.7   .           2.00(15)     .       .        .
  32325.4   .           2.32(16)     .       .        .
  32335.1   .           2.51(17)     .       .        .
  32344.8   .           2.35(16)     .       .        .
  32354.5   .           2.39(16)     .       .        .
  32364.2   .           2.53(17)     .       .        .
  32373.9   .           2.46(16)     .       .        .
  32383.6   .           2.43(16)     .       .        .
  32393.3   .           2.39(16)     .       .        .
  32403.0   .           2.28(16)     .       .        .
  32412.7   .           2.44(16)     .       .        .
  32422.5   .           2.19(15)     .       .        .
  32432.2   .           2.26(15)     .       .        .
  32441.9   .           2.24(15)     .       .        .
  32451.7   .           1.87(13)     .       .        .
  32461.4   .           1.99(14)     .       .        .
  32471.1   .           2.06(14)     .       .        .
  32480.9   .           1.65(12)     .       .        .
  32490.6   .           1.91(13)     .       .        .
  32500.4   .           2.01(14)     .       .        .
  32510.1   .           2.02(14)     .       .        .
  32519.9   .           2.02(14)     .       .        .
  32529.6   .           2.02(14)     .       .        .
  32539.4   .           1.76(13)     .       .        .
  32549.1   .           2.10(15)     .       .        .
  32558.9   .           2.26(15)     .       .        .
  32568.7   .           2.18(14)     .       .        .
  32578.4   .           2.01(13)     .       .        .
  32588.2   .           2.25(14)     .       .        .
  32598.0   .           2.39(14)     .       .        .
  32607.8   .           2.68(15)     .       .        .
  32617.6   .           2.70(16)     .       .        .
  32627.3   .           2.35(14)     .       .        .
  32637.1   .           2.55(16)     .       .        .
  32646.9   .           2.18(14)     .       .        .
  32656.7   .           2.09(13)     .       .        .
  32666.5   .           2.09(14)     .       .        .
  32676.3   .           2.27(14)     .       .        .
  32686.1   .           2.11(13)     .       .        .
  32695.9   .           2.08(13)     .       .        .
  32705.7   .           2.07(13)     .       .        .
  32715.5   .           2.08(13)     .       .        .
  32725.4   .           2.15(13)     .       .        .
  32735.2   .           1.80(12)     .       .        .
  32745.0   .           2.05(13)     .       .        .
  32754.8   .           2.02(12)     .       .        .
  32764.7   .           1.95(13)     .       .        .
  32774.5   .           1.92(12)     .       .        .
  32784.3   .           1.99(13)     .       .        .
  32794.1   .           1.94(13)     .       .        .
  32804.0   .           1.98(13)     .       .        .
  32813.8   .           2.07(13)     .       .        .
  32823.7   .           2.44(14)     .       .        .
  32833.5   .           2.03(12)     .       .        .
  32843.4   .           2.02(12)     .       .        .
  32853.2   .           2.64(15)     .       .        .
  32863.1   .           2.20(14)     .       .        .
  32872.9   .           2.10(13)     .       .        .
  32882.8   .           1.97(12)     .       .        .
  32892.7   .           2.22(13)     .       .        .
  32902.5   .           2.26(14)     .       .        .
  32912.4   .           2.30(14)     .       .        .
  32922.3   .           2.04(12)     .       .        .
  32932.1   .           1.90(11)     .       .        .
  32942.0   .           2.25(13)     .       .        .
  32951.9   .           2.36(14)     .       .        .
  32961.8   .           2.10(12)     .       .        .
  32971.7   .           2.24(13)     .       .        .
  32981.6   .           2.51(14)     .       .        .
  32991.5   .           2.27(13)     .       .        .
  33001.4   .           2.10(12)     .       .        .
  33011.3   .           2.22(12)     .       .        .
  33021.2   .           2.11(12)     .       .        .
  33031.1   .           2.22(13)     .       .        .
  33041.0   .           2.13(12)     .       .        .
  33050.9   .           2.37(14)     .       .        .
  33060.8   .           2.15(13)     .       .        .
  33070.7   .           2.13(12)     .       .        .
  33080.7   .           2.40(13)     .       .        .
  33090.6   .           2.31(13)     .       .        .
  33100.5   .           2.42(13)     .       .        .
  33110.4   .           2.33(12)     .       .        .
  33120.4   .           2.26(12)     .       .        .
  33130.3   .           2.39(13)     .       .        .
  33140.2   .           1.97(11)     .       .        .
  33150.2   .           2.09(12)     .       .        .
  33160.1   .           2.23(12)     .       .        .
  33170.1   .           2.23(13)     .       .        .
  33180.0   .           2.16(12)     .       .        .
  33190.0   .           2.10(12)     .       .        .
  33199.9   .           2.11(11)     .       .        .
  33209.9   .           2.24(12)     .       .        .
  33219.9   .           2.06(11)     .       .        .
  33229.8   .           2.16(12)     .       .        .
  33239.8   .           2.28(12)     .       .        .
  33249.8   .           2.15(12)     .       .        .
  33259.8   .           1.99(12)     .       .        .
  33269.7   .           2.13(12)     .       .        .
  33279.7   .           2.09(12)     .       .        .
  33289.7   .           1.98(11)     .       .        .
  33299.7   .           1.99(11)     .       .        .
  33309.7   .           2.01(11)     .       .        .
  33319.7   .           2.28(12)     .       .        .
  33329.7   .           2.16(11)     .       .        .
  33339.7   .           2.04(11)     .       .        .
  33349.7   .           2.09(11)     .       .        .
  33359.7   .           2.23(12)     .       .        .
  33369.7   .           2.21(11)     .       .        .
  33379.7   .           2.07(11)     .       .        .
  33389.7   .           2.28(12)     .       .        .
  33399.7   .           2.21(12)     .       .        .
  33409.7   .           2.30(12)     .       .        .
  33419.8   .           2.29(12)     .       .        .
  33429.8   .           2.24(12)     .       .        .
  33439.8   .           2.10(11)     .       .        .
  33449.8   .           1.93(11)     .       .        .
  33459.9   .           1.85(11)     .       .        .
  33469.9   .           2.01(11)     .       .        .
  33480.0   .           2.16(12)     .       .        .
  33490.0   .           1.94(11)     .       .        .
  33500.0   .           1.97(11)     .       .        .
  33510.1   .           1.97(11)     .       .        .
  33520.2   .           2.17(12)     .       .        .
  33530.2   .           2.04(11)     .       .        .
  33540.3   .           2.11(11)     .       .        .
  33550.3   .           1.98(10)     .       .        .
  33560.4   .           2.24(11)     .       .        .
  33570.5   .           2.24(12)     .       .        .
  33580.5   .           2.15(11)     .       .        .
  33590.6   .           2.10(11)     .       .        .
  33600.7   .           2.13(11)     .       .        .
  33610.8   .           2.29(11)     .       .        .
  33620.8   .           2.09(11)     .       .        .
  33630.9   .           2.16(11)     .       .        .
  33641.0   .           2.00(10)     .       .        .
  33651.1   .           2.08(10)     .       .        .
  33661.2   .           2.19(11)     .       .        .
  33671.3   .           2.11(11)     .       .        .
  33681.4   .           2.15(11)     .       .        .
  33691.5   .           2.09(11)     .       .        .
  33701.6   .           2.04(11)     .       .        .
  33711.7   .           2.29(12)     .       .        .
  33721.8   .           2.15(11)     .       .        .
  33732.0   .           2.09(10)     .       .        .
  33742.1   .           2.00(10)     .       .        .
  33752.2   .           2.15(11)     .       .        .
  33762.3   .           2.09(10)     .       .        .
  33772.5   .           2.07(10)     .       .        .
  33782.6   .           2.13(11)     .       .        .
  33792.7   .           2.17(11)     .       .        .
  33802.9    0.69993    2.06(10)     92.4     1.936    2.078
  33813.0    0.70014    2.16(11)     83.8     1.938    2.049
  33823.1    0.70035    2.16(11)     87.6     1.939    2.025
  33833.3    0.70056    2.19(11)     81.2     1.941    2.007
  33843.4    0.70077    2.12(11)     87.1     1.943    1.993
  33853.6    0.70098    2.09(11)     88.0     1.944    1.984
  33863.8    0.70119    2.10(10)     94.0     1.946    1.977
  33873.9    0.70140    2.03(10)     92.7     1.947    1.973
  33884.1    0.70161    2.08(10)     94.0     1.949    1.971
  33894.2    0.70183    2.01(10)     103.4    1.950    1.970
  33904.4    0.70204    2.07(10)     92.3     1.952    1.969
  33914.6    0.70225    2.11(10)     93.8     1.953    1.970
  33924.8    0.70246    1.86(9)      115.9    1.955    1.970
  33934.9    0.70267    2.03(10)     94.9     1.957    1.972
  33945.1    0.70288    1.94(10)     105.7    1.958    1.974
  33955.3    0.70309    2.00(10)     96.4     1.960    1.977
  33965.5    0.70330    2.09(11)     87.3     1.961    1.981
  33975.7    0.70351    2.12(10)     97.4     1.963    1.987
  33985.9    0.70372    2.02(10)     102.3    1.964    1.997
  33996.1    0.70393    1.93(10)     107.8    1.966    2.011
  34006.3    0.70415    2.14(11)     86.8     1.967    2.031
  34016.5    0.70436    2.22(11)     87.6     1.969    2.056
  34026.7    0.70457    2.05(10)     95.5     1.970    2.081
  34036.9    0.70478    2.28(11)     87.6     1.972    2.100
  34047.1    0.70499    2.18(10)     92.7     1.973    2.106
  34057.3    0.70520    2.16(10)     91.1     1.975    2.099
  34067.5    0.70541    2.19(11)     87.2     1.976    2.085
  34077.7    0.70563    2.14(10)     98.6     1.978    2.070
  34088.0    0.70584    2.18(10)     94.2     1.979    2.057
  34098.2    0.70605    2.30(11)     89.4     1.981    2.049
  34108.4    0.70626    2.16(10)     97.6     1.982    2.045
  34118.7    0.70647    2.07(10)     108.3    1.984    2.046
  34128.9    0.70668    2.29(11)     89.2     1.985    2.056
  34139.1    0.70690    2.28(10)     92.4     1.987    2.076
  34149.4    0.70711    2.05(10)     103.8    1.988    2.106
  34159.6    0.70732    2.32(11)     90.5     1.990    2.144
  34169.9    0.70753    2.24(10)     96.9     1.991    2.183
  34180.1    0.70775    2.13(10)     104.7    1.993    2.209
  34190.4    0.70796    2.14(10)     101.7    1.994    2.214
  34200.6    0.70817    2.20(10)     93.3     1.996    2.197
  34210.9    0.70838    2.43(11)     87.8     1.997    2.169
  34221.1    0.70860    2.23(10)     99.9     1.999    2.139
  34231.4    0.70881    2.31(10)     91.4     2.000    2.113
  34241.7    0.70902    2.04(10)     107.8    2.002    2.093
  34252.0    0.70923    2.19(10)     100.1    2.003    2.081
  34262.2    0.70945    2.12(10)     102.7    2.004    2.077
  34272.5    0.70966    2.28(10)     91.2     2.006    2.083
  34282.8    0.70987    2.22(10)     95.8     2.007    2.097
  34293.1    0.71009    2.05(10)     108.1    2.009    2.121
  34303.4    0.71030    2.32(10)     92.9     2.010    2.150
  34313.7    0.71051    2.18(10)     95.2     2.012    2.175
  34323.9    0.71072    2.25(10)     99.8     2.013    2.188
  34334.2    0.71094    2.24(10)     96.9     2.015    2.185
  34344.5    0.71115    2.14(10)     105.6    2.016    2.170
  34354.8    0.71136    2.03(9)      110.9    2.017    2.151
  34365.2    0.71158    2.15(10)     105.7    2.019    2.133
  34375.5    0.71179    2.30(10)     91.4     2.020    2.122
  34385.8    0.71201    2.26(10)     91.9     2.022    2.119
  34396.1    0.71222    2.10(10)     109.6    2.023    2.129
  34406.4    0.71243    2.16(10)     107.2    2.025    2.158
  34416.7    0.71265    2.33(10)     91.3     2.026    2.209
  34427.1    0.71286    2.04(9)      118.4    2.027    2.286
  34437.4    0.71307    2.10(9)      112.5    2.029    2.387
  34447.7    0.71329    2.45(11)     88.2     2.030    2.499
  34458.1    0.71350    2.37(10)     92.9     2.032    2.591
  34468.4    0.71372    2.56(11)     85.3     2.033    2.629
  34478.7    0.71393    2.42(10)     93.1     2.034    2.603
  34489.1    0.71414    2.37(10)     94.3     2.036    2.531
  34499.4    0.71436    2.23(10)     97.9     2.037    2.442
  34509.8    0.71457    2.33(10)     99.6     2.039    2.355
  34520.1    0.71479    2.38(10)     97.0     2.040    2.281
  34530.5    0.71500    2.24(10)     103.1    2.041    2.224
  34540.8    0.71522    2.14(10)     104.7    2.043    2.182
  34551.2    0.71543    2.08(10)     109.7    2.044    2.152
  34561.6    0.71565    2.31(10)     98.0     2.045    2.132
  34571.9    0.71586    2.15(9)      112.3    2.047    2.117
  34582.3    0.71608    2.23(10)     102.3    2.048    2.106
  34592.7    0.71629    2.34(10)     98.3     2.050    2.098
  34603.1    0.71651    2.19(9)      111.9    2.051    2.091
  34613.4    0.71672    2.18(10)     106.4    2.052    2.086
  34623.8    0.71694    2.18(9)      111.6    2.054    2.083
  34634.2    0.71715    2.22(10)     104.9    2.055    2.080
  34644.6    0.71737    2.18(10)     104.9    2.056    2.079
  34655.0    0.71758    2.07(9)      118.6    2.058    2.079
  34665.4    0.71780    2.12(9)      114.3    2.059    2.079
  34675.8    0.71801    2.09(9)      119.4    2.060    2.079
  34686.2    0.71823    2.12(9)      111.3    2.062    2.081
  34696.6    0.71844    2.30(9)      112.3    2.063    2.084
  34707.0    0.71866    2.13(9)      113.8    2.064    2.088
  34717.4    0.71887    2.20(10)     109.9    2.066    2.093
  34727.8    0.71909    2.16(9)      117.3    2.067    2.100
  34738.3    0.71931    2.16(10)     107.9    2.068    2.108
  34748.7    0.71952    2.10(9)      124.6    2.070    2.115
  34759.1    0.71974    2.10(9)      128.3    2.071    2.119
  34769.5    0.71995    2.18(9)      114.3    2.072    2.119
  34780.0    0.72017    2.24(10)     108.3    2.074    2.117
  34790.4    0.72039    2.17(9)      111.8    2.075    2.114
  34800.8    0.72060    2.14(9)      120.6    2.076    2.112
  34811.3    0.72082    2.20(10)     110.7    2.078    2.111
  34821.7    0.72103    2.22(9)      112.9    2.079    2.112
  34832.2    0.72125    2.26(9)      114.2    2.080    2.115
  34842.6    0.72147    2.27(10)     108.3    2.082    2.122
  34853.1    0.72168    2.22(9)      110.9    2.083    2.134
  34863.5    0.72190    2.15(9)      113.8    2.084    2.152
  34874.0    0.72212    2.15(9)      117.0    2.086    2.175
  34884.4    0.72233    2.32(10)     108.9    2.087    2.202
  34894.9    0.72255    2.17(9)      115.5    2.088    2.228
  34905.4    0.72277    2.34(10)     108.6    2.089    2.244
  34915.8    0.72298    2.25(9)      118.4    2.091    2.246
  34926.3    0.72320    2.24(9)      114.6    2.092    2.237
  34936.8    0.72342    2.21(9)      111.2    2.093    2.224
  34947.3    0.72363    2.17(9)      120.7    2.095    2.212
  34957.8    0.72385    2.22(9)      115.6    2.096    2.206
  34968.2    0.72407    2.25(10)     110.8    2.097    2.209
  34978.7    0.72429    2.30(9)      116.4    2.098    2.227
  34989.2    0.72450    2.27(9)      114.1    2.100    2.267
  34999.7    0.72472    2.32(9)      119.5    2.101    2.341
  35010.2    0.72494    2.50(10)     104.8    2.102    2.458
  35020.7    0.72516    2.42(10)     105.3    2.103    2.623
  35031.2    0.72537    2.52(10)     108.8    2.105    2.823
  35041.7    0.72559    2.89(10)     94.5     2.106    3.019
  35052.3    0.72581    2.83(10)     94.9     2.107    3.147
  35062.8    0.72603    2.78(10)     95.7     2.109    3.157
  35073.3    0.72624    2.73(10)     98.3     2.110    3.061
  35084.     0.72646    2.68(10)     96.8     2.111    2.909
  35094.     0.72668    2.49(10)     107.1    2.112    2.747
  35105.     0.72690    2.41(9)      114.9    2.114    2.600
  35115.     0.72712    2.37(9)      120.3    2.115    2.482
  35126.     0.72733    2.39(9)      111.7    2.116    2.394
  35136.     0.72755    2.30(9)      122.0    2.117    2.331
  35147.     0.72777    2.33(9)      118.8    2.118    2.290
  35158.     0.72799    2.33(9)      113.6    2.120    2.266
  35168.     0.72821    2.19(9)      128.6    2.121    2.257
  35179.     0.72843    2.34(9)      125.0    2.122    2.259
  35189.     0.72865    2.25(9)      118.9    2.123    2.267
  35200.     0.72886    2.35(9)      125.8    2.125    2.274
  35210.     0.72908    2.25(9)      131.3    2.126    2.273
  35221.     0.72930    2.32(9)      119.9    2.127    2.261
  35231.     0.72952    2.30(9)      126.8    2.128    2.244
  35242.     0.72974    2.24(9)      127.7    2.129    2.225
  35253.     0.72996    2.29(9)      117.8    2.131    2.208
  35263.     0.73018    2.32(9)      117.4    2.132    2.195
  35274.     0.73040    2.25(9)      125.7    2.133    2.185
  35284.     0.73062    2.25(9)      131.7    2.134    2.180
  35295.     0.73083    2.22(9)      127.2    2.136    2.178
  35306.     0.73105    2.33(9)      125.0    2.137    2.181
  35316.     0.73127    2.25(9)      123.5    2.138    2.188
  35327.     0.73149    2.20(9)      133.2    2.139    2.200
  35337.     0.73171    2.25(9)      127.3    2.140    2.215
  35348.     0.73193    2.28(9)      124.1    2.141    2.229
  35359.     0.73215    2.25(9)      127.7    2.143    2.238
  35369.     0.73237    2.31(9)      121.9    2.144    2.237
  35380.     0.73259    2.12(9)      138.2    2.145    2.230
  35390.     0.73281    2.22(9)      134.9    2.146    2.219
  35401.     0.73303    2.19(9)      129.8    2.147    2.208
  35412.     0.73325    2.18(9)      137.9    2.149    2.199
  35422.     0.73347    2.17(8)      142.4    2.150    2.193
  35433.     0.73369    2.26(9)      122.9    2.151    2.190
  35443.     0.73391    2.30(9)      123.8    2.152    2.190
  35454.     0.73413    2.18(9)      137.2    2.153    2.194
  35465.     0.73435    2.15(8)      143.8    2.154    2.204
  35475.     0.73457    2.26(9)      131.5    2.156    2.221
  35486.     0.73479    2.30(9)      129.7    2.157    2.245
  35497.     0.73501    2.29(9)      129.7    2.158    2.274
  35507.     0.73523    2.21(8)      139.1    2.159    2.302
  35518.     0.73545    2.24(9)      131.4    2.160    2.318
  35529.     0.73567    2.35(9)      130.7    2.161    2.318
  35539.     0.73589    2.30(9)      126.7    2.162    2.304
  35550.     0.73612    2.30(9)      135.9    2.164    2.284
  35561.     0.73634    2.31(9)      128.7    2.165    2.263
  35571.     0.73656    2.24(9)      136.5    2.166    2.246
  35582.     0.73678    2.29(9)      132.8    2.167    2.232
  35593.     0.73700    2.39(9)      120.7    2.168    2.222
  35603.     0.73722    2.21(9)      135.8    2.169    2.214
  35614.     0.73744    2.16(8)      144.7    2.170    2.206
  35625.     0.73766    2.27(8)      143.3    2.172    2.200
  35635.     0.73788    2.07(8)      149.5    2.173    2.196
  35646.     0.73811    2.23(9)      133.8    2.174    2.193
  35657.     0.73833    2.35(9)      126.1    2.175    2.192
  35667.     0.73855    2.27(8)      139.7    2.176    2.191
  35678.     0.73877    2.19(8)      144.5    2.177    2.191
  35689.     0.73899    2.30(9)      133.1    2.178    2.192
  35700.     0.73921    2.25(9)      131.8    2.179    2.193
  35710.     0.73944    2.30(8)      138.7    2.181    2.195
  35721.     0.73966    2.27(9)      137.6    2.182    2.196
  35732.     0.73988    2.30(9)      128.0    2.183    2.197
  35742.     0.74010    2.25(9)      136.1    2.184    2.198
  35753.     0.74032    2.29(8)      140.6    2.185    2.198
  35764.     0.74055    2.23(8)      144.2    2.186    2.199
  35775.     0.74077    2.14(8)      146.2    2.187    2.199
  35785.     0.74099    2.18(8)      152.1    2.188    2.199
  35796.     0.74121    2.21(8)      143.5    2.189    2.200
  35807.     0.74144    2.24(8)      146.4    2.190    2.201
  35818.     0.74166    2.15(8)      151.4    2.192    2.202
  35828.     0.74188    2.27(9)      136.9    2.193    2.203
  35839.     0.74210    2.23(8)      141.1    2.194    2.205
  35850.     0.74233    2.17(8)      149.4    2.195    2.207
  35861.     0.74255    2.33(9)      129.3    2.196    2.209
  35871.     0.74277    2.34(8)      144.5    2.197    2.211
  35882.     0.74299    2.30(8)      140.8    2.198    2.214
  35893.     0.74322    2.16(8)      149.4    2.199    2.217
  35904.     0.74344    2.21(8)      151.8    2.200    2.222
  35914.     0.74366    2.36(9)      132.7    2.201    2.229
  35925.     0.74389    2.22(8)      145.1    2.202    2.241
  35936.     0.74411    2.27(8)      143.8    2.203    2.260
  35947.     0.74433    2.24(8)      142.1    2.204    2.291
  35957.     0.74456    2.40(8)      139.3    2.205    2.335
  35968.     0.74478    2.41(8)      145.3    2.207    2.391
  35979.     0.74500    2.42(9)      138.1    2.208    2.452
  35990.     0.74523    2.50(9)      128.8    2.209    2.501
  36001.     0.74545    2.55(9)      121.2    2.210    2.520
  36011.     0.74567    2.48(9)      129.1    2.211    2.505
  36022.     0.74590    2.39(9)      135.9    2.212    2.468
  36033.     0.74612    2.39(8)      144.4    2.213    2.422
  36044.     0.74635    2.31(8)      142.8    2.214    2.378
  36055.     0.74657    2.49(9)      124.7    2.215    2.341
  36065.     0.74679    2.34(8)      141.2    2.216    2.313
  36076.     0.74702    2.32(8)      150.2    2.217    2.293
  36087.     0.74724    2.30(8)      147.9    2.218    2.280
  36098.     0.74747    2.13(8)      173.9    2.219    2.273
  36109.     0.74769    2.30(8)      143.5    2.220    2.272
  36120.     0.74791    2.36(9)      136.5    2.221    2.277
  36130.     0.74814    2.39(9)      137.1    2.222    2.288
  36141.     0.74836    2.27(8)      151.3    2.223    2.302
  36152.     0.74859    2.28(8)      162.2    2.224    2.317
  36163.     0.74881    2.26(8)      148.4    2.225    2.328
  36174.     0.74904    2.35(8)      145.7    2.226    2.330
  36185.     0.74926    2.39(8)      145.4    2.227    2.326
  36196.     0.74949    2.44(9)      135.2    2.228    2.318
  36206.     0.74971    2.32(8)      150.4    2.229    2.310
  36217.     0.74994    2.25(8)      154.9    2.230    2.300
  36228.     0.75016    2.07(8)      171.7    2.231    2.293
  36239.     0.75039    2.22(8)      158.7    2.232    2.291
  36250.     0.75061    2.20(8)      159.6    2.233    2.295
  36261.     0.75084    2.34(8)      154.2    2.234    2.308
  36272.     0.75106    2.32(8)      153.4    2.235    2.334
  36282.     0.75129    2.40(8)      143.5    2.236    2.375
  36293.     0.75151    2.39(8)      152.0    2.237    2.433
  36304.     0.75174    2.31(8)      157.5    2.238    2.504
  36315.     0.75196    2.52(9)      135.6    2.239    2.573
  36326.     0.75219    2.34(8)      158.5    2.240    2.618
  36337.     0.75242    2.34(8)      157.4    2.241    2.622
  36348.     0.75264    2.41(8)      154.6    2.242    2.590
  36359.     0.75287    2.50(8)      146.2    2.243    2.537
  36370.     0.75309    2.42(8)      149.0    2.244    2.481
  36381.     0.75332    2.32(8)      161.6    2.245    2.431
  36391.     0.75354    2.29(8)      158.2    2.246    2.390
  36402.     0.75377    2.31(8)      158.9    2.247    2.361
  36413.     0.75400    2.27(8)      166.4    2.248    2.340
  36424.     0.75422    2.40(8)      146.1    2.249    2.325
  36435.     0.75445    2.17(8)      176.3    2.250    2.316
  36446.     0.75468    2.33(8)      164.4    2.251    2.310
  36457.     0.75490    2.30(8)      165.1    2.252    2.309
  36468.     0.75513    2.35(8)      162.0    2.253    2.312
  36479.     0.75536    2.25(8)      162.5    2.254    2.317
  36490.     0.75558    2.38(8)      145.6    2.255    2.322
  36501.     0.75581    2.28(8)      153.4    2.256    2.326
  36512.     0.75604    2.30(8)      160.2    2.257    2.325
  36523.     0.75626    2.27(8)      160.2    2.258    2.322
  36534.     0.75649    2.40(8)      153.5    2.259    2.317
  36545.     0.75672    2.46(8)      141.0    2.260    2.313
  36556.     0.75694    2.30(8)      160.4    2.261    2.309
  36567.     0.75717    2.27(8)      176.6    2.262    2.309
  36578.     0.75740    2.39(8)      157.2    2.262    2.311
  36588.     0.75763    2.26(8)      169.7    2.263    2.317
  36599.     0.75785    2.15(7)      189.5    2.264    2.331
  36610.     0.75808    2.43(8)      154.4    2.265    2.355
  36621.     0.75831    2.39(8)      162.9    2.266    2.393
  36632.     0.75854    2.54(8)      143.6    2.267    2.449
  36643.     0.75876    2.60(8)      144.3    2.268    2.519
  36654.     0.75899    2.73(8)      139.5    2.269    2.593
  36665.     0.75922    2.80(9)      130.3    2.270    2.648
  36676.     0.75945    2.60(8)      143.2    2.271    2.665
  36687.     0.75967    2.77(9)      138.3    2.272    2.641
  36698.     0.75990    2.55(8)      152.4    2.273    2.594
  36709.     0.76013    2.46(8)      154.0    2.274    2.538
  36720.     0.76036    2.38(8)      160.9    2.275    2.486
  36731.     0.76059    2.42(8)      156.0    2.275    2.443
  36742.     0.76081    2.46(8)      160.5    2.276    2.411
  36753.     0.76104    2.39(8)      162.7    2.277    2.389
  36765.     0.76127    2.35(8)      159.7    2.278    2.376
  36776.     0.76150    2.30(8)      170.1    2.279    2.372
  36787.     0.76173    2.29(8)      168.2    2.280    2.375
  36798.     0.76196    2.48(8)      153.4    2.281    2.389
  36809.     0.76218    2.41(8)      167.7    2.282    2.411
  36820.     0.76241    2.37(8)      175.1    2.283    2.441
  36831.     0.76264    2.45(8)      157.0    2.284    2.474
  36842.     0.76287    2.50(8)      151.7    2.285    2.499
  36853.     0.76310    2.49(8)      155.3    2.285    2.508
  36864.     0.76333    2.31(7)      183.7    2.286    2.502
  36875.     0.76356    2.59(8)      150.6    2.287    2.488
  36886.     0.76379    2.48(8)      147.1    2.288    2.474
  36897.     0.76402    2.58(8)      149.3    2.289    2.465
  36908.     0.76425    2.50(8)      161.3    2.290    2.464
  36919.     0.76448    2.44(8)      167.6    2.291    2.476
  36930.     0.76470    2.55(8)      157.7    2.292    2.507
  36941.     0.76493    2.54(8)      156.3    2.293    2.570
  36952.     0.76516    2.61(8)      150.0    2.293    2.687
  36964.     0.76539    2.73(8)      150.0    2.294    2.887
  36975.     0.76562    2.99(8)      140.0    2.295    3.198
  36986.     0.76585    3.33(9)      116.9    2.296    3.632
  36997.     0.76608    3.88(10)     104.7    2.297    4.156
  37008.     0.76631    4.18(10)     93.1     2.298    4.667
  37019.     0.76654    4.56(11)     85.1     2.299    4.994
  37030.     0.76677    4.45(11)     86.4     2.299    5.015
  37041.     0.76700    4.23(10)     96.9     2.300    4.766
  37052.     0.76723    3.72(10)     106.4    2.301    4.371
  37063.     0.76746    3.60(9)      114.7    2.302    3.947
  37075.     0.76769    3.29(9)      123.5    2.303    3.564
  37086.     0.76792    2.97(9)      135.4    2.304    3.252
  37097.     0.76815    2.90(8)      146.0    2.305    3.012
  37108.     0.76838    2.78(8)      147.0    2.305    2.835
  37119.     0.76861    2.57(8)      167.0    2.306    2.707
  37130.     0.76885    2.65(8)      151.4    2.307    2.614
  37141.     0.76908    2.54(8)      161.4    2.308    2.546
  37153.     0.76931    2.53(8)      166.5    2.309    2.497
  37164.     0.76954    2.48(8)      171.2    2.310    2.461
  37175.     0.76977    2.45(8)      171.9    2.311    2.434
  37186.     0.77000    2.39(8)      177.0    2.311    2.415
  37197.     0.77023    2.46(8)      167.1    2.312    2.400
  37208.     0.77046    2.42(8)      170.8    2.313    2.390
  37219.     0.77069    2.47(8)      161.2    2.314    2.382
  37231.     0.77092    2.56(8)      159.8    2.315    2.377
  37242.     0.77116    2.37(7)      181.3    2.316    2.372
  37253.     0.77139    2.46(8)      166.8    2.316    2.368
  37264.     0.77162    2.39(7)      179.5    2.317    2.365
  37275.     0.77185    2.37(7)      180.4    2.318    2.363
  37286.     0.77208    2.33(7)      179.3    2.319    2.362
  37298.     0.77231    2.41(8)      172.4    2.320    2.362
  37309.     0.77254    2.35(7)      178.2    2.321    2.364
  37320.     0.77278    2.37(7)      182.5    2.321    2.368
  37331.     0.77301    2.41(8)      170.9    2.322    2.375
  37342.     0.77324    2.38(7)      178.6    2.323    2.385
  37354.     0.77347    2.33(7)      183.1    2.324    2.395
  37365.     0.77370    2.38(7)      180.4    2.325    2.406
  37376.     0.77394    2.44(8)      170.8    2.325    2.414
  37387.     0.77417    2.31(7)      192.4    2.326    2.415
  37398.     0.77440    2.36(7)      183.7    2.327    2.411
  37410.     0.77463    2.50(8)      169.2    2.328    2.403
  37421.     0.77487    2.36(7)      188.5    2.329    2.395
  37432.     0.77510    2.44(7)      183.5    2.329    2.388
  37443.     0.77533    2.37(7)      177.8    2.330    2.383
  37455.     0.77556    2.42(7)      178.3    2.331    2.380
  37466.     0.77580    2.44(8)      163.9    2.332    2.380
  37477.     0.77603    2.58(8)      159.9    2.333    2.384
  37488.     0.77626    2.51(8)      170.9    2.333    2.392
  37500.     0.77649    2.44(7)      178.2    2.334    2.409
  37511.     0.77673    2.54(8)      170.4    2.335    2.438
  37522.     0.77696    2.48(8)      176.4    2.336    2.481
  37533.     0.77719    2.57(8)      166.8    2.337    2.538
  37545.     0.77743    2.44(7)      182.3    2.337    2.605
  37556.     0.77766    2.54(8)      177.3    2.338    2.666
  37567.     0.77789    2.60(7)      178.9    2.339    2.700
  37578.     0.77813    2.69(8)      163.9    2.340    2.696
  37590.     0.77836    2.55(8)      171.4    2.340    2.662
  37601.     0.77859    2.48(7)      184.2    2.341    2.614
  37612.     0.77883    2.42(7)      189.5    2.342    2.566
  37624.     0.77906    2.48(7)      183.4    2.343    2.524
  37635.     0.77930    2.42(7)      188.7    2.344    2.492
  37646.     0.77953    2.50(7)      180.7    2.344    2.473
  37657.     0.77976    2.48(8)      176.7    2.345    2.462
  37669.     0.78000    2.44(7)      185.1    2.346    2.464
  37680.     0.78023    2.46(7)      184.3    2.347    2.482
  37691.     0.78047    2.50(7)      187.8    2.347    2.523
  37703.     0.78070    2.55(8)      175.9    2.348    2.594
  37714.     0.78093    2.72(8)      168.8    2.349    2.701
  37725.     0.78117    2.85(8)      165.2    2.350    2.840
  37737.     0.78140    2.87(8)      154.7    2.350    2.990
  37748.     0.78164    2.88(8)      161.3    2.351    3.108
  37759.     0.78187    2.92(8)      149.6    2.352    3.149
  37771.     0.78211    2.87(8)      163.8    2.353    3.106
  37782.     0.78234    2.87(8)      157.3    2.353    3.009
  37793.     0.78258    2.76(8)      164.6    2.354    2.894
  37805.     0.78281    2.57(7)      185.0    2.355    2.784
  37816.     0.78305    2.48(7)      189.0    2.356    2.691
  37827.     0.78328    2.69(8)      164.6    2.356    2.618
  37839.     0.78352    2.58(8)      175.1    2.357    2.563
  37850.     0.78375    2.44(7)      204.4    2.358    2.528
  37861.     0.78399    2.49(7)      183.1    2.359    2.511
  37873.     0.78422    2.49(7)      187.0    2.359    2.512
  37884.     0.78446    2.51(7)      182.5    2.360    2.535
  37895.     0.78469    2.48(7)      198.9    2.361    2.584
  37907.     0.78493    2.69(8)      177.7    2.362    2.660
  37918.     0.78516    2.61(7)      188.5    2.362    2.757
  37929.     0.78540    2.78(8)      171.9    2.363    2.853
  37941.     0.78563    2.89(8)      160.5    2.364    2.915
  37952.     0.78587    2.85(8)      163.8    2.365    2.918
  37964.     0.78611    2.82(8)      166.0    2.365    2.869
  37975.     0.78634    2.69(8)      175.8    2.366    2.792
  37986.     0.78658    2.70(8)      175.4    2.367    2.709
  37998.     0.78681    2.50(7)      194.2    2.367    2.634
  38009.     0.78705    2.54(7)      194.6    2.368    2.574
  38021.     0.78729    2.50(7)      195.2    2.369    2.528
  38032.     0.78752    2.53(7)      192.5    2.370    2.496
  38043.     0.78776    2.49(7)      186.7    2.370    2.473
  38055.     0.78799    2.41(7)      196.9    2.371    2.461
  38066.     0.78823    2.55(7)      189.7    2.372    2.456
  38078.     0.78847    2.48(7)      191.3    2.372    2.460
  38089.     0.78870    2.50(7)      191.5    2.373    2.473
  38101.     0.78894    2.42(7)      193.1    2.374    2.496
  38112.     0.78918    2.38(7)      194.1    2.375    2.525
  38123.     0.78941    2.42(7)      200.6    2.375    2.556
  38135.     0.78965    2.63(8)      176.2    2.376    2.577
  38146.     0.78989    2.51(7)      198.7    2.377    2.580
  38158.     0.79012    2.48(7)      199.1    2.377    2.565
  38169.     0.79036    2.44(7)      198.3    2.378    2.540
  38181.     0.79060    2.45(7)      207.1    2.379    2.513
  38192.     0.79084    2.39(7)      210.2    2.379    2.488
  38204.     0.79107    2.45(7)      199.5    2.380    2.468
  38215.     0.79131    2.50(7)      190.5    2.381    2.453
  38226.     0.79155    2.56(7)      191.6    2.381    2.442
  38238.     0.79179    2.44(7)      200.0    2.382    2.436
  38249.     0.79202    2.54(7)      194.9    2.383    2.433
  38261.     0.79226    2.52(7)      194.6    2.384    2.434
  38272.     0.79250    2.51(7)      198.5    2.384    2.439
  38284.     0.79274    2.36(7)      211.5    2.385    2.449
  38295.     0.79297    2.42(7)      213.4    2.386    2.464
  38307.     0.79321    2.43(7)      211.3    2.386    2.484
  38318.     0.79345    2.60(7)      189.3    2.387    2.504
  38330.     0.79369    2.62(7)      188.2    2.388    2.520
  38341.     0.79393    2.57(7)      194.2    2.388    2.525
  38353.     0.79416    2.50(7)      198.4    2.389    2.520
  38364.     0.79440    2.58(7)      190.8    2.390    2.511
  38376.     0.79464    2.54(7)      194.6    2.390    2.501
  38387.     0.79488    2.59(7)      194.6    2.391    2.493
  38399.     0.79512    2.43(7)      204.2    2.392    2.489
  38410.     0.79536    2.50(7)      203.4    2.392    2.490
  38422.     0.79560    2.54(7)      197.1    2.393    2.498
  38433.     0.79583    2.53(7)      199.8    2.394    2.514
  38445.     0.79607    2.57(7)      194.7    2.394    2.545
  38456.     0.79631    2.57(7)      198.0    2.395    2.603
  38468.     0.79655    2.65(7)      194.9    2.396    2.704
  38480.     0.79679    3.00(8)      173.1    2.396    2.868
  38491.     0.79703    3.01(8)      165.6    2.397    3.109
  38503.     0.79727    3.27(8)      148.0    2.398    3.420
  38514.     0.79751    3.60(9)      135.7    2.398    3.760
  38526.     0.79775    3.97(9)      127.1    2.399    4.033
  38537.     0.79799    3.91(9)      121.0    2.400    4.137
  38549.     0.79823    3.80(9)      131.8    2.400    4.048
  38560.     0.79847    3.60(8)      139.8    2.401    3.831
  38572.     0.79870    3.29(8)      152.6    2.401    3.566
  38584.     0.79894    3.09(8)      170.8    2.402    3.311
  38595.     0.79918    2.90(7)      179.8    2.403    3.095
  38607.     0.79942    2.94(8)      171.4    2.403    2.926
  38618.     0.79966    2.77(7)      186.5    2.404    2.802
  38630.     0.79990    2.69(7)      186.3    2.405    2.711
  38641.     0.80014    2.56(7)      207.8    2.405    2.645
  38653.     0.80038    2.37(7)      230.0    2.406    2.595
  38665.     0.80062    2.41(7)      224.7    2.407    2.557
  38676.     0.80086    2.58(7)      200.1    2.407    2.529
  38688.     0.80110    2.54(7)      214.1    2.408    2.508
  38699.     0.80134    2.49(7)      212.0    2.408    2.492
  38711.     0.80159    2.50(7)      208.2    2.409    2.480
  38723.     0.80183    2.49(7)      217.5    2.410    2.472
  38734.     0.80207    2.53(7)      209.2    2.410    2.466
  38746.     0.80231    2.55(7)      207.5    2.411    2.462
  38758.     0.80255    2.48(7)      213.8    2.412    2.459
  38769.     0.80279    2.52(7)      212.3    2.412    2.457
  38781.     0.80303    2.44(7)      222.4    2.413    2.457
  38792.     0.80327    2.48(7)      209.6    2.413    2.458
  38804.     0.80351    2.40(7)      223.6    2.414    2.461
  38816.     0.80375    2.45(7)      222.0    2.415    2.465
  38827.     0.80399    2.41(7)      235.7    2.415    2.471
  38839.     0.80424    2.50(7)      216.3    2.416    2.480
  38851.     0.80448    2.52(7)      211.8    2.417    2.492
  38862.     0.80472    2.61(7)      210.5    2.417    2.513
  38874.     0.80496    2.62(7)      210.3    2.418    2.550
  38886.     0.80520    2.69(7)      203.4    2.418    2.611
  38897.     0.80544    2.81(7)      187.4    2.419    2.703
  38909.     0.80568    2.88(7)      184.1    2.420    2.827
  38921.     0.80593    3.05(8)      172.2    2.420    2.966
  38932.     0.80617    3.05(8)      167.7    2.421    3.086
  38944.     0.80641    3.07(8)      175.9    2.421    3.145
  38956.     0.80665    3.03(7)      181.0    2.422    3.123
  38967.     0.80689    2.96(7)      182.0    2.423    3.043
  38979.     0.80714    2.91(7)      185.1    2.423    2.936
  38991.     0.80738    2.83(7)      191.4    2.424    2.830
  39002.     0.80762    2.62(7)      209.6    2.424    2.737
  39014.     0.80786    2.60(7)      211.0    2.425    2.664
  39026.     0.80810    2.56(7)      210.8    2.426    2.610
  39038.     0.80835    2.60(7)      215.0    2.426    2.570
  39049.     0.80859    2.52(7)      220.6    2.427    2.543
  39061.     0.80883    2.51(7)      219.0    2.427    2.525
  39073.     0.80908    2.42(7)      230.0    2.428    2.515
  39084.     0.80932    2.53(7)      222.4    2.429    2.513
  39096.     0.80956    2.53(7)      219.5    2.429    2.521
  39108.     0.80980    2.57(7)      210.9    2.430    2.538
  39120.     0.81005    2.56(7)      217.9    2.430    2.564
  39131.     0.81029    2.57(7)      213.3    2.431    2.594
  39143.     0.81053    2.51(7)      224.8    2.431    2.620
  39155.     0.81078    2.58(7)      210.5    2.432    2.631
  39167.     0.81102    2.52(7)      215.4    2.433    2.624
  39178.     0.81126    2.57(7)      215.5    2.433    2.603
  39190.     0.81151    2.48(7)      233.9    2.434    2.577
  39202.     0.81175    2.49(7)      229.5    2.434    2.552
  39214.     0.81199    2.49(7)      225.0    2.435    2.531
  39225.     0.81224    2.46(7)      235.8    2.436    2.514
  39237.     0.81248    2.48(7)      228.2    2.436    2.501
  39249.     0.81272    2.53(7)      221.8    2.437    2.490
  39261.     0.81297    2.45(7)      227.0    2.437    2.482
  39272.     0.81321    2.54(7)      222.4    2.438    2.476
  39284.     0.81346    2.55(7)      223.6    2.438    2.473
  39296.     0.81370    2.54(7)      217.5    2.439    2.471
  39308.     0.81394    2.58(7)      213.8    2.439    2.471
  39320.     0.81419    2.49(7)      216.9    2.440    2.473
  39331.     0.81443    2.54(7)      215.0    2.441    2.474
  39343.     0.81468    2.57(7)      213.1    2.441    2.475
  39355.     0.81492    2.51(7)      229.9    2.442    2.475
  39367.     0.81517    2.49(7)      221.2    2.442    2.474
  39379.     0.81541    2.44(7)      231.6    2.443    2.473
  39390.     0.81566    2.49(7)      222.0    2.443    2.472
  39402.     0.81590    2.47(7)      225.4    2.444    2.473
  39414.     0.81615    2.53(7)      222.4    2.445    2.472
  39426.     0.81639    2.53(7)      214.5    2.445    2.474
  39438.     0.81664    2.57(7)      216.9    2.446    2.477
  39450.     0.81688    2.53(7)      222.2    2.446    2.480
  39461.     0.81713    2.54(7)      217.0    2.447    2.485
  39473.     0.81737    2.53(7)      233.9    2.447    2.493
  39485.     0.81762    2.56(7)      215.9    2.448    2.505
  39497.     0.81786    2.55(7)      230.6    2.448    2.526
  39509.     0.81811    2.59(7)      219.0    2.449    2.561
  39521.     0.81835    2.58(7)      222.4    2.449    2.617
  39532.     0.81860    2.77(7)      198.0    2.450    2.698
  39544.     0.81884    2.85(7)      195.5    2.451    2.800
  39556.     0.81909    2.91(7)      195.5    2.451    2.910
  39568.     0.81933    3.01(7)      194.4    2.452    2.995
  39580.     0.81958    2.98(7)      190.9    2.452    3.023
  39592.     0.81983    2.85(7)      203.0    2.453    2.991
  39604.     0.82007    2.82(7)      213.3    2.453    2.921
  39616.     0.82032    2.79(7)      211.9    2.454    2.839
  39627.     0.82056    2.75(7)      208.5    2.454    2.762
  39639.     0.82081    2.65(7)      221.3    2.455    2.699
  39651.     0.82106    2.69(7)      213.2    2.455    2.651
  39663.     0.82130    2.64(7)      216.6    2.456    2.617
  39675.     0.82155    2.57(7)      226.7    2.456    2.597
  39687.     0.82180    2.54(7)      233.6    2.457    2.587
  39699.     0.82204    2.60(7)      223.9    2.457    2.590
  39711.     0.82229    2.64(7)      224.2    2.458    2.609
  39723.     0.82254    2.77(7)      214.3    2.459    2.652
  39735.     0.82278    2.90(7)      203.7    2.459    2.733
  39746.     0.82303    2.93(7)      201.6    2.460    2.863
  39758.     0.82328    3.18(7)      183.5    2.460    3.048
  39770.     0.82352    3.38(8)      173.1    2.461    3.275
  39782.     0.82377    3.52(8)      165.0    2.461    3.501
  39794.     0.82402    3.67(8)      156.3    2.462    3.651
  39806.     0.82427    3.77(8)      157.7    2.462    3.670
  39818.     0.82451    3.57(8)      175.8    2.463    3.568
  39830.     0.82476    3.38(7)      186.7    2.463    3.399
  39842.     0.82501    3.32(7)      188.8    2.464    3.214
  39854.     0.82526    3.13(7)      198.3    2.464    3.045
  39866.     0.82550    3.10(7)      201.2    2.465    2.907
  39878.     0.82575    3.01(7)      200.5    2.465    2.801
  39890.     0.82600    3.00(7)      199.2    2.466    2.723
  39902.     0.82625    2.78(7)      216.2    2.466    2.668
  39914.     0.82649    2.87(7)      205.1    2.467    2.630
  39926.     0.82674    2.84(7)      205.6    2.467    2.606
  39938.     0.82699    2.84(7)      204.4    2.468    2.594
  39950.     0.82724    2.75(7)      210.4    2.468    2.596
  39962.     0.82749    2.70(7)      212.7    2.469    2.613
  39974.     0.82773    2.75(7)      188.3    2.469    2.648
  39986.     0.82798    2.70(7)      182.1    2.470    2.700
  39998.     0.82823    2.73(8)      165.4    2.470    2.763
  40010.     0.82848    2.81(8)      147.5    2.471    2.821
  40022.     0.82873    2.81(8)      141.8    2.471    2.852
  40034.     0.82898    2.78(8)      149.5    2.472    2.846
  40046.     0.82923    2.77(8)      148.7    2.472    2.812
  40058.     0.82947    2.57(8)      167.3    2.473    2.763
  40070.     0.82972    2.55(8)      172.6    2.473    2.712
  40082.     0.82997    2.55(8)      165.8    2.474    2.666
  40094.     0.83022    2.45(8)      171.1    2.474    2.629
  40106.     0.83047    2.53(8)      171.9    2.475    2.602
  40118.     0.83072    2.45(8)      173.4    2.475    2.584
  40130.     0.83097    2.52(8)      166.8    2.476    2.574
  40142.     0.83122    2.45(8)      173.2    2.476    2.572
  40154.     0.83147    2.41(8)      173.8    2.477    2.579
  40166.     0.83172    2.62(8)      160.2    2.477    2.600
  40178.     0.83197    2.62(8)      165.5    2.478    2.644
  40190.     0.83222    2.80(8)      152.9    2.478    2.718
  40202.     0.83247    2.84(8)      148.6    2.479    2.830
  40214.     0.83272    2.92(8)      145.1    2.479    2.976
  40226.     0.83297    2.87(8)      151.0    2.480    3.137
  40238.     0.83322    3.06(9)      136.5    2.480    3.267
  40250.     0.83347    2.97(8)      145.9    2.481    3.317
  40262.     0.83372    3.02(8)      144.2    2.481    3.275
  40275.     0.83397    2.96(8)      146.8    2.481    3.171
  40287.     0.83422    2.82(8)      153.1    2.482    3.044
  40299.     0.83447    2.84(8)      154.0    2.482    2.922
  40311.     0.83472    2.66(8)      173.6    2.483    2.820
  40323.     0.83497    2.74(8)      161.2    2.483    2.738
  40335.     0.83522    2.58(8)      165.3    2.484    2.677
  40347.     0.83547    2.50(7)      183.7    2.484    2.632
  40359.     0.83572    2.50(7)      178.1    2.485    2.599
  40371.     0.83597    2.55(8)      175.5    2.485    2.576
  40383.     0.83622    2.52(8)      175.4    2.486    2.559
  40396.     0.83647    2.59(8)      169.9    2.486    2.547
  40408.     0.83672    2.57(8)      173.6    2.487    2.538
  40420.     0.83697    2.60(8)      176.6    2.487    2.531
  40432.     0.83723    2.59(8)      175.6    2.488    2.527
  40444.     0.83748    2.50(7)      190.2    2.488    2.523
  40456.     0.83773    2.55(8)      177.5    2.489    2.520
  40468.     0.83798    2.45(7)      194.1    2.489    2.519
  40480.     0.83823    2.41(7)      191.9    2.489    2.517
  40493.     0.83848    2.55(7)      191.4    2.490    2.517
  40505.     0.83873    2.51(7)      195.4    2.490    2.517
  40517.     0.83899    2.57(7)      194.2    2.491    2.517
  40529.     0.83924    2.56(7)      195.4    2.491    2.518
  40541.     0.83949    2.54(7)      205.5    2.492    2.519
  40553.     0.83974    2.50(7)      220.4    2.492    2.521
  40566.     0.83999    2.67(7)      196.1    2.493    2.523
  40578.     0.84024    2.61(7)      211.1    2.493    2.525
  40590.     0.84050    2.58(7)      218.8    2.494    2.529
  40602.     0.84075    2.56(7)      224.5    2.494    2.534
  40614.     0.84100    2.56(7)      231.3    2.494    2.541
  40626.     0.84125    2.48(6)      245.4    2.495    2.555
  40639.     0.84151    2.55(6)      246.9    2.495    2.577
  40651.     0.84176    2.63(7)      225.9    2.496    2.615
  40663.     0.84201    2.73(7)      216.1    2.496    2.672
  40675.     0.84226    2.67(7)      228.2    2.497    2.748
  40687.     0.84252    2.75(7)      227.0    2.497    2.838
  40700.     0.84277    2.77(7)      228.4    2.498    2.921
  40712.     0.84302    2.95(7)      208.4    2.498    2.969
  40724.     0.84328    2.82(7)      220.2    2.498    2.965
  40736.     0.84353    2.81(7)      214.7    2.499    2.919
  40748.     0.84378    2.72(7)      232.0    2.499    2.853
  40761.     0.84403    2.66(6)      244.2    2.500    2.785
  40773.     0.84429    2.61(6)      239.4    2.500    2.725
  40785.     0.84454    2.67(7)      233.0    2.501    2.677
  40797.     0.84479    2.57(6)      251.1    2.501    2.643
  40810.     0.84505    2.59(6)      240.6    2.502    2.620
  40822.     0.84530    2.72(7)      224.0    2.502    2.607
  40834.     0.84555    2.59(6)      248.4    2.502    2.599
  40846.     0.84581    2.54(6)      251.9    2.503    2.593
  40859.     0.84606    2.63(6)      237.7    2.503    2.589
  40871.     0.84632    2.55(6)      253.9    2.504    2.587
  40883.     0.84657    2.55(6)      242.1    2.504    2.591
  40895.     0.84682    2.63(6)      238.4    2.505    2.603
  40908.     0.84708    2.71(7)      231.0    2.505    2.624
  40920.     0.84733    2.64(6)      238.4    2.505    2.654
  40932.     0.84759    2.64(7)      236.5    2.506    2.687
  40944.     0.84784    2.61(6)      247.0    2.506    2.715
  40957.     0.84810    2.69(7)      235.7    2.507    2.727
  40969.     0.84835    2.68(7)      228.8    2.507    2.721
  40981.     0.84860    2.57(6)      241.8    2.508    2.703
  40994.     0.84886    2.60(6)      241.5    2.508    2.682
  41006.     0.84911    2.71(7)      223.0    2.508    2.663
  41018.     0.84937    2.63(6)      251.3    2.509    2.650
  41031.     0.84962    2.56(6)      252.4    2.509    2.644
  41043.     0.84988    2.66(6)      239.0    2.510    2.646
  41055.     0.85013    2.56(6)      253.9    2.510    2.654
  41067.     0.85039    2.65(6)      238.8    2.510    2.668
  41080.     0.85064    2.71(7)      235.6    2.511    2.691
  41092.     0.85090    2.82(7)      222.1    2.511    2.729
  41104.     0.85115    2.97(7)      210.7    2.512    2.796
  41117.     0.85141    2.97(7)      218.6    2.512    2.918
  41129.     0.85167    3.18(7)      200.5    2.513    3.125
  41141.     0.85192    3.59(8)      174.4    2.513    3.447
  41154.     0.85218    3.97(8)      167.4    2.513    3.896
  41166.     0.85243    4.64(9)      136.0    2.514    4.437
  41178.     0.85269    5.11(9)      124.6    2.514    4.963
  41191.     0.85294    5.53(9)      113.0    2.515    5.295
  41203.     0.85320    5.65(10)     108.7    2.515    5.314
  41216.     0.85346    5.20(9)      118.2    2.515    5.059
  41228.     0.85371    4.68(9)      138.2    2.516    4.656
  41240.     0.85397    4.26(8)      153.9    2.516    4.223
  41253.     0.85422    3.85(8)      157.5    2.517    3.832
  41265.     0.85448    3.53(7)      182.7    2.517    3.513
  41277.     0.85474    3.31(7)      195.9    2.517    3.269
  41290.     0.85499    3.13(7)      208.8    2.518    3.090
  41302.     0.85525    2.99(7)      225.2    2.518    2.961
  41315.     0.85551    2.95(7)      220.0    2.519    2.871
  41327.     0.85576    2.89(7)      229.4    2.519    2.810
  41339.     0.85602    2.75(6)      237.5    2.520    2.773
  41352.     0.85628    2.77(7)      230.9    2.520    2.760
  41364.     0.85653    2.90(7)      216.4    2.520    2.774
  41377.     0.85679    2.84(7)      230.4    2.521    2.823
  41389.     0.85705    2.91(7)      227.6    2.521    2.914
  41401.     0.85730    2.95(7)      223.8    2.522    3.045
  41414.     0.85756    3.06(7)      212.2    2.522    3.203
  41426.     0.85782    3.17(7)      205.4    2.522    3.349
  41439.     0.85808    3.30(7)      192.8    2.523    3.426
  41451.     0.85833    3.30(7)      200.0    2.523    3.408
  41464.     0.85859    3.24(7)      198.0    2.523    3.313
  41476.     0.85885    3.23(7)      194.0    2.524    3.183
  41488.     0.85911    3.01(7)      215.4    2.524    3.049
  41501.     0.85936    2.81(7)      234.5    2.525    2.932
  41513.     0.85962    2.84(7)      229.7    2.525    2.837
  41526.     0.85988    2.70(6)      241.5    2.525    2.766
  41538.     0.86014    2.78(7)      227.4    2.526    2.713
  41551.     0.86040    2.61(6)      245.3    2.526    2.676
  41563.     0.86065    2.55(6)      247.1    2.527    2.649
  41576.     0.86091    2.64(6)      244.6    2.527    2.630
  41588.     0.86117    2.65(6)      245.0    2.527    2.617
  41601.     0.86143    2.64(6)      239.8    2.528    2.610
  41613.     0.86169    2.65(6)      249.5    2.528    2.609
  41626.     0.86195    2.78(7)      225.1    2.529    2.616
  41638.     0.86221    2.62(6)      248.3    2.529    2.631
  41651.     0.86246    2.71(7)      228.1    2.529    2.657
  41663.     0.86272    2.69(6)      239.9    2.530    2.691
  41676.     0.86298    2.72(7)      229.0    2.530    2.728
  41688.     0.86324    2.64(6)      237.4    2.530    2.757
  41701.     0.86350    2.79(7)      229.7    2.531    2.767
  41713.     0.86376    2.68(7)      235.2    2.531    2.755
  41726.     0.86402    2.72(6)      238.6    2.532    2.731
  41738.     0.86428    2.68(6)      246.3    2.532    2.701
  41751.     0.86454    2.62(6)      242.4    2.532    2.674
  41763.     0.86480    2.60(6)      249.3    2.533    2.649
  41776.     0.86506    2.61(6)      253.2    2.533    2.630
  41788.     0.86532    2.58(6)      249.6    2.534    2.616
  41801.     0.86557    2.63(6)      257.2    2.534    2.606
  41813.     0.86583    2.51(6)      267.7    2.534    2.599
  41826.     0.86609    2.52(6)      265.9    2.535    2.595
  41838.     0.86635    2.56(6)      256.8    2.535    2.594
  41851.     0.86661    2.60(6)      247.0    2.535    2.596
  41863.     0.86687    2.58(6)      249.8    2.536    2.603
  41876.     0.86713    2.64(6)      240.9    2.536    2.615
  41889.     0.86739    2.63(6)      249.9    2.536    2.637
  41901.     0.86765    2.73(7)      231.6    2.537    2.667
  41914.     0.86792    2.70(6)      240.0    2.537    2.707
  41926.     0.86818    2.77(6)      247.3    2.538    2.751
  41939.     0.86844    2.77(7)      235.5    2.538    2.789
  41951.     0.86870    2.81(6)      240.3    2.538    2.807
  41964.     0.86896    2.85(7)      218.3    2.539    2.802
  41977.     0.86922    2.81(7)      228.6    2.539    2.779
  41989.     0.86948    2.84(7)      227.0    2.539    2.750
  42002.     0.86974    2.76(6)      243.0    2.540    2.722
  42014.     0.87000    2.74(6)      242.3    2.540    2.699
  42027.     0.87026    2.77(6)      237.3    2.541    2.684
  42040.     0.87052    2.75(6)      241.2    2.541    2.677
  42052.     0.87078    2.90(7)      233.3    2.541    2.678
  42065.     0.87105    2.86(7)      227.6    2.542    2.686
  42077.     0.87131    2.93(7)      216.7    2.542    2.702
  42090.     0.87157    3.10(7)      199.3    2.542    2.729
  42103.     0.87183    3.10(7)      198.5    2.543    2.770
  42115.     0.87209    3.16(7)      197.7    2.543    2.836
  42128.     0.87235    3.20(7)      202.0    2.543    2.948
  42141.     0.87261    3.29(7)      196.7    2.544    3.133
  42153.     0.87288    3.61(8)      177.0    2.544    3.432
  42166.     0.87314    3.80(8)      172.6    2.545    3.864
  42179.     0.87340    4.44(8)      147.0    2.545    4.415
  42191.     0.87366    5.12(9)      123.0    2.545    5.000
  42204.     0.87392    5.45(9)      118.6    2.546    5.448
  42217.     0.87419    5.75(10)     110.5    2.546    5.588
  42229.     0.87445    5.25(9)      123.7    2.546    5.402
  42242.     0.87471    4.91(9)      134.0    2.547    5.009
  42255.     0.87497    4.68(9)      136.3    2.547    4.542
  42267.     0.87524    3.93(8)      172.7    2.547    4.096
  42280.     0.87550    3.78(8)      174.0    2.548    3.720
  42293.     0.87576    3.50(7)      184.7    2.548    3.425
  42305.     0.87602    3.25(7)      202.1    2.548    3.204
  42318.     0.87629    3.18(7)      202.8    2.549    3.043
  42331.     0.87655    3.04(7)      211.5    2.549    2.927
  42343.     0.87681    2.97(7)      230.8    2.549    2.842
  42356.     0.87708    2.99(7)      225.9    2.550    2.781
  42369.     0.87734    3.02(7)      209.8    2.550    2.736
  42381.     0.87760    2.91(7)      223.6    2.551    2.702
  42394.     0.87787    2.74(6)      242.9    2.551    2.678
  42407.     0.87813    2.86(7)      226.4    2.551    2.659
  42420.     0.87839    2.97(7)      219.4    2.552    2.646
  42432.     0.87866    2.83(7)      231.1    2.552    2.635
  42445.     0.87892    2.80(7)      233.5    2.552    2.627
  42458.     0.87918    2.66(6)      264.9    2.553    2.622
  42471.     0.87945    2.59(6)      262.0    2.553    2.617
  42483.     0.87971    2.74(6)      240.9    2.553    2.614
  42496.     0.87998    2.63(6)      257.5    2.554    2.612
  42509.     0.88024    2.61(6)      262.3    2.554    2.611
  42522.     0.88050    2.60(6)      260.7    2.554    2.611
  42534.     0.88077    2.65(6)      256.7    2.555    2.612
  42547.     0.88103    2.71(6)      245.2    2.555    2.613
  42560.     0.88130    2.68(6)      250.7    2.555    2.615
  42573.     0.88156    2.61(6)      252.5    2.556    2.619
  42585.     0.88183    2.61(6)      260.0    2.556    2.624
  42598.     0.88209    2.65(6)      255.6    2.556    2.630
  42611.     0.88235    2.69(6)      245.1    2.557    2.639
  42624.     0.88262    2.71(6)      242.4    2.557    2.651
  42637.     0.88288    2.76(7)      231.9    2.557    2.671
  42649.     0.88315    2.59(6)      266.0    2.558    2.702
  42662.     0.88341    2.84(6)      241.0    2.558    2.756
  42675.     0.88368    2.87(7)      231.7    2.558    2.851
  42688.     0.88394    3.17(7)      208.0    2.559    3.006
  42700.     0.88421    3.59(7)      184.4    2.559    3.237
  42713.     0.88447    3.64(7)      190.6    2.559    3.542
  42726.     0.88474    4.08(8)      164.7    2.560    3.883
  42739.     0.88501    4.28(8)      153.0    2.560    4.172
  42752.     0.88527    4.46(8)      145.6    2.560    4.299
  42765.     0.88554    4.44(8)      153.4    2.561    4.230
  42777.     0.88580    4.23(8)      152.8    2.561    4.024
  42790.     0.88607    3.82(8)      170.0    2.561    3.761
  42803.     0.88633    3.46(7)      194.2    2.562    3.501
  42816.     0.88660    3.25(7)      204.7    2.562    3.278
  42829.     0.88687    3.08(7)      220.7    2.562    3.103
  42842.     0.88713    2.86(6)      242.2    2.563    2.972
  42854.     0.88740    2.83(6)      242.2    2.563    2.879
  42867.     0.88766    2.76(6)      249.5    2.563    2.815
  42880.     0.88793    2.74(6)      248.7    2.564    2.773
  42893.     0.88820    2.66(6)      261.9    2.564    2.744
  42906.     0.88846    2.73(6)      243.9    2.564    2.723
  42919.     0.88873    2.66(6)      249.8    2.565    2.706
  42932.     0.88900    2.78(7)      234.1    2.565    2.694
  42945.     0.88926    2.67(6)      254.2    2.565    2.690
  42957.     0.88953    2.71(6)      251.3    2.566    2.698
  42970.     0.88980    2.77(6)      239.9    2.566    2.720
  42983.     0.89006    2.75(6)      245.9    2.566    2.759
  42996.     0.89033    2.79(7)      234.0    2.567    2.810
  43009.     0.89060    2.73(6)      248.1    2.567    2.862
  43022.     0.89087    2.83(6)      239.9    2.567    2.897
  43035.     0.89113    2.94(7)      230.0    2.568    2.899
  43048.     0.89140    2.90(7)      225.1    2.568    2.872
  43061.     0.89167    2.70(6)      253.1    2.568    2.827
  43074.     0.89194    2.83(7)      235.3    2.569    2.779
  43086.     0.89220    2.73(6)      241.6    2.569    2.736
  43099.     0.89247    2.79(7)      228.8    2.569    2.700
  43112.     0.89274    2.69(6)      243.2    2.570    2.672
  43125.     0.89301    2.59(6)      259.4    2.570    2.652
  43138.     0.89327    2.69(6)      240.7    2.570    2.638
  43151.     0.89354    2.54(6)      268.0    2.571    2.626
  43164.     0.89381    2.61(6)      256.0    2.571    2.618
  43177.     0.89408    2.64(6)      252.8    2.571    2.614
  43190.     0.89435    2.55(6)      266.3    2.571    2.611
  43203.     0.89462    2.62(6)      254.0    2.572    2.609
  43216.     0.89488    2.63(6)      255.8    2.572    2.608
  43229.     0.89515    2.73(6)      253.6    2.572    2.610
  43242.     0.89542    2.64(6)      256.8    2.573    2.614
  43255.     0.89569    2.70(6)      249.9    2.573    2.621
  43268.     0.89596    2.70(6)      243.4    2.573    2.632
  43281.     0.89623    2.59(6)      255.8    2.574    2.645
  43294.     0.89650    2.64(6)      249.2    2.574    2.657
  43307.     0.89677    2.69(6)      243.0    2.574    2.663
  43320.     0.89703    2.65(6)      258.9    2.575    2.663
  43333.     0.89730    2.64(6)      248.9    2.575    2.657
  43346.     0.89757    2.66(6)      254.1    2.575    2.649
  43359.     0.89784    2.65(6)      257.2    2.576    2.640
  43372.     0.89811    2.67(6)      252.6    2.576    2.634
  43385.     0.89838    2.70(6)      241.8    2.576    2.630
  43398.     0.89865    2.66(6)      237.0    2.577    2.627
  43411.     0.89892    2.60(6)      259.0    2.577    2.627
  43424.     0.89919    2.73(6)      241.9    2.577    2.629
  43437.     0.89946    2.83(6)      240.8    2.577    2.633
  43450.     0.89973    2.54(6)      279.6    2.578    2.638
  43463.     0.90000    2.64(6)      258.5    2.578    2.647
  43476.     0.90027    2.83(7)      230.2    2.578    2.660
  43489.     0.90054    2.72(6)      250.6    2.579    2.681
  43502.     0.90081    2.82(6)      241.1    2.579    2.719
  43515.     0.90108    2.87(7)      232.5    2.579    2.784
  43528.     0.90135    2.94(7)      231.2    2.580    2.892
  43541.     0.90162    3.08(7)      221.2    2.580    3.059
  43554.     0.90189    3.26(7)      209.5    2.580    3.277
  43567.     0.90216    3.62(7)      182.9    2.581    3.527
  43580.     0.90243    3.72(7)      181.1    2.581    3.746
  43593.     0.90270    3.95(8)      168.1    2.581    3.853
  43607.     0.90297    3.96(8)      163.4    2.581    3.818
  43620.     0.90325    3.78(8)      172.9    2.582    3.676
  43633.     0.90352    3.52(7)      186.9    2.582    3.489
  43646.     0.90379    3.31(7)      208.5    2.582    3.301
  43659.     0.90406    3.10(7)      217.9    2.583    3.140
  43672.     0.90433    2.96(7)      229.6    2.583    3.016
  43685.     0.90460    2.95(7)      228.8    2.583    2.926
  43698.     0.90487    2.78(6)      242.7    2.584    2.863
  43711.     0.90514    2.79(6)      248.0    2.584    2.822
  43724.     0.90542    2.66(6)      260.8    2.584    2.793
  43738.     0.90569    2.84(7)      231.5    2.585    2.770
  43751.     0.90596    2.74(6)      238.1    2.585    2.752
  43764.     0.90623    2.76(6)      240.4    2.585    2.742
  43777.     0.90650    2.69(6)      250.2    2.585    2.743
  43790.     0.90678    2.69(6)      256.1    2.586    2.759
  43803.     0.90705    2.87(7)      233.6    2.586    2.798
  43816.     0.90732    2.90(6)      237.0    2.586    2.876
  43829.     0.90759    3.01(7)      227.5    2.587    3.005
  43843.     0.90786    3.29(7)      205.1    2.587    3.194
  43856.     0.90814    3.47(7)      189.9    2.587    3.438
  43869.     0.90841    3.84(8)      169.9    2.588    3.697
  43882.     0.90868    3.91(8)      166.0    2.588    3.893
  43895.     0.90895    3.99(8)      171.6    2.588    3.950
  43908.     0.90923    3.88(8)      173.6    2.588    3.863
  43922.     0.90950    3.76(7)      178.3    2.589    3.685
  43935.     0.90977    3.49(7)      188.4    2.589    3.477
  43948.     0.91005    3.26(7)      203.5    2.589    3.280
  43961.     0.91032    2.99(7)      233.5    2.590    3.115
  43974.     0.91059    2.93(7)      227.6    2.590    2.987
  43988.     0.91086    2.90(7)      231.7    2.590    2.892
  44001.     0.91114    2.90(7)      228.0    2.591    2.823
  44014.     0.91141    2.83(7)      229.6    2.591    2.773
  44027.     0.91169    2.76(7)      235.0    2.591    2.737
  44040.     0.91196    2.65(6)      247.7    2.591    2.712
  44054.     0.91223    2.68(6)      249.7    2.592    2.694
  44067.     0.91251    2.72(6)      245.4    2.592    2.681
  44080.     0.91278    2.65(6)      259.5    2.592    2.672
  44093.     0.91305    2.58(6)      273.0    2.593    2.666
  44106.     0.91333    2.72(6)      262.7    2.593    2.664
  44120.     0.91360    2.65(6)      265.7    2.593    2.663
  44133.     0.91388    2.64(6)      246.3    2.593    2.666
  44146.     0.91415    2.60(6)      272.6    2.594    2.672
  44159.     0.91442    2.66(6)      257.8    2.594    2.681
  44173.     0.91470    2.63(6)      259.7    2.594    2.691
  44186.     0.91497    2.80(7)      234.3    2.595    2.701
  44199.     0.91525    2.70(6)      248.3    2.595    2.707
  44212.     0.91552    2.57(6)      271.0    2.595    2.711
  44226.     0.91580    2.70(6)      254.6    2.596    2.715
  44239.     0.91607    2.67(6)      255.1    2.596    2.722
  44252.     0.91635    2.63(6)      256.8    2.596    2.731
  44265.     0.91662    2.65(6)      257.4    2.596    2.739
  44279.     0.91690    2.76(6)      246.4    2.597    2.743
  44292.     0.91717    2.74(6)      243.8    2.597    2.744
  44305.     0.91745    2.73(6)      258.0    2.597    2.746
  44319.     0.91772    2.77(6)      246.7    2.598    2.751
  44332.     0.91800    2.79(6)      241.4    2.598    2.761
  44345.     0.91827    2.80(7)      235.3    2.598    2.777
  44359.     0.91855    2.85(7)      235.0    2.598    2.803
  44372.     0.91882    2.90(7)      231.8    2.599    2.843
  44385.     0.91910    3.11(7)      208.2    2.599    2.911
  44398.     0.91938    3.26(7)      207.6    2.599    3.028
  44412.     0.91965    3.41(7)      199.3    2.600    3.235
  44425.     0.91993    3.90(8)      174.8    2.600    3.582
  44438.     0.92020    4.55(8)      148.4    2.600    4.116
  44452.     0.92048    5.18(9)      129.8    2.600    4.849
  44465.     0.92076    6.05(9)      114.2    2.601    5.714
  44478.     0.92103    7.01(10)     98.0     2.601    6.521
  44492.     0.92131    7.47(11)     89.5     2.601    6.987
  44505.     0.92158    7.54(11)     90.3     2.602    6.952
  44518.     0.92186    6.94(10)     97.2     2.602    6.507
  44532.     0.92214    6.23(10)     110.4    2.602    5.852
  44545.     0.92241    5.29(9)      130.7    2.602    5.167
  44559.     0.92269    4.74(8)      141.5    2.603    4.556
  44572.     0.92297    4.24(8)      161.5    2.603    4.063
  44585.     0.92325    3.80(7)      180.2    2.603    3.688
  44599.     0.92352    3.43(7)      196.9    2.604    3.412
  44612.     0.92380    3.23(7)      209.3    2.604    3.212
  44625.     0.92408    3.15(7)      214.1    2.604    3.068
  44639.     0.92435    3.10(7)      223.0    2.604    2.963
  44652.     0.92463    2.99(7)      228.9    2.605    2.887
  44666.     0.92491    2.93(6)      244.5    2.605    2.831
  44679.     0.92519    2.80(6)      249.3    2.605    2.790
  44692.     0.92546    2.77(6)      248.1    2.606    2.758
  44706.     0.92574    2.66(6)      265.0    2.606    2.734
  44719.     0.92602    2.65(6)      263.1    2.606    2.716
  44733.     0.92630    2.80(6)      241.3    2.606    2.702
  44746.     0.92657    2.76(6)      237.2    2.607    2.690
  44759.     0.92685    2.69(6)      249.0    2.607    2.684
  44773.     0.92713    2.66(6)      257.3    2.607    2.677
  44786.     0.92741    2.72(6)      248.3    2.608    2.672
  44800.     0.92769    2.65(6)      256.4    2.608    2.668
  44813.     0.92797    2.68(6)      244.0    2.608    2.665
  44827.     0.92824    2.79(6)      238.7    2.608    2.664
  44840.     0.92852    2.57(6)      264.7    2.609    2.664
  44854.     0.92880    2.61(6)      267.2    2.609    2.665
  44867.     0.92908    2.73(6)      246.0    2.609    2.665
  44880.     0.92936    2.58(6)      268.6    2.610    2.663
  44894.     0.92964    2.65(6)      260.6    2.610    2.660
  44907.     0.92992    2.75(6)      246.5    2.610    2.655
  44921.     0.93020    2.67(6)      256.1    2.610    2.652
  44934.     0.93047    2.71(6)      252.6    2.611    2.650
  44948.     0.93075    2.69(6)      253.5    2.611    2.648
  44961.     0.93103    2.73(6)      244.0    2.611    2.647
  44975.     0.93131    2.71(6)      256.3    2.612    2.647
  44988.     0.93159    2.65(6)      264.7    2.612    2.647
  45002.     0.93187    2.63(6)      255.8    2.612    2.648
  45015.     0.93215    2.65(6)      254.3    2.612    2.651
  45029.     0.93243    2.59(6)      264.8    2.613    2.656
  45042.     0.93271    2.58(6)      277.7    2.613    2.666
  45056.     0.93299    2.59(6)      268.1    2.613    2.683
  45069.     0.93327    2.67(6)      260.9    2.614    2.710
  45083.     0.93355    2.83(6)      243.0    2.614    2.747
  45096.     0.93383    2.88(6)      244.8    2.614    2.791
  45110.     0.93411    2.97(7)      236.4    2.614    2.832
  45123.     0.93439    2.93(7)      236.6    2.615    2.856
  45137.     0.93467    3.00(7)      231.9    2.615    2.855
  45151.     0.93495    2.92(7)      233.8    2.615    2.833
  45164.     0.93523    2.83(6)      245.5    2.615    2.800
  45178.     0.93551    2.68(6)      257.0    2.616    2.766
  45191.     0.93579    2.71(6)      263.3    2.616    2.736
  45205.     0.93607    2.71(6)      255.7    2.616    2.711
  45218.     0.93636    2.71(6)      247.7    2.617    2.693
  45232.     0.93664    2.73(6)      236.9    2.617    2.680
  45245.     0.93692    2.69(6)      252.5    2.617    2.671
  45259.     0.93720    2.66(6)      261.2    2.617    2.665
  45273.     0.93748    2.53(6)      268.1    2.618    2.662
  45286.     0.93776    2.60(6)      267.7    2.618    2.659
  45300.     0.93804    2.58(6)      271.3    2.618    2.659
  45313.     0.93832    2.65(6)      267.0    2.619    2.659
  45327.     0.93861    2.69(6)      251.9    2.619    2.661
  45341.     0.93889    2.67(6)      259.7    2.619    2.665
  45354.     0.93917    2.65(6)      254.6    2.619    2.672
  45368.     0.93945    2.69(6)      259.8    2.620    2.684
  45381.     0.93973    2.73(6)      253.1    2.620    2.704
  45395.     0.94001    2.69(6)      255.4    2.620    2.735
  45409.     0.94030    2.73(6)      248.9    2.620    2.777
  45422.     0.94058    2.75(6)      253.6    2.621    2.828
  45436.     0.94086    2.75(6)      248.3    2.621    2.876
  45449.     0.94114    2.78(6)      261.0    2.621    2.905
  45463.     0.94143    2.79(6)      248.5    2.622    2.906
  45477.     0.94171    2.84(6)      240.6    2.622    2.884
  45490.     0.94199    2.77(6)      249.1    2.622    2.850
  45504.     0.94227    2.65(6)      266.1    2.622    2.812
  45518.     0.94256    2.73(6)      254.6    2.623    2.780
  45531.     0.94284    2.71(6)      254.3    2.623    2.757
  45545.     0.94312    2.65(6)      267.7    2.623    2.742
  45559.     0.94340    2.69(6)      256.7    2.623    2.733
  45572.     0.94369    2.66(6)      260.6    2.624    2.730
  45586.     0.94397    2.72(6)      254.8    2.624    2.731
  45600.     0.94425    2.66(6)      262.8    2.624    2.738
  45613.     0.94454    2.76(6)      254.1    2.625    2.748
  45627.     0.94482    2.78(6)      248.0    2.625    2.764
  45641.     0.94510    2.90(7)      234.5    2.625    2.785
  45654.     0.94539    2.93(7)      235.5    2.625    2.816
  45668.     0.94567    2.99(7)      228.7    2.626    2.864
  45682.     0.94595    3.12(7)      222.6    2.626    2.946
  45696.     0.94624    3.26(7)      211.4    2.626    3.091
  45709.     0.94652    3.53(7)      197.5    2.626    3.338
  45723.     0.94681    4.06(8)      169.2    2.627    3.731
  45737.     0.94709    4.40(8)      160.8    2.627    4.292
  45750.     0.94737    5.29(9)      128.7    2.627    4.991
  45764.     0.94766    5.79(9)      119.2    2.628    5.704
  45778.     0.94794    6.48(10)     107.0    2.628    6.205
  45792.     0.94823    6.86(10)     98.6     2.628    6.307
  45805.     0.94851    6.38(10)     108.5    2.628    6.026
  45819.     0.94880    5.82(9)      119.4    2.629    5.516
  45833.     0.94908    5.03(8)      139.2    2.629    4.938
  45847.     0.94937    4.51(8)      156.4    2.629    4.402
  45860.     0.94965    4.08(8)      169.5    2.629    3.958
  45874.     0.94994    3.77(7)      181.9    2.630    3.616
  45888.     0.95022    3.47(7)      194.9    2.630    3.363
  45902.     0.95051    3.17(7)      220.1    2.630    3.179
  45915.     0.95079    3.03(7)      228.1    2.631    3.047
  45929.     0.95108    3.01(7)      232.0    2.631    2.952
  45943.     0.95136    2.95(7)      232.7    2.631    2.883
  45957.     0.95165    2.92(6)      237.5    2.631    2.833
  45970.     0.95193    2.79(6)      251.7    2.632    2.796
  45984.     0.95222    2.81(6)      245.9    2.632    2.768
  45998.     0.95250    2.78(6)      255.3    2.632    2.747
  46012.     0.95279    2.80(6)      241.3    2.632    2.732
  46026.     0.95308    2.76(6)      254.3    2.633    2.721
  46039.     0.95336    2.83(6)      246.2    2.633    2.714
  46053.     0.95365    2.74(6)      253.7    2.633    2.711
  46067.     0.95393    2.76(6)      252.8    2.634    2.711
  46081.     0.95422    2.76(6)      255.6    2.634    2.716
  46095.     0.95451    2.80(7)      232.4    2.634    2.723
  46109.     0.95479    2.72(6)      252.8    2.634    2.729
  46122.     0.95508    2.66(6)      263.7    2.635    2.731
  46136.     0.95537    2.72(6)      262.4    2.635    2.727
  46150.     0.95565    2.73(6)      248.2    2.635    2.719
  46164.     0.95594    2.78(6)      249.4    2.635    2.710
  46178.     0.95623    2.66(6)      263.5    2.636    2.701
  46192.     0.95651    2.60(6)      267.4    2.636    2.692
  46205.     0.95680    2.51(6)      288.2    2.636    2.686
  46219.     0.95709    2.75(6)      243.6    2.637    2.681
  46233.     0.95737    2.69(6)      259.9    2.637    2.678
  46247.     0.95766    2.81(6)      240.0    2.637    2.676
  46261.     0.95795    2.70(6)      255.9    2.637    2.675
  46275.     0.95824    2.66(6)      260.1    2.638    2.674
  46289.     0.95852    2.62(6)      265.0    2.638    2.675
  46303.     0.95881    2.65(6)      265.8    2.638    2.676
  46317.     0.95910    2.59(6)      275.6    2.638    2.678
  46330.     0.95939    2.63(6)      257.1    2.639    2.682
  46344.     0.95968    2.81(7)      233.8    2.639    2.687
  46358.     0.95996    2.70(6)      260.8    2.639    2.696
  46372.     0.96025    2.66(6)      260.5    2.640    2.711
  46386.     0.96054    2.71(6)      257.5    2.640    2.738
  46400.     0.96083    2.84(6)      248.1    2.640    2.783
  46414.     0.96112    2.87(6)      244.9    2.640    2.854
  46428.     0.96140    3.04(7)      228.0    2.641    2.953
  46442.     0.96169    2.97(6)      240.1    2.641    3.073
  46456.     0.96198    3.08(7)      232.7    2.641    3.189
  46470.     0.96227    3.04(7)      230.1    2.641    3.261
  46484.     0.96256    3.16(7)      211.2    2.642    3.263
  46497.     0.96285    3.21(7)      212.8    2.642    3.205
  46511.     0.96314    3.11(7)      221.5    2.642    3.116
  46525.     0.96343    3.00(7)      228.8    2.642    3.019
  46539.     0.96371    2.84(6)      248.0    2.643    2.933
  46553.     0.96400    2.88(6)      239.3    2.643    2.864
  46567.     0.96429    2.79(6)      250.6    2.643    2.811
  46581.     0.96458    2.75(6)      251.9    2.644    2.772
  46595.     0.96487    2.69(6)      262.7    2.644    2.745
  46609.     0.96516    2.78(7)      232.5    2.644    2.725
  46623.     0.96545    2.60(6)      273.9    2.644    2.712
  46637.     0.96574    2.65(6)      259.8    2.645    2.702
  46651.     0.96603    2.65(6)      261.3    2.645    2.696
  46665.     0.96632    2.65(6)      267.7    2.645    2.693
  46679.     0.96661    2.70(6)      258.4    2.645    2.691
  46693.     0.96690    2.67(6)      260.4    2.646    2.691
  46707.     0.96719    2.73(6)      248.4    2.646    2.694
  46721.     0.96748    2.74(6)      255.8    2.646    2.700
  46735.     0.96777    2.75(6)      252.7    2.647    2.712
  46749.     0.96806    2.70(6)      256.6    2.647    2.735
  46763.     0.96835    2.82(6)      244.4    2.647    2.771
  46777.     0.96864    2.78(6)      255.0    2.647    2.826
  46791.     0.96893    2.90(6)      240.5    2.648    2.895
  46805.     0.96922    2.85(6)      243.3    2.648    2.971
  46819.     0.96951    2.98(7)      231.1    2.648    3.034
  46833.     0.96980    2.96(6)      237.6    2.648    3.057
  46847.     0.97010    2.91(7)      235.7    2.649    3.037
  46862.     0.97039    2.89(7)      236.0    2.649    2.988
  46876.     0.97068    2.84(6)      249.1    2.649    2.928
  46890.     0.97097    2.76(6)      255.0    2.650    2.870
  46904.     0.97126    2.76(6)      258.3    2.650    2.821
  46918.     0.97155    2.80(6)      244.2    2.650    2.784
  46932.     0.97184    2.74(6)      248.3    2.650    2.757
  46946.     0.97214    2.62(6)      271.0    2.651    2.738
  46960.     0.97243    2.60(6)      280.8    2.651    2.725
  46974.     0.97272    2.73(6)      246.4    2.651    2.718
  46988.     0.97301    2.63(6)      260.0    2.651    2.713
  47002.     0.97330    2.72(6)      256.1    2.652    2.712
  47016.     0.97359    2.74(6)      258.6    2.652    2.714
  47030.     0.97389    2.67(6)      265.5    2.652    2.718
  47045.     0.97418    2.72(6)      260.6    2.652    2.724
  47059.     0.97447    2.70(6)      252.6    2.653    2.735
  47073.     0.97476    2.77(6)      238.9    2.653    2.754
  47087.     0.97506    2.80(6)      258.9    2.653    2.785
  47101.     0.97535    2.99(7)      236.1    2.654    2.841
  47115.     0.97564    3.07(7)      227.3    2.654    2.937
  47129.     0.97593    3.17(7)      217.1    2.654    3.092
  47143.     0.97623    3.40(7)      203.8    2.654    3.313
  47158.     0.97652    3.79(7)      185.5    2.655    3.593
  47172.     0.97681    4.13(8)      167.4    2.655    3.883
  47186.     0.97711    4.46(8)      153.2    2.655    4.096
  47200.     0.97740    4.42(8)      159.6    2.655    4.153
  47214.     0.97769    4.32(8)      160.5    2.656    4.051
  47228.     0.97799    4.06(8)      170.4    2.656    3.850
  47243.     0.97828    3.79(7)      181.5    2.656    3.616
  47257.     0.97857    3.53(7)      197.5    2.657    3.395
  47271.     0.97887    3.29(7)      217.1    2.657    3.211
  47285.     0.97916    3.11(7)      227.9    2.657    3.068
  47299.     0.97945    3.00(7)      235.8    2.657    2.962
  47313.     0.97975    3.01(7)      215.4    2.658    2.886
  47328.     0.98004    2.84(6)      245.2    2.658    2.831
  47342.     0.98034    2.85(6)      245.6    2.658    2.792
  47356.     0.98063    2.77(6)      248.9    2.658    2.763
  47370.     0.98092    2.77(6)      246.3    2.659    2.743
  47384.     0.98122    2.74(6)      256.5    2.659    2.727
  47399.     0.98151    2.81(6)      245.1    2.659    2.716
  47413.     0.98181    2.83(6)      244.7    2.660    2.707
  47427.     0.98210    2.76(6)      246.5    2.660    2.701
  47441.     0.98240    2.69(6)      265.4    2.660    2.696
  47456.     0.98269    2.69(6)      259.2    2.660    2.692
  47470.     0.98299    2.79(6)      249.0    2.661    2.689
  47484.     0.98328    2.72(6)      253.1    2.661    2.686
  47498.     0.98358    2.68(6)      256.9    2.661    2.684
  47513.     0.98387    2.66(6)      263.5    2.661    2.682
  47527.     0.98417    2.72(6)      250.4    2.662    2.681
  47541.     0.98446    2.74(6)      256.5    2.662    2.680
  47555.     0.98476    2.68(6)      252.7    2.662    2.679
  47570.     0.98505    2.69(6)      261.2    2.662    2.679
  47584.     0.98535    2.62(6)      271.5    2.663    2.678
  47598.     0.98564    2.61(6)      275.0    2.663    2.678
  47612.     0.98594    2.62(6)      266.6    2.663    2.678
  47627.     0.98624    2.66(6)      266.1    2.664    2.678
  47641.     0.98653    2.82(6)      249.9    2.664    2.678
  47655.     0.98683    2.86(7)      231.7    2.664    2.678
  47670.     0.98712    2.73(6)      244.2    2.664    2.679
  47684.     0.98742    2.67(6)      257.2    2.665    2.679
  47698.     0.98772    2.61(6)      265.9    2.665    2.680
  47713.     0.98801    2.66(6)      265.4    2.665    2.681
  47727.     0.98831    2.75(6)      250.2    2.665    2.682
  47741.     0.98860    2.73(6)      257.7    2.666    2.683
  47755.     0.98890    2.68(6)      255.9    2.666    2.685
  47770.     0.98920    2.67(6)      256.8    2.666    2.687
  47784.     0.98950    2.72(6)      251.3    2.667    2.690
  47798.     0.98979    2.67(6)      253.6    2.667    2.695
  47813.     0.99009    2.64(6)      276.4    2.667    2.703
  47827.     0.99039    2.76(6)      248.6    2.667    2.714
  47842.     0.99068    2.64(6)      261.5    2.668    2.731
  47856.     0.99098    2.68(6)      248.7    2.668    2.755
  47870.     0.99128    2.69(6)      254.8    2.668    2.786
  47885.     0.99158    2.79(6)      250.3    2.668    2.828
  47899.     0.99187    2.75(6)      239.3    2.669    2.884
  47913.     0.99217    2.87(6)      238.2    2.669    2.952
  47928.     0.99247    3.02(7)      222.8    2.669    3.021
  47942.     0.99277    2.99(7)      220.7    2.670    3.067
  47956.     0.99306    2.93(7)      230.4    2.670    3.072
  47971.     0.99336    2.77(6)      244.1    2.670    3.039
  47985.     0.99366    2.80(6)      252.1    2.670    2.985
  48000.     0.99396    2.80(6)      239.5    2.671    2.928
  48014.     0.99426    2.70(6)      254.2    2.671    2.876
  48028.     0.99455    2.72(6)      257.3    2.671    2.834
  48043.     0.99485    2.78(6)      251.5    2.671    2.801
  48057.     0.99515    2.69(6)      257.4    2.672    2.774
  48072.     0.99545    2.67(6)      262.7    2.672    2.752
  48086.     0.99575    2.69(6)      256.3    2.672    2.736
  48101.     0.99605    2.71(6)      249.3    2.673    2.724
  48115.     0.99635    2.72(6)      250.7    2.673    2.715
  48129.     0.99665    2.70(6)      255.1    2.673    2.709
  48144.     0.99694    2.77(6)      241.6    2.673    2.705
  48158.     0.99724    2.73(6)      253.7    2.674    2.702
  48173.     0.99754    2.64(6)      256.7    2.674    2.701
  48187.     0.99784    2.73(6)      248.5    2.674    2.701
  48202.     0.99814    2.76(6)      249.1    2.674    2.702
  48216.     0.99844    2.74(6)      247.8    2.675    2.705
  48231.     0.99874    2.60(6)      269.4    2.675    2.711
  48245.     0.99904    2.70(6)      260.0    2.675    2.722
  48259.     0.99934    2.69(6)      264.5    2.676    2.741
  48274.     0.99964    2.76(6)      250.7    2.676    2.773
  48288.     0.99994    2.82(6)      244.6    2.676    2.820
  48303.     1.00024    2.83(6)      256.0    2.676    2.881
  48317.     1.00054    2.92(7)      235.4    2.677    2.948
  48332.     1.00084    2.99(7)      231.5    2.677    2.999
  48346.     1.00114    3.08(7)      216.4    2.677    3.016
  48361.     1.00144    2.96(7)      220.7    2.678    2.996
  48375.     1.00174    2.99(7)      226.5    2.678    2.952
  48390.     1.00204    2.84(6)      256.7    2.678    2.900
  48404.     1.00234    2.89(6)      239.0    2.678    2.850
  48419.     1.00264    2.69(6)      255.2    2.679    2.808
  48433.     1.00294    2.71(6)      258.4    2.679    2.775
  48448.     1.00324    2.73(6)      252.2    2.679    2.751
  48463.     1.00355    2.76(6)      250.0    2.679    2.734
  48477.     1.00385    2.72(6)      253.1    2.680    2.722
  48492.     1.00415    2.84(6)      241.8    2.680    2.714
  48506.     1.00445    2.70(6)      258.6    2.680    2.708
  48521.     1.00475    2.65(6)      268.4    2.681    2.703
  48535.     1.00505    2.70(6)      246.1    2.681    2.700
  48550.     1.00535    2.71(6)      249.1    2.681    2.698
  48564.     1.00566    2.72(6)      250.6    2.681    2.696
  48579.     1.00596    2.58(6)      271.8    2.682    2.695
  48594.     1.00626    2.76(6)      243.6    2.682    2.694
  48608.     1.00656    2.66(6)      262.1    2.682    2.694
  48623.     1.00686    2.66(6)      263.9    2.682    2.694
  48637.     1.00716    2.66(6)      261.9    2.683    2.694
  48652.     1.00747    2.66(6)      255.1    2.683    2.694
  48667.     1.00777    2.67(6)      254.9    2.683    2.694
  48681.     1.00807    2.66(6)      256.5    2.684    2.694
  48696.     1.00837    2.67(6)      257.7    2.684    2.694
  48710.     1.00868    2.73(6)      241.9    2.684    2.695
  48725.     1.00898    2.65(6)      265.1    2.684    2.695
  48740.     1.00928    2.70(6)      258.5    2.685    2.696
  48754.     1.00959    2.71(6)      247.5    2.685    2.696
  48769.     1.00989    2.84(7)      233.7    2.685    2.697
  48783.     1.01019    2.71(6)      252.3    2.686    2.698
  48798.     1.01049    2.53(6)      270.7    2.686    2.699
  48813.     1.01080    2.57(6)      265.1    2.686    2.700
  48827.     1.01110    2.65(6)      257.6    2.686    2.701
  48842.     1.01140    2.79(7)      236.4    2.687    2.702
  48857.     1.01171    2.64(6)      259.3    2.687    2.704
  48871.     1.01201    2.68(6)      254.5    2.687    2.706
  48886.     1.01231    2.80(6)      243.6    2.687    2.708
  48901.     1.01262    2.69(6)      264.6    2.688    2.711
  48915.     1.01292    2.68(6)      258.3    2.688    2.714
  48930.     1.01323    2.70(6)      260.0    2.688    2.719
  48945.     1.01353    2.65(6)      267.9    2.689    2.725
  48959.     1.01383    2.68(6)      267.8    2.689    2.733
  48974.     1.01414    2.80(7)      236.6    2.689    2.740
  48989.     1.01444    2.72(6)      254.9    2.689    2.748
  49003.     1.01475    2.67(6)      259.1    2.690    2.755
  49018.     1.01505    2.68(6)      259.8    2.690    2.765
  49033.     1.01536    2.75(6)      250.7    2.690    2.782
  49048.     1.01566    2.85(6)      240.6    2.691    2.814
  49062.     1.01597    2.88(7)      236.6    2.691    2.871
  49077.     1.01627    3.00(7)      227.8    2.691    2.967
  49092.     1.01658    3.09(7)      225.6    2.691    3.116
  49106.     1.01688    3.30(7)      206.8    2.692    3.318
  49121.     1.01719    3.29(7)      212.3    2.692    3.553
  49136.     1.01749    3.54(7)      190.3    2.692    3.764
  49151.     1.01780    3.63(7)      183.4    2.693    3.874
  49165.     1.01810    3.54(7)      198.8    2.693    3.846
  49180.     1.01841    3.43(7)      195.3    2.693    3.712
  49195.     1.01871    3.42(7)      195.7    2.693    3.530
  49210.     1.01902    3.29(7)      204.4    2.694    3.346
  49224.     1.01932    3.07(7)      221.7    2.694    3.185
  49239.     1.01963    3.08(7)      217.0    2.694    3.058
  49254.     1.01994    2.97(7)      229.8    2.694    2.963
  49269.     1.02024    2.78(6)      248.2    2.695    2.895
  49283.     1.02055    2.81(6)      246.0    2.695    2.846
  49298.     1.02085    2.79(6)      237.1    2.695    2.811
  49313.     1.02116    2.84(7)      234.6    2.696    2.786
  49328.     1.02147    2.71(6)      252.7    2.696    2.769
  49343.     1.02177    2.78(6)      246.1    2.696    2.758
  49357.     1.02208    2.73(6)      251.1    2.696    2.750
  49372.     1.02239    2.66(6)      251.8    2.697    2.744
  49387.     1.02269    2.73(6)      256.8    2.697    2.740
  49402.     1.02300    2.73(6)      250.3    2.697    2.738
  49417.     1.02331    2.72(6)      254.5    2.698    2.736
  49432.     1.02361    2.78(6)      241.5    2.698    2.735
  49446.     1.02392    2.81(6)      242.1    2.698    2.735
  49461.     1.02423    2.80(6)      238.0    2.698    2.738
  49476.     1.02454    2.70(6)      255.0    2.699    2.744
  49491.     1.02484    2.74(6)      252.5    2.699    2.757
  49506.     1.02515    2.85(7)      235.4    2.699    2.778
  49521.     1.02546    2.86(6)      237.5    2.700    2.810
  49535.     1.02577    2.81(6)      240.0    2.700    2.849
  49550.     1.02607    2.76(6)      246.7    2.700    2.889
  49565.     1.02638    2.82(6)      247.3    2.700    2.917
  49580.     1.02669    2.81(7)      236.4    2.701    2.922
  49595.     1.02700    2.84(6)      237.6    2.701    2.905
  49610.     1.02731    2.94(7)      229.0    2.701    2.875
  49625.     1.02761    2.79(6)      247.6    2.702    2.842
  49640.     1.02792    2.76(6)      253.8    2.702    2.812
  49654.     1.02823    2.80(6)      240.2    2.702    2.787
  49669.     1.02854    2.77(6)      246.2    2.702    2.768
  49684.     1.02885    2.80(7)      233.9    2.703    2.755
  49699.     1.02916    2.76(6)      254.0    2.703    2.745
  49714.     1.02946    2.77(6)      246.1    2.703    2.739
  49729.     1.02977    2.74(6)      247.4    2.704    2.734
  49744.     1.03008    2.87(7)      234.2    2.704    2.732
  49759.     1.03039    2.80(6)      238.7    2.704    2.730
  49774.     1.03070    2.77(6)      246.9    2.704    2.730
  49789.     1.03101    2.71(6)      245.3    2.705    2.730
  49804.     1.03132    2.65(6)      259.3    2.705    2.730
  49819.     1.03163    2.70(6)      254.5    2.705    2.731
  49833.     1.03194    2.75(6)      247.3    2.706    2.732
  49848.     1.03225    2.64(6)      264.6    2.706    2.733
  49863.     1.03256    2.69(6)      251.8    2.706    2.734
  49878.     1.03287    2.60(6)      264.6    2.706    2.737
  49893.     1.03318    2.71(6)      258.4    2.707    2.742
  49908.     1.03349    2.73(6)      256.8    2.707    2.751
  49923.     1.03380    2.80(6)      247.7    2.707    2.767
  49938.     1.03411    2.72(6)      251.9    2.708    2.791
  49953.     1.03442    2.72(6)      255.8    2.708    2.827
  49968.     1.03473    2.84(6)      239.4    2.708    2.871
  49983.     1.03504    2.91(6)      237.8    2.708    2.917
  49998.     1.03535    2.94(7)      235.2    2.709    2.949
  50013.     1.03566    2.91(7)      229.5    2.709    2.957
  50028.     1.03597    2.91(6)      238.9    2.709    2.940
  50043.     1.03628    2.93(7)      230.9    2.710    2.909
  50058.     1.03659    2.93(7)      233.0    2.710    2.874
  50073.     1.03690    2.77(6)      249.9    2.710    2.842
  50088.     1.03721    2.81(6)      238.6    2.710    2.817
  50103.     1.03753    2.73(6)      250.7    2.711    2.798
  50118.     1.03784    2.76(6)      246.3    2.711    2.786
  50133.     1.03815    2.79(6)      248.7    2.711    2.777
  50148.     1.03846    2.73(6)      245.2    2.712    2.773
  50163.     1.03877    2.82(6)      244.9    2.712    2.771
  50178.     1.03908    2.81(6)      240.4    2.712    2.772
  50194.     1.03940    2.78(6)      245.5    2.712    2.774
  50209.     1.03971    2.78(6)      245.6    2.713    2.778
  50224.     1.04002    2.83(7)      230.2    2.713    2.783
  50239.     1.04033    2.88(7)      233.6    2.713    2.789
  50254.     1.04064    2.78(6)      247.2    2.714    2.799
  50269.     1.04096    2.80(6)      247.7    2.714    2.812
  50284.     1.04127    2.92(7)      227.0    2.714    2.828
  50299.     1.04158    2.85(7)      234.7    2.715    2.850
  50314.     1.04189    2.84(6)      242.0    2.715    2.881
  50329.     1.04221    2.99(7)      226.9    2.715    2.930
  50344.     1.04252    3.00(6)      236.8    2.715    3.016
  50359.     1.04283    3.23(7)      210.8    2.716    3.167
  50375.     1.04314    3.45(7)      198.3    2.716    3.418
  50390.     1.04346    3.81(8)      175.8    2.716    3.805
  50405.     1.04377    4.09(8)      174.2    2.717    4.332
  50420.     1.04408    4.65(8)      149.6    2.717    4.947
  50435.     1.04440    5.13(9)      128.6    2.717    5.505
  50450.     1.04471    5.47(9)      121.5    2.717    5.802
  50465.     1.04502    5.41(9)      127.5    2.718    5.738
  50480.     1.04534    5.16(9)      130.6    2.718    5.394
  50496.     1.04565    4.82(8)      139.2    2.718    4.916
  50511.     1.04596    4.16(8)      164.3    2.719    4.430
  50526.     1.04628    3.83(7)      178.6    2.719    4.005
  50541.     1.04659    3.54(7)      192.9    2.719    3.668
  50556.     1.04691    3.42(7)      199.4    2.719    3.417
  50571.     1.04722    3.11(7)      217.8    2.720    3.235
  50587.     1.04753    2.99(7)      225.2    2.720    3.106
  50602.     1.04785    2.88(6)      238.9    2.720    3.014
  50617.     1.04816    2.96(7)      227.9    2.721    2.948
  50632.     1.04848    2.91(7)      236.6    2.721    2.901
  50647.     1.04879    2.87(6)      240.2    2.721    2.866
  50662.     1.04911    2.82(6)      250.6    2.722    2.841
  50678.     1.04942    2.78(6)      246.0    2.722    2.822
  50693.     1.04974    2.76(6)      245.4    2.722    2.807
  50708.     1.05005    2.80(6)      240.5    2.722    2.796
  50723.     1.05037    2.80(6)      250.9    2.723    2.787
  50738.     1.05068    2.73(6)      251.8    2.723    2.781
  50754.     1.05100    2.81(6)      242.5    2.723    2.775
  50769.     1.05131    2.70(6)      252.7    2.724    2.771
  50784.     1.05163    2.87(7)      228.8    2.724    2.767
  50799.     1.05194    2.85(7)      230.5    2.724    2.764
  50815.     1.05226    2.76(6)      246.4    2.725    2.762
  50830.     1.05257    2.68(6)      262.5    2.725    2.760
  50845.     1.05289    2.86(7)      235.0    2.725    2.759
  50860.     1.05321    2.70(6)      255.2    2.725    2.758
  50876.     1.05352    2.72(6)      253.0    2.726    2.757
  50891.     1.05384    2.81(7)      235.3    2.726    2.756
  50906.     1.05415    2.78(6)      242.0    2.726    2.756
  50921.     1.05447    2.79(6)      240.5    2.727    2.756
  50937.     1.05479    2.72(6)      252.1    2.727    2.756
  50952.     1.05510    2.82(6)      245.1    2.727    2.757
  50967.     1.05542    2.79(6)      247.5    2.727    2.759
  50983.     1.05574    2.70(6)      253.3    2.728    2.762
  50998.     1.05605    2.74(6)      254.9    2.728    2.767
  51013.     1.05637    2.80(6)      247.2    2.728    2.773
  51028.     1.05669    2.74(6)      254.8    2.729    2.782
  51044.     1.05700    2.66(6)      265.6    2.729    2.790
  51059.     1.05732    2.78(6)      246.6    2.729    2.795
  51074.     1.05764    2.83(6)      242.5    2.730    2.797
  51090.     1.05796    2.84(7)      236.6    2.730    2.795
  51105.     1.05827    2.87(6)      241.1    2.730    2.792
  51120.     1.05859    2.79(7)      228.5    2.730    2.789
  51136.     1.05891    2.67(6)      258.0    2.731    2.787
  51151.     1.05923    2.80(6)      245.7    2.731    2.787
  51166.     1.05954    2.75(6)      246.0    2.731    2.789
  51182.     1.05986    2.72(6)      254.3    2.732    2.794
  51197.     1.06018    2.87(6)      237.5    2.732    2.800
  51212.     1.06050    2.90(7)      232.5    2.732    2.809
  51228.     1.06082    2.72(6)      240.4    2.733    2.822
  51243.     1.06113    2.82(6)      238.3    2.733    2.842
  51259.     1.06145    2.96(7)      230.9    2.733    2.876
  51274.     1.06177    2.98(7)      232.2    2.733    2.936
  51289.     1.06209    3.01(7)      227.2    2.734    3.040
  51305.     1.06241    3.23(7)      210.0    2.734    3.208
  51320.     1.06273    3.44(7)      199.8    2.734    3.456
  51336.     1.06305    3.67(7)      184.2    2.735    3.776
  51351.     1.06337    4.01(8)      167.8    2.735    4.122
  51366.     1.06368    4.25(8)      161.6    2.735    4.394
  51382.     1.06400    4.40(8)      154.2    2.736    4.490
  51397.     1.06432    4.52(8)      143.3    2.736    4.390
  51413.     1.06464    4.14(8)      154.4    2.736    4.161
  51428.     1.06496    3.84(8)      173.3    2.736    3.884
  51443.     1.06528    3.50(7)      193.4    2.737    3.618
  51459.     1.06560    3.33(7)      200.9    2.737    3.394
  51474.     1.06592    3.19(7)      209.6    2.737    3.221
  51490.     1.06624    3.14(7)      220.7    2.738    3.094
  51505.     1.06656    3.02(7)      226.3    2.738    3.003
  51521.     1.06688    2.93(7)      226.6    2.738    2.939
  51536.     1.06720    2.87(7)      235.3    2.739    2.890
  51552.     1.06752    2.85(7)      226.1    2.739    2.858
  51567.     1.06784    2.97(7)      226.7    2.739    2.834
  51582.     1.06816    2.76(6)      252.5    2.740    2.817
  51598.     1.06848    2.80(6)      246.4    2.740    2.805
  51613.     1.06880    2.85(7)      231.5    2.740    2.796
  51629.     1.06912    2.79(6)      248.3    2.740    2.789
  51644.     1.06944    2.78(6)      239.3    2.741    2.784
  51660.     1.06976    2.83(7)      236.2    2.741    2.780
  51675.     1.07009    2.79(6)      239.6    2.741    2.777
  51691.     1.07041    2.82(7)      233.3    2.742    2.777
  51706.     1.07073    2.78(6)      241.8    2.742    2.776
  51722.     1.07105    2.83(7)      236.7    2.742    2.776
  51737.     1.07137    2.78(6)      243.8    2.743    2.777
  51753.     1.07169    2.86(7)      223.7    2.743    2.781
  51768.     1.07201    2.81(6)      237.8    2.743    2.788
  51784.     1.07233    2.73(6)      242.1    2.743    2.801
  51800.     1.07266    2.89(7)      230.9    2.744    2.821
  51815.     1.07298    2.81(6)      238.2    2.744    2.848
  51831.     1.07330    2.82(6)      240.7    2.744    2.879
  51846.     1.07362    2.83(6)      237.0    2.745    2.905
  51862.     1.07394    2.80(6)      237.7    2.745    2.918
  51877.     1.07427    2.83(6)      241.2    2.745    2.913
  51893.     1.07459    2.86(6)      237.2    2.746    2.895
  51908.     1.07491    2.86(6)      236.9    2.746    2.871
  51924.     1.07523    2.68(6)      264.8    2.746    2.849
  51940.     1.07556    2.82(6)      244.8    2.747    2.830
  51955.     1.07588    2.85(6)      238.6    2.747    2.816
  51971.     1.07620    2.79(6)      239.3    2.747    2.805
  51986.     1.07653    2.79(6)      240.3    2.747    2.798
  52002.     1.07685    2.87(7)      235.7    2.748    2.792
  52018.     1.07717    2.76(6)      244.0    2.748    2.787
  52033.     1.07749    2.74(6)      249.7    2.748    2.784
  52049.     1.07782    2.81(6)      244.7    2.749    2.782
  52064.     1.07814    2.68(6)      259.3    2.749    2.782
  52080.     1.07846    2.82(7)      236.4    2.749    2.782
  52096.     1.07879    2.81(6)      243.6    2.750    2.783
  52111.     1.07911    2.79(6)      237.0    2.750    2.785
  52127.     1.07944    2.77(6)      245.9    2.750    2.787
  52143.     1.07976    2.80(6)      246.5    2.751    2.791
  52158.     1.08008    2.67(6)      248.9    2.751    2.795
  52174.     1.08041    2.88(7)      230.9    2.751    2.801
  52189.     1.08073    2.75(6)      241.6    2.751    2.808
  52205.     1.08106    2.90(7)      235.4    2.752    2.820
  52221.     1.08138    2.88(7)      228.7    2.752    2.837
  52236.     1.08170    2.87(7)      233.4    2.752    2.863
  52252.     1.08203    2.97(7)      221.9    2.753    2.908
  52268.     1.08235    3.00(7)      218.2    2.753    2.987
  52283.     1.08268    3.06(7)      218.3    2.753    3.114
  52299.     1.08300    3.06(7)      222.7    2.754    3.300
  52315.     1.08333    3.23(7)      211.2    2.754    3.538
  52331.     1.08365    3.43(7)      189.8    2.754    3.792
  52346.     1.08398    3.40(7)      197.1    2.755    3.985
  52362.     1.08430    3.62(7)      180.0    2.755    4.042
  52378.     1.08463    3.42(7)      202.2    2.755    3.958
  52393.     1.08495    3.35(7)      203.6    2.755    3.784
  52409.     1.08528    3.26(7)      206.3    2.756    3.579
  52425.     1.08561    3.19(7)      207.4    2.756    3.387
  52441.     1.08593    3.04(7)      218.0    2.756    3.228
  52456.     1.08626    3.00(7)      222.9    2.757    3.106
  52472.     1.08658    2.95(7)      228.5    2.757    3.017
  52488.     1.08691    2.77(6)      252.6    2.757    2.954
  52503.     1.08724    2.86(7)      231.1    2.758    2.910
  52519.     1.08756    2.79(6)      237.3    2.758    2.879
  52535.     1.08789    2.96(7)      228.4    2.758    2.857
  52551.     1.08821    2.84(6)      238.8    2.759    2.841
  52567.     1.08854    2.91(7)      223.9    2.759    2.831
  52582.     1.08887    2.81(7)      229.6    2.759    2.824
  52598.     1.08919    2.77(6)      242.0    2.760    2.820
  52614.     1.08952    2.81(7)      236.3    2.760    2.817
  52630.     1.08985    2.83(7)      233.7    2.760    2.816
  52645.     1.09017    2.75(6)      237.0    2.760    2.817
  52661.     1.09050    2.67(6)      255.3    2.761    2.819
  52677.     1.09083    2.88(7)      229.0    2.761    2.823
  52693.     1.09116    2.85(7)      228.3    2.761    2.828
  52709.     1.09148    2.91(7)      227.0    2.762    2.837
  52724.     1.09181    2.85(6)      238.2    2.762    2.850
  52740.     1.09214    2.92(7)      227.4    2.762    2.872
  52756.     1.09247    2.91(7)      233.8    2.763    2.911
  52772.     1.09279    2.92(7)      228.5    2.763    2.980
  52788.     1.09312    3.05(7)      226.2    2.763    3.093
  52804.     1.09345    3.26(7)      208.6    2.764    3.261
  52819.     1.09378    3.28(7)      201.4    2.764    3.480
  52835.     1.09411    3.58(7)      189.7    2.764    3.720
  52851.     1.09443    3.74(7)      180.5    2.765    3.911
  52867.     1.09476    3.86(8)      169.7    2.765    3.979
  52883.     1.09509    3.88(8)      171.7    2.765    3.910
  52899.     1.09542    3.72(7)      181.1    2.766    3.751
  52915.     1.09575    3.39(7)      201.9    2.766    3.560
  52930.     1.09608    3.28(7)      202.2    2.766    3.378
  52946.     1.09641    3.24(7)      200.6    2.766    3.226
  52962.     1.09674    3.07(7)      216.6    2.767    3.109
  52978.     1.09706    2.91(7)      234.1    2.767    3.024
  52994.     1.09739    2.94(7)      223.3    2.767    2.964
  53010.     1.09772    3.07(7)      213.3    2.768    2.923
  53026.     1.09805    2.88(7)      226.0    2.768    2.894
  53042.     1.09838    2.87(7)      220.8    2.768    2.874
  53058.     1.09871    2.86(7)      234.2    2.769    2.861
  53074.     1.09904    2.89(7)      221.5    2.769    2.853
  53089.     1.09937    2.82(6)      238.1    2.769    2.847
  53105.     1.09970    2.84(7)      228.0    2.770    2.845
  53121.     1.10003    2.86(7)      228.0    2.770    2.844
  53137.     1.10036    2.88(7)      232.3    2.770    2.846
  53153.     1.10069    2.83(6)      240.7    2.771    2.849
  53169.     1.10102    2.77(6)      242.9    2.771    2.854
  53185.     1.10135    2.84(7)      232.3    2.771    2.861
  53201.     1.10168    2.94(7)      219.4    2.772    2.871
  53217.     1.10201    2.91(7)      220.3    2.772    2.885
  53233.     1.10234    2.87(7)      221.6    2.772    2.903
  53249.     1.10267    2.87(7)      232.3    2.772    2.931
  53265.     1.10300    2.99(7)      218.4    2.773    2.977
  53281.     1.10334    3.09(7)      218.6    2.773    3.056
  53297.     1.10367    3.31(7)      203.2    2.773    3.195
  53313.     1.10400    3.63(8)      174.2    2.774    3.433
  53329.     1.10433    3.82(8)      172.8    2.774    3.786
  53345.     1.10466    4.32(8)      153.0    2.774    4.263
  53361.     1.10499    4.83(9)      135.9    2.775    4.808
  53377.     1.10532    5.21(9)      125.5    2.775    5.285
  53393.     1.10565    5.30(9)      126.1    2.775    5.514
  53409.     1.10599    5.31(9)      125.6    2.776    5.425
  53425.     1.10632    5.19(9)      122.7    2.776    5.099
  53441.     1.10665    4.73(8)      138.4    2.776    4.669
  53457.     1.10698    4.23(8)      156.8    2.777    4.238
  53473.     1.10731    3.83(8)      170.0    2.777    3.869
  53489.     1.10765    3.42(7)      196.5    2.777    3.580
  53505.     1.10798    3.32(7)      203.6    2.778    3.366
  53521.     1.10831    3.25(7)      210.4    2.778    3.213
  53537.     1.10864    3.08(7)      216.4    2.778    3.105
  53553.     1.10898    3.00(7)      223.1    2.779    3.030
  53569.     1.10931    2.90(7)      224.6    2.779    2.976
  53585.     1.10964    2.91(7)      224.3    2.779    2.938
  53601.     1.10998    3.02(7)      215.8    2.780    2.911
  53618.     1.11031    2.95(7)      220.0    2.780    2.891
  53634.     1.11064    2.81(6)      237.0    2.780    2.877
  53650.     1.11097    2.85(7)      229.4    2.780    2.868
  53666.     1.11131    2.71(6)      251.5    2.781    2.863
  53682.     1.11164    2.81(7)      234.2    2.781    2.861
  53698.     1.11197    2.69(6)      246.1    2.781    2.862
  53714.     1.11231    2.80(7)      225.9    2.782    2.864
  53730.     1.11264    2.81(7)      227.0    2.782    2.864
  53746.     1.11298    2.78(6)      240.0    2.782    2.861
  53762.     1.11331    2.77(7)      234.8    2.783    2.857
  53779.     1.11364    2.73(6)      249.3    2.783    2.852
  53795.     1.11398    2.82(7)      229.1    2.783    2.848
  53811.     1.11431    2.76(6)      239.1    2.784    2.847
  53827.     1.11465    2.88(7)      220.5    2.784    2.851
  53843.     1.11498    2.84(7)      231.8    2.784    2.861
  53859.     1.11532    2.95(7)      224.1    2.785    2.879
  53875.     1.11565    2.97(7)      219.4    2.785    2.908
  53892.     1.11599    3.10(7)      207.9    2.785    2.948
  53908.     1.11632    2.93(7)      223.2    2.786    2.993
  53924.     1.11665    3.04(7)      209.7    2.786    3.030
  53940.     1.11699    3.05(7)      212.8    2.786    3.046
  53956.     1.11732    3.00(7)      214.8    2.787    3.036
  53973.     1.11766    3.05(7)      213.7    2.787    3.008
  53989.     1.11800    2.87(7)      219.0    2.787    2.973
  54005.     1.11833    2.96(7)      216.1    2.788    2.939
  54021.     1.11867    2.88(7)      228.3    2.788    2.910
  54037.     1.11900    2.84(7)      222.5    2.788    2.889
  54054.     1.11934    2.89(7)      222.2    2.789    2.874
  54070.     1.11967    2.92(7)      216.9    2.789    2.864
  54086.     1.12001    2.83(7)      226.9    2.789    2.859
  54102.     1.12035    2.92(7)      212.0    2.790    2.856
  54118.     1.12068    2.94(7)      219.1    2.790    2.855
  54135.     1.12102    2.90(7)      225.7    2.790    2.855
  54151.     1.12135    2.81(7)      223.4    2.791    2.858
  54167.     1.12169    2.75(6)      238.3    2.791    2.861
  54183.     1.12203    2.79(7)      236.0    2.791    2.866
  54200.     1.12236    2.78(7)      229.5    2.791    2.872
  54216.     1.12270    2.81(7)      229.1    2.792    2.879
  54232.     1.12304    2.86(7)      221.6    2.792    2.888
  54248.     1.12337    2.90(7)      221.6    2.792    2.898
  54265.     1.12371    3.05(7)      201.3    2.793    2.911
  54281.     1.12405    2.95(7)      216.1    2.793    2.928
  54297.     1.12439    2.90(7)      217.7    2.793    2.948
  54314.     1.12472    2.85(7)      225.9    2.794    2.974
  54330.     1.12506    2.93(7)      221.3    2.794    3.009
  54346.     1.12540    2.92(7)      223.9    2.794    3.060
  54362.     1.12574    3.05(7)      207.0    2.795    3.141
  54379.     1.12607    3.15(7)      206.0    2.795    3.283
  54395.     1.12641    3.34(7)      193.1    2.795    3.531
  54411.     1.12675    3.83(8)      168.6    2.796    3.947
  54428.     1.12709    4.40(8)      146.4    2.796    4.583
  54444.     1.12743    5.20(9)      126.1    2.796    5.443
  54460.     1.12776    6.34(10)     102.3    2.797    6.433
  54477.     1.12810    7.10(11)     90.5     2.797    7.305
  54493.     1.12844    7.67(11)     82.5     2.797    7.725
  54509.     1.12878    7.78(11)     81.5     2.798    7.559
  54526.     1.12912    7.02(10)     94.1     2.798    6.960
  54542.     1.12946    6.45(10)     98.7     2.798    6.174
  54559.     1.12980    5.58(9)      113.1    2.799    5.391
  54575.     1.13013    4.68(8)      140.5    2.799    4.723
  54591.     1.13047    4.07(8)      155.9    2.799    4.203
  54608.     1.13081    3.79(8)      167.3    2.800    3.821
  54624.     1.13115    3.55(7)      183.8    2.800    3.549
  54640.     1.13149    3.34(7)      194.0    2.800    3.358
  54657.     1.13183    3.21(7)      198.3    2.801    3.225
  54673.     1.13217    3.23(7)      190.9    2.801    3.131
  54690.     1.13251    3.16(7)      201.3    2.801    3.065
  54706.     1.13285    3.10(7)      203.0    2.802    3.019
  54722.     1.13319    3.04(7)      209.4    2.802    2.988
  54739.     1.13353    2.98(7)      219.6    2.802    2.969
  54755.     1.13387    3.02(7)      213.5    2.803    2.957
  54772.     1.13421    3.04(7)      203.9    2.803    2.948
  54788.     1.13455    2.97(7)      214.6    2.803    2.937
  54805.     1.13489    2.97(7)      215.2    2.804    2.923
  54821.     1.13523    3.14(7)      194.9    2.804    2.907
  54837.     1.13557    2.99(7)      218.4    2.804    2.893
  54854.     1.13591    2.87(7)      225.7    2.805    2.881
  54870.     1.13625    2.91(7)      221.5    2.805    2.871
  54887.     1.13659    2.83(7)      228.1    2.805    2.863
  54903.     1.13694    2.89(7)      226.4    2.806    2.857
  54920.     1.13728    2.76(7)      231.0    2.806    2.852
  54936.     1.13762    2.97(7)      206.2    2.806    2.849
  54953.     1.13796    2.87(7)      221.5    2.807    2.846
  54969.     1.13830    2.77(6)      238.3    2.807    2.844
  54986.     1.13864    2.75(6)      237.7    2.807    2.844
  55002.     1.13898    2.88(7)      220.2    2.808    2.845
  55019.     1.13933    2.91(7)      219.0    2.808    2.848
  55035.     1.13967    2.75(6)      238.5    2.808    2.852
  55052.     1.14001    2.80(7)      230.5    2.809    2.854
  55068.     1.14035    2.82(7)      228.6    2.809    2.854
  55085.     1.14069    2.93(7)      213.0    2.809    2.851
  55101.     1.14104    2.85(7)      222.5    2.810    2.846
  55118.     1.14138    2.85(7)      220.8    2.810    2.842
  55134.     1.14172    2.82(7)      230.7    2.810    2.838
  55151.     1.14206    2.92(7)      225.0    2.811    2.835
  55167.     1.14241    2.90(7)      211.6    2.811    2.833
  55184.     1.14275    2.99(7)      203.6    2.811    2.831
  55200.     1.14309    2.87(7)      222.0    2.812    2.830
  55217.     1.14343    2.87(7)      217.5    2.812    2.829
  55234.     1.14378    2.89(7)      218.1    2.812    2.829
  55250.     1.14412    2.76(7)      230.9    2.813    2.828
  55267.     1.14446    2.77(7)      225.1    2.813    2.828
  55283.     1.14481    2.77(7)      229.3    2.813    2.828
  55300.     1.14515    2.90(7)      217.0    2.814    2.827
  55317.     1.14549    2.93(7)      215.3    2.814    2.827
  55333.     1.14584    2.66(6)      251.0    2.814    2.827
  55350.     1.14618    2.81(7)      227.7    2.815    2.827
  55366.     1.14653    2.90(7)      219.3    2.815    2.828
  55383.     1.14687    2.89(7)      215.1    2.815    2.828
  55400.     1.14721    2.90(7)      218.4    2.816    2.828
  55416.     1.14756    2.87(7)      209.1    2.816    2.829
  55433.     1.14790    2.82(7)      220.1    2.816    2.829
  55449.     1.14825    2.77(7)      229.9    2.816    2.830
  55466.     1.14859    2.89(7)      215.1    2.817    2.830
  55483.     1.14894    2.93(7)      207.4    2.817    2.831
  55499.     1.14928    2.82(7)      224.4    2.817    2.833
  55516.     1.14963    2.85(7)      220.5    2.818    2.834
  55533.     1.14997    2.84(7)      226.8    2.818    2.837
  55549.     1.15032    2.86(7)      226.8    2.818    2.842
  55566.     1.15066    2.87(7)      230.5    2.819    2.850
  55583.     1.15101    2.80(7)      233.2    2.819    2.863
  55599.     1.15135    2.91(7)      215.0    2.819    2.883
  55616.     1.15170    3.01(7)      207.1    2.820    2.909
  55633.     1.15204    2.96(7)      212.8    2.820    2.938
  55649.     1.15239    3.01(7)      208.2    2.820    2.957
  55666.     1.15273    3.11(7)      202.6    2.821    2.967
  55683.     1.15308    3.00(7)      212.7    2.821    2.960
  55699.     1.15343    2.99(7)      204.5    2.821    2.942
  55716.     1.15377    2.98(7)      202.3    2.822    2.920
  55733.     1.15412    2.92(7)      217.8    2.822    2.899
  55750.     1.15446    3.01(7)      208.4    2.822    2.882
  55766.     1.15481    2.91(7)      208.0    2.823    2.869
  55783.     1.15516    2.80(7)      226.3    2.823    2.861
  55800.     1.15550    3.02(7)      206.3    2.823    2.858
  55817.     1.15585    2.93(7)      209.9    2.824    2.858
  55833.     1.15620    2.88(7)      227.0    2.824    2.860
  55850.     1.15654    2.91(7)      216.4    2.824    2.863
  55867.     1.15689    2.82(7)      228.5    2.825    2.864
  55884.     1.15724    2.78(7)      226.0    2.825    2.861
  55900.     1.15759    2.73(7)      231.2    2.825    2.858
  55917.     1.15793    2.83(7)      225.0    2.826    2.854
  55934.     1.15828    2.88(7)      209.5    2.826    2.850
  55951.     1.15863    2.92(7)      207.7    2.826    2.848
  55967.     1.15898    2.84(7)      221.7    2.827    2.846
  55984.     1.15932    2.83(7)      216.3    2.827    2.846
  56001.     1.15967    2.81(7)      223.5    2.827    2.846
  56018.     1.16002    2.90(7)      213.1    2.828    2.847
  56035.     1.16037    2.93(7)      212.5    2.828    2.848
  56051.     1.16071    2.87(7)      215.8    2.828    2.850
  56068.     1.16106    2.81(7)      222.9    2.829    2.853
  56085.     1.16141    2.85(7)      219.4    2.829    2.857
  56102.     1.16176    2.83(7)      224.3    2.829    2.861
  56119.     1.16211    2.96(7)      206.0    2.830    2.868
  56136.     1.16246    2.93(7)      210.7    2.830    2.877
  56152.     1.16281    2.92(7)      209.3    2.831    2.893
  56169.     1.16315    2.96(7)      209.7    2.831    2.920
  56186.     1.16350    2.96(7)      211.1    2.831    2.967
  56203.     1.16385    2.99(7)      209.2    2.832    3.043
  56220.     1.16420    3.13(7)      192.1    2.832    3.155
  56237.     1.16455    3.23(7)      187.5    2.832    3.300
  56254.     1.16490    3.42(8)      176.1    2.833    3.455
  56270.     1.16525    3.42(8)      177.4    2.833    3.573
  56287.     1.16560    3.53(8)      176.0    2.833    3.608
  56304.     1.16595    3.50(7)      180.5    2.834    3.555
  56321.     1.16630    3.45(8)      177.3    2.834    3.449
  56338.     1.16665    3.21(7)      190.5    2.834    3.323
  56355.     1.16700    3.13(7)      199.8    2.835    3.205
  56372.     1.16735    3.01(7)      209.8    2.835    3.108
  56389.     1.16770    3.08(7)      202.8    2.835    3.034
  56406.     1.16805    2.95(7)      209.4    2.836    2.981
  56423.     1.16840    2.90(7)      210.4    2.836    2.944
  56439.     1.16875    2.80(7)      226.9    2.836    2.918
  56456.     1.16910    2.89(7)      212.2    2.837    2.901
  56473.     1.16945    3.00(7)      204.4    2.837    2.888
  56490.     1.16980    2.86(7)      215.0    2.837    2.879
  56507.     1.17015    2.79(7)      221.0    2.838    2.873
  56524.     1.17051    2.79(7)      222.3    2.838    2.869
  56541.     1.17086    2.90(7)      209.8    2.838    2.866
  56558.     1.17121    2.92(7)      206.4    2.839    2.864
  56575.     1.17156    2.86(7)      218.3    2.839    2.862
  56592.     1.17191    2.88(7)      210.1    2.839    2.861
  56609.     1.17226    2.90(7)      216.4    2.840    2.861
  56626.     1.17261    2.84(7)      210.7    2.840    2.861
  56643.     1.17297    2.87(7)      215.8    2.840    2.861
  56660.     1.17332    2.78(7)      224.2    2.841    2.861
  56677.     1.17367    2.79(7)      225.9    2.841    2.862
  56694.     1.17402    2.83(7)      213.9    2.841    2.864
  56711.     1.17437    2.79(7)      218.6    2.842    2.866
  56728.     1.17473    2.94(7)      200.0    2.842    2.868
  56745.     1.17508    2.91(7)      202.3    2.842    2.871
  56762.     1.17543    2.95(7)      209.7    2.843    2.876
  56779.     1.17578    2.94(7)      209.2    2.843    2.884
  56796.     1.17614    2.85(7)      220.6    2.843    2.897
  56813.     1.17649    3.04(7)      197.5    2.844    2.920
  56830.     1.17684    2.88(7)      218.1    2.844    2.959
  56847.     1.17720    3.10(7)      197.3    2.844    3.019
  56864.     1.17755    3.20(7)      187.5    2.845    3.101
  56881.     1.17790    3.43(7)      179.8    2.845    3.197
  56898.     1.17826    3.42(7)      178.7    2.845    3.285
  56915.     1.17861    3.64(8)      165.5    2.846    3.333
  56933.     1.17896    3.57(8)      173.3    2.846    3.325
  56950.     1.17932    3.54(8)      173.4    2.846    3.271
  56967.     1.17967    3.50(7)      179.1    2.847    3.195
  56984.     1.18002    3.36(7)      179.8    2.847    3.119
  57001.     1.18038    3.15(7)      189.6    2.847    3.053
  57018.     1.18073    3.05(7)      200.5    2.848    3.002
  57035.     1.18109    3.02(7)      203.1    2.848    2.966
  57052.     1.18144    3.17(7)      190.5    2.848    2.941
  57069.     1.18180    3.01(7)      204.1    2.849    2.924
  57086.     1.18215    2.97(7)      203.1    2.849    2.912
  57104.     1.18251    2.89(7)      219.2    2.849    2.903
  57121.     1.18286    2.83(7)      221.3    2.850    2.896
  57138.     1.18322    2.92(7)      210.7    2.850    2.890
  57155.     1.18357    2.93(7)      210.6    2.850    2.886
  57172.     1.18393    3.02(7)      199.3    2.851    2.884
  57189.     1.18428    2.96(7)      200.2    2.851    2.882
  57206.     1.18464    3.05(7)      190.8    2.851    2.882
  57224.     1.18499    2.99(7)      199.5    2.852    2.882
  57241.     1.18535    2.97(7)      212.1    2.852    2.883
  57258.     1.18570    2.93(7)      206.3    2.852    2.884
  57275.     1.18606    3.00(7)      204.8    2.853    2.886
  57292.     1.18641    2.87(7)      212.5    2.853    2.889
  57309.     1.18677    2.95(7)      207.5    2.853    2.892
  57327.     1.18713    2.98(7)      201.2    2.854    2.896
  57344.     1.18748    2.99(7)      195.9    2.854    2.901
  57361.     1.18784    2.92(7)      209.7    2.854    2.908
  57378.     1.18820    2.98(7)      203.0    2.855    2.916
  57396.     1.18855    2.91(7)      208.6    2.855    2.927
  57413.     1.18891    3.02(7)      201.0    2.855    2.942
  57430.     1.18926    3.09(7)      189.7    2.856    2.967
  57447.     1.18962    3.03(7)      201.0    2.856    3.009
  57464.     1.18998    3.17(7)      194.8    2.856    3.082
  57482.     1.19034    3.38(8)      177.7    2.857    3.207
  57499.     1.19069    3.54(8)      173.0    2.857    3.403
  57516.     1.19105    3.79(8)      160.7    2.857    3.677
  57533.     1.19141    4.03(8)      151.4    2.858    4.007
  57551.     1.19176    4.37(8)      141.4    2.858    4.321
  57568.     1.19212    4.49(9)      132.4    2.858    4.506
  57585.     1.19248    4.40(8)      138.5    2.859    4.492
  57602.     1.19284    4.23(8)      143.7    2.859    4.313
  57620.     1.19320    4.12(8)      148.2    2.859    4.052
  57637.     1.19355    3.76(8)      159.5    2.860    3.781
  57654.     1.19391    3.59(8)      165.6    2.860    3.544
  57672.     1.19427    3.45(8)      174.1    2.860    3.357
  57689.     1.19463    3.23(7)      191.8    2.861    3.220
  57706.     1.19499    3.12(7)      191.6    2.861    3.123
  57724.     1.19535    3.20(7)      184.2    2.861    3.056
  57741.     1.19570    3.07(7)      191.9    2.862    3.009
  57758.     1.19606    3.00(7)      195.5    2.862    2.976
  57776.     1.19642    2.93(7)      207.1    2.862    2.953
  57793.     1.19678    3.19(7)      183.3    2.863    2.936
  57810.     1.19714    2.98(7)      203.2    2.863    2.924
  57828.     1.19750    2.98(7)      202.3    2.863    2.915
  57845.     1.19786    2.86(7)      213.6    2.864    2.909
  57862.     1.19822    2.94(7)      202.9    2.864    2.904
  57880.     1.19858    2.91(7)      207.4    2.864    2.900
  57897.     1.19894    3.04(7)      196.3    2.865    2.897
  57914.     1.19930    2.90(7)      205.3    2.865    2.895
  57932.     1.19966    3.04(7)      195.5    2.865    2.893
  57949.     1.20002    2.96(7)      200.2    2.866    2.892
  57966.     1.20038    2.92(7)      202.0    2.866    2.891
  57984.     1.20074    2.98(7)      197.8    2.866    2.891
  58001.     1.20110    2.99(7)      195.0    2.867    2.891
  58019.     1.20146    3.00(7)      196.8    2.867    2.892
  58036.     1.20182    2.90(7)      205.7    2.867    2.892
  58053.     1.20218    2.85(7)      211.9    2.868    2.894
  58071.     1.20254    2.99(7)      196.8    2.868    2.896
  58088.     1.20290    2.84(7)      221.6    2.868    2.899
  58106.     1.20326    2.79(7)      212.5    2.869    2.904
  58123.     1.20362    2.76(7)      224.7    2.869    2.913
  58141.     1.20398    3.00(7)      200.7    2.869    2.929
  58158.     1.20434    2.94(7)      208.0    2.870    2.956
  58175.     1.20471    2.98(7)      199.2    2.870    3.000
  58193.     1.20507    3.02(7)      204.0    2.870    3.064
  58210.     1.20543    3.03(7)      203.5    2.871    3.144
  58228.     1.20579    3.27(7)      180.5    2.871    3.227
  58245.     1.20615    3.29(7)      184.2    2.871    3.286
  58263.     1.20651    3.33(7)      177.9    2.872    3.297
  58280.     1.20688    3.42(8)      169.9    2.872    3.262
  58298.     1.20724    3.27(7)      179.2    2.872    3.200
  58315.     1.20760    3.23(8)      173.7    2.873    3.131
  58333.     1.20796    3.06(7)      188.7    2.873    3.067
  58350.     1.20832    3.03(7)      195.1    2.874    3.016
  58368.     1.20869    3.08(7)      198.1    2.874    2.978
  58385.     1.20905    2.92(7)      202.3    2.874    2.951
  58403.     1.20941    2.88(7)      201.7    2.875    2.933
  58420.     1.20978    2.95(7)      198.0    2.875    2.920
  58438.     1.21014    2.92(7)      200.2    2.875    2.912
  58455.     1.21050    3.00(7)      198.7    2.876    2.906
  58473.     1.21086    2.87(7)      206.1    2.876    2.902
  58490.     1.21123    2.98(7)      199.5    2.876    2.899
  58508.     1.21159    2.93(7)      202.6    2.877    2.897
  58526.     1.21195    2.95(7)      204.9    2.877    2.895
  58543.     1.21232    2.99(7)      194.3    2.877    2.894
  58561.     1.21268    2.96(7)      190.1    2.878    2.894
  58578.     1.21305    2.89(7)      203.1    2.878    2.894
  58596.     1.21341    2.93(7)      199.4    2.878    2.894
  58613.     1.21377    2.88(7)      201.2    2.879    2.895
  58631.     1.21414    2.91(7)      202.2    2.879    2.897
  58649.     1.21450    2.89(7)      200.4    2.879    2.900
  58666.     1.21487    2.95(7)      201.7    2.880    2.904
  58684.     1.21523    3.02(7)      186.3    2.880    2.908
  58701.     1.21560    2.93(7)      194.7    2.880    2.913
  58719.     1.21596    2.95(7)      193.6    2.881    2.915
  58737.     1.21633    2.95(7)      195.8    2.881    2.915
  58754.     1.21669    2.89(7)      198.3    2.881    2.914
  58772.     1.21706    2.86(7)      208.9    2.882    2.913
  58789.     1.21742    2.97(7)      197.5    2.882    2.913
  58807.     1.21779    2.92(7)      205.8    2.882    2.913
  58825.     1.21815    2.92(7)      201.1    2.883    2.918
  58842.     1.21852    2.89(7)      204.7    2.883    2.929
  58860.     1.21888    3.05(7)      189.8    2.883    2.949
  58878.     1.21925    2.99(7)      192.5    2.884    2.982
  58895.     1.21961    2.95(7)      200.3    2.884    3.031
  58913.     1.21998    3.17(7)      186.2    2.884    3.097
  58931.     1.22035    3.16(7)      189.1    2.885    3.170
  58948.     1.22071    3.26(7)      180.9    2.885    3.228
  58966.     1.22108    3.23(7)      179.5    2.885    3.250
  58984.     1.22144    3.29(8)      170.6    2.886    3.229
  59001.     1.22181    3.29(8)      171.7    2.886    3.181
  59019.     1.22218    3.11(7)      184.9    2.886    3.122
  59037.     1.22254    3.09(7)      187.9    2.887    3.066
  59055.     1.22291    3.16(7)      179.4    2.887    3.020
  59072.     1.22328    3.07(7)      186.8    2.887    2.986
  59090.     1.22365    2.99(7)      197.3    2.888    2.961
  59108.     1.22401    3.03(7)      185.0    2.888    2.944
  59125.     1.22438    2.85(7)      207.1    2.888    2.932
  59143.     1.22475    2.84(7)      202.2    2.889    2.925
  59161.     1.22511    2.87(7)      205.6    2.889    2.920
  59179.     1.22548    3.07(7)      184.8    2.889    2.916
  59196.     1.22585    2.92(7)      208.2    2.890    2.914
  59214.     1.22622    3.00(7)      196.8    2.890    2.913
  59232.     1.22659    2.95(7)      198.6    2.890    2.913
  59250.     1.22695    2.89(7)      207.0    2.891    2.913
  59268.     1.22732    2.98(7)      191.4    2.891    2.914
  59285.     1.22769    2.99(7)      194.8    2.891    2.915
  59303.     1.22806    3.00(7)      196.7    2.892    2.918
  59321.     1.22843    3.02(7)      193.5    2.892    2.922
  59339.     1.22879    3.12(7)      190.0    2.892    2.929
  59356.     1.22916    3.01(7)      198.6    2.893    2.939
  59374.     1.22953    3.08(7)      185.8    2.893    2.955
  59392.     1.22990    3.10(7)      180.1    2.893    2.974
  59410.     1.23027    2.96(7)      199.4    2.894    2.994
  59428.     1.23064    2.95(7)      211.0    2.894    3.007
  59446.     1.23101    3.13(7)      187.6    2.894    3.010
  59463.     1.23138    3.13(7)      186.4    2.895    3.004
  59481.     1.23175    3.15(7)      181.3    2.895    2.996
  59499.     1.23212    3.08(7)      187.6    2.895    2.990
  59517.     1.23249    3.11(7)      183.2    2.896    2.988
  59535.     1.23286    3.18(8)      175.5    2.896    2.995
  59553.     1.23323    3.11(8)      177.6    2.896    3.013
  59571.     1.23360    3.06(7)      190.4    2.897    3.051
  59588.     1.23397    3.13(7)      182.1    2.897    3.122
  59606.     1.23434    3.24(7)      183.4    2.897    3.243
  59624.     1.23471    3.45(8)      167.1    2.898    3.425
  59642.     1.23508    3.40(8)      165.8    2.898    3.668
  59660.     1.23545    3.54(8)      163.3    2.898    3.939
  59678.     1.23582    3.81(8)      143.5    2.899    4.162
  59696.     1.23619    3.87(8)      143.7    2.899    4.252
  59714.     1.23656    3.77(8)      159.4    2.899    4.185
  59732.     1.23693    3.81(8)      161.7    2.900    4.006
  59749.     1.23730    3.57(8)      168.6    2.900    3.785
  59767.     1.23767    3.30(7)      188.7    2.900    3.571
  59785.     1.23805    3.37(7)      186.6    2.901    3.391
  59803.     1.23842    3.40(7)      181.8    2.901    3.255
  59821.     1.23879    3.33(7)      182.4    2.901    3.156
  59839.     1.23916    3.28(7)      184.7    2.902    3.088
  59857.     1.23953    3.24(7)      184.9    2.902    3.040
  59875.     1.23990    3.16(7)      188.5    2.902    3.007
  59893.     1.24028    3.21(8)      172.4    2.903    2.986
  59911.     1.24065    3.10(8)      161.1    2.903    2.973
  59929.     1.24102    3.07(8)      160.2    2.903    2.961
  59947.     1.24139    3.20(8)      150.4    2.904    2.953
  59965.     1.24176    3.12(8)      150.6    2.904    2.947
  59983.     1.24214    3.25(8)      142.6    2.904    2.942
  60001.     1.24251    3.23(8)      146.4    2.905    2.939
  60019.     1.24288    3.05(8)      158.4    2.905    2.937
  60037.     1.24326    3.27(8)      138.6    2.905    2.936
  60055.     1.24363    3.18(8)      141.1    2.906    2.937
  60073.     1.24400    3.23(9)      137.0    2.906    2.939
  60091.     1.24437    3.16(8)      146.1    2.906    2.943
  60109.     1.24475    3.11(8)      139.4    2.907    2.948
  60127.     1.24512    2.93(8)      162.1    2.907    2.953
  60145.     1.24550    3.03(8)      151.2    2.907    2.956
  60163.     1.24587    3.00(8)      160.0    2.908    2.954
  60181.     1.24624    2.98(8)      160.6    2.908    2.950
  60199.     1.24662    2.90(8)      160.2    2.908    2.945
  60217.     1.24699    2.95(8)      150.5    2.908    2.940
  60235.     1.24736    3.04(8)      150.8    2.909    2.936
  60253.     1.24774    3.02(8)      154.1    2.909    2.933
  60271.     1.24811    3.01(8)      151.8    2.909    2.931
  60290.     1.24849    2.89(8)      165.0    2.910    2.930
  60308.     1.24886    2.88(8)      161.0    2.910    2.930
  60326.     1.24924    2.95(8)      161.3    2.910    2.930
  60344.     1.24961    3.05(8)      143.8    2.911    2.930
  60362.     1.24999    3.07(8)      143.4    2.911    2.931
  60380.     1.25036    2.74(8)      173.9    2.911    2.933
  60398.     1.25074    2.85(8)      166.9    2.912    2.935
  60416.     1.25111    3.00(8)      158.7    2.912    2.940
  60434.     1.25149    3.02(8)      149.4    2.912    2.947
  60453.     1.25186    3.05(8)      146.3    2.913    2.957
  60471.     1.25224    3.03(8)      154.3    2.913    2.969
  60489.     1.25261    2.93(8)      162.9    2.913    2.979
  60507.     1.25299    3.00(8)      162.8    2.914    2.985
  60525.     1.25337    3.04(8)      151.0    2.914    2.983
  60543.     1.25374    3.06(8)      156.6    2.914    2.976
  60561.     1.25412    2.94(8)      160.8    2.915    2.968
  60580.     1.25449    3.00(8)      159.3    2.915    2.961
  60598.     1.25487    2.93(8)      160.9    2.915    2.955
  60616.     1.25525    2.96(8)      159.1    2.916    2.952
  60634.     1.25562    2.95(8)      162.7    2.916    2.949
  60652.     1.25600    2.98(8)      160.5    2.916    2.949
  60671.     1.25638    2.92(8)      163.9    2.917    2.949
  60689.     1.25675    2.97(8)      157.9    2.917    2.949
  60707.     1.25713    2.90(8)      163.3    2.917    2.951
  60725.     1.25751    2.93(8)      161.8    2.918    2.953
  60743.     1.25789    3.08(8)      157.2    2.918    2.957
  60762.     1.25826    2.99(8)      163.2    2.918    2.961
  60780.     1.25864    2.95(8)      170.5    2.919    2.969
  60798.     1.25902    3.00(8)      171.0    2.919    2.979
  60816.     1.25940    2.93(8)      175.9    2.919    2.992
  60835.     1.25977    3.05(8)      171.9    2.920    3.007
  60853.     1.26015    3.00(7)      183.8    2.920    3.019
  60871.     1.26053    2.99(7)      192.4    2.920    3.025
  60889.     1.26091    2.95(7)      190.1    2.921    3.026
  60908.     1.26129    3.07(7)      184.7    2.921    3.023
  60926.     1.26167    3.08(7)      179.9    2.921    3.022
  60944.     1.26204    3.09(7)      183.3    2.922    3.022
  60962.     1.26242    3.09(7)      180.5    2.922    3.026
  60981.     1.26280    2.92(7)      195.2    2.922    3.033
  60999.     1.26318    3.17(8)      177.2    2.923    3.044
  61017.     1.26356    3.06(7)      185.4    2.923    3.059
  61036.     1.26394    3.05(7)      193.1    2.923    3.079
  61054.     1.26432    3.19(7)      180.1    2.924    3.107
  61072.     1.26470    3.19(8)      176.8    2.924    3.147
  61091.     1.26508    3.29(8)      169.9    2.924    3.208
  61109.     1.26546    3.43(8)      164.9    2.925    3.312
  61127.     1.26584    3.65(8)      153.8    2.925    3.495
  61146.     1.26622    4.01(8)      142.7    2.925    3.811
  61164.     1.26660    4.57(9)      125.1    2.926    4.318
  61182.     1.26698    5.19(9)      112.4    2.926    5.044
  61201.     1.26736    6.09(10)     94.4     2.926    5.950
  61219.     1.26774    6.85(11)     83.5     2.926    6.862
  61237.     1.26812    7.58(12)     73.8     2.927    7.474
  61256.     1.26850    7.67(12)     73.4     2.927    7.542
  61274.     1.26888    7.18(11)     78.6     2.927    7.105
  61292.     1.26926    6.28(10)     91.1     2.928    6.388
  61311.     1.26964    5.65(10)     101.2    2.928    5.611
  61329.     1.27002    4.80(9)      119.6    2.928    4.916
  61348.     1.27040    4.26(9)      133.8    2.929    4.362
  61366.     1.27078    3.99(8)      139.4    2.929    3.954
  61384.     1.27116    3.66(8)      149.0    2.929    3.667
  61403.     1.27154    3.33(8)      172.8    2.930    3.468
  61421.     1.27193    3.31(8)      163.9    2.930    3.332
  61440.     1.27231    3.13(7)      177.8    2.930    3.238
  61458.     1.27269    3.23(8)      175.2    2.931    3.171
  61477.     1.27307    3.19(8)      176.2    2.931    3.124
  61495.     1.27345    3.08(7)      182.1    2.931    3.089
  61513.     1.27384    2.99(7)      185.7    2.932    3.064
  61532.     1.27422    3.09(7)      180.9    2.932    3.044
  61550.     1.27460    3.07(7)      183.0    2.932    3.029
  61569.     1.27498    2.97(7)      184.8    2.933    3.019
  61587.     1.27536    3.09(8)      177.0    2.933    3.015
  61606.     1.27575    3.00(7)      189.1    2.933    3.007
  61624.     1.27613    3.03(7)      182.0    2.934    3.001
  61643.     1.27651    3.05(7)      179.3    2.934    2.996
  61661.     1.27690    3.01(7)      190.8    2.934    2.991
  61680.     1.27728    2.97(7)      193.3    2.935    2.987
  61698.     1.27766    3.02(7)      188.4    2.935    2.984
  61717.     1.27805    3.00(7)      181.5    2.935    2.982
  61735.     1.27843    2.88(7)      191.3    2.936    2.980
  61754.     1.27881    3.02(7)      183.3    2.936    2.978
  61772.     1.27920    2.97(7)      187.5    2.936    2.976
  61791.     1.27958    2.97(7)      188.0    2.936    2.975
  61809.     1.27996    2.90(7)      193.0    2.937    2.974
  61828.     1.28035    2.99(7)      185.2    2.937    2.973
  61846.     1.28073    2.88(7)      195.0    2.937    2.972
  61865.     1.28112    2.85(7)      199.8    2.938    2.971
  61884.     1.28150    2.91(7)      193.9    2.938    2.971
  61902.     1.28189    3.07(7)      178.0    2.938    2.970
  61921.     1.28227    3.05(7)      180.0    2.939    2.970
  61939.     1.28265    2.83(7)      204.8    2.939    2.970
  61958.     1.28304    2.88(7)      192.9    2.939    2.971
  61976.     1.28342    2.90(7)      190.4    2.940    2.971
  61995.     1.28381    2.88(7)      191.7    2.940    2.972
  62014.     1.28419    2.91(7)      189.1    2.940    2.972
  62032.     1.28458    3.02(7)      182.3    2.941    2.973
  62051.     1.28497    3.01(7)      184.4    2.941    2.974
  62069.     1.28535    2.95(7)      197.0    2.941    2.975
  62088.     1.28574    3.08(7)      178.9    2.942    2.975
  62107.     1.28612    3.08(7)      183.4    2.942    2.976
  62125.     1.28651    2.99(7)      179.1    2.942    2.976
  62144.     1.28689    3.10(8)      174.0    2.943    2.977
  62163.     1.28728    2.97(7)      188.1    2.943    2.977
  62181.     1.28767    3.03(7)      189.2    2.943    2.978
  62200.     1.28805    2.90(7)      195.2    2.943    2.979
  62219.     1.28844    2.97(7)      187.4    2.944    2.981
  62237.     1.28883    2.68(7)      211.1    2.944    2.982
  62256.     1.28921    2.89(7)      189.1    2.944    2.984
  62275.     1.28960    2.98(7)      185.1    2.945    2.986
  62293.     1.28999    2.91(7)      197.1    2.945    2.989
  62312.     1.29037    2.90(7)      193.3    2.945    2.992
  62331.     1.29076    2.93(7)      188.6    2.946    2.996
  62349.     1.29115    2.84(7)      200.3    2.946    3.001
  62368.     1.29154    2.98(7)      187.0    2.946    3.008
  62387.     1.29192    2.96(7)      186.8    2.947    3.015
  62406.     1.29231    3.01(8)      175.0    2.947    3.021
  62424.     1.29270    3.09(8)      174.7    2.947    3.025
  62443.     1.29309    3.06(8)      175.7    2.948    3.028
  62462.     1.29347    3.03(7)      179.9    2.948    3.033
  62480.     1.29386    3.03(8)      175.5    2.948    3.036
  62499.     1.29425    2.98(8)      175.9    2.949    3.039
  62518.     1.29464    3.01(7)      186.3    2.949    3.044
  62537.     1.29503    2.98(7)      183.0    2.949    3.051
  62555.     1.29542    3.00(7)      180.1    2.950    3.057
  62574.     1.29580    2.96(7)      186.7    2.950    3.064
  62593.     1.29619    3.06(8)      174.6    2.950    3.076
  62612.     1.29658    3.03(7)      183.1    2.950    3.091
  62631.     1.29697    3.12(8)      177.1    2.951    3.108
  62649.     1.29736    3.06(8)      174.3    2.951    3.128
  62668.     1.29775    3.02(7)      184.2    2.951    3.153
  62687.     1.29814    3.10(8)      171.2    2.952    3.184
  62706.     1.29853    3.23(8)      164.4    2.952    3.223
  62725.     1.29892    3.16(7)      180.6    2.952    3.273
  62743.     1.29931    3.40(8)      152.1    2.953    3.343
  62762.     1.29970    3.58(8)      151.0    2.953    3.451
  62781.     1.30009    3.64(8)      150.0    2.953    3.631
  62800.     1.30048    4.05(8)      142.4    2.954    3.948
  62819.     1.30087    4.70(9)      112.4    2.954    4.497
  62838.     1.30126    5.33(10)     104.2    2.954    5.379
  62856.     1.30165    6.54(11)     84.3     2.955    6.651
  62875.     1.30204    8.10(12)     67.7     2.955    8.243
  62894.     1.30243   10.10(14)     53.1     2.955    9.859
  62913.     1.30282   11.26(15)     47.4     2.955   10.959
  62932.     1.30321   11.86(15)     44.3     2.956   11.098
  62951.     1.30360   11.06(14)     48.0     2.956   10.336
  62970.     1.30399    9.77(14)     54.4     2.956    9.068
  62989.     1.30438    8.14(12)     64.9     2.957    7.689
  63007.     1.30478    6.54(11)     83.2     2.957    6.453
  63026.     1.30517    5.43(10)     101.3    2.957    5.473
  63045.     1.30556    4.67(9)      120.2    2.958    4.753
  63064.     1.30595    4.28(9)      124.4    2.958    4.249
  63083.     1.30634    3.83(8)      141.5    2.958    3.903
  63102.     1.30673    3.70(8)      147.5    2.959    3.666
  63121.     1.30713    3.60(8)      145.2    2.959    3.504
  63140.     1.30752    3.39(8)      155.5    2.959    3.390
  63159.     1.30791    3.25(8)      166.2    2.960    3.309
  63178.     1.30830    3.31(8)      159.7    2.960    3.251
  63197.     1.30870    3.24(8)      167.7    2.960    3.207
  63216.     1.30909    3.06(8)      176.0    2.960    3.175
  63235.     1.30948    3.19(8)      165.3    2.961    3.149
  63254.     1.30987    3.23(8)      160.9    2.961    3.130
  63273.     1.31027    3.04(8)      171.0    2.961    3.115
  63292.     1.31066    3.18(8)      165.6    2.962    3.103
  63311.     1.31105    3.16(8)      168.6    2.962    3.095
  63330.     1.31145    3.18(8)      166.8    2.962    3.089
  63349.     1.31184    3.05(7)      183.5    2.963    3.083
  63368.     1.31223    3.06(8)      175.5    2.963    3.079
  63387.     1.31263    3.06(8)      176.2    2.963    3.076
  63406.     1.31302    3.02(8)      171.5    2.964    3.074
  63425.     1.31342    3.11(8)      171.9    2.964    3.074
  63444.     1.31381    3.05(8)      176.6    2.964    3.075
  63463.     1.31420    3.03(8)      176.4    2.964    3.077
  63482.     1.31460    2.98(7)      182.2    2.965    3.080
  63501.     1.31499    3.05(8)      177.6    2.965    3.085
  63520.     1.31539    3.29(8)      159.6    2.965    3.091
  63539.     1.31578    3.11(8)      176.7    2.966    3.100
  63558.     1.31618    3.11(8)      170.6    2.966    3.112
  63577.     1.31657    3.20(8)      162.2    2.966    3.126
  63596.     1.31697    3.20(8)      160.2    2.967    3.146
  63615.     1.31736    3.18(8)      168.2    2.967    3.172
  63634.     1.31776    3.32(8)      157.1    2.967    3.210
  63653.     1.31815    3.31(8)      158.8    2.968    3.270
  63672.     1.31855    3.45(8)      158.7    2.968    3.373
  63691.     1.31894    3.57(8)      152.5    2.968    3.557
  63711.     1.31934    4.13(9)      127.2    2.968    3.871
  63730.     1.31973    4.57(9)      116.4    2.969    4.367
  63749.     1.32013    5.08(10)     106.4    2.969    5.063
  63768.     1.32053    5.86(11)     90.3     2.969    5.902
  63787.     1.32092    6.61(11)     80.5     2.970    6.701
  63806.     1.32132    7.37(12)     71.7     2.970    7.170
  63825.     1.32172    7.20(12)     73.5     2.970    7.126
  63844.     1.32211    6.70(11)     81.2     2.971    6.655
  63864.     1.32251    6.14(11)     84.3     2.971    5.974
  63883.     1.32291    5.35(10)     99.4     2.971    5.270
  63902.     1.32330    4.77(9)      111.4    2.972    4.661
  63921.     1.32370    4.31(9)      119.5    2.972    4.189
  63940.     1.32410    3.80(8)      141.3    2.972    3.849
  63959.     1.32449    3.53(8)      149.3    2.972    3.616
  63979.     1.32489    3.39(8)      154.2    2.973    3.463
  63998.     1.32529    3.31(8)      165.6    2.973    3.365
  64017.     1.32569    3.28(8)      163.6    2.973    3.309
  64036.     1.32608    3.30(8)      161.7    2.974    3.279
  64055.     1.32648    3.27(8)      158.1    2.974    3.264
  64075.     1.32688    3.24(8)      154.0    2.974    3.249
  64094.     1.32728    3.17(8)      160.2    2.975    3.225
  64113.     1.32768    3.10(8)      176.9    2.975    3.195
  64132.     1.32807    3.12(8)      160.8    2.975    3.163
  64152.     1.32847    3.09(8)      170.5    2.975    3.134
  64171.     1.32887    3.21(8)      159.5    2.976    3.111
  64190.     1.32927    3.05(8)      170.6    2.976    3.093
  64209.     1.32967    3.10(8)      171.1    2.976    3.080
  64229.     1.33007    3.05(8)      169.4    2.977    3.071
  64248.     1.33047    3.06(8)      173.6    2.977    3.064
  64267.     1.33087    3.13(8)      168.1    2.977    3.060
  64286.     1.33127    3.01(8)      173.4    2.978    3.057
  64306.     1.33166    2.99(7)      179.2    2.978    3.055
  64325.     1.33206    3.03(8)      177.7    2.978    3.048
  64344.     1.33246    2.91(8)      177.6    2.979    3.048
  64364.     1.33286    3.02(8)      169.3    2.979    3.050
  64383.     1.33326    2.94(7)      178.0    2.979    3.052
  64402.     1.33366    3.01(7)      177.8    2.979    3.056
  64422.     1.33406    3.02(8)      173.3    2.980    3.060
  64441.     1.33446    2.99(8)      173.0    2.980    3.066
  64460.     1.33486    3.12(8)      166.8    2.980    3.073
  64480.     1.33526    3.11(8)      162.9    2.981    3.082
  64499.     1.33567    3.12(8)      162.0    2.981    3.094
  64518.     1.33607    3.09(8)      170.7    2.981    3.109
  64538.     1.33647    3.13(8)      163.4    2.982    3.129
  64557.     1.33687    3.24(8)      159.2    2.982    3.155
  64576.     1.33727    3.24(8)      158.0    2.982    3.195
  64596.     1.33767    3.39(8)      152.1    2.982    3.261
  64615.     1.33807    3.53(8)      146.2    2.983    3.376
  64635.     1.33847    3.80(9)      129.9    2.983    3.579
  64654.     1.33887    4.18(9)      119.9    2.983    3.915
  64673.     1.33928    4.65(9)      113.4    2.984    4.420
  64693.     1.33968    5.38(10)     97.5     2.984    5.087
  64712.     1.34008    6.33(11)     81.3     2.984    5.822
  64732.     1.34048    6.68(11)     75.8     2.985    6.417
  64751.     1.34088    6.99(12)     72.6     2.985    6.631
  64770.     1.34129    6.69(12)     75.1     2.985    6.410
  64790.     1.34169    6.10(11)     83.0     2.985    5.898
  64809.     1.34209    5.18(10)     97.8     2.986    5.282
  64829.     1.34249    4.64(10)     108.6    2.986    4.701
  64848.     1.34290    4.21(9)      122.2    2.986    4.224
  64868.     1.34330    3.79(9)      133.9    2.987    3.867
  64887.     1.34370    3.54(8)      152.3    2.987    3.615
  64906.     1.34411    3.45(8)      152.9    2.987    3.442
  64926.     1.34451    3.36(8)      153.4    2.987    3.325
  64945.     1.34491    3.38(8)      148.5    2.988    3.245
  64965.     1.34532    3.07(8)      172.6    2.988    3.189
  64984.     1.34572    3.18(8)      158.1    2.988    3.150
  65004.     1.34612    3.06(8)      169.9    2.989    3.122
  65023.     1.34653    3.04(8)      168.9    2.989    3.100
  65043.     1.34693    3.09(8)      160.4    2.989    3.085
  65062.     1.34734    3.09(8)      158.8    2.990    3.072
  65082.     1.34774    3.02(8)      163.6    2.990    3.063
  65101.     1.34814    3.00(8)      170.7    2.990    3.055
  65121.     1.34855    3.14(8)      158.7    2.990    3.048
  65141.     1.34895    3.10(8)      163.9    2.991    3.043
  65160.     1.34936    3.03(8)      170.2    2.991    3.039
  65180.     1.34976    2.92(8)      174.7    2.991    3.035
  65199.     1.35017    3.05(8)      167.9    2.992    3.029
  65219.     1.35057    3.07(8)      166.6    2.992    3.025
  65238.     1.35098    2.95(7)      179.0    2.992    3.023
  65258.     1.35138    2.99(8)      170.5    2.993    3.021
  65277.     1.35179    3.07(8)      164.3    2.993    3.020
  65297.     1.35219    3.10(8)      156.7    2.993    3.025
  65317.     1.35260    3.12(8)      157.1    2.993    3.037
  65336.     1.35301    3.00(8)      167.6    2.994    3.036
  65356.     1.35341    3.00(8)      170.3    2.994    3.036
  65375.     1.35382    3.21(8)      148.2    2.994    3.036
  65395.     1.35422    3.06(8)      160.9    2.995    3.036
  65415.     1.35463    3.10(8)      167.5    2.995    3.037
  65434.     1.35504    2.98(8)      166.8    2.995    3.037
  65454.     1.35544    2.85(7)      185.1    2.995    3.038
  65474.     1.35585    2.97(8)      172.5    2.996    3.039
  65493.     1.35626    3.07(8)      160.1    2.996    3.041
  65513.     1.35666    3.08(8)      162.7    2.996    3.042
  65533.     1.35707    2.94(8)      168.6    2.997    3.045
  65552.     1.35748    3.04(8)      170.2    2.997    3.049
  65572.     1.35789    2.99(8)      174.5    2.997    3.054
  65592.     1.35829    2.92(8)      174.3    2.998    3.064
  65611.     1.35870    3.03(8)      164.0    2.998    3.081
  65631.     1.35911    3.05(8)      164.7    2.998    3.106
  65651.     1.35952    3.01(8)      166.3    2.998    3.143
  65670.     1.35992    3.17(8)      158.5    2.999    3.187
  65690.     1.36033    3.16(8)      156.1    2.999    3.231
  65710.     1.36074    3.29(8)      147.8    2.999    3.259
  65729.     1.36115    3.11(8)      164.2    3.000    3.261
  65749.     1.36156    3.14(8)      161.0    3.000    3.239
  65769.     1.36197    3.17(8)      152.9    3.000    3.205
  65789.     1.36237    3.18(8)      148.1    3.000    3.170
  65808.     1.36278    3.23(8)      150.0    3.001    3.139
  65828.     1.36319    3.05(8)      164.2    3.001    3.116
  65848.     1.36360    3.06(8)      160.4    3.001    3.100
  65868.     1.36401    3.05(8)      160.4    3.002    3.089
  65887.     1.36442    3.08(8)      159.8    3.002    3.083
  65907.     1.36483    3.08(8)      160.8    3.002    3.080
  65927.     1.36524    3.04(8)      165.3    3.002    3.079
  65947.     1.36565    2.95(8)      170.6    3.003    3.079
  65966.     1.36606    3.03(8)      160.2    3.003    3.080
  65986.     1.36647    3.02(8)      160.2    3.003    3.083
  66006.     1.36688    3.01(8)      164.7    3.004    3.085
  66026.     1.36729    3.24(8)      146.2    3.004    3.089
  66046.     1.36770    3.06(8)      160.4    3.004    3.092
  66065.     1.36811    3.13(8)      155.9    3.004    3.097
  66085.     1.36852    3.00(8)      168.6    3.005    3.102
  66105.     1.36893    3.14(8)      154.5    3.005    3.107
  66125.     1.36934    3.05(8)      158.0    3.005    3.113
  66145.     1.36975    3.03(8)      162.4    3.006    3.117
  66165.     1.37016    3.13(8)      158.0    3.006    3.124
  66184.     1.37057    3.17(8)      151.3    3.006    3.133
  66204.     1.37098    2.97(8)      164.5    3.006    3.142
  66224.     1.37139    3.09(8)      154.6    3.007    3.153
  66244.     1.37181    3.09(8)      158.3    3.007    3.165
  66264.     1.37222    3.12(8)      156.2    3.007    3.179
  66284.     1.37263    3.17(8)      153.6    3.008    3.196
  66304.     1.37304    3.06(8)      158.4    3.008    3.216
  66324.     1.37345    3.15(8)      152.2    3.008    3.241
  66343.     1.37387    3.19(8)      146.2    3.008    3.271
  66363.     1.37428    3.14(8)      154.6    3.009    3.306
  66383.     1.37469    3.26(8)      147.6    3.009    3.343
  66403.     1.37510    3.25(8)      152.3    3.009    3.381
  66423.     1.37551    3.26(8)      152.0    3.010    3.418
  66443.     1.37593    3.30(8)      147.5    3.010    3.460
  66463.     1.37634    3.42(8)      140.6    3.010    3.510
  66483.     1.37675    3.31(8)      145.3    3.010    3.575
  66503.     1.37717    3.47(9)      136.6    3.011    3.658
  66523.     1.37758    3.55(9)      137.3    3.011    3.769
  66543.     1.37799    3.75(9)      126.3    3.011    3.923
  66563.     1.37841    3.95(9)      119.6    3.012    4.154
  66583.     1.37882    4.39(9)      115.3    3.012    4.536
  66603.     1.37923    5.16(10)     94.3     3.012    5.205
  66623.     1.37965    6.51(11)     77.5     3.012    6.379
  66643.     1.38006    8.22(13)     60.4     3.013    8.321
  66663.     1.38048   10.95(15)     44.3     3.013   11.227
  66683.     1.38089   14.64(17)     32.74    3.013   15.045
  66703.     1.38130   18.88(20)     25.60    3.014   19.220
  66723.     1.38172   23.10(22)     20.49    3.014   22.532
  66743.     1.38213   24.89(23)     18.78    3.014   23.637
  66763.     1.38255   24.11(23)     19.61    3.014   22.269
  66783.     1.38296   21.14(21)     22.15    3.015   19.284
  66803.     1.38338   16.87(19)     28.27    3.015   15.752
  66823.     1.38379   13.08(17)     36.5     3.015   12.456
  66843.     1.38421    9.79(14)     50.1     3.016    9.779
  66863.     1.38462    7.65(12)     64.9     3.016    7.793
  66883.     1.38504    6.38(11)     76.3     3.016    6.401
  66903.     1.38545    5.47(11)     88.2     3.016    5.454
  66923.     1.38587    4.79(10)     100.7    3.017    4.815
  66943.     1.38628    4.44(10)     108.9    3.017    4.380
  66963.     1.38670    4.13(9)      117.9    3.017    4.080
  66983.     1.38712    3.92(9)      119.6    3.018    3.867
  67003.     1.38753    3.83(9)      122.6    3.018    3.713
  67023.     1.38795    3.63(9)      129.5    3.018    3.599
  67044.     1.38837    3.63(9)      134.4    3.018    3.511
  67064.     1.38878    3.46(8)      139.4    3.019    3.444
  67084.     1.38920    3.38(8)      141.4    3.019    3.390
  67104.     1.38962    3.35(8)      139.6    3.019    3.346
  67124.     1.39003    3.37(9)      137.6    3.020    3.310
  67144.     1.39045    3.29(8)      147.0    3.020    3.280
  67164.     1.39087    3.49(9)      132.0    3.020    3.255
  67184.     1.39128    3.27(8)      148.4    3.020    3.233
  67205.     1.39170    3.21(8)      148.4    3.021    3.215
  67225.     1.39212    3.33(8)      144.6    3.021    3.199
  67245.     1.39254    3.25(8)      149.0    3.021    3.185
  67265.     1.39295    3.25(8)      144.5    3.022    3.172
  67285.     1.39337    3.29(8)      140.0    3.022    3.161
  67306.     1.39379    3.09(8)      158.1    3.022    3.151
  67326.     1.39421    3.18(8)      147.1    3.022    3.143
  67346.     1.39463    3.08(8)      157.9    3.023    3.135
  67366.     1.39505    3.13(8)      148.2    3.023    3.128
  67386.     1.39546    3.24(8)      141.9    3.023    3.122
  67407.     1.39588    3.18(8)      146.4    3.023    3.117
  67427.     1.39630    3.18(8)      147.8    3.024    3.112
  67447.     1.39672    3.10(8)      155.2    3.024    3.107
  67467.     1.39714    3.06(8)      157.4    3.024    3.103
  67487.     1.39756    3.04(8)      155.7    3.025    3.099
  67508.     1.39798    3.21(8)      141.3    3.025    3.096
  67528.     1.39840    3.14(8)      148.2    3.025    3.092
  67548.     1.39882    3.06(8)      153.9    3.025    3.089
  67568.     1.39924    3.18(8)      142.7    3.026    3.087
  67589.     1.39966    3.07(8)      153.8    3.026    3.084
  67609.     1.40008    3.08(8)      152.8    3.026    3.082
  67629.     1.40050    3.14(8)      149.5    3.027    3.080
  67650.     1.40092    3.12(8)      157.9    3.027    3.078
  67670.     1.40134    2.98(8)      160.1    3.027    3.076
  67690.     1.40176    2.95(8)      156.7    3.027    3.074
  67711.     1.40218    3.13(8)      148.4    3.028    3.073
  67731.     1.40260    3.05(8)      151.9    3.028    3.071
  67751.     1.40302    3.03(8)      156.4    3.028    3.070
  67771.     1.40344    3.08(8)      148.9    3.028    3.069
  67792.     1.40386    3.13(8)      150.7    3.029    3.068
  67812.     1.40428    3.12(8)      144.3    3.029    3.067
  67832.     1.40470    3.05(8)      154.2    3.029    3.066
  67853.     1.40513    3.22(9)      138.2    3.030    3.065
  67873.     1.40555    2.96(8)      160.8    3.030    3.064
  67894.     1.40597    3.02(8)      158.1    3.030    3.063
  67914.     1.40639    2.96(8)      161.0    3.030    3.063
  67934.     1.40681    3.09(8)      152.1    3.031    3.062
  67955.     1.40723    3.11(8)      146.6    3.031    3.062
  67975.     1.40766    2.93(8)      160.5    3.031    3.061
  67995.     1.40808    3.06(8)      149.2    3.032    3.061
  68016.     1.40850    3.13(8)      146.4    3.032    3.060
  68036.     1.40892    3.06(8)      152.0    3.032    3.060
  68057.     1.40935    3.09(8)      145.7    3.032    3.060
  68077.     1.40977    3.05(8)      151.0    3.033    3.059
  68098.     1.41019    2.91(8)      159.3    3.033    3.059
  68118.     1.41062    2.93(8)      160.5    3.033    3.059
  68138.     1.41104    2.99(8)      154.8    3.033    3.038
  68159.     1.41146    3.01(8)      151.8    3.034    3.039
  68179.     1.41189    3.00(8)      150.9    3.034    3.040
  68200.     1.41231    3.11(8)      148.3    3.034    3.040
  68220.     1.41273    3.11(8)      149.9    3.035    3.041
  68241.     1.41316    3.06(8)      154.8    3.035    3.041
  68261.     1.41358    3.03(8)      141.8    3.035    3.042
  68282.     1.41401    3.01(8)      151.3    3.035    3.043
  68302.     1.41443    3.18(9)      137.0    3.036    3.044
  68323.     1.41485    2.96(8)      151.0    3.036    3.044
  68343.     1.41528    2.86(8)      169.5    3.036    3.045
  68364.     1.41570    3.16(8)      139.8    3.036    3.046
  68384.     1.41613    3.01(8)      159.8    3.037    3.047
  68405.     1.41655    2.96(8)      159.3    3.037    3.048
  68425.     1.41698    3.03(8)      149.4    3.037    3.049
  68446.     1.41740    3.14(8)      143.2    3.038    3.051
  68466.     1.41783    2.99(8)      153.6    3.038    3.052
  68487.     1.41825    3.06(8)      148.2    3.038    3.054
  68507.     1.41868    3.02(8)      153.7    3.038    3.056
  68528.     1.41910    3.06(8)      148.6    3.039    3.058
  68548.     1.41953    2.97(8)      149.9    3.039    3.060
  68569.     1.41996    2.92(8)      156.0    3.039    3.063
  68590.     1.42038    3.13(8)      141.6    3.039    3.066
  68610.     1.42081    3.06(8)      145.0    3.040    3.070
  68631.     1.42123    3.07(8)      146.0    3.040    3.074
  68651.     1.42166    3.09(8)      139.7    3.040    3.079
  68672.     1.42209    3.13(8)      140.7    3.041    3.085
  68692.     1.42251    3.13(8)      142.8    3.041    3.093
  68713.     1.42294    3.09(8)      144.2    3.041    3.104
  68734.     1.42337    3.06(8)      149.4    3.041    3.118
  68754.     1.42379    3.17(8)      145.6    3.042    3.141
  68775.     1.42422    3.30(9)      135.5    3.042    3.179
  68796.     1.42465    3.22(9)      133.4    3.042    3.247
  68816.     1.42508    3.46(9)      126.4    3.042    3.362
  68837.     1.42550    3.55(9)      128.2    3.043    3.545
  68857.     1.42593    3.72(9)      120.3    3.043    3.802
  68878.     1.42636    3.83(9)      112.4    3.043    4.114
  68899.     1.42679    4.00(10)     109.6    3.044    4.415
  68919.     1.42722    4.08(10)     110.4    3.044    4.597
  68940.     1.42764    4.03(9)      111.1    3.044    4.588
  68961.     1.42807    3.98(9)      111.7    3.044    4.415
  68982.     1.42850    3.88(9)      113.0    3.045    4.158
  69002.     1.42893    3.49(9)      126.8    3.045    3.890
  69023.     1.42936    3.52(9)      125.0    3.045    3.658
  69044.     1.42979    3.34(9)      135.6    3.045    3.479
  69064.     1.43022    3.29(9)      133.5    3.046    3.351
  69085.     1.43065    3.10(8)      146.2    3.046    3.263
  69106.     1.43107    3.14(8)      139.2    3.046    3.204
  69127.     1.43150    3.06(8)      145.8    3.047    3.165
  69147.     1.43193    3.08(8)      148.2    3.047    3.138
  69168.     1.43236    3.04(8)      143.6    3.047    3.119
  69189.     1.43279    3.05(8)      141.3    3.047    3.106
  69210.     1.43322    3.01(8)      149.6    3.048    3.096
  69230.     1.43365    3.03(8)      149.1    3.048    3.089
  69251.     1.43408    3.18(8)      139.5    3.048    3.084
  69272.     1.43451    3.03(8)      143.4    3.048    3.080
  69293.     1.43494    3.17(9)      137.5    3.049    3.076
  69313.     1.43537    2.96(8)      149.7    3.049    3.074
  69334.     1.43580    3.09(8)      141.1    3.049    3.072
  69355.     1.43624    3.20(9)      131.3    3.049    3.070
  69376.     1.43667    3.14(9)      135.9    3.050    3.069
  69397.     1.43710    3.11(8)      144.0    3.050    3.067
  69417.     1.43753    3.14(9)      135.7    3.050    3.066
  69438.     1.43796    3.01(8)      151.5    3.051    3.066
  69459.     1.43839    3.03(8)      140.2    3.051    3.065
  69480.     1.43882    3.05(8)      143.3    3.051    3.065
  69501.     1.43925    3.02(8)      148.9    3.051    3.064
  69522.     1.43969    3.07(8)      141.6    3.052    3.064
  69542.     1.44012    3.05(8)      139.5    3.052    3.064
  69563.     1.44055    2.95(8)      149.0    3.052    3.064
  69584.     1.44098    3.12(9)      136.6    3.052    3.064
  69605.     1.44141    3.14(9)      134.4    3.053    3.064
  69626.     1.44185    3.03(8)      142.8    3.053    3.064
  69647.     1.44228    3.12(9)      132.9    3.053    3.064
  69668.     1.44271    3.26(9)      130.4    3.054    3.064
  69689.     1.44315    3.05(8)      139.4    3.054    3.065
  69710.     1.44358    2.99(8)      146.8    3.054    3.065
  69730.     1.44401    3.01(8)      142.1    3.054    3.066
  69751.     1.44444    2.95(8)      148.5    3.055    3.067
  69772.     1.44488    2.88(8)      150.8    3.055    3.068
  69793.     1.44531    3.08(8)      141.8    3.055    3.069
  69814.     1.44574    3.18(9)      135.1    3.055    3.070
  69835.     1.44618    2.99(8)      144.3    3.056    3.072
  69856.     1.44661    3.08(9)      136.2    3.056    3.074
  69877.     1.44705    3.12(9)      133.7    3.056    3.076
  69898.     1.44748    3.20(9)      133.9    3.056    3.080
  69919.     1.44791    3.23(9)      136.8    3.057    3.085
  69940.     1.44835    3.20(9)      134.3    3.057    3.093
  69961.     1.44878    3.08(9)      137.7    3.057    3.107
  69982.     1.44922    3.09(8)      142.4    3.058    3.132
  70003.     1.44965    3.09(8)      143.3    3.058    3.173
  70024.     1.45009    3.28(9)      133.6    3.058    3.235
  70045.     1.45052    3.33(9)      128.5    3.058    3.319
  70066.     1.45096    3.53(9)      121.5    3.059    3.414
  70087.     1.45139    3.46(9)      126.8    3.059    3.494
  70108.     1.45183    3.47(9)      124.9    3.059    3.529
  70129.     1.45226    3.49(9)      122.3    3.059    3.508
  70150.     1.45270    3.39(9)      123.0    3.060    3.445
  70171.     1.45314    3.36(9)      134.4    3.060    3.365
  70192.     1.45357    3.25(9)      136.6    3.060    3.288
  70213.     1.45401    3.24(9)      134.9    3.060    3.224
  70234.     1.45444    3.06(8)      148.8    3.061    3.176
  70255.     1.45488    3.17(9)      136.6    3.061    3.143
  70276.     1.45532    3.04(8)      146.4    3.061    3.120
  70297.     1.45575    3.04(9)      137.5    3.062    3.105
  70319.     1.45619    3.14(9)      136.0    3.062    3.095
  70340.     1.45663    3.04(8)      145.1    3.062    3.088
  70361.     1.45706    3.06(8)      142.0    3.062    3.084
  70382.     1.45750    3.20(9)      135.0    3.063    3.080
  70403.     1.45794    3.15(8)      140.0    3.063    3.077
  70424.     1.45838    2.99(8)      144.9    3.063    3.075
  70445.     1.45881    3.02(8)      140.6    3.063    3.073
  70466.     1.45925    3.12(8)      138.9    3.064    3.072
  70487.     1.45969    3.18(8)      138.9    3.064    3.071
  70509.     1.46013    3.15(9)      136.4    3.064    3.071
  70530.     1.46057    3.13(9)      137.8    3.064    3.070
  70551.     1.46100    3.04(8)      144.0    3.065    3.070
  70572.     1.46144    3.12(8)      139.4    3.065    3.070
  70593.     1.46188    3.02(8)      148.9    3.065    3.070
  70614.     1.46232    3.08(8)      141.7    3.066    3.070
  70636.     1.46276    3.19(9)      131.4    3.066    3.070
  70657.     1.46320    3.05(8)      139.8    3.066    3.070
  70678.     1.46364    2.99(8)      145.8    3.066    3.070
  70699.     1.46408    3.03(8)      143.3    3.067    3.070
  70720.     1.46451    3.04(8)      140.5    3.067    3.070
  70742.     1.46495    3.06(8)      142.5    3.067    3.070
  70763.     1.46539    3.18(9)      132.0    3.067    3.070
  70784.     1.46583    3.04(8)      143.5    3.068    3.070
  70805.     1.46627    2.99(8)      146.3    3.068    3.070
  70827.     1.46671    3.13(9)      128.0    3.068    3.070
  70848.     1.46715    2.98(8)      154.3    3.068    3.070
  70869.     1.46759    2.91(8)      156.9    3.069    3.071
  70890.     1.46803    3.10(8)      139.2    3.069    3.071
  70912.     1.46847    2.97(8)      149.7    3.069    3.071
  70933.     1.46891    3.02(8)      146.4    3.070    3.071
  70954.     1.46936    3.03(8)      141.0    3.070    3.071
  70975.     1.46980    3.08(8)      142.4    3.070    3.072
  70997.     1.47024    3.13(9)      136.0    3.070    3.072
  71018.     1.47068    3.07(8)      142.5    3.071    3.072
  71039.     1.47112    3.11(9)      132.0    3.071    3.072
  71061.     1.47156    3.12(8)      138.5    3.071    3.072
  71082.     1.47200    3.01(8)      144.5    3.071    3.073
  71103.     1.47244    3.10(9)      134.1    3.072    3.073
  71125.     1.47289    3.02(8)      145.1    3.072    3.074
  71146.     1.47333    3.14(9)      135.8    3.072    3.074
  71167.     1.47377    3.06(8)      138.8    3.072    3.075
  71189.     1.47421    3.03(8)      146.3    3.073    3.075
  71210.     1.47465    2.95(8)      145.7    3.073    3.075
  71231.     1.47510    3.01(8)      141.6    3.073    3.075
  71253.     1.47554    2.98(9)      137.1    3.074    3.076
  71274.     1.47598    2.88(8)      150.9    3.074    3.076
  71296.     1.47642    2.92(8)      142.8    3.074    3.076
  71317.     1.47687    2.92(8)      145.4    3.074    3.077
  71338.     1.47731    2.98(8)      142.5    3.075    3.077
  71360.     1.47775    2.97(8)      139.5    3.075    3.077
  71381.     1.47820    2.99(8)      142.2    3.075    3.078
  71403.     1.47864    3.16(9)      129.8    3.075    3.078
  71424.     1.47908    3.16(9)      133.5    3.076    3.078
  71445.     1.47953    3.06(9)      132.9    3.076    3.078
  71467.     1.47997    3.02(9)      136.1    3.076    3.079
  71488.     1.48042    3.16(9)      127.8    3.076    3.079
  71510.     1.48086    3.12(9)      134.4    3.077    3.079
  71531.     1.48130    3.06(8)      141.7    3.077    3.080
  71553.     1.48175    3.09(9)      136.5    3.077    3.080
  71574.     1.48219    2.96(8)      148.9    3.078    3.080
  71596.     1.48264    3.11(9)      132.6    3.078    3.081
  71617.     1.48308    2.96(9)      138.2    3.078    3.081
  71639.     1.48353    3.11(9)      133.0    3.078    3.082
  71660.     1.48397    3.06(9)      132.7    3.079    3.082
  71682.     1.48442    3.12(9)      130.9    3.079    3.082
  71703.     1.48486    3.03(9)      130.5    3.079    3.082
  71725.     1.48531    3.15(9)      127.3    3.079    3.083
  71746.     1.48575    2.90(8)      141.7    3.080    3.083
  71768.     1.48620    3.00(8)      140.5    3.080    3.084
  71789.     1.48665    2.90(8)      142.1    3.080    3.084
  71811.     1.48709    3.17(9)      131.0    3.080    3.084
  71832.     1.48754    3.13(9)      135.8    3.081    3.085
  71854.     1.48798    3.01(8)      140.3    3.081    3.085
  71875.     1.48843    3.08(9)      137.8    3.081    3.086
  71897.     1.48888    2.97(9)      134.1    3.082    3.087
  71918.     1.48932    3.10(9)      126.4    3.082    3.087
  71940.     1.48977    3.21(9)      127.6    3.082    3.088
  71962.     1.49022    3.09(9)      134.7    3.082    3.088
  71983.     1.49067    3.01(9)      136.4    3.083    3.089
  72005.     1.49111    3.07(9)      134.4    3.083    3.090
  72026.     1.49156    2.98(8)      145.4    3.083    3.090
  72048.     1.49201    3.16(9)      125.5    3.083    3.091
  72070.     1.49246    3.18(9)      125.9    3.084    3.092
  72091.     1.49290    3.12(9)      128.5    3.084    3.093
  72113.     1.49335    3.15(9)      126.4    3.084    3.094
  72134.     1.49380    3.21(9)      117.5    3.084    3.095
  72156.     1.49425    3.02(9)      135.9    3.085    3.096
  72178.     1.49470    3.13(9)      134.2    3.085    3.098
  72199.     1.49514    3.14(9)      133.9    3.085    3.099
  72221.     1.49559    3.23(9)      128.9    3.085    3.101
  72243.     1.49604    3.00(9)      130.5    3.086    3.103
  72264.     1.49649    3.12(9)      126.2    3.086    3.105
  72286.     1.49694    3.11(9)      130.3    3.086    3.108
  72308.     1.49739    3.10(9)      133.7    3.087    3.111
  72329.     1.49784    3.20(9)      123.4    3.087    3.115
  72351.     1.49829    3.18(9)      124.3    3.087    3.119
  72373.     1.49874    3.11(9)      130.3    3.087    3.125
  72395.     1.49919    3.12(9)      128.6    3.088    3.132
  72416.     1.49964    3.16(9)      132.2    3.088    3.142
  72438.     1.50009    3.14(9)      127.2    3.088    3.159
  72460.     1.50054    3.18(9)      128.4    3.088    3.182
  72481.     1.50099    3.23(9)      133.5    3.089    3.220
  72503.     1.50144    3.32(9)      124.8    3.089    3.281
  72525.     1.50189    3.37(9)      115.5    3.089    3.375
  72547.     1.50234    3.43(9)      120.7    3.089    3.514
  72569.     1.50279    3.69(10)     107.8    3.090    3.695
  72590.     1.50324    3.90(10)     99.1     3.090    3.909
  72612.     1.50369    3.95(10)     102.1    3.090    4.124
  72634.     1.50414    4.19(10)     93.2     3.091    4.277
  72656.     1.50459    4.19(10)     92.7     3.091    4.301
  72677.     1.50504    4.15(10)     90.9     3.091    4.191
  72699.     1.50550    3.95(10)     101.2    3.091    4.000
  72721.     1.50595    3.87(10)     106.1    3.092    3.790
  72743.     1.50640    3.76(10)     101.8    3.092    3.602
  72765.     1.50685    3.56(10)     109.1    3.092    3.453
  72787.     1.50730    3.48(9)      113.5    3.092    3.346
  72808.     1.50775    3.18(9)      130.5    3.093    3.273
  72830.     1.50821    3.08(9)      128.6    3.093    3.224
  72852.     1.50866    3.07(9)      132.4    3.093    3.192
  72874.     1.50911    3.24(9)      119.0    3.094    3.170
  72896.     1.50956    3.23(9)      121.4    3.094    3.155
  72918.     1.51002    3.26(9)      120.4    3.094    3.145
  72939.     1.51047    3.24(9)      122.1    3.094    3.138
  72961.     1.51092    3.34(9)      116.2    3.095    3.132
  72983.     1.51138    3.22(9)      124.8    3.095    3.128
  73005.     1.51183    3.01(9)      134.1    3.095    3.125
  73027.     1.51228    3.15(9)      128.1    3.095    3.123
  73049.     1.51274    3.12(9)      127.9    3.096    3.121
  73071.     1.51319    3.22(9)      123.2    3.096    3.119
  73093.     1.51365    3.24(9)      119.0    3.096    3.118
  73115.     1.51410    3.09(9)      128.3    3.096    3.117
  73137.     1.51455    3.01(9)      136.5    3.097    3.117
  73159.     1.51501    3.00(9)      132.3    3.097    3.116
  73181.     1.51546    3.14(9)      123.0    3.097    3.116
  73203.     1.51592    3.10(9)      129.3    3.098    3.116
  73224.     1.51637    3.17(9)      121.5    3.098    3.116
  73246.     1.51683    3.09(9)      126.3    3.098    3.116
  73268.     1.51728    3.17(9)      126.4    3.098    3.116
  73290.     1.51774    3.09(9)      126.1    3.099    3.117
  73312.     1.51819    3.35(9)      112.5    3.099    3.117
  73334.     1.51865    3.27(9)      117.2    3.099    3.118
  73356.     1.51910    3.13(9)      129.6    3.099    3.119
  73378.     1.51956    3.15(9)      126.5    3.100    3.119
  73400.     1.52002    3.27(9)      112.8    3.100    3.120
  73422.     1.52047    3.20(9)      118.9    3.100    3.121
  73444.     1.52093    3.14(9)      119.2    3.100    3.123
  73466.     1.52138    3.23(9)      117.3    3.101    3.124
  73489.     1.52184    3.23(9)      123.4    3.101    3.125
  73511.     1.52230    3.16(9)      126.9    3.101    3.127
  73533.     1.52275    3.15(9)      128.6    3.102    3.129
  73555.     1.52321    3.23(9)      119.7    3.102    3.132
  73577.     1.52367    3.15(9)      120.4    3.102    3.134
  73599.     1.52413    3.13(9)      122.5    3.102    3.137
  73621.     1.52458    3.14(9)      129.3    3.103    3.141
  73643.     1.52504    3.09(9)      128.4    3.103    3.145
  73665.     1.52550    3.12(9)      124.1    3.103    3.150
  73687.     1.52596    3.09(9)      125.3    3.103    3.155
  73709.     1.52641    3.06(9)      125.2    3.104    3.163
  73731.     1.52687    3.32(10)     109.9    3.104    3.172
  73754.     1.52733    3.14(9)      122.3    3.104    3.184
  73776.     1.52779    3.29(9)      118.1    3.105    3.200
  73798.     1.52825    3.08(9)      125.2    3.105    3.220
  73820.     1.52870    3.19(9)      122.0    3.105    3.247
  73842.     1.52916    3.29(9)      123.0    3.105    3.283
  73864.     1.52962    3.28(9)      120.1    3.106    3.336
  73886.     1.53008    3.45(9)      117.6    3.106    3.421
  73909.     1.53054    3.57(9)      111.3    3.106    3.569
  73931.     1.53100    3.79(10)     102.2    3.106    3.815
  73953.     1.53146    4.06(10)     95.1     3.107    4.186
  73975.     1.53192    4.84(12)     74.8     3.107    4.679
  73997.     1.53238    5.16(12)     73.6     3.107    5.220
  74019.     1.53284    5.49(12)     70.6     3.108    5.652
  74042.     1.53330    5.52(12)     69.5     3.108    5.797
  74064.     1.53376    5.27(12)     74.6     3.108    5.614
  74086.     1.53422    5.03(11)     78.4     3.108    5.214
  74108.     1.53468    4.87(11)     76.9     3.109    4.743
  74131.     1.53514    4.29(11)     88.1     3.109    4.306
  74153.     1.53560    3.79(10)     103.5    3.109    3.954
  74175.     1.53606    3.57(10)     108.2    3.109    3.698
  74197.     1.53652    3.29(9)      117.5    3.110    3.521
  74220.     1.53698    3.33(9)      111.7    3.110    3.403
  74242.     1.53744    3.18(9)      118.8    3.110    3.326
  74264.     1.53790    3.39(10)     109.1    3.111    3.274
  74286.     1.53836    3.35(9)      114.2    3.111    3.239
  74309.     1.53883    3.30(9)      111.8    3.111    3.215
  74331.     1.53929    3.24(9)      116.0    3.111    3.197
  74353.     1.53975    3.21(9)      118.6    3.112    3.184
  74376.     1.54021    3.10(9)      124.4    3.112    3.174
  74398.     1.54067    3.30(9)      111.8    3.112    3.166
  74420.     1.54114    3.30(9)      112.2    3.112    3.160
  74443.     1.54160    3.24(9)      112.5    3.113    3.155
  74465.     1.54206    3.24(9)      113.0    3.113    3.150
  74487.     1.54252    3.13(9)      128.8    3.113    3.147
  74510.     1.54299    3.21(9)      121.0    3.114    3.144
  74532.     1.54345    3.08(9)      126.5    3.114    3.142
  74554.     1.54391    3.30(10)     109.3    3.114    3.140
  74577.     1.54438    3.17(10)     110.0    3.114    3.138
  74599.     1.54484    3.06(9)      118.0    3.115    3.136
  74621.     1.54530    3.07(9)      123.2    3.115    3.135
  74644.     1.54577    3.11(9)      118.2    3.115    3.134
  74666.     1.54623    3.15(9)      118.6    3.115    3.133
  74689.     1.54669    3.09(9)      125.5    3.116    3.132
  74711.     1.54716    3.16(9)      118.2    3.116    3.131
  74733.     1.54762    3.03(9)      126.2    3.116    3.131
  74756.     1.54809    3.15(9)      123.2    3.117    3.130
  74778.     1.54855    3.20(9)      116.6    3.117    3.130
  74801.     1.54902    3.18(9)      118.8    3.117    3.130
  74823.     1.54948    3.09(9)      117.9    3.117    3.129
  74846.     1.54995    3.07(9)      122.5    3.118    3.129
  74868.     1.55041    3.24(9)      113.1    3.118    3.129
  74890.     1.55088    3.24(9)      117.2    3.118    3.129
  74913.     1.55134    3.12(9)      118.4    3.119    3.129
  74935.     1.55181    3.22(9)      112.3    3.119    3.129
  74958.     1.55227    3.14(9)      115.4    3.119    3.129
  74980.     1.55274    3.21(9)      116.8    3.119    3.129
  75003.     1.55320    3.06(9)      119.1    3.120    3.129
  75025.     1.55367    3.11(9)      118.5    3.120    3.129
  75048.     1.55414    3.01(9)      123.1    3.120    3.129
  75070.     1.55460    3.15(9)      111.6    3.120    3.130
  75093.     1.55507    3.00(9)      125.3    3.121    3.130
  75115.     1.55553    3.03(9)      120.0    3.121    3.131
  75138.     1.55600    3.17(9)      113.1    3.121    3.131
  75160.     1.55647    3.24(9)      111.1    3.122    3.132
  75183.     1.55693    3.24(10)     109.3    3.122    3.132
  75206.     1.55740    3.16(9)      113.9    3.122    3.133
  75228.     1.55787    3.17(9)      117.8    3.122    3.134
  75251.     1.55834    3.17(9)      119.1    3.123    3.136
  75273.     1.55880    3.04(9)      117.3    3.123    3.138
  75296.     1.55927    3.14(9)      114.2    3.123    3.140
  75318.     1.55974    3.17(9)      119.0    3.124    3.144
  75341.     1.56021    3.22(9)      115.4    3.124    3.150
  75364.     1.56068    3.29(10)     109.4    3.124    3.161
  75386.     1.56114    2.99(9)      129.0    3.124    3.180
  75409.     1.56161    3.17(9)      115.2    3.125    3.210
  75432.     1.56208    3.04(9)      124.0    3.125    3.253
  75454.     1.56255    3.17(9)      115.8    3.125    3.316
  75477.     1.56302    3.35(10)     108.2    3.126    3.370
  75499.     1.56349    3.34(10)     109.0    3.126    3.407
  75522.     1.56396    3.31(10)     106.3    3.126    3.409
  75545.     1.56443    3.21(9)      118.9    3.126    3.380
  75567.     1.56489    3.36(10)     108.7    3.127    3.335
  75590.     1.56536    3.40(10)     99.2     3.127    3.286
  75613.     1.56583    3.18(9)      117.4    3.127    3.243
  75635.     1.56630    3.03(9)      124.6    3.128    3.212
  75658.     1.56677    3.05(9)      120.8    3.128    3.190
  75681.     1.56724    2.83(9)      133.0    3.128    3.175
  75704.     1.56771    3.18(9)      112.5    3.128    3.166
  75726.     1.56818    3.23(10)     110.1    3.129    3.160
  75749.     1.56865    3.17(10)     110.5    3.129    3.156
  75772.     1.56913    3.06(9)      114.2    3.129    3.153
  75794.     1.56960    3.16(9)      113.0    3.130    3.152
  75817.     1.57007    3.18(10)     109.8    3.130    3.151
  75840.     1.57054    3.10(9)      115.2    3.130    3.151
  75863.     1.57101    3.20(10)     107.8    3.130    3.151
  75885.     1.57148    3.16(10)     110.6    3.131    3.151
  75908.     1.57195    3.31(10)     106.9    3.131    3.151
  75931.     1.57242    3.07(9)      116.3    3.131    3.151
  75954.     1.57290    3.09(9)      114.1    3.132    3.152
  75977.     1.57337    3.18(9)      112.5    3.132    3.153
  75999.     1.57384    3.12(9)      113.6    3.132    3.153
  76022.     1.57431    3.23(10)     109.8    3.132    3.154
  76045.     1.57478    3.32(10)     104.5    3.133    3.155
  76068.     1.57526    3.27(10)     103.8    3.133    3.156
  76091.     1.57573    3.28(10)     106.5    3.133    3.157
  76113.     1.57620    3.10(9)      118.8    3.134    3.158
  76136.     1.57667    3.16(9)      117.9    3.134    3.160
  76159.     1.57715    3.20(9)      113.6    3.134    3.161
  76182.     1.57762    3.13(9)      116.1    3.134    3.163
  76205.     1.57809    3.16(9)      113.0    3.135    3.164
  76228.     1.57857    3.16(9)      111.5    3.135    3.166
  76250.     1.57904    3.19(10)     109.9    3.135    3.168
  76273.     1.57952    3.24(10)     107.8    3.136    3.170
  76296.     1.57999    3.18(9)      110.8    3.136    3.172
  76319.     1.58046    3.24(10)     104.3    3.136    3.174
  76342.     1.58094    3.20(10)     106.0    3.136    3.177
  76365.     1.58141    3.38(10)     100.0    3.137    3.180
  76388.     1.58189    3.08(9)      113.2    3.137    3.183
  76411.     1.58236    3.05(9)      117.9    3.137    3.186
  76434.     1.58284    3.19(10)     109.3    3.138    3.190
  76457.     1.58331    3.19(9)      111.9    3.138    3.194
  76480.     1.58379    3.25(10)     109.1    3.138    3.199
  76502.     1.58426    3.16(9)      114.9    3.138    3.204
  76525.     1.58474    3.25(10)     105.7    3.139    3.210
  76548.     1.58521    3.36(10)     100.8    3.139    3.217
  76571.     1.58569    3.25(10)     107.6    3.139    3.224
  76594.     1.58616    3.13(9)      111.5    3.140    3.232
  76617.     1.58664    3.18(9)      112.9    3.140    3.242
  76640.     1.58711    3.16(9)      112.2    3.140    3.253
  76663.     1.58759    3.20(10)     110.0    3.140    3.267
  76686.     1.58807    3.23(10)     108.7    3.141    3.282
  76709.     1.58854    3.29(10)     103.7    3.141    3.300
  76732.     1.58902    3.27(10)     106.5    3.141    3.323
  76755.     1.58950    3.48(10)     98.2     3.142    3.350
  76778.     1.58997    3.45(10)     98.2     3.142    3.383
  76801.     1.59045    3.37(10)     104.5    3.142    3.425
  76824.     1.59093    3.53(10)     95.1     3.143    3.481
  76847.     1.59141    3.57(10)     99.2     3.143    3.561
  76871.     1.59188    3.78(10)     96.5     3.143    3.685
  76894.     1.59236    4.15(11)     85.3     3.143    3.899
  76917.     1.59284    4.48(11)     78.4     3.144    4.278
  76940.     1.59332    5.64(13)     59.8     3.144    4.928
  76963.     1.59379    6.71(14)     49.4     3.144    5.951
  76986.     1.59427    8.19(15)     42.6     3.145    7.381
  77009.     1.59475   10.10(17)     33.02    3.145    9.091
  77032.     1.59523   11.62(18)     29.73    3.145   10.694
  77055.     1.59571   13.42(20)     24.71    3.145   11.575
  77078.     1.59619   12.86(19)     26.72    3.146   11.380
  77101.     1.59667   11.77(19)     28.93    3.146   10.312
  77125.     1.59714    9.88(17)     34.19    3.146    8.843
  77148.     1.59762    8.05(15)     43.0     3.147    7.378
  77171.     1.59810    6.25(13)     56.3     3.147    6.148
  77194.     1.59858    5.30(12)     66.2     3.147    5.226
  77217.     1.59906    4.59(12)     72.7     3.148    4.586
  77240.     1.59954    4.19(11)     83.7     3.148    4.160
  77263.     1.60002    3.88(11)     89.5     3.148    3.881
  77287.     1.60050    3.62(10)     96.7     3.148    3.698
  77310.     1.60098    3.53(10)     97.4     3.149    3.575
  77333.     1.60146    3.50(10)     99.1     3.149    3.490
  77356.     1.60194    3.38(10)     100.7    3.149    3.429
  77379.     1.60242    3.44(10)     95.9     3.150    3.384
  77403.     1.60290    3.41(10)     93.9     3.150    3.350
  77426.     1.60338    3.37(10)     101.1    3.150    3.323
  77449.     1.60387    3.32(10)     103.8    3.151    3.302
  77472.     1.60435    3.31(10)     102.7    3.151    3.284
  77496.     1.60483    3.37(10)     102.9    3.151    3.270
  77519.     1.60531    3.16(10)     110.7    3.151    3.258
  77542.     1.60579    3.26(10)     102.1    3.152    3.248
  77565.     1.60627    3.44(10)     93.5     3.152    3.239
  77589.     1.60675    3.40(10)     98.0     3.152    3.232
  77612.     1.60724    3.25(10)     103.7    3.153    3.226
  77635.     1.60772    3.24(10)     99.7     3.153    3.220
  77658.     1.60820    3.30(10)     93.4     3.153    3.215
  77682.     1.60868    3.24(10)     104.0    3.154    3.211
  77705.     1.60917    3.43(11)     90.5     3.154    3.207
  77728.     1.60965    3.26(10)     96.7     3.154    3.204
  77752.     1.61013    3.28(10)    100.0     3.155    3.201
  77775.     1.61062    3.15(10)     99.5     3.155    3.198
  77798.     1.61110    3.15(10)     106.2    3.155    3.196
  77822.     1.61158    3.17(10)     102.5    3.155    3.193
  77845.     1.61207    3.06(9)      111.6    3.156    3.192
  77868.     1.61255    3.28(10)     103.5    3.156    3.190
  77892.     1.61303    3.13(10)     105.5    3.156    3.188
  77915.     1.61352    3.21(10)     105.6    3.157    3.187
  77939.     1.61400    3.30(10)     95.8     3.157    3.186
  77962.     1.61449    3.22(10)     101.4    3.157    3.185
  77985.     1.61497    3.18(10)     102.9    3.158    3.184
  78009.     1.61545    3.30(10)     103.5    3.158    3.183
  78032.     1.61594    3.26(10)     103.6    3.158    3.183
  78055.     1.61642    3.36(10)     98.4     3.159    3.183
  78079.     1.61691    3.23(10)     100.6    3.159    3.184
  78102.     1.61739    3.25(10)     96.4     3.159    3.186
  78126.     1.61788    3.23(10)     97.1     3.159    3.189
  78149.     1.61836    3.18(10)     109.5    3.160    3.193
  78173.     1.61885    3.36(10)     94.1     3.160    3.196
  78196.     1.61934    3.31(10)     96.8     3.160    3.197
  78220.     1.61982    3.15(10)     97.7     3.161    3.196
  78243.     1.62031    3.08(10)     106.2    3.161    3.194
  78267.     1.62079    3.30(10)     98.6     3.161    3.190
  78290.     1.62128    3.26(10)     101.1    3.162    3.186
  78313.     1.62177    3.30(10)     98.6     3.162    3.183
  78337.     1.62225    3.16(10)    100.0     3.162    3.181
  78360.     1.62274    3.19(10)     100.3    3.163    3.179
  78384.     1.62323    3.10(10)     105.6    3.163    3.178
  78407.     1.62371    2.99(9)      115.4    3.163    3.177
  78431.     1.62420    3.26(10)     103.0    3.164    3.176
  78455.     1.62469    3.02(10)     110.6    3.164    3.176
  78478.     1.62518    3.20(10)     99.2     3.164    3.176
  78502.     1.62566    3.07(10)     105.8    3.164    3.176
  78525.     1.62615    3.05(10)     109.7    3.165    3.176
  78549.     1.62664    2.93(10)     108.7    3.165    3.175
  78572.     1.62713    3.09(10)     105.8    3.165    3.175
  78596.     1.62761    3.17(10)     105.4    3.166    3.175
  78619.     1.62810    2.97(10)     107.1    3.166    3.175
  78643.     1.62859    3.21(10)     97.8     3.166    3.175
  78667.     1.62908    3.30(10)     92.7     3.167    3.175
  78690.     1.62957    3.24(10)     100.6    3.167    3.175
  78714.     1.63006    3.24(11)     90.6     3.167    3.168
  78737.     1.63055    3.17(10)     95.0     3.168    3.168
  78761.     1.63104    3.27(10)     97.0     3.168    3.168
  78785.     1.63153    3.21(10)     101.0    3.168    3.169
  78808.     1.63201    3.10(10)     103.9    3.169    3.169
  78832.     1.63250    3.08(10)     101.5    3.169    3.169
  78856.     1.63299    3.09(10)     103.6    3.169    3.170
  78879.     1.63348    3.17(10)     105.3    3.170    3.170
  78903.     1.63397    3.22(10)     99.2     3.170    3.170
  78927.     1.63446    3.14(10)     102.3    3.170    3.171
  78950.     1.63495    3.21(10)     100.8    3.170    3.171
  78974.     1.63544    3.17(10)     100.7    3.171    3.171
  78998.     1.63594    3.12(10)     105.9    3.171    3.172
  79021.     1.63643    3.31(10)     97.3     3.171    3.172
  79045.     1.63692    3.06(10)     106.7    3.172    3.172
  79069.     1.63741    3.12(10)     104.1    3.172    3.173
  79093.     1.63790    3.08(10)     106.4    3.172    3.173
  79116.     1.63839    3.14(10)     103.1    3.173    3.174
  79140.     1.63888    3.06(10)     99.2     3.173    3.174
  79164.     1.63937    3.19(10)     96.2     3.173    3.174
  79187.     1.63987    3.12(10)     105.3    3.174    3.175
  79211.     1.64036    3.16(10)     99.3     3.174    3.175
  79235.     1.64085    3.18(10)     100.9    3.174    3.175
  79259.     1.64134    3.08(10)     103.5    3.175    3.176
  79283.     1.64184    3.13(10)     97.5     3.175    3.176
  79306.     1.64233    3.18(10)     100.1    3.175    3.177
  79330.     1.64282    3.28(11)     90.6     3.176    3.177
  79354.     1.64331    3.33(11)     90.2     3.176    3.177
  79378.     1.64381    3.13(10)     102.4    3.176    3.178
  79402.     1.64430    3.13(10)     102.7    3.177    3.178
  79425.     1.64479    3.11(10)     105.9    3.177    3.179
  79449.     1.64529    3.34(10)     92.8     3.177    3.179
  79473.     1.64578    3.21(10)     96.6     3.178    3.180
  79497.     1.64627    3.19(10)     97.9     3.178    3.180
  79521.     1.64677    3.30(10)     95.3     3.178    3.181
  79545.     1.64726    3.19(10)     98.0     3.179    3.181
  79568.     1.64776    3.08(10)     101.0    3.179    3.182
  79592.     1.64825    3.13(10)     105.6    3.179    3.182
  79616.     1.64874    3.14(10)     103.2    3.180    3.183
  79640.     1.64924    3.27(10)     100.1    3.180    3.184
  79664.     1.64973    3.12(10)     105.0    3.180    3.185
  79688.     1.65023    2.94(9)      114.2    3.181    3.186
  79712.     1.65072    3.30(10)     105.2    3.181    3.188
  79736.     1.65122    3.23(10)     102.9    3.181    3.190
  79760.     1.65172    3.24(10)     103.4    3.182    3.194
  79784.     1.65221    3.35(10)     99.0     3.182    3.201
  79807.     1.65271    3.35(11)     86.5     3.182    3.210
  79831.     1.65320    3.24(11)     82.2     3.183    3.224
  79855.     1.65370    3.13(10)     91.0     3.183    3.242
  79879.     1.65419    3.34(11)     79.5     3.183    3.260
  79903.     1.65469    3.13(11)     86.2     3.184    3.274
  79927.     1.65519    3.18(11)     85.6     3.184    3.277
  79951.     1.65568    3.34(11)     77.5     3.184    3.270
  79975.     1.65618    3.08(11)     87.8     3.185    3.256
  79999.     1.65668    3.24(11)     79.4     3.185    3.241
  80023.     1.65717    3.36(11)     78.3     3.185    3.227
  80047.     1.65767    3.13(11)     83.7     3.186    3.216
  80071.     1.65817    3.29(11)     79.0     3.186    3.209
  80095.     1.65867    3.22(12)     74.6     3.186    3.204
  80119.     1.65916    3.08(11)     84.9     3.187    3.201
  80143.     1.65966    3.09(11)     90.1     3.187    3.199
  80167.     1.66016    2.97(11)     90.7     3.187    3.199
  80191.     1.66066    3.16(11)     80.4     3.188    3.199
  80215.     1.66116    3.18(11)     79.0     3.188    3.200
  80239.     1.66165    3.20(11)     80.2     3.188    3.201
  80264.     1.66215    3.18(11)     81.9     3.189    3.203
  80288.     1.66265    3.31(11)     76.9     3.189    3.207
  80312.     1.66315    3.20(11)     78.7     3.189    3.213
  80336.     1.66365    2.99(11)     88.9     3.190    3.224
  80360.     1.66415    3.07(11)     85.0     3.190    3.244
  80384.     1.66465    3.20(11)     85.6     3.190    3.274
  80408.     1.66515    3.20(11)     83.3     3.191    3.315
  80432.     1.66565    3.24(11)     78.4     3.191    3.365
  80456.     1.66615    3.14(11)     81.6     3.191    3.410
  80481.     1.66665    3.26(11)     77.8     3.192    3.433
  80505.     1.66715    3.33(12)     74.9     3.192    3.425
  80529.     1.66765    3.37(12)     74.7     3.192    3.392
  80553.     1.66815    3.31(11)     77.1     3.193    3.350
  80577.     1.66865    3.27(11)     76.8     3.193    3.309
  80601.     1.66915    3.08(11)     84.8     3.193    3.275
  80626.     1.66965    2.96(10)     90.9     3.194    3.250
  80650.     1.67015    2.88(10)     91.7     3.194    3.233
  80674.     1.67065    3.22(11)     76.2     3.194    3.222
  80698.     1.67115    3.18(11)     82.0     3.195    3.215
  80722.     1.67165    3.12(11)     79.7     3.195    3.211
  80747.     1.67215    3.16(11)     82.0     3.195    3.208
  80771.     1.67266    3.14(11)     83.3     3.196    3.206
  80795.     1.67316    3.18(11)     81.2     3.196    3.205
  80819.     1.67366    3.19(11)     79.0     3.197    3.204
  80843.     1.67416    3.13(11)     82.4     3.197    3.203
  80868.     1.67466    3.26(11)     79.3     3.197    3.203
  80892.     1.67517    3.27(11)     80.1     3.198    3.203
  80916.     1.67567    3.18(11)     84.0     3.198    3.203
  80941.     1.67617    3.15(11)     81.8     3.198    3.202
  80965.     1.67668    3.14(11)     83.5     3.199    3.203
  80989.     1.67718    3.22(11)     78.0     3.199    3.203
  81013.     1.67768    3.13(11)     82.3     3.199    3.203
  81038.     1.67818    3.18(11)     82.7     3.200    3.203
  81062.     1.67869    3.14(11)     84.8     3.200    3.203
  81086.     1.67919    3.18(11)     85.6     3.200    3.203
  81111.     1.67970    3.22(11)     79.4     3.201    3.204
  81135.     1.68020    3.34(11)     82.9     3.201    3.204
  81159.     1.68070    3.33(11)     83.9     3.201    3.204
  81184.     1.68121    3.24(11)     88.3     3.202    3.204
  81208.     1.68171    3.27(11)     87.0     3.202    3.205
  81232.     1.68222    3.09(10)     99.3     3.202    3.205
  81257.     1.68272    3.22(10)     91.0     3.203    3.206
  81281.     1.68323    3.26(11)     90.0     3.203    3.206
  81306.     1.68373    3.30(11)     84.4     3.204    3.206
  81330.     1.68424    3.33(11)     86.5     3.204    3.207
  81354.     1.68474    3.21(10)     90.8     3.204    3.207
  81379.     1.68525    3.17(10)     96.0     3.205    3.208
  81403.     1.68575    3.34(11)     84.6     3.205    3.208
  81428.     1.68626    3.28(11)     86.1     3.205    3.209
  81452.     1.68676    3.42(11)     78.4     3.206    3.210
  81476.     1.68727    3.37(11)     84.6     3.206    3.211
  81501.     1.68778    3.28(11)     88.8     3.206    3.213
  81525.     1.68828    3.21(11)     89.6     3.207    3.215
  81550.     1.68879    3.16(11)     90.1     3.207    3.219
  81574.     1.68930    3.15(10)     91.7     3.207    3.225
  81599.     1.68980    3.18(11)     88.4     3.208    3.233
  81623.     1.69031    3.40(11)     80.0     3.208    3.243
  81648.     1.69082    3.17(10)     90.9     3.209    3.251
  81672.     1.69132    3.24(11)     82.9     3.209    3.256
  81697.     1.69183    3.28(11)     88.1     3.209    3.256
  81721.     1.69234    3.32(11)     83.3     3.210    3.251
  81746.     1.69285    3.35(11)     84.2     3.210    3.244
  81770.     1.69336    3.46(11)     81.0     3.210    3.237
  81795.     1.69386    3.31(11)     86.7     3.211    3.231
  81819.     1.69437    3.31(11)     86.8     3.211    3.226
  81844.     1.69488    3.43(11)     78.3     3.211    3.223
  81868.     1.69539    3.50(11)     77.0     3.212    3.221
  81893.     1.69590    3.35(11)     84.2     3.212    3.221
  81918.     1.69641    3.28(11)     86.8     3.213    3.220
  81942.     1.69691    3.19(10)     91.3     3.213    3.220
  81967.     1.69742    3.24(11)     86.7     3.213    3.221
  81991.     1.69793    3.51(11)     81.5     3.214    3.221
  82016.     1.69844    3.48(11)     78.9     3.214    3.222
  82040.     1.69895    3.51(11)     76.2     3.214    3.223
  82065.     1.69946    3.27(11)     84.6     3.215    3.224
  82090.     1.69997    3.12(11)     90.1     3.215    3.226
  82114.     1.70048    3.28(11)     87.7     3.216    3.228
  82139.     1.70099    3.13(11)     88.3     3.216    3.230
  82164.     1.70150    3.30(11)     83.9     3.216    3.233
  82188.     1.70201    3.30(11)     83.0     3.217    3.239
  82213.     1.70252    3.29(11)     81.8     3.217    3.247
  82238.     1.70303    3.25(11)     87.7     3.217    3.263
  82262.     1.70354    3.18(11)     88.2     3.218    3.289
  82287.     1.70406    3.17(10)     92.8     3.218    3.329
  82312.     1.70457    3.42(11)     83.0     3.218    3.385
  82336.     1.70508    3.42(11)     83.2     3.219    3.450
  82361.     1.70559    3.46(11)     80.0     3.219    3.509
  82386.     1.70610    3.60(11)     78.9     3.220    3.538
  82410.     1.70661    3.62(12)     74.4     3.220    3.526
  82435.     1.70713    3.48(11)     79.0     3.220    3.483
  82460.     1.70764    3.37(11)     81.4     3.221    3.426
  82485.     1.70815    3.38(11)     78.6     3.221    3.372
  82509.     1.70866    3.28(11)     81.8     3.221    3.327
  82534.     1.70918    3.27(11)     83.7     3.222    3.294
  82559.     1.70969    3.20(11)     84.2     3.222    3.272
  82584.     1.71020    3.19(11)     89.6     3.223    3.258
  82608.     1.71071    3.21(11)     89.5     3.223    3.263
  82633.     1.71123    3.29(11)     77.9     3.223    3.265
  82658.     1.71174    3.24(11)     83.2     3.224    3.261
  82683.     1.71225    3.14(11)     87.6     3.224    3.260
  82708.     1.71277    3.21(11)     83.8     3.224    3.259
  82732.     1.71328    3.37(11)     80.6     3.225    3.258
  82757.     1.71380    3.29(11)     86.5     3.225    3.258
  82782.     1.71431    3.19(11)     84.8     3.226    3.259
  82807.     1.71482    3.22(11)     85.3     3.226    3.259
  82832.     1.71534    3.28(11)     85.7     3.226    3.260
  82857.     1.71585    3.32(11)     82.8     3.227    3.261
  82881.     1.71637    3.13(11)     88.4     3.227    3.262
  82906.     1.71688    3.10(11)     86.5     3.227    3.263
  82931.     1.71740    3.12(11)     85.8     3.228    3.264
  82956.     1.71791    3.31(11)     82.1     3.228    3.265
  82981.     1.71843    3.34(11)     77.1     3.229    3.267
  83006.     1.71894    3.27(11)     81.1     3.229    3.268
  83031.     1.71946    3.18(11)     83.7     3.229    3.270
  83056.     1.71998    3.26(11)     80.6     3.230    3.272
  83081.     1.72049    3.46(11)     78.8     3.230    3.274
  83105.     1.72101    3.16(11)     85.2     3.231    3.276
  83130.     1.72152    3.24(11)     82.6     3.231    3.279
  83155.     1.72204    3.37(11)     77.3     3.231    3.281
  83180.     1.72256    3.41(11)     80.3     3.232    3.284
  83205.     1.72307    3.35(11)     80.2     3.232    3.288
  83230.     1.72359    3.31(11)     82.3     3.232    3.291
  83255.     1.72411    3.41(11)     80.6     3.233    3.296
  83280.     1.72463    3.29(11)     83.9     3.233    3.301
  83305.     1.72514    3.24(11)     82.5     3.234    3.309
  83330.     1.72566    3.46(12)     74.7     3.234    3.320
  83355.     1.72618    3.30(11)     81.7     3.234    3.337
  83380.     1.72670    3.50(12)     73.1     3.235    3.364
  83405.     1.72721    3.47(11)     77.0     3.235    3.401
  83430.     1.72773    3.47(11)     75.8     3.236    3.449
  83455.     1.72825    3.52(11)     76.0     3.236    3.503
  83480.     1.72877    3.51(12)     75.4     3.236    3.550
  83505.     1.72929    3.67(12)     69.6     3.237    3.573
  83530.     1.72981    3.56(12)     74.1     3.237    3.567
  83555.     1.73033    3.47(11)     79.0     3.238    3.537
  83580.     1.73085    3.57(11)     78.8     3.238    3.499
  83606.     1.73136    3.44(12)     75.2     3.238    3.463
  83631.     1.73188    3.38(11)     78.4     3.239    3.434
  83656.     1.73240    3.24(11)     82.3     3.239    3.415
  83681.     1.73292    3.40(11)     78.5     3.239    3.404
  83706.     1.73344    3.38(11)     75.7     3.240    3.401
  83731.     1.73396    3.32(11)     77.7     3.240    3.403
  83756.     1.73448    3.37(11)     78.4     3.241    3.409
  83781.     1.73500    3.18(11)     85.8     3.241    3.417
  83806.     1.73552    3.50(12)     74.2     3.241    3.429
  83832.     1.73605    3.40(11)     78.1     3.242    3.442
  83857.     1.73657    3.40(11)     77.4     3.242    3.459
  83882.     1.73709    3.40(11)     78.3     3.243    3.477
  83907.     1.73761    3.39(12)     75.0     3.243    3.499
  83932.     1.73813    3.46(12)     75.0     3.243    3.525
  83957.     1.73865    3.59(12)     68.2     3.244    3.555
  83983.     1.73917    3.37(11)     81.8     3.244    3.590
  84008.     1.73969    3.64(12)     75.5     3.245    3.632
  84033.     1.74022    3.50(12)     74.4     3.245    3.682
  84058.     1.74074    3.39(12)     74.6     3.245    3.742
  84083.     1.74126    3.68(12)     71.2     3.246    3.816
  84109.     1.74178    3.63(12)     72.6     3.246    3.908
  84134.     1.74231    3.99(13)     63.3     3.247    4.025
  84159.     1.74283    4.10(13)     60.8     3.247    4.181
  84184.     1.74335    4.34(13)     60.7     3.247    4.406
  84210.     1.74387    4.86(14)     53.3     3.248    4.764
  84235.     1.74440    5.51(14)     48.1     3.248    5.384
  84260.     1.74492    6.85(16)     38.2     3.249    6.482
  84285.     1.74544    8.81(18)     30.37    3.249    8.346
  84311.     1.74597   11.50(21)     23.30    3.249   11.247
  84336.     1.74649   15.58(24)     16.79    3.250   15.239
  84361.     1.74702   19.61(28)     12.98    3.250   19.891
  84387.     1.74754   23.91(31)     10.40    3.251   24.048
  84412.     1.74806   26.49(33)      9.45    3.251   26.078
  84437.     1.74859   27.12(33)      9.10    3.251   25.167
  84463.     1.74911   23.27(31)     10.74    3.252   22.004
  84488.     1.74964   17.75(26)     14.53    3.252   17.908
  84513.     1.75016   13.47(23)     19.31    3.253   13.951
  84539.     1.75069   10.69(20)     24.24    3.253   10.714
  84564.     1.75121    8.01(18)     32.36    3.253    8.347
  84589.     1.75174    6.55(16)     40.0     3.254    6.741
  84615.     1.75226    5.61(15)     46.8     3.254    5.697
  84640.     1.75279    4.97(14)     52.1     3.255    5.028
  84665.     1.75332    4.45(13)     56.8     3.255    4.594
  84691.     1.75384    4.25(13)     59.6     3.256    4.303
  84716.     1.75437    4.23(13)     56.8     3.256    4.102
  84742.     1.75489    4.13(13)     63.7     3.256    3.958
  84767.     1.75542    3.84(12)     67.5     3.257    3.850
  84793.     1.75595    3.74(12)     71.9     3.257    3.766
  84818.     1.75647    3.80(12)     68.6     3.258    3.703
  84843.     1.75700    3.72(12)     71.9     3.258    3.650
  84869.     1.75753    3.74(12)     65.9     3.258    3.606
  84894.     1.75806    3.64(12)     69.0     3.259    3.570
  84920.     1.75858    3.78(13)     63.0     3.259    3.539
  84945.     1.75911    3.60(12)     69.8     3.260    3.513
  84971.     1.75964    3.68(12)     68.2     3.260    3.491
  84996.     1.76017    3.57(12)     66.2     3.260    3.471
  85022.     1.76069    3.74(12)     67.2     3.261    3.454
  85047.     1.76122    3.73(12)     67.0     3.261    3.440
  85073.     1.76175    3.72(12)     66.1     3.262    3.427
  85098.     1.76228    3.64(12)     66.6     3.262    3.415
  85124.     1.76281    3.46(12)     71.2     3.263    3.405
  85149.     1.76334    3.44(12)     71.6     3.263    3.396
  85175.     1.76387    3.60(12)     66.7     3.263    3.388
  85200.     1.76440    3.45(12)     72.9     3.264    3.380
  85226.     1.76492    3.48(12)     71.2     3.264    3.374
  85252.     1.76545    3.47(12)     72.0     3.265    3.368
  85277.     1.76598    3.50(12)     72.6     3.265    3.363
  85303.     1.76651    3.53(12)     68.7     3.265    3.358
  85328.     1.76704    3.43(12)     68.7     3.266    3.354
  85354.     1.76757    3.32(12)     75.5     3.266    3.349
  85380.     1.76810    3.51(12)     70.1     3.267    3.346
  85405.     1.76863    3.33(12)     72.3     3.267    3.343
  85431.     1.76917    3.32(12)     75.3     3.268    3.340
  85456.     1.76970    3.44(12)     74.1     3.268    3.337
  85482.     1.77023    3.45(12)     72.8     3.268    3.335
  85508.     1.77076    3.30(12)     75.6     3.269    3.333
  85533.     1.77129    3.26(11)     77.5     3.269    3.331
  85559.     1.77182    3.32(12)     72.6     3.270    3.329
  85585.     1.77235    3.42(12)     73.1     3.270    3.327
  85610.     1.77288    3.12(11)     82.8     3.271    3.326
  85636.     1.77342    3.31(12)     73.0     3.271    3.325
  85662.     1.77395    3.31(12)     70.2     3.271    3.324
  85687.     1.77448    3.17(11)     81.2     3.272    3.323
  85713.     1.77501    3.29(12)     74.2     3.272    3.322
  85739.     1.77554    3.28(12)     74.2     3.273    3.321
  85765.     1.77608    3.42(12)     67.9     3.273    3.321
  85790.     1.77661    3.32(12)     73.2     3.273    3.320
  85816.     1.77714    3.25(11)     77.1     3.274    3.320
  85842.     1.77768    3.18(12)     74.2     3.274    3.320
  85868.     1.77821    3.23(12)     73.9     3.275    3.320
  85893.     1.77874    3.30(11)     76.2     3.275    3.320
  85919.     1.77928    3.21(11)     79.9     3.276    3.321
  85945.     1.77981    3.40(12)     67.5     3.276    3.321
  85971.     1.78035    3.30(12)     72.4     3.276    3.322
  85996.     1.78088    3.53(13)     63.6     3.277    3.323
  86022.     1.78141    3.36(12)     69.8     3.277    3.324
  86048.     1.78195    3.45(12)     68.2     3.278    3.326
  86074.     1.78248    3.49(12)     64.6     3.278    3.327
  86100.     1.78302    3.37(12)     68.4     3.279    3.329
  86125.     1.78355    3.36(12)     72.7     3.279    3.332
  86151.     1.78409    3.47(12)     68.5     3.279    3.320
  86177.     1.78462    3.28(12)     72.1     3.280    3.316
  86203.     1.78516    3.15(11)     77.7     3.280    3.321
  86229.     1.78569    3.18(11)     83.1     3.281    3.327
  86255.     1.78623    3.15(12)     74.4     3.281    3.334
  86281.     1.78676    3.42(12)     67.3     3.282    3.343
  86307.     1.78730    3.51(12)     64.9     3.282    3.354
  86332.     1.78784    3.51(12)     68.3     3.282    3.367
  86358.     1.78837    3.53(13)     63.5     3.283    3.386
  86384.     1.78891    3.31(12)     73.1     3.283    3.413
  86410.     1.78945    3.44(12)     69.2     3.284    3.459
  86436.     1.78998    3.69(13)     62.6     3.284    3.538
  86462.     1.79052    3.75(13)     63.5     3.285    3.677
  86488.     1.79106    4.18(13)     56.0     3.285    3.908
  86514.     1.79160    4.08(13)     58.0     3.286    4.252
  86540.     1.79213    4.51(14)     52.7     3.286    4.699
  86566.     1.79267    5.07(15)     46.8     3.286    5.179
  86592.     1.79321    5.58(16)     41.1     3.287    5.543
  86618.     1.79375    5.50(15)     42.9     3.287    5.631
  86644.     1.79428    5.18(15)     47.1     3.288    5.423
  86670.     1.79482    5.00(15)     46.3     3.288    5.038
  86696.     1.79536    4.61(14)     52.1     3.289    4.609
  86722.     1.79590    4.28(13)     55.1     3.289    4.228
  86748.     1.79644    3.87(13)     59.5     3.289    3.933
  86774.     1.79698    3.71(13)     61.7     3.290    3.726
  86800.     1.79752    3.63(13)     61.9     3.290    3.591
  86826.     1.79806    3.39(12)     65.9     3.291    3.504
  86852.     1.79860    3.32(12)     69.8     3.291    3.448
  86878.     1.79914    3.46(12)     67.9     3.292    3.412
  86904.     1.79967    3.36(12)     70.1     3.292    3.388
  86930.     1.80021    3.21(12)     74.5     3.293    3.371
  86956.     1.80075    3.43(12)     64.8     3.293    3.359
  86982.     1.80130    3.42(12)     67.1     3.293    3.350
  87008.     1.80184    3.37(12)     70.5     3.294    3.342
  87034.     1.80238    3.43(12)     66.5     3.294    3.337
  87061.     1.80292    3.47(12)     66.1     3.295    3.332
  87087.     1.80346    3.40(12)     69.0     3.295    3.329
  87113.     1.80400    3.34(12)     68.5     3.296    3.326
  87139.     1.80454    3.30(12)     68.4     3.296    3.323
  87165.     1.80508    3.37(12)     69.5     3.297    3.321
  87191.     1.80562    3.14(11)     76.9     3.297    3.319
  87217.     1.80616    3.33(12)     66.6     3.297    3.318
  87244.     1.80671    3.43(12)     68.4     3.298    3.317
  87270.     1.80725    3.32(12)     68.8     3.298    3.316
  87296.     1.80779    3.45(12)     65.4     3.299    3.315
  87322.     1.80833    3.21(12)     70.1     3.299    3.314
  87348.     1.80888    3.23(12)     70.6     3.300    3.314
  87374.     1.80942    3.18(12)     70.6     3.300    3.313
  87401.     1.80996    3.25(12)     73.2     3.301    3.313
  87427.     1.81050    3.08(11)     80.3     3.301    3.312
  87453.     1.81105    3.19(12)     69.7     3.301    3.312
  87479.     1.81159    3.38(12)     68.2     3.302    3.312
  87506.     1.81213    3.09(11)     77.9     3.302    3.312
  87532.     1.81268    3.32(12)     67.8     3.303    3.312
  87558.     1.81322    3.40(12)     64.7     3.303    3.312
  87584.     1.81377    3.51(13)     63.0     3.304    3.312
  87611.     1.81431    3.28(12)     68.9     3.304    3.312
  87637.     1.81485    3.47(13)     60.7     3.305    3.312
  87663.     1.81540    3.60(13)     57.3     3.305    3.312
  87690.     1.81594    3.35(12)     65.1     3.305    3.312
  87716.     1.81649    3.18(12)     73.1     3.306    3.312
  87742.     1.81703    3.19(12)     68.8     3.306    3.313
  87768.     1.81758    3.45(12)     65.6     3.307    3.313
  87795.     1.81812    3.39(12)     67.1     3.307    3.313
  87821.     1.81867    3.22(12)     67.5     3.308    3.313
  87847.     1.81921    3.37(13)     61.7     3.308    3.313
  87874.     1.81976    3.34(12)     65.7     3.309    3.314
  87900.     1.82031    3.05(12)     74.3     3.309    3.314
  87927.     1.82085    3.36(12)     65.6     3.310    3.314
  87953.     1.82140    3.43(13)     63.6     3.310    3.315
  87979.     1.82195    3.50(13)     61.8     3.310    3.315
  88006.     1.82249    3.28(12)     67.3     3.311    3.315
  88032.     1.82304    3.24(12)     69.4     3.311    3.316
  88059.     1.82359    3.13(12)     75.3     3.312    3.316
  88085.     1.82413    3.36(12)     64.0     3.312    3.316
  88111.     1.82468    3.31(12)     67.5     3.313    3.317
  88138.     1.82523    3.41(13)     61.5     3.313    3.317
  88164.     1.82577    3.49(13)     63.3     3.314    3.318
  88191.     1.82632    3.08(12)     72.8     3.314    3.318
  88217.     1.82687    3.17(12)     69.1     3.315    3.318
  88244.     1.82742    3.14(12)     71.1     3.315    3.319
  88270.     1.82797    3.35(13)     63.4     3.315    3.319
  88297.     1.82852    3.32(12)     66.8     3.316    3.320
  88323.     1.82906    3.35(12)     66.6     3.316    3.320
  88350.     1.82961    3.41(13)     63.7     3.317    3.321
  88376.     1.83016    3.25(12)     69.2     3.317    3.321
  88403.     1.83071    3.33(12)     69.3     3.318    3.322
  88429.     1.83126    3.17(12)     65.9     3.318    3.322
  88456.     1.83181    3.20(12)     69.2     3.319    3.321
  88482.     1.83236    3.31(12)     65.7     3.319    3.322
  88509.     1.83291    3.45(13)     60.8     3.320    3.322
  88535.     1.83346    3.45(13)     60.0     3.320    3.323
  88562.     1.83401    3.27(12)     68.8     3.320    3.324
  88588.     1.83456    3.52(13)     59.9     3.321    3.325
  88615.     1.83511    3.47(13)     58.3     3.321    3.326
  88642.     1.83566    3.46(13)     58.3     3.322    3.327
  88668.     1.83621    3.24(12)     65.3     3.322    3.328
  88695.     1.83676    3.19(12)     68.6     3.323    3.330
  88721.     1.83731    3.22(12)     67.7     3.323    3.332
  88748.     1.83786    3.37(13)     63.1     3.324    3.335
  88775.     1.83842    3.36(13)     61.9     3.324    3.339
  88801.     1.83897    3.23(12)     65.3     3.325    3.347
  88828.     1.83952    3.30(13)     63.4     3.325    3.360
  88855.     1.84007    3.42(13)     59.8     3.326    3.381
  88881.     1.84062    3.45(13)     61.3     3.326    3.412
  88908.     1.84117    3.29(12)     64.4     3.326    3.450
  88935.     1.84173    3.38(13)     63.9     3.327    3.490
  88961.     1.84228    3.51(13)     55.5     3.327    3.518
  88988.     1.84283    3.41(13)     60.7     3.328    3.522
  89015.     1.84338    3.28(13)     62.4     3.328    3.502
  89041.     1.84394    3.50(13)     59.6     3.329    3.469
  89068.     1.84449    3.60(13)     56.2     3.329    3.434
  89095.     1.84504    3.23(12)     68.6     3.330    3.403
  89121.     1.84560    3.16(12)     67.2     3.330    3.380
  89148.     1.84615    3.30(13)     63.0     3.331    3.365
  89175.     1.84671    3.58(13)     57.1     3.331    3.355
  89202.     1.84726    3.27(12)     67.3     3.332    3.348
  89228.     1.84781    3.34(12)     66.2     3.332    3.345
  89255.     1.84837    3.27(12)     67.0     3.332    3.342
  89282.     1.84892    3.43(13)     61.6     3.333    3.341
  89309.     1.84948    3.31(13)     60.0     3.333    3.340
  89336.     1.85003    3.03(12)     67.4     3.334    3.339
  89362.     1.85059    3.36(13)     63.1     3.334    3.339
  89389.     1.85114    3.45(13)     59.9     3.335    3.339
  89416.     1.85170    3.30(13)     62.8     3.335    3.339
  89443.     1.85225    3.39(13)     59.5     3.336    3.339
  89470.     1.85281    3.45(13)     58.3     3.336    3.339
  89496.     1.85337    3.30(13)     61.6     3.337    3.339
  89523.     1.85392    3.20(12)     65.3     3.337    3.340
  89550.     1.85448    3.17(12)     67.4     3.338    3.340
  89577.     1.85503    3.44(13)     57.2     3.338    3.340
  89604.     1.85559    3.43(13)     60.4     3.339    3.340
  89631.     1.85615    3.38(13)     58.6     3.339    3.341
  89658.     1.85670    3.30(13)     60.8     3.340    3.341
  89685.     1.85726    3.40(13)     61.8     3.340    3.342
  89712.     1.85782    3.13(12)     67.9     3.340    3.342
  89738.     1.85838    3.46(13)     59.2     3.341    3.342
  89765.     1.85893    3.30(13)     60.4     3.341    3.343
  89792.     1.85949    3.52(13)     56.3     3.342    3.343
  89819.     1.86005    3.56(14)     52.4     3.342    3.344
  89846.     1.86061    3.37(13)     57.8     3.343    3.344
  89873.     1.86116    3.29(13)     62.3     3.343    3.345
  89900.     1.86172    3.35(13)     61.4     3.344    3.345
  89927.     1.86228    3.42(13)     60.0     3.344    3.345
  89954.     1.86284    3.39(13)     58.1     3.345    3.346
  89981.     1.86340    3.35(13)     60.6     3.345    3.346
  90008.     1.86396    3.28(13)     62.9     3.346    3.347
  90035.     1.86452    3.43(13)     61.2     3.346    3.347
  90062.     1.86508    3.23(13)     60.8     3.347    3.348
  90089.     1.86564    3.44(13)     58.3     3.347    3.348
  90116.     1.86620    3.40(13)     58.7     3.348    3.349
  90143.     1.86676    3.61(13)     54.9     3.348    3.349
  90170.     1.86732    3.54(13)     55.1     3.348    3.350
  90197.     1.86788    3.16(12)     64.6     3.349    3.350
  90224.     1.86844    3.27(13)     63.8     3.349    3.351
  90251.     1.86900    3.45(13)     57.0     3.350    3.351
  90278.     1.86956    3.56(14)     53.1     3.350    3.352
  90305.     1.87012    3.44(13)     56.0     3.351    3.352
  90333.     1.87068    3.24(13)     61.0     3.351    3.353
  90360.     1.87124    3.25(13)     60.2     3.352    3.353
  90387.     1.87180    3.44(14)     53.9     3.352    3.354
  90414.     1.87236    3.48(13)     55.8     3.353    3.354
  90441.     1.87293    3.41(13)     55.9     3.353    3.355
  90468.     1.87349    3.42(13)     57.3     3.354    3.355
  90495.     1.87405    3.26(13)     62.2     3.354    3.356
  90522.     1.87461    3.35(13)     60.2     3.355    3.356
  90550.     1.87517    3.23(13)     60.8     3.355    3.357
  90577.     1.87574    3.21(13)     60.8     3.356    3.357
  90604.     1.87630    3.28(13)     60.0     3.356    3.358
  90631.     1.87686    3.47(13)     55.0     3.357    3.359
  90658.     1.87743    3.34(13)     58.2     3.357    3.359
  90686.     1.87799    3.36(13)     56.9     3.357    3.360
  90713.     1.87855    3.33(13)     57.2     3.358    3.360
  90740.     1.87912    3.31(13)     60.0     3.358    3.361
  90767.     1.87968    3.29(13)     57.9     3.359    3.362
  90794.     1.88024    3.31(13)     58.1     3.359    3.363
  90822.     1.88081    3.61(13)     55.6     3.360    3.363
  90849.     1.88137    3.41(13)     56.6     3.360    3.364
  90876.     1.88194    3.37(13)     59.1     3.361    3.365
  90903.     1.88250    3.10(12)     68.7     3.361    3.366
  90931.     1.88307    3.31(13)     63.3     3.362    3.367
  90958.     1.88363    3.52(14)     54.4     3.362    3.368
  90985.     1.88420    3.42(13)     56.7     3.363    3.369
  91013.     1.88476    3.48(13)     55.9     3.363    3.371
  91040.     1.88533    3.54(14)     54.6     3.364    3.373
  91067.     1.88589    3.50(13)     56.0     3.364    3.376
  91094.     1.88646    3.41(14)     54.4     3.365    3.381
  91122.     1.88702    3.40(13)     55.8     3.365    3.389
  91149.     1.88759    3.61(13)     55.4     3.366    3.401
  91176.     1.88816    3.29(13)     63.0     3.366    3.417
  91204.     1.88872    3.47(13)     55.4     3.367    3.438
  91231.     1.88929    3.32(13)     59.5     3.367    3.462
  91259.     1.88986    3.52(14)     53.9     3.367    3.483
  91286.     1.89042    3.46(13)     55.6     3.368    3.494
  91313.     1.89099    3.37(13)     59.6     3.368    3.493
  91341.     1.89156    3.53(14)     52.0     3.369    3.482
  91368.     1.89213    3.34(13)     58.1     3.369    3.469
  91396.     1.89269    3.58(13)     55.7     3.370    3.459
  91423.     1.89326    3.56(14)     51.4     3.370    3.460
  91450.     1.89383    3.63(15)     47.0     3.371    3.474
  91478.     1.89440    3.61(14)     48.4     3.371    3.501
  91505.     1.89497    3.60(14)     50.9     3.372    3.536
  91533.     1.89553    3.54(14)     51.6     3.372    3.566
  91560.     1.89610    3.81(15)     46.1     3.373    3.578
  91588.     1.89667    3.64(14)     53.2     3.373    3.564
  91615.     1.89724    3.72(14)     49.4     3.374    3.533
  91643.     1.89781    3.73(14)     48.1     3.374    3.496
  91670.     1.89838    3.48(13)     55.6     3.375    3.463
  91698.     1.89895    3.42(13)     57.2     3.375    3.436
  91725.     1.89952    3.35(13)     56.7     3.376    3.417
  91753.     1.90009    3.22(13)     60.9     3.376    3.405
  91780.     1.90066    3.59(14)     51.5     3.377    3.397
  91808.     1.90123    3.31(13)     58.0     3.377    3.393
  91835.     1.90180    3.45(14)     52.7     3.378    3.390
  91863.     1.90237    3.37(13)     58.3     3.378    3.388
  91890.     1.90294    3.57(14)     51.3     3.379    3.387
  91918.     1.90351    3.35(13)     55.8     3.379    3.386
  91945.     1.90408    3.53(14)     48.6     3.379    3.385
  91973.     1.90465    3.64(14)     48.6     3.380    3.385
  92001.     1.90522    3.37(13)     55.5     3.380    3.385
  92028.     1.90580    3.52(14)     53.6     3.381    3.385
  92056.     1.90637    3.36(13)     57.0     3.381    3.385
  92083.     1.90694    3.43(14)     54.1     3.382    3.385
  92111.     1.90751    3.51(14)     53.9     3.382    3.385
  92139.     1.90808    3.40(13)     55.7     3.383    3.386
  92166.     1.90866    3.53(14)     52.2     3.383    3.386
  92194.     1.90923    3.58(14)     50.2     3.384    3.386
  92222.     1.90980    3.29(13)     55.6     3.384    3.386
  92249.     1.91038    3.63(14)     51.7     3.385    3.387
  92277.     1.91095    3.23(13)     59.4     3.385    3.387
  92305.     1.91152    3.00(12)     65.1     3.386    3.387
  92332.     1.91210    3.28(13)     56.5     3.386    3.388
  92360.     1.91267    3.43(14)     51.3     3.387    3.388
  92388.     1.91324    3.32(14)     54.8     3.387    3.431
  92415.     1.91382    3.17(13)     58.3     3.388    3.432
  92443.     1.91439    3.60(14)     51.5     3.388    3.434
  92471.     1.91497    3.54(14)     50.2     3.389    3.436
  92499.     1.91554    3.66(14)     50.2     3.389    3.438
  92526.     1.91611    3.41(14)     51.6     3.390    3.439
  92554.     1.91669    3.36(14)     54.0     3.390    3.441
  92582.     1.91726    3.48(14)     53.6     3.391    3.443
  92610.     1.91784    3.67(14)     51.4     3.391    3.445
  92638.     1.91842    3.37(14)     54.0     3.392    3.448
  92665.     1.91899    3.45(14)     51.5     3.392    3.450
  92693.     1.91957    3.46(14)     50.0     3.392    3.452
  92721.     1.92014    3.45(14)     53.3     3.393    3.455
  92749.     1.92072    3.49(14)     49.9     3.393    3.457
  92777.     1.92129    3.74(15)     46.6     3.394    3.460
  92804.     1.92187    3.43(14)     50.0     3.394    3.463
  92832.     1.92245    3.48(14)     51.5     3.395    3.465
  92860.     1.92302    3.21(14)     54.1     3.395    3.468
  92888.     1.92360    3.22(13)     58.8     3.396    3.472
  92916.     1.92418    3.44(14)     52.0     3.396    3.475
  92944.     1.92476    3.41(14)     50.4     3.397    3.478
  92972.     1.92533    3.35(14)     51.4     3.397    3.482
  92999.     1.92591    3.35(14)     51.9     3.398    3.486
  93027.     1.92649    3.35(14)     54.7     3.398    3.490
  93055.     1.92707    3.54(14)     49.9     3.399    3.494
  93083.     1.92764    3.63(14)     48.0     3.399    3.499
  93111.     1.92822    3.40(14)     53.0     3.400    3.504
  93139.     1.92880    3.50(14)     48.2     3.400    3.509
  93167.     1.92938    3.45(14)     53.0     3.401    3.514
  93195.     1.92996    3.33(13)     56.2     3.401    3.520
  93223.     1.93054    3.42(14)     50.4     3.402    3.527
  93251.     1.93112    3.33(14)     54.5     3.402    3.533
  93279.     1.93170    3.51(14)     48.5     3.403    3.540
  93307.     1.93228    3.48(14)     49.8     3.403    3.548
  93335.     1.93286    3.59(14)     51.0     3.404    3.556
  93363.     1.93344    3.32(13)     55.2     3.404    3.565
  93391.     1.93402    3.34(13)     56.3     3.405    3.575
  93419.     1.93460    3.56(15)     45.0     3.405    3.585
  93447.     1.93518    3.52(14)     49.8     3.405    3.596
  93475.     1.93576    3.39(14)     53.9     3.406    3.609
  93503.     1.93634    3.51(14)     49.5     3.406    3.622
  93531.     1.93692    3.58(14)     49.1     3.407    3.637
  93559.     1.93750    3.21(14)     54.3     3.407    3.653
  93587.     1.93808    3.46(14)     50.1     3.408    3.671
  93615.     1.93866    3.42(14)     49.6     3.408    3.691
  93643.     1.93924    3.57(14)     47.6     3.409    3.713
  93671.     1.93983    3.74(14)     47.8     3.409    3.738
  93699.     1.94041    3.57(14)     49.7     3.410    3.765
  93728.     1.94099    3.66(14)     49.0     3.410    3.796
  93756.     1.94157    3.60(14)     50.0     3.411    3.832
  93784.     1.94215    3.67(14)     48.4     3.411    3.872
  93812.     1.94274    3.62(14)     49.8     3.412    3.918
  93840.     1.94332    3.61(14)     50.2     3.412    3.971
  93868.     1.94390    3.77(14)     48.3     3.413    4.033
  93896.     1.94449    3.90(15)     45.2     3.413    4.106
  93925.     1.94507    3.94(15)     44.9     3.414    4.192
  93953.     1.94565    4.01(15)     44.0     3.414    4.294
  93981.     1.94624    4.43(16)     38.0     3.415    4.418
  94009.     1.94682    4.28(16)     39.8     3.415    4.570
  94037.     1.94740    4.52(16)     37.3     3.416    4.758
  94066.     1.94799    4.60(16)     37.5     3.416    5.000
  94094.     1.94857    5.03(17)     35.2     3.417    5.325
  94122.     1.94916    5.49(17)     33.89    3.417    5.799
  94150.     1.94974    6.41(19)     27.89    3.418    6.563
  94178.     1.95033    8.40(22)     21.06    3.418    7.893
  94207.     1.95091   10.80(25)     16.42    3.418   10.243
  94235.     1.95150   14.11(29)     12.16    3.419   14.201
  94263.     1.95208   19.63(34)      8.80    3.419   20.274
  94292.     1.95267   26.0(4)        6.60    3.42    28.48
  94320.     1.95326   33.6(4)        5.05    3.42    37.84
  94348.     1.95384   41.8(5)        3.97    3.42    45.87
  94376.     1.95443   46.0(5)        3.55    3.42    49.33
  94405.     1.95501   44.9(5)        3.64    3.42    46.89
  94433.     1.95560   38.8(5)        4.22    3.42    40.09
  94461.     1.95619   29.2(4)        5.86    3.42    31.64
  94490.     1.95677   21.1(4)        7.98    3.42    23.69
  94518.     1.95736   15.70(30)     10.92    3.424   17.322
  94546.     1.95795   11.55(26)     15.18    3.424   12.770
  94575.     1.95854    9.31(23)     19.02    3.425    9.754
  94603.     1.95912    7.72(21)     22.93    3.425    7.842
  94632.     1.95971    6.54(19)     27.09    3.426    6.641
  94660.     1.96030    6.15(19)     27.03    3.426    5.874
  94688.     1.96089    5.57(18)     30.87    3.427    5.364
  94717.     1.96148    4.89(17)     36.2     3.427    5.010
  94745.     1.96206    4.84(17)     35.7     3.428    4.752
  94774.     1.96265    4.93(17)     33.26    3.428    4.556
  94802.     1.96324    4.80(17)     33.93    3.429    4.404
  94830.     1.96383    4.41(16)     38.5     3.429    4.282
  94859.     1.96442    4.47(16)     37.8     3.429    4.182
  94887.     1.96501    4.31(16)     38.1     3.430    4.099
  94916.     1.96560    4.26(16)     38.6     3.430    4.030
  94944.     1.96619    4.10(16)     40.7     3.431    3.971
  94973.     1.96678    3.85(15)     44.6     3.431    3.920
  95001.     1.96737    4.13(16)     41.4     3.432    3.876
  95030.     1.96796    4.11(16)     39.6     3.432    3.839
  95058.     1.96855    3.69(15)     47.0     3.433    3.805
  95087.     1.96914    3.95(16)     38.9     3.433    3.776
  95115.     1.96973    3.68(15)     42.3     3.434    3.751
  95144.     1.97032    3.91(15)     42.0     3.434    3.728
  95172.     1.97091    3.91(16)     40.2     3.435    3.707
  95201.     1.97150    4.11(16)     38.3     3.435    3.689
  95230.     1.97209    3.86(15)     42.3     3.436    3.673
  95258.     1.97269    3.60(14)     47.8     3.436    3.658
  95287.     1.97328    3.71(15)     43.8     3.437    3.645
  95315.     1.97387    3.47(14)     48.9     3.437    3.632
  95344.     1.97446    3.78(15)     45.4     3.438    3.621
  95372.     1.97505    3.74(15)     43.4     3.438    3.611
  95401.     1.97565    3.74(16)     41.0     3.439    3.602
  95430.     1.97624    3.61(15)     46.1     3.439    3.594
  95458.     1.97683    3.71(15)     45.5     3.439    3.586
  95487.     1.97743    3.79(16)     41.0     3.440    3.579
  95516.     1.97802    3.56(15)     45.2     3.440    3.573
  95544.     1.97861    3.72(15)     44.7     3.441    3.567
  95573.     1.97921    3.69(16)     40.1     3.441    3.561
  95602.     1.97980    3.56(15)     45.6     3.442    3.556
  95630.     1.98039    3.72(15)     44.3     3.442    3.551
  95659.     1.98099    3.57(15)     44.9     3.443    3.547
  95688.     1.98158    3.66(16)     40.9     3.443    3.543
  95716.     1.98218    3.53(15)     44.0     3.444    3.539
  95745.     1.98277    3.53(15)     42.9     3.444    3.536
  95774.     1.98337    3.43(14)     48.7     3.445    3.532
  95803.     1.98396    3.47(15)     46.8     3.445    3.529
  95831.     1.98456    3.58(15)     44.0     3.446    3.526
  95860.     1.98515    3.45(15)     44.6     3.446    3.524
  95889.     1.98575    3.64(15)     41.9     3.447    3.521
  95918.     1.98634    3.62(15)     43.2     3.447    3.519
  95946.     1.98694    3.41(14)     47.7     3.447    3.517
  95975.     1.98754    3.58(15)     42.8     3.448    3.515
  96004.     1.98813    3.42(14)     49.2     3.448    3.513
  96033.     1.98873    3.41(14)     48.0     3.449    3.511
  96062.     1.98932    3.32(15)     45.8     3.449    3.510
  96090.     1.98992    3.48(15)     45.0     3.450    3.508
  96119.     1.99052    3.47(15)     44.9     3.450    3.507
  96148.     1.99112    3.53(15)     44.7     3.451    3.505
  96177.     1.99171    3.61(15)     42.4     3.451    3.504
  96206.     1.99231    3.54(15)     43.2     3.452    3.503
  96235.     1.99291    3.54(15)     44.6     3.452    3.502
  96263.     1.99351    3.47(14)     48.2     3.453    3.501
  96292.     1.99410    3.74(16)     38.4     3.453    3.470
  96321.     1.99470    3.45(15)     45.8     3.454    3.454
  96350.     1.99530    3.58(15)     44.9     3.454    3.454
  96379.     1.99590    3.58(16)     41.1     3.454    3.455
  96408.     1.99650    3.57(15)     44.4     3.455    3.455
  96437.     1.99710    3.45(15)     43.5     3.455    3.455
  96466.     1.99770    3.63(15)     42.8     3.456    3.456
  96495.     1.99830    3.46(15)     46.0     3.456    3.456
  96524.     1.99890    3.57(15)     43.0     3.457    3.457
  96553.     1.99950    3.63(15)     42.8     3.457    3.457
  96582.     2.00009    3.51(15)     42.8     3.458    3.458
  96611.     2.00069    3.64(15)     42.2     3.458    3.458
  96640.     2.00130    3.56(15)     44.1     3.459    3.459
  96669.     2.00190    3.49(15)     45.1     3.459    3.459
  96698.     2.00250    3.34(15)     46.6     3.460    3.460
  96727.     2.00310    3.59(16)     39.8     3.460    3.460
  96756.     2.00370    3.53(15)     42.8     3.461    3.461
  96785.     2.00430    3.42(15)     44.4     3.461    3.461
  96814.     2.00490    3.66(16)     41.2     3.461    3.461
  96843.     2.00550    3.54(16)     38.6     3.462    3.462
  96872.     2.00610    3.55(15)     41.9     3.462    3.462
  96901.     2.00671    3.66(16)     39.0     3.463    3.463
  96930.     2.00731    3.66(16)     36.8     3.463    3.463
  96959.     2.00791    3.59(16)     38.4     3.464    3.464
  96988.     2.00851    3.60(15)     42.4     3.464    3.464
  97017.     2.00911    3.66(16)     39.0     3.465    3.465
  97046.     2.00972    3.44(15)     43.2     3.465    3.465
  97075.     2.01032    3.62(16)     40.7     3.466    3.466
  97104.     2.01092    3.41(16)     41.3     3.466    3.466
  97134.     2.01153    3.42(16)     40.7     3.467    3.467
  97163.     2.01213    3.38(15)     42.2     3.467    3.467
  97192.     2.01273    3.44(15)     44.2     3.467    3.467
  97221.     2.01334    3.53(15)     44.1     3.468    3.468
  97250.     2.01394    3.67(16)     38.5     3.468    3.468
  97279.     2.01455    3.67(16)     40.5     3.469    3.469
  97309.     2.01515    3.55(16)     41.6     3.469    3.469
  97338.     2.01575    3.57(16)     40.6     3.470    3.470
  97367.     2.01636    3.40(15)     41.6     3.470    3.470
  97396.     2.01696    3.35(15)     45.5     3.471    3.471
  97425.     2.01757    3.36(15)     41.9     3.471    3.471
  97455.     2.01817    3.47(15)     41.7     3.472    3.472
  97484.     2.01878    3.28(15)     43.4     3.472    3.472
  97513.     2.01939    3.63(16)     37.1     3.472    3.472
  97542.     2.01999    3.51(16)     41.4     3.473    3.473
  97572.     2.02060    3.72(17)     34.34    3.473    3.473
  97601.     2.02120    3.30(16)     41.5     3.474    3.474
  97630.     2.02181    3.32(15)     44.8     3.474    3.474
  97659.     2.02242    3.35(16)     38.8     3.475    3.475
  97689.     2.02302    3.38(16)     40.1     3.475    3.475
  97718.     2.02363    3.44(16)     39.5     3.476    3.476
  97747.     2.02424    3.41(15)     42.6     3.476    3.476
  97777.     2.02485    3.52(16)     40.1     3.477    3.477
  97806.     2.02545    3.57(16)     41.0     3.477    3.477
  97835.     2.02606    3.32(16)     40.9     3.477    3.477
  97865.     2.02667    3.33(15)     42.7     3.478    3.478
  97894.     2.02728    3.40(15)     41.7     3.478    3.478
  97923.     2.02788    3.47(16)     40.0     3.479    3.479
  97953.     2.02849    3.45(16)     39.8     3.479    3.479
  97982.     2.02910    3.56(16)     39.5     3.480    3.480
  98012.     2.02971    3.55(16)     38.9     3.480    3.480
  98041.     2.03032    3.47(16)     41.4     3.481    3.481
  98070.     2.03093    3.85(17)     34.01    3.481    3.481
  98100.     2.03154    3.47(16)     39.7     3.481    3.481
  98129.     2.03215    3.51(16)     38.2     3.482    3.482
  98159.     2.03276    3.48(16)     37.1     3.482    3.482
  98188.     2.03337    3.64(17)     36.0     3.483    3.483
  98218.     2.03398    3.39(16)     40.8     3.483    3.483
  98247.     2.03459    3.23(15)     43.3     3.484    3.484
  98277.     2.03520    3.47(16)     40.5     3.484    3.484
  98306.     2.03581    3.85(17)     35.9     3.485    3.485
  98336.     2.03642    3.40(16)     39.1     3.485    3.485
  98365.     2.03703    3.73(17)     33.71    3.486    3.486
  98395.     2.03764    3.65(17)     33.97    3.486    3.486
  98424.     2.03825    3.69(16)     37.6     3.486    3.486
  98454.     2.03886    3.43(16)     40.8     3.487    3.487
  98483.     2.03947    3.53(16)     38.9     3.487    3.487
  98513.     2.04009    3.68(17)     34.54    3.488    3.488
  98542.     2.04070    3.61(16)     39.1     3.488    3.488
  98572.     2.04131    3.53(16)     39.5     3.489    3.489
  98601.     2.04192    3.36(16)     41.3     3.489    3.489
  98631.     2.04254    3.57(17)     35.1     3.489    3.489
  98661.     2.04315    3.49(16)     39.7     3.490    3.490
  98690.     2.04376    3.62(16)     38.7     3.490    3.490
  98720.     2.04438    3.83(17)     35.4     3.491    3.491
  98749.     2.04499    3.57(16)     37.1     3.491    3.491
  98779.     2.04560    3.44(16)     39.3     3.492    3.496
  98809.     2.04622    3.65(16)     39.1     3.492    3.500
  98838.     2.04683    3.50(16)     39.2     3.493    3.501
  98868.     2.04744    3.36(16)     40.8     3.493    3.501
  98898.     2.04806    3.95(17)     34.13    3.493    3.502
  98927.     2.04867    3.68(16)     40.3     3.494    3.503
  98957.     2.04929    3.64(16)     40.7     3.494    3.503
  98987.     2.04990    3.47(15)     43.2     3.495    3.504
  99016.     2.05052    3.26(15)     42.8     3.495    3.505
  99046.     2.05113    3.58(16)     39.5     3.496    3.506
  99076.     2.05175    3.66(16)     38.6     3.496    3.506
  99105.     2.05236    3.38(15)     44.8     3.496    3.507
  99135.     2.05298    3.55(15)     42.1     3.497    3.508
  99165.     2.05359    3.55(16)     39.5     3.497    3.509
  99195.     2.05421    3.44(15)     43.4     3.498    3.510
  99224.     2.05483    3.63(16)     37.8     3.498    3.510
  99254.     2.05544    3.55(16)     40.4     3.499    3.511
  99284.     2.05606    3.50(15)     42.0     3.499    3.512
  99314.     2.05668    3.46(15)     43.5     3.500    3.513
  99344.     2.05729    3.48(15)     44.0     3.500    3.514
  99373.     2.05791    3.48(15)     44.2     3.500    3.515
  99403.     2.05853    3.61(15)     42.2     3.501    3.516
  99433.     2.05915    3.66(16)     39.6     3.501    3.517
  99463.     2.05976    3.59(16)     37.0     3.502    3.518
  99493.     2.06038    3.44(15)     42.8     3.502    3.519
  99522.     2.06100    3.42(15)     45.2     3.503    3.521
  99552.     2.06162    3.80(16)     39.1     3.503    3.522
  99582.     2.06224    3.42(15)     45.0     3.503    3.523
  99612.     2.06286    3.37(15)     46.3     3.504    3.524
  99642.     2.06347    3.68(15)     43.2     3.504    3.526
  99672.     2.06409    3.58(15)     45.7     3.505    3.527
  99702.     2.06471    3.35(14)     49.9     3.505    3.529
  99732.     2.06533    3.42(16)     40.7     3.506    3.531
  99762.     2.06595    3.65(16)     38.6     3.506    3.532
  99792.     2.06657    3.50(17)     36.7     3.506    3.534
  99821.     2.06719    3.28(16)     41.1     3.507    3.536
  99851.     2.06781    3.81(17)     32.83    3.507    3.538
  99881.     2.06843    3.46(17)     36.3     3.508    3.540
  99911.     2.06905    3.60(18)     32.54    3.508    3.543
  99941.     2.06967    3.65(17)     34.82    3.508    3.546
  99971.     2.07029    3.53(16)     37.8     3.509    3.548
  100001.    2.07091    3.83(17)     32.78    3.509    3.551
  100031.    2.07154    3.92(18)     30.88    3.510    3.555
  100061.    2.07216    3.98(18)     30.80    3.510    3.559
  100091.    2.07278    3.83(17)     32.83    3.511    3.563
  100121.    2.07340    3.76(17)     33.11    3.511    3.567
  100151.    2.07402    3.61(17)     34.31    3.511    3.572
  100181.    2.07465    3.70(17)     33.27    3.512    3.578
  100211.    2.07527    3.57(17)     34.01    3.512    3.584
  100242.    2.07589    3.52(16)     37.1     3.513    3.591
  100272.    2.07651    3.64(17)     33.64    3.513    3.599
  100302.    2.07714    3.50(17)     36.5     3.513    3.608
  100332.    2.07776    3.73(18)     32.14    3.514    3.618
  100362.    2.07838    3.55(17)     36.1     3.514    3.630
  100392.    2.07901    3.60(17)     33.01    3.515    3.645
  100422.    2.07963    3.52(17)     34.36    3.515    3.662
  100452.    2.08025    3.58(16)     37.0     3.516    3.682
  100482.    2.08088    3.77(17)     33.52    3.516    3.706
  100512.    2.08150    3.67(17)     35.7     3.516    3.737
  100543.    2.08213    3.81(18)     30.91    3.517    3.774
  100573.    2.08275    3.99(18)     29.65    3.517    3.824
  100603.    2.08338    4.04(18)     32.63    3.518    3.892
  100633.    2.08400    4.15(18)     30.18    3.518    3.996
  100663.    2.08463    4.46(18)     30.01    3.518    4.170
  100694.    2.08525    4.86(20)     26.14    3.519    4.478
  100724.    2.08588    5.46(21)     23.61    3.519    5.017
  100754.    2.08650    5.88(21)     22.12    3.520    5.892
  100784.    2.08713    7.18(24)     17.26    3.520    7.169
  100814.    2.08776    8.41(26)     15.08    3.520    8.782
  100845.    2.08838    9.55(27)     14.16    3.521   10.437
  100875.    2.08901   11.19(30)     11.41    3.521   11.573
  100905.    2.08964   11.36(30)     11.04    3.522   11.677
  100935.    2.09026   10.06(28)     12.85    3.522   10.772
  100966.    2.09089    8.89(26)     14.45    3.522    9.315
  100996.    2.09152    7.69(25)     16.00    3.523    7.783
  101026.    2.09214    6.29(22)     19.89    3.523    6.475
  101057.    2.09277    5.34(20)     24.52    3.524    5.500
  101087.    2.09340    4.87(20)     26.12    3.524    4.842
  101117.    2.09403    4.39(18)     29.61    3.525    4.424
  101148.    2.09466    4.33(19)     27.04    3.525    4.165
  101178.    2.09528    4.38(19)     28.11    3.525    4.003
  101208.    2.09591    3.64(16)     37.1     3.526    3.899
  101239.    2.09654    4.15(19)     28.85    3.526    3.828
  101269.    2.09717    3.88(18)     32.33    3.527    3.778
  101299.    2.09780    3.67(17)     36.7     3.527    3.740
  101330.    2.09843    3.84(17)     32.73    3.527    3.711
  101360.    2.09906    3.60(17)     35.7     3.528    3.688
  101391.    2.09969    3.91(17)     33.85    3.528    3.669
  101421.    2.10032    3.96(17)     34.99    3.528    3.653
  101451.    2.10095    3.67(16)     39.7     3.529    3.640
  101482.    2.10158    3.65(16)     38.7     3.529    3.630
  101512.    2.10221    3.65(16)     37.0     3.530    3.620
  101543.    2.10284    3.82(17)     36.1     3.530    3.612
  101573.    2.10347    3.71(16)     38.3     3.530    3.606
  101604.    2.10410    3.67(17)     36.5     3.531    3.600
  101634.    2.10473    3.85(17)     34.27    3.531    3.594
  101665.    2.10536    3.42(15)     41.7     3.532    3.590
  101695.    2.10600    3.76(17)     32.70    3.532    3.586
  101726.    2.10663    3.61(16)     37.9     3.532    3.582
  101756.    2.10726    3.94(17)     33.51    3.533    3.579
  101787.    2.10789    3.77(17)     36.0     3.533    3.577
  101817.    2.10852    3.78(17)     34.23    3.534    3.574
  101848.    2.10916    3.78(17)     34.38    3.534    3.572
  101878.    2.10979    3.74(17)     34.03    3.534    3.570
  101909.    2.11042    3.64(17)     34.16    3.535    3.568
  101940.    2.11106    3.79(17)     33.01    3.535    3.567
  101970.    2.11169    3.46(16)     40.0     3.536    3.565
  102001.    2.11232    3.58(16)     37.0     3.536    3.564
  102031.    2.11296    3.98(18)     32.12    3.536    3.563
  102062.    2.11359    3.74(18)     32.57    3.537    3.562
  102093.    2.11422    3.80(17)     32.87    3.537    3.561
  102123.    2.11486    3.29(15)     43.1     3.537    3.560
  102154.    2.11549    3.59(16)     38.2     3.538    3.560
  102184.    2.11613    3.68(17)     35.3     3.538    3.559
  102215.    2.11676    3.69(16)     36.9     3.539    3.558
  102246.    2.11740    3.38(16)     38.1     3.539    3.558
  102276.    2.11803    3.61(16)     37.3     3.539    3.557
  102307.    2.11867    3.55(16)     37.0     3.540    3.557
  102338.    2.11930    3.70(17)     36.2     3.540    3.557
  102369.    2.11994    3.54(17)     35.7     3.540    3.556
  102399.    2.12058    3.37(16)     39.7     3.541    3.556
  102430.    2.12121    3.61(17)     33.12    3.541    3.556
  102461.    2.12185    3.59(17)     35.4     3.542    3.556
  102491.    2.12249    3.58(17)     35.05    3.542    3.556
  102522.    2.12312    3.72(18)     32.27    3.542    3.556
  102553.    2.12376    3.81(18)     31.59    3.543    3.556
  102584.    2.12440    3.50(17)     35.1     3.543    3.556
  102614.    2.12503    3.36(16)     41.1     3.543    3.556
  102645.    2.12567    3.47(17)     36.0     3.544    3.556
  102676.    2.12631    3.63(17)     33.36    3.544    3.556
  102707.    2.12695    3.51(16)     37.8     3.545    3.556
  102738.    2.12758    3.63(17)     33.48    3.545    3.556
  102768.    2.12822    3.50(17)     36.2     3.545    3.556
  102799.    2.12886    3.59(17)     35.3     3.546    3.556
  102830.    2.12950    3.55(17)     34.82    3.546    3.556
  102861.    2.13014    3.50(16)     37.2     3.546    3.556
  102892.    2.13078    3.75(18)     32.59    3.547    3.556
  102923.    2.13142    3.59(17)     36.0     3.547    3.548
  102954.    2.13206    3.35(16)     37.5     3.548    3.549
  102985.    2.13270    3.75(17)     33.49    3.548    3.549
  103015.    2.13334    3.52(17)     34.28    3.548    3.549
  103046.    2.13398    3.51(17)     35.4     3.549    3.550
  103077.    2.13462    3.52(17)     35.8     3.549    3.550
  103108.    2.13526    3.66(17)     33.49    3.549    3.551
  103139.    2.13590    3.48(16)     37.2     3.550    3.551
  103170.    2.13654    3.53(17)     34.91    3.550    3.552
  103201.    2.13718    3.36(16)     39.0     3.550    3.552
  103232.    2.13782    3.58(17)     35.04    3.551    3.553
  103263.    2.13846    3.44(16)     37.6     3.551    3.554
  103294.    2.13910    3.35(16)     37.8     3.552    3.555
  103325.    2.13975    3.21(16)     39.6     3.552    3.556
  103356.    2.14039    3.47(17)     36.4     3.552    3.558
  103387.    2.14103    3.22(15)     44.3     3.553    3.561
  103418.    2.14167    3.38(16)     37.5     3.553    3.565
  103449.    2.14231    3.55(17)     35.8     3.553    3.569
  103480.    2.14296    3.46(16)     37.1     3.554    3.573
  103511.    2.14360    3.35(16)     40.4     3.554    3.577
  103542.    2.14424    3.78(18)     31.93    3.554    3.578
  103573.    2.14489    3.66(17)     34.80    3.555    3.577
  103604.    2.14553    3.49(16)     40.3     3.555    3.574
  103635.    2.14617    3.52(16)     37.0     3.555    3.571
  103666.    2.14682    3.51(16)     38.0     3.556    3.568
  103697.    2.14746    3.72(17)     33.57    3.556    3.565
  103729.    2.14811    3.71(18)     32.40    3.556    3.564
  103760.    2.14875    3.71(17)     34.99    3.557    3.562
  103791.    2.14939    3.88(17)     36.2     3.557    3.562
  103822.    2.15004    3.76(17)     34.61    3.557    3.562
  103853.    2.15068    3.79(17)     33.60    3.558    3.562
  103884.    2.15133    3.99(18)     31.76    3.558    3.562
  103915.    2.15197    3.98(18)     32.62    3.559    3.563
  103947.    2.15262    4.07(18)     31.44    3.559    3.563
  103978.    2.15327    4.17(18)     30.98    3.559    3.564
  104009.    2.15391    4.69(20)     25.80    3.560    3.564
  104040.    2.15456    4.06(18)     31.86    3.560    3.565
  104071.    2.15520    3.92(18)     31.64    3.560    3.566
  104103.    2.15585    3.95(18)     32.36    3.561    3.566
  104134.    2.15650    3.93(18)     30.39    3.561    3.567
  104165.    2.15715    3.86(18)     31.51    3.561    3.568
  104196.    2.15779    3.73(17)     33.30    3.562    3.570
  104228.    2.15844    3.60(17)     35.6     3.562    3.571
  104259.    2.15909    3.77(18)     32.15    3.562    3.572
  104290.    2.15973    3.56(17)     35.8     3.563    3.574
  104321.    2.16038    3.64(17)     36.3     3.563    3.576
  104353.    2.16103    3.54(16)     38.7     3.563    3.579
  104384.    2.16168    3.44(17)     36.5     3.564    3.582
  104415.    2.16233    3.60(17)     34.81    3.564    3.587
  104447.    2.16298    3.32(16)     40.0     3.564    3.595
  104478.    2.16363    3.62(17)     34.27    3.565    3.608
  104509.    2.16427    3.74(18)     30.82    3.565    3.630
  104541.    2.16492    3.27(15)     43.4     3.565    3.669
  104572.    2.16557    3.67(18)     32.57    3.566    3.728
  104603.    2.16622    3.76(17)     35.07    3.566    3.810
  104635.    2.16687    3.92(18)     31.52    3.566    3.905
  104666.    2.16752    3.70(18)     31.40    3.567    3.990
  104698.    2.16817    3.73(17)     33.75    3.567    4.030
  104729.    2.16882    3.53(16)     37.8     3.567    4.007
  104760.    2.16947    3.98(19)     28.61    3.568    3.937
  104792.    2.17013    3.56(17)     34.46    3.568    3.850
  104823.    2.17078    3.61(17)     33.54    3.568    3.769
  104855.    2.17143    3.69(18)     32.56    3.569    3.704
  104886.    2.17208    3.39(16)     39.4     3.569    3.659
  104918.    2.17273    3.31(16)     38.4     3.569    3.629
  104949.    2.17338    3.40(17)     36.7     3.569    3.611
  104981.    2.17403    3.36(16)     39.2     3.570    3.600
  105012.    2.17469    3.46(16)     39.4     3.570    3.593
  105044.    2.17534    3.46(16)     39.3     3.570    3.589
  105075.    2.17599    3.56(17)     36.1     3.571    3.586
  105107.    2.17664    3.70(18)     32.57    3.571    3.584
  105138.    2.17730    3.24(16)     40.8     3.571    3.582
  105170.    2.17795    3.48(17)     35.6     3.572    3.581
  105201.    2.17860    3.88(18)     29.90    3.572    3.580
  105233.    2.17926    3.68(18)     32.41    3.572    3.580
  105264.    2.17991    3.53(17)     35.5     3.573    3.579
  105296.    2.18057    3.37(16)     36.8     3.573    3.579
  105328.    2.18122    3.35(16)     39.8     3.573    3.579
  105359.    2.18187    3.60(17)     33.87    3.574    3.578
  105391.    2.18253    3.63(18)     31.28    3.574    3.578
  105422.    2.18318    3.53(17)     35.3     3.574    3.578
  105454.    2.18384    3.67(17)     33.92    3.574    3.578
  105486.    2.18449    3.61(17)     33.93    3.575    3.578
  105517.    2.18515    3.51(17)     34.77    3.575    3.578
  105549.    2.18580    3.69(17)     33.61    3.575    3.578
  105581.    2.18646    3.50(17)     35.4     3.576    3.578
  105612.    2.18712    3.66(18)     32.16    3.576    3.579
  105644.    2.18777    3.83(19)     28.36    3.576    3.579
  105676.    2.18843    3.82(18)     31.65    3.577    3.579
  105707.    2.18909    3.80(18)     32.29    3.577    3.579
  105739.    2.18974    3.77(17)     33.19    3.577    3.579
  105771.    2.19040    3.66(17)     33.18    3.578    3.579
  105803.    2.19106    3.56(17)     34.61    3.578    3.580
  105834.    2.19171    3.74(18)     31.32    3.578    3.580
  105866.    2.19237    3.64(17)     33.27    3.578    3.580
  105898.    2.19303    3.74(18)     31.47    3.579    3.580
  105930.    2.19369    3.33(16)     39.1     3.579    3.580
  105961.    2.19434    3.59(17)     34.02    3.579    3.581
  105993.    2.19500    3.43(16)     37.8     3.580    3.581
  106025.    2.19566    3.44(17)     35.8     3.580    3.581
  106057.    2.19632    3.85(18)     29.48    3.580    3.581
  106089.    2.19698    3.49(17)     36.1     3.580    3.582
  106120.    2.19764    3.45(16)     37.7     3.581    3.582
  106152.    2.19830    3.94(19)     27.91    3.581    3.582
  106184.    2.19896    3.92(18)     29.73    3.581    3.582
  106216.    2.19962    3.68(18)     31.47    3.582    3.583
  106248.    2.20028    3.92(19)     28.92    3.582    3.583
  106280.    2.20094    4.05(19)     28.17    3.582    3.583
  106312.    2.20160    3.70(18)     32.40    3.582    3.583
  106343.    2.20226    3.29(16)     38.0     3.583    3.584
  106375.    2.20292    3.48(17)     34.93    3.583    3.584
  106407.    2.20358    3.59(17)     33.08    3.583    3.584
  106439.    2.20424    3.54(18)     32.60    3.584    3.584
  106471.    2.20490    3.30(17)     35.4     3.584    3.585
  106503.    2.20556    3.69(18)     29.57    3.584    3.585
  106535.    2.20622    3.67(18)     30.03    3.584    3.585
  106567.    2.20689    3.60(18)     32.60    3.585    3.585
  106599.    2.20755    3.72(18)     31.77    3.585    3.586
  106631.    2.20821    3.32(17)     34.81    3.585    3.586
  106663.    2.20887    3.27(16)     37.5     3.586    3.602
  106695.    2.20954    3.45(18)     31.45    3.586    3.602
  106727.    2.21020    3.71(18)     32.18    3.586    3.603
  106759.    2.21086    3.37(17)     36.0     3.586    3.604
  106791.    2.21153    3.76(18)     30.12    3.587    3.605
  106823.    2.21219    3.71(18)     31.56    3.587    3.605
  106855.    2.21285    3.54(18)     32.42    3.587    3.606
  106887.    2.21352    3.34(17)     36.4     3.587    3.607
  106919.    2.21418    3.84(19)     27.60    3.588    3.608
  106951.    2.21484    3.63(17)     33.14    3.588    3.609
  106983.    2.21551    3.51(17)     35.4     3.588    3.610
  107015.    2.21617    3.35(17)     33.67    3.588    3.611
  107047.    2.21684    3.56(17)     33.16    3.589    3.612
  107080.    2.21750    3.19(16)     39.6     3.589    3.613
  107112.    2.21817    3.60(18)     30.66    3.589    3.614
  107144.    2.21883    3.47(17)     33.81    3.590    3.615
  107176.    2.21950    3.53(17)     35.3     3.590    3.616
  107208.    2.22017    3.46(17)     32.83    3.590    3.617
  107240.    2.22083    3.55(18)     31.65    3.590    3.619
  107273.    2.22150    3.63(18)     29.43    3.591    3.620
  107305.    2.22216    3.45(18)     32.57    3.591    3.621
  107337.    2.22283    3.51(18)     32.61    3.591    3.623
  107369.    2.22350    3.79(18)     30.36    3.591    3.624
  107401.    2.22417    3.36(18)     31.43    3.592    3.626
  107434.    2.22483    3.59(18)     32.40    3.592    3.628
  107466.    2.22550    3.78(18)     29.46    3.592    3.629
  107498.    2.22617    3.79(19)     28.67    3.592    3.631
  107530.    2.22684    3.74(18)     31.65    3.593    3.633
  107562.    2.22750    3.58(18)     32.43    3.593    3.635
  107595.    2.22817    3.83(18)     30.85    3.593    3.637
  107627.    2.22884    3.72(18)     30.00    3.593    3.640
  107659.    2.22951    3.49(18)     32.50    3.594    3.642
  107692.    2.23018    3.62(18)     29.97    3.594    3.645
  107724.    2.23085    3.44(18)     32.63    3.594    3.648
  107756.    2.23152    3.82(18)     30.47    3.594    3.651
  107789.    2.23219    3.58(18)     32.57    3.595    3.654
  107821.    2.23286    3.55(18)     32.22    3.595    3.658
  107853.    2.23353    3.34(16)     37.1     3.595    3.662
  107886.    2.23420    3.59(18)     31.13    3.595    3.666
  107918.    2.23487    3.81(19)     28.31    3.595    3.670
  107950.    2.23554    3.80(18)     30.22    3.596    3.675
  107983.    2.23621    3.78(18)     30.95    3.596    3.681
  108015.    2.23688    3.61(18)     29.31    3.596    3.687
  108048.    2.23755    3.60(18)     32.28    3.596    3.693
  108080.    2.23822    3.72(19)     27.98    3.597    3.701
  108112.    2.23889    3.77(18)     29.78    3.597    3.709
  108145.    2.23956    3.57(18)     32.34    3.597    3.717
  108177.    2.24024    3.61(19)     28.54    3.597    3.727
  108210.    2.24091    3.51(18)     30.88    3.598    3.739
  108242.    2.24158    3.77(19)     27.95    3.598    3.751
  108275.    2.24225    3.55(18)     31.40    3.598    3.766
  108307.    2.24292    3.80(18)     29.99    3.598    3.782
  108340.    2.24360    3.72(19)     28.13    3.598    3.801
  108372.    2.24427    3.76(19)     28.71    3.599    3.823
  108405.    2.24494    3.87(19)     28.33    3.599    3.848
  108437.    2.24562    3.77(18)     29.34    3.599    3.878
  108470.    2.24629    3.91(19)     26.56    3.599    3.914
  108502.    2.24697    3.68(18)     30.56    3.599    3.957
  108535.    2.24764    3.49(17)     33.24    3.600    4.009
  108567.    2.24831    3.88(19)     28.85    3.600    4.073
  108600.    2.24899    4.20(20)     25.08    3.600    4.153
  108632.    2.24966    4.10(19)     26.86    3.600    4.259
  108665.    2.25034    4.47(21)     22.08    3.601    4.406
  108698.    2.25101    4.67(21)     22.74    3.601    4.631
  108730.    2.25169    5.13(22)     20.64    3.601    5.013
  108763.    2.25236    5.44(22)     21.03    3.601    5.689
  108796.    2.25304    6.35(24)     16.98    3.601    6.870
  108828.    2.25372    8.68(28)     12.84    3.602    8.782
  108861.    2.25439   11.59(33)      9.29    3.602   11.552
  108893.    2.25507   14.3(4)        7.70    3.60    15.02
  108926.    2.25574   18.1(4)        5.82    3.60    18.51
  108959.    2.25642   21.5(5)        4.75    3.60    20.80
  108992.    2.25710   21.5(5)        4.65    3.60    20.82
  109024.    2.25778   19.8(4)        5.16    3.60    18.71
  109057.    2.25845   16.2(4)        6.15    3.60    15.51
  109090.    2.25913   12.04(33)      9.05    3.603   12.248
  109122.    2.25981    9.22(29)     12.15    3.603    9.519
  109155.    2.26049    7.09(25)     15.43    3.603    7.529
  109188.    2.26116    6.22(25)     16.45    3.604    6.212
  109221.    2.26184    5.13(22)     19.86    3.604    5.394
  109253.    2.26252    5.25(23)     19.49    3.604    4.902
  109286.    2.26320    4.40(20)     26.20    3.604    4.606
  109319.    2.26388    4.47(20)     24.82    3.604    4.430
  109352.    2.26456    4.24(20)     26.12    3.605    4.331
  109385.    2.26524    4.31(20)     23.92    3.605    4.287
  109417.    2.26592    4.88(22)     20.33    3.605    4.287
  109450.    2.26660    4.31(20)     23.92    3.605    4.318
  109483.    2.26728    4.03(19)     27.00    3.605    4.364
  109516.    2.26796    4.25(20)     25.27    3.605    4.401
  109549.    2.26864    4.36(20)     24.75    3.606    4.402
  109582.    2.26932    4.51(20)     23.94    3.606    4.356
  109614.    2.27000    4.14(19)     27.08    3.606    4.270
  109647.    2.27068    4.15(20)     25.18    3.606    4.164
  109680.    2.27136    4.49(21)     23.62    3.606    4.059
  109713.    2.27204    4.24(20)     24.68    3.606    3.966
  109746.    2.27272    3.91(19)     27.13    3.607    3.891
  109779.    2.27341    4.01(19)     27.37    3.607    3.836
  109812.    2.27409    3.72(19)     27.35    3.607    3.796
  109845.    2.27477    3.78(19)     27.18    3.607    3.767
  109878.    2.27545    3.74(19)     28.26    3.607    3.747
  109911.    2.27613    3.40(17)     33.41    3.607    3.732
  109944.    2.27682    4.15(20)     24.84    3.607    3.721
  109977.    2.27750    3.70(18)     29.58    3.608    3.711
  110010.    2.27818    3.37(17)     34.53    3.608    3.703
  110043.    2.27887    3.69(19)     29.15    3.608    3.696
  110076.    2.27955    4.01(20)     24.56    3.608    3.690
  110109.    2.28024    3.95(19)     27.14    3.608    3.685
  110142.    2.28092    3.87(19)     27.21    3.608    3.680
  110175.    2.28160    3.38(18)     30.89    3.609    3.676
  110208.    2.28229    3.60(19)     27.89    3.609    3.672
  110241.    2.28297    3.55(19)     28.08    3.609    3.669
  110274.    2.28366    3.69(19)     27.51    3.609    3.666
  110307.    2.28434    3.53(19)     28.16    3.609    3.663
  110340.    2.28503    3.58(18)     29.35    3.609    3.660
  110373.    2.28571    3.25(18)     32.49    3.609    3.658
  110406.    2.28640    3.82(20)     25.70    3.609    3.656
  110440.    2.28709    3.75(19)     27.50    3.610    3.654
  110473.    2.28777    3.51(19)     29.09    3.610    3.652
  110506.    2.28846    3.76(20)     24.77    3.610    3.650
  110539.    2.28914    3.47(19)     29.16    3.610    3.648
  110572.    2.28983    3.96(20)     25.69    3.610    3.647
  110605.    2.29052    3.52(18)     29.62    3.610    3.646
  110638.    2.29120    3.72(20)     26.29    3.610    3.644
  110672.    2.29189    3.60(19)     27.12    3.610    3.643
  110705.    2.29258    3.35(18)     30.87    3.610    3.642
  110738.    2.29327    3.69(19)     28.35    3.611    3.641
  110771.    2.29396    3.64(18)     29.51    3.611    3.640
  110805.    2.29464    3.56(19)     28.81    3.611    3.639
  110838.    2.29533    3.56(19)     28.08    3.611    3.638
  110871.    2.29602    3.63(19)     28.02    3.611    3.637
  110904.    2.29671    3.70(19)     26.98    3.611    3.637
  110938.    2.29740    3.57(18)     29.60    3.611    3.636
  110971.    2.29809    3.33(18)     31.31    3.611    3.635
  111004.    2.29878    3.35(18)     32.18    3.611    3.635
  111037.    2.29947    3.54(19)     27.43    3.612    3.634
  111071.    2.30016    3.62(19)     28.76    3.612    3.634
  111104.    2.30085    3.69(19)     27.87    3.612    3.633
  111137.    2.30154    3.67(19)     28.04    3.612    3.633
  111171.    2.30223    3.34(18)     31.39    3.612    3.633
  111204.    2.30292    3.59(19)     28.60    3.612    3.615
  111237.    2.30361    3.52(19)     28.14    3.612    3.616
  111271.    2.30430    3.56(19)     27.39    3.612    3.616
  111304.    2.30499    3.82(20)     23.81    3.612    3.617
  111338.    2.30568    3.91(21)     22.74    3.612    3.617
  111371.    2.30638    3.84(19)     27.57    3.612    3.619
  111404.    2.30707    3.63(20)     25.38    3.612    3.627
  111438.    2.30776    3.90(20)     24.78    3.612    3.630
  111471.    2.30845    3.76(19)     26.31    3.613    3.634
  111505.    2.30914    3.47(18)     29.62    3.613    3.641
  111538.    2.30984    3.85(20)     24.64    3.613    3.651
  111572.    2.31053    3.87(21)     23.52    3.613    3.665
  111605.    2.31122    3.69(19)     26.36    3.613    3.681
  111639.    2.31192    3.73(20)     24.33    3.613    3.699
  111672.    2.31261    3.63(19)     26.61    3.613    3.714
  111706.    2.31330    3.55(18)     29.76    3.613    3.722
  111739.    2.31400    3.75(19)     27.17    3.613    3.721
  111773.    2.31469    3.87(20)     25.11    3.613    3.711
  111806.    2.31539    3.68(19)     27.41    3.613    3.696
  111840.    2.31608    3.75(19)     27.10    3.613    3.680
  111873.    2.31678    3.56(19)     26.37    3.613    3.665
  111907.    2.31747    3.55(19)     28.21    3.613    3.653
  111940.    2.31817    3.38(18)     29.27    3.613    3.645
  111974.    2.31886    4.02(21)     22.34    3.613    3.639
  112007.    2.31956    3.95(21)     23.74    3.613    3.636
  112041.    2.32025    3.59(19)     27.76    3.613    3.634
  112075.    2.32095    3.61(19)     27.54    3.613    3.633
  112108.    2.32165    3.56(19)     26.88    3.613    3.632
  112142.    2.32234    3.44(18)     29.22    3.613    3.631
  112176.    2.32304    3.96(21)     23.40    3.613    3.631
  112209.    2.32374    3.45(19)     28.18    3.613    3.632
  112243.    2.32443    3.71(20)     26.05    3.613    3.632
  112277.    2.32513    3.63(20)     25.93    3.613    3.633
  112310.    2.32583    3.53(20)     25.85    3.613    3.633
  112344.    2.32653    3.89(21)     22.43    3.613    3.634
  112378.    2.32722    3.43(18)     30.14    3.613    3.634
  112411.    2.32792    3.73(20)     25.61    3.613    3.635
  112445.    2.32862    3.75(20)     25.60    3.613    3.636
  112479.    2.32932    3.67(20)     24.86    3.613    3.637
  112513.    2.33002    3.64(19)     26.60    3.613    3.638
  112546.    2.33072    3.80(20)     24.67    3.613    3.639
  112580.    2.33142    3.65(20)     26.10    3.613    3.641
  112614.    2.33211    3.63(19)     27.49    3.613    3.642
  112648.    2.33281    3.55(19)     27.55    3.613    3.644
  112681.    2.33351    3.65(19)     26.75    3.613    3.645
  112715.    2.33421    3.90(20)     24.60    3.613    3.647
  112749.    2.33491    3.60(20)     26.26    3.613    3.649
  112783.    2.33562    3.35(17)     33.51    3.613    3.651
  112817.    2.33632    3.69(20)     26.05    3.613    3.654
  112851.    2.33702    3.32(18)     29.90    3.613    3.657
  112884.    2.33772    4.08(21)     22.36    3.613    3.660
  112918.    2.33842    3.63(20)     25.60    3.613    3.663
  112952.    2.33912    3.85(20)     24.63    3.613    3.667
  112986.    2.33982    3.66(19)     26.58    3.613    3.671
  113020.    2.34052    3.68(19)     28.75    3.613    3.676
  113054.    2.34123    4.12(21)     21.66    3.613    3.682
  113088.    2.34193    3.45(19)     28.35    3.613    3.688
  113122.    2.34263    3.64(19)     27.29    3.613    3.695
  113156.    2.34333    3.92(21)     23.26    3.612    3.704
  113190.    2.34404    3.95(20)     24.29    3.612    3.714
  113224.    2.34474    3.78(20)     24.95    3.612    3.725
  113258.    2.34544    3.83(21)     23.38    3.612    3.739
  113292.    2.34615    3.66(19)     27.58    3.612    3.755
  113325.    2.34685    3.81(20)     26.14    3.612    3.774
  113359.    2.34756    3.64(20)     25.13    3.612    3.798
  113394.    2.34826    3.64(20)     25.69    3.612    3.828
  113428.    2.34896    3.92(21)     22.46    3.612    3.865
  113462.    2.34967    4.25(22)     21.15    3.612    3.915
  113496.    2.35037    3.71(19)     27.40    3.612    3.985
  113530.    2.35108    4.22(21)     23.43    3.611    4.094
  113564.    2.35178    4.54(22)     20.91    3.611    4.282
  113598.    2.35249    4.94(23)     19.19    3.611    4.617
  113632.    2.35320    5.64(25)     16.23    3.611    5.196
  113666.    2.35390    6.20(25)     15.59    3.611    6.118
  113700.    2.35461    7.27(28)     12.89    3.611    7.422
  113734.    2.35531    8.81(30)     11.03    3.611    9.003
  113768.    2.35602    9.50(32)      9.89    3.611   10.519
  113802.    2.35673   10.79(34)      8.49    3.610   11.391
  113837.    2.35743   10.73(34)      8.83    3.610   11.206
  113871.    2.35814    9.35(31)     10.37    3.610   10.129
  113905.    2.35885    8.11(28)     12.51    3.610    8.652
  113939.    2.35956    6.96(27)     13.86    3.610    7.211
  113973.    2.36026    5.58(24)     17.43    3.610    6.042
  114007.    2.36097    4.67(22)     21.09    3.610    5.209
  114042.    2.36168    4.48(22)     21.58    3.609    4.667
  114076.    2.36239    4.51(22)     20.92    3.609    4.334
  114110.    2.36310    4.52(23)     19.59    3.609    4.133
  114144.    2.36381    3.99(21)     22.20    3.609    4.008
  114179.    2.36452    3.76(20)     24.08    3.609    3.926
  114213.    2.36523    3.80(20)     25.29    3.609    3.870
  114247.    2.36594    3.64(19)     27.19    3.608    3.828
  114281.    2.36665    4.07(21)     23.05    3.608    3.796
  114316.    2.36736    3.68(20)     25.08    3.608    3.771
  114350.    2.36807    3.49(19)     28.75    3.608    3.751
  114384.    2.36878    3.62(19)     28.30    3.608    3.734
  114418.    2.36949    3.63(19)     27.21    3.607    3.720
  114453.    2.37020    3.89(21)     22.93    3.607    3.708
  114487.    2.37091    4.09(21)     22.13    3.607    3.698
  114521.    2.37162    3.81(20)     25.35    3.607    3.689
  114556.    2.37233    3.67(19)     26.71    3.606    3.681
  114590.    2.37304    3.83(21)     23.03    3.606    3.675
  114625.    2.37376    3.66(21)     22.97    3.606    3.669
  114659.    2.37447    3.53(19)     26.96    3.606    3.663
  114693.    2.37518    3.41(18)     29.72    3.605    3.659
  114728.    2.37589    3.83(21)     22.10    3.605    3.655
  114762.    2.37660    3.72(20)     24.79    3.605    3.651
  114797.    2.37732    3.50(19)     26.86    3.605    3.647
  114831.    2.37803    3.89(20)     25.01    3.604    3.644
  114866.    2.37874    3.50(18)     30.17    3.604    3.641
  114900.    2.37946    3.40(19)     28.76    3.604    3.639
  114934.    2.38017    3.84(21)     23.18    3.604    3.636
  114969.    2.38089    3.88(21)     23.37    3.603    3.634
  115003.    2.38160    3.64(19)     26.88    3.603    3.632
  115038.    2.38231    3.62(20)     24.56    3.603    3.630
  115072.    2.38303    3.59(19)     26.66    3.602    3.628
  115107.    2.38374    3.72(20)     24.34    3.602    3.627
  115141.    2.38446    3.71(20)     23.88    3.602    3.625
  115176.    2.38518    3.74(20)     24.42    3.601    3.624
  115211.    2.38589    3.53(19)     27.28    3.601    3.622
  115245.    2.38661    3.42(19)     28.42    3.601    3.621
  115280.    2.38732    3.61(19)     26.93    3.600    3.620
  115314.    2.38804    3.66(20)     24.17    3.600    3.618
  115349.    2.38876    3.72(20)     25.16    3.600    3.617
  115384.    2.38947    3.95(22)     20.14    3.599    3.616
  115418.    2.39019    3.62(20)     25.47    3.599    3.615
  115453.    2.39091    3.91(21)     23.40    3.599    3.614
  115487.    2.39162    3.71(20)     25.05    3.598    3.613
  115522.    2.39234    3.61(19)     28.62    3.598    3.612
  115557.    2.39306    3.64(19)     27.88    3.598    3.611
  115591.    2.39378    3.56(19)     27.23    3.597    3.610
  115626.    2.39449    3.85(21)     23.41    3.597    3.609
  115661.    2.39521    3.93(22)     20.57    3.596    3.609
  115695.    2.39593    3.74(21)     22.97    3.596    3.608
  115730.    2.39665    3.63(21)     23.73    3.596    3.607
  115765.    2.39737    3.83(20)     24.14    3.595    3.606
  115800.    2.39809    3.29(18)     31.85    3.595    3.605
  115834.    2.39881    3.36(19)     28.69    3.594    3.604
  115869.    2.39953    3.70(20)     24.77    3.594    3.604
  115904.    2.40025    3.40(19)     27.48    3.594    3.603
  115939.    2.40097    3.40(19)     27.12    3.593    3.602
  115973.    2.40169    3.28(18)     30.00    3.593    3.601
  116008.    2.40241    3.25(18)     29.61    3.592    3.601
  116043.    2.40313    3.44(19)     28.20    3.592    3.600
  116078.    2.40385    3.60(20)     24.62    3.591    3.599
  116113.    2.40457    3.59(19)     26.62    3.591    3.599
  116147.    2.40529    3.47(19)     27.72    3.590    3.590
  116182.    2.40601    3.57(19)     27.53    3.590    3.590
  116217.    2.40674    3.49(19)     27.43    3.589    3.589
  116252.    2.40746    3.70(20)     24.21    3.589    3.589
  116287.    2.40818    3.67(20)     24.14    3.588    3.588
  116322.    2.40890    3.35(19)     28.52    3.588    3.588
  116357.    2.40963    3.58(21)     23.47    3.587    3.587
  116392.    2.41035    3.72(21)     23.66    3.587    3.587
  116426.    2.41107    3.70(21)     23.34    3.586    3.586
  116461.    2.41179    3.87(21)     23.79    3.586    3.586
  116496.    2.41252    3.46(20)     26.28    3.585    3.585
  116531.    2.41324    3.35(20)     25.65    3.585    3.585
  116566.    2.41397    3.43(20)     26.21    3.584    3.584
  116601.    2.41469    3.64(21)     23.68    3.583    3.583
  116636.    2.41541    3.29(19)     28.38    3.583    3.583
  116671.    2.41614    3.72(20)     24.61    3.582    3.582
  116706.    2.41686    3.88(21)     23.05    3.582    3.582
  116741.    2.41759    3.72(21)     23.27    3.581    3.581
  116776.    2.41831    3.56(20)     25.05    3.580    3.580
  116811.    2.41904    3.57(20)     24.28    3.580    3.580
  116846.    2.41977    3.69(20)     23.94    3.579    3.587
  116881.    2.42049    3.11(18)     29.79    3.579    3.586
  116916.    2.42122    3.41(19)     27.15    3.578    3.586
  116952.    2.42194    3.35(20)     26.01    3.577    3.586
  116987.    2.42267    3.42(19)     28.35    3.577    3.585
  117022.    2.42340    3.50(20)     26.19    3.576    3.585
  117057.    2.42412    3.65(21)     23.60    3.575    3.584
  117092.    2.42485    3.63(20)     25.26    3.575    3.584
  117127.    2.42558    3.64(20)     24.83    3.574    3.583
  117162.    2.42631    3.65(20)     25.82    3.573    3.583
  117197.    2.42703    3.65(20)     25.34    3.572    3.583
  117232.    2.42776    3.77(20)     24.20    3.572    3.582
  117268.    2.42849    3.74(21)     21.83    3.571    3.582
  117303.    2.42922    3.61(20)     23.81    3.570    3.582
  117338.    2.42995    3.57(19)     27.27    3.570    3.581
  117373.    2.43068    3.49(20)     25.14    3.569    3.581
  117408.    2.43141    3.35(19)     26.49    3.568    3.581
  117444.    2.43214    4.01(22)     20.40    3.567    3.580
  117479.    2.43287    3.37(20)     25.89    3.566    3.580
  117514.    2.43360    3.52(20)     25.26    3.566    3.580
  117549.    2.43433    3.67(21)     23.29    3.565    3.579
  117585.    2.43506    3.48(20)     26.21    3.564    3.579
  117620.    2.43579    3.00(18)     32.53    3.563    3.579
  117655.    2.43652    3.75(21)     21.80    3.562    3.579
  117691.    2.43725    3.91(22)     21.23    3.562    3.579
  117726.    2.43798    3.71(21)     23.62    3.561    3.579
  117761.    2.43871    3.82(22)     20.51    3.560    3.579
  117796.    2.43944    3.63(21)     22.04    3.559    3.578
  117832.    2.44017    3.91(21)     22.18    3.558    3.579
  117867.    2.44091    3.64(20)     24.62    3.557    3.579
  117903.    2.44164    3.40(19)     27.37    3.556    3.579
  117938.    2.44237    3.89(22)     20.41    3.555    3.579
  117973.    2.44310    4.13(22)     20.43    3.555    3.579
  118009.    2.44384    3.51(21)     23.60    3.554    3.580
  118044.    2.44457    3.83(21)     23.76    3.553    3.580
  118079.    2.44530    3.81(21)     21.79    3.552    3.581
  118115.    2.44604    3.78(21)     23.31    3.551    3.581
  118150.    2.44677    3.49(20)     26.23    3.550    3.582
  118186.    2.44750    3.29(19)     27.08    3.549    3.583
  118221.    2.44824    3.68(21)     21.89    3.548    3.584
  118257.    2.44897    3.57(21)     23.01    3.547    3.585
  118292.    2.44971    3.73(22)     21.40    3.546    3.587
  118328.    2.45044    3.85(21)     21.79    3.545    3.589
  118363.    2.45118    3.66(21)     22.34    3.544    3.591
  118399.    2.45191    3.55(20)     24.75    3.543    3.593
  118434.    2.45265    3.62(21)     22.94    3.542    3.596
  118470.    2.45338    3.38(19)     26.54    3.541    3.599
  118505.    2.45412    3.82(22)     20.56    3.540    3.603
  118541.    2.45486    3.72(21)     23.46    3.539    3.607
  118576.    2.45559    3.84(22)     21.08    3.537    3.612
  118612.    2.45633    3.94(23)     19.24    3.536    3.618
  118648.    2.45707    3.85(22)     20.43    3.535    3.624
  118683.    2.45780    3.73(21)     22.45    3.534    3.632
  118719.    2.45854    3.88(23)     19.74    3.533    3.642
  118754.    2.45928    3.76(22)     20.47    3.532    3.653
  118790.    2.46002    3.92(22)     21.34    3.531    3.667
  118826.    2.46076    3.62(20)     24.25    3.529    3.683
  118861.    2.46149    3.90(23)     19.69    3.528    3.702
  118897.    2.46223    4.15(23)     18.38    3.527    3.727
  118933.    2.46297    3.70(21)     21.73    3.526    3.757
  118968.    2.46371    4.00(22)     21.08    3.525    3.795
  119004.    2.46445    3.75(21)     22.44    3.523    3.846
  119040.    2.46519    3.86(21)     22.05    3.522    3.919
  119075.    2.46593    4.26(23)     19.63    3.521    4.031
  119111.    2.46667    4.66(26)     14.92    3.520    4.222
  119147.    2.46741    4.74(24)     17.08    3.518    4.563
  119183.    2.46815    5.40(25)     15.65    3.517    5.154
  119218.    2.46889    6.75(29)     11.81    3.516    6.103
  119254.    2.46963    8.43(33)      9.16    3.514    7.466
  119290.    2.47037    9.21(33)      9.10    3.513    9.153
  119326.    2.47111   10.9(4)        6.70    3.51    10.83
  119361.    2.47185   11.6(4)        6.66    3.51    11.91
  119397.    2.47259   11.2(4)        6.92    3.51    11.90
  119433.    2.47334    9.7(4)        7.98    3.51    10.85
  119469.    2.47408    8.90(34)      8.87    3.506    9.281
  119505.    2.47482    7.17(29)     11.53    3.505    7.675
  119541.    2.47556    5.73(26)     15.11    3.503    6.337
  119576.    2.47630    4.86(24)     17.55    3.502    5.365
  119612.    2.47705    4.35(23)     19.21    3.500    4.725
  119648.    2.47779    4.61(26)     15.07    3.499    4.330
  119684.    2.47853    4.67(25)     15.52    3.497    4.092
  119720.    2.47928    4.12(24)     16.73    3.496    3.945
  119756.    2.48002    3.73(23)     19.16    3.494    3.850
  119792.    2.48077    3.93(22)     19.90    3.493    3.785
  119828.    2.48151    3.89(24)     17.86    3.491    3.737
  119864.    2.48225    3.69(23)     18.58    3.489    3.699
  119900.    2.48300    4.00(24)     17.21    3.488    3.670
  119936.    2.48374    3.59(23)     19.68    3.486    3.645
  119972.    2.48449    3.59(22)     20.50    3.485    3.625
  120008.    2.48523    3.91(25)     16.18    3.483    3.608
  120044.    2.48598    3.50(22)     20.61    3.481    3.593
  120080.    2.48673    3.17(22)     21.54    3.480    3.580
  120116.    2.48747    3.87(26)     14.77    3.478    3.569
  120152.    2.48822    3.22(22)     20.80    3.476    3.559
  120188.    2.48896    3.55(22)     20.65    3.475    3.550
  120224.    2.48971    3.79(23)     18.74    3.473    3.542
  120260.    2.49046    3.63(23)     18.50    3.471    3.535
  120296.    2.49120    3.60(24)     17.77    3.469    3.528
  120332.    2.49195    3.74(24)     16.78    3.467    3.522
  120368.    2.49270    3.39(23)     19.72    3.466    3.516
  120404.    2.49345    3.61(24)     18.10    3.464    3.511
  120440.    2.49420    3.61(22)     19.77    3.462    3.506
  120477.    2.49494    3.81(24)     18.07    3.460    3.501
  120513.    2.49569    3.44(21)     22.05    3.458    3.497
  120549.    2.49644    3.65(23)     18.19    3.456    3.493
  120585.    2.49719    4.10(25)     15.73    3.454    3.489
  120621.    2.49794    3.38(22)     21.60    3.453    3.485
  120657.    2.49869    3.70(24)     17.96    3.451    3.481
  120694.    2.49944    3.37(22)     20.00    3.449    3.477
  120730.    2.50019    3.33(22)     21.44    3.447    3.474
  120766.    2.50094    3.83(24)     17.36    3.445    3.470
  120802.    2.50169    3.60(24)     17.02    3.443    3.467
  120838.    2.50244    3.12(21)     22.65    3.441    3.464
  120875.    2.50319    3.31(22)     20.21    3.438    3.461
  120911.    2.50394    3.58(23)     18.25    3.436    3.458
  120947.    2.50469    3.61(25)     16.58    3.434    3.454
  120984.    2.50544    3.46(23)     19.31    3.432    3.451
  121020.    2.50619    3.32(23)     19.55    3.430    3.448
  121056.    2.50695    3.70(25)     15.95    3.428    3.446
  121092.    2.50770    3.11(21)     21.76    3.426    3.443
  121129.    2.50845    3.35(24)     17.96    3.424    3.440
  121165.    2.50920    3.75(24)     17.80    3.421    3.437
  121201.    2.50996    3.52(24)     17.84    3.419    3.434
  121238.    2.51071    3.28(22)     20.22    3.417    3.431
  121274.    2.51146    3.76(26)     14.41    3.415    3.428
  121311.    2.51222    3.37(23)     18.79    3.412    3.426
  121347.    2.51297    3.79(26)     15.18    3.410    3.423
  121383.    2.51372    3.47(25)     16.14    3.408    3.420
  121420.    2.51448    3.38(22)     19.99    3.405    3.417
  121456.    2.51523    3.60(25)     16.38    3.403    3.414
  121493.    2.51599    3.34(23)     19.12    3.400    3.411
  121529.    2.51674    3.48(24)     17.29    3.398    3.409
  121566.    2.51750    3.36(22)     19.82    3.396    3.406
  121602.    2.51825    3.26(22)     20.24    3.393    3.403
  121638.    2.51901    3.35(23)     18.66    3.391    3.400
  121675.    2.51976    3.11(22)     21.30    3.388    3.397
  121711.    2.52052    3.45(23)     19.36    3.385    3.395
  121748.    2.52128    3.51(23)     18.39    3.383    3.392
  121785.    2.52203    3.37(23)     19.46    3.380    3.389
  121821.    2.52279    3.17(21)     22.55    3.378    3.382
  121858.    2.52355    3.60(22)     20.26    3.375    3.375
  121894.    2.52430    3.17(22)     21.60    3.372    3.372
  121931.    2.52506    3.27(23)     18.51    3.370    3.370
  121967.    2.52582    3.23(22)     19.91    3.367    3.367
  122004.    2.52657    3.49(24)     17.32    3.364    3.364
  122041.    2.52733    3.37(24)     18.01    3.362    3.362
  122077.    2.52809    3.57(24)     17.37    3.359    3.359
  122114.    2.52885    3.86(25)     15.39    3.356    3.356
  122150.    2.52961    3.29(23)     18.20    3.353    3.353
  122187.    2.53037    3.43(23)     18.42    3.350    3.350
  122224.    2.53113    3.05(22)     20.93    3.347    3.347
  122260.    2.53189    3.46(23)     19.12    3.345    3.345
  122297.    2.53264    3.70(24)     16.68    3.342    3.342
  122334.    2.53340    3.29(24)     17.97    3.339    3.339
  122370.    2.53416    3.54(25)     15.86    3.336    3.336
  122407.    2.53492    3.34(24)     17.56    3.333    3.333
  122444.    2.53569    3.15(23)     19.27    3.330    3.330
  122481.    2.53645    3.67(25)     15.53    3.327    3.327
  122517.    2.53721    3.66(24)     17.42    3.323    3.324
  122554.    2.53797    3.43(23)     19.00    3.320    3.320
  122591.    2.53873    3.27(23)     18.39    3.317    3.317
  122628.    2.53949    3.40(26)     15.08    3.314    3.314
  122664.    2.54025    3.60(25)     16.10    3.311    3.311
  122701.    2.54102    3.58(24)     17.95    3.308    3.308
  122738.    2.54178    3.53(25)     15.58    3.304    3.304
  122775.    2.54254    2.98(22)     20.71    3.301    3.301
  122812.    2.54330    2.97(23)     18.96    3.298    3.298
  122849.    2.54407    3.30(23)     18.88    3.294    3.295
  122885.    2.54483    3.50(25)     15.75    3.291    3.291
  122922.    2.54559    3.24(24)     17.75    3.288    3.288
  122959.    2.54636    3.08(23)     19.17    3.284    3.284
  122996.    2.54712    3.06(23)     19.30    3.281    3.281
  123033.    2.54788    3.33(24)     17.24    3.277    3.277
  123070.    2.54865    3.53(26)     14.26    3.274    3.274
  123107.    2.54941    2.98(23)     19.02    3.270    3.270
  123144.    2.55018    3.35(23)     19.44    3.267    3.267
  123181.    2.55094    3.56(26)     14.49    3.263    3.263
  123218.    2.55171    3.71(28)     12.84    3.260    3.260
  123255.    2.55247    3.37(24)     17.14    3.256    3.256
  123292.    2.55324    3.29(24)     17.05    3.252    3.252
  123328.    2.55401    3.28(24)     16.92    3.248    3.249
  123365.    2.55477    3.12(23)     18.78    3.245    3.245
  123402.    2.55554    3.48(25)     15.53    3.241    3.241
  123440.    2.55630    3.67(25)     15.90    3.237    3.237
  123477.    2.55707    3.19(25)     15.70    3.233    3.233
  123514.    2.55784    3.37(25)     15.78    3.229    3.230
  123551.    2.55861    3.05(24)     16.91    3.225    3.226
  123588.    2.55937    3.24(25)     15.41    3.221    3.222
  123625.    2.56014    3.27(27)     14.21    3.217    3.218
  123662.    2.56091    2.92(24)     18.09    3.213    3.214
  123699.    2.56168    3.35(26)     14.81    3.209    3.210
  123736.    2.56245    3.23(25)     16.12    3.205    3.206
  123773.    2.56322    2.96(24)     17.13    3.201    3.202
  123810.    2.56398    2.70(21)     22.78    3.197    3.197
  123847.    2.56475    3.22(24)     17.97    3.193    3.193
  123885.    2.56552    3.41(27)     13.86    3.189    3.189
  123922.    2.56629    2.79(24)     17.83    3.184    3.185
  123959.    2.56706    3.20(24)     16.94    3.180    3.180
  123996.    2.56783    2.97(24)     17.35    3.176    3.176
  124033.    2.56860    3.00(25)     15.80    3.171    3.172
  124071.    2.56937    2.95(24)     17.22    3.167    3.167
  124108.    2.57014    3.14(24)     17.18    3.163    3.163
  124145.    2.57091    2.96(24)     17.93    3.158    3.159
  124182.    2.57169    3.05(24)     17.80    3.154    3.154
  124220.    2.57246    3.22(25)     15.42    3.149    3.149
  124257.    2.57323    3.33(26)     14.42    3.144    3.145
  124294.    2.57400    2.66(23)     19.51    3.140    3.140
  124331.    2.57477    3.19(25)     15.85    3.135    3.136
  124369.    2.57555    3.16(25)     16.19    3.130    3.131
  124406.    2.57632    3.05(27)     13.89    3.126    3.126
  124443.    2.57709    3.47(28)     12.95    3.121    3.122
  124481.    2.57787    3.22(27)     13.32    3.116    3.117
  124518.    2.57864    2.62(23)     19.74    3.111    3.112
  124555.    2.57941    3.03(25)     16.04    3.106    3.107
  124593.    2.58019    3.37(27)     13.92    3.101    3.102
  124630.    2.58096    2.92(24)     16.87    3.096    3.097
  124667.    2.58173    3.22(27)     13.38    3.091    3.092
  124705.    2.58251    2.66(23)     19.38    3.086    3.087
  124742.    2.58328    3.05(25)     16.05    3.081    3.082
  124780.    2.58406    3.21(27)     13.42    3.076    3.077
  124817.    2.58483    3.16(26)     15.05    3.071    3.072
  124855.    2.58561    2.93(25)     16.20    3.066    3.067
  124892.    2.58638    3.24(28)     12.87    3.060    3.062
  124929.    2.58716    2.92(26)     15.29    3.055    3.057
  124967.    2.58794    3.06(27)     14.13    3.050    3.051
  125005.   .          -0.00094(8)   .       .        .
_pd_meas_number_of_points              4610
_pd_proc_number_of_points              4610

loop_
      _refln_index_h
      _refln_index_k
      _refln_index_l
      _pd_refln_phase_id
      _refln_observed_status
      _refln_F_squared_meas
      _refln_F_squared_calc
      _refln_phase_calc
      _refln_d_spacing
      _gsas_i100_meas
   1   0   3  1 o  10.539    9.939   180.00   2.47226  19.61 
   3   0   1  1 o  11.094   10.228    0.00    2.47180  20.63 
   3   1   0  1 o   0.348    0.320    0.00    2.47174   0.65 
   3   1   1  1 o  10.462   10.802   180.00   2.35676  32.15 
   0   0   6  2 o  123.027  67.507   113.31   2.31330   0.88 
   1   1   3  2 o  68.046   64.128   159.88   2.26850   2.71 
   2   2   2  1 o  53.486   55.134   180.00   2.25655  69.08 
   2   0   3  1 o   0.349    0.204    0.00    2.16821   0.38 
   3   0   2  1 o   2.561    1.447    0.00    2.16801   2.82 
   2   0   2  2 o   3.965    6.070   43.28    2.14387   0.06 
   2   1   3  1 o   7.521    7.068    0.00    2.08932  14.28 
   3   1   2  1 o   0.262    0.246   180.00   2.08914   0.50 
   3   2   1  1 o   9.815    9.220    0.00    2.08903  18.62 
   0   0   4  1 o  296.420  318.332   0.00    1.95454  53.87 
   4   0   0  1 o  275.390  296.607   0.00    1.95408  100.00
   1   0   4  1 o   0.219    0.106    0.00    1.89616   0.14 
   3   2   2  1 o   0.974    0.477   180.00   1.89584   1.25 
   4   0   1  1 o   0.012    0.006    0.00    1.89576   0.01 
   2   0  -4  2 o  73.236   46.387   16.48    1.89029   0.70 
   1   1   4  1 o   0.007    0.010    0.00    1.84271   0.00 
   3   0   3  1 o   0.232    0.342   180.00   1.84254   0.13 
   4   1   1  1 o   0.002    0.002   180.00   1.84235   0.00 
   3   3   0  1 o   1.094    1.604    0.00    1.84232   0.31 
   3   1   3  1 o   7.350    7.552   180.00   1.79339   7.57 
   2   0   4  1 o  53.507   52.269    0.00    1.74811  24.89 
   4   0   2  1 o  57.507   56.191    0.00    1.74786  26.73 
   4   2   0  1 o  52.741   51.531    0.00    1.74778  24.51 
   1   1   6  2 o  68.112   64.439  -13.97    1.72909   0.91 
   2   1   4  1 o   1.436    1.162   180.00   1.70597   1.21 
   4   1   2  1 o   0.002    0.001    0.00    1.70574   0.00 
   4   2   1  1 o   0.042    0.034   180.00   1.70568   0.04 
   2   1   1  2 o  53.560   12.176  -171.04   1.69126   0.66 
   3   2   3  1 o   0.000    0.005   180.00   1.66661   0.00 
   3   3   2  1 o   0.000    1.936   180.00   1.66652   0.00 
   2   1  -2  2 o  14.553   26.070  -10.27    1.65481   0.16 
   1   0  -8  2 o  26.522   12.349   -4.97    1.61921   0.14 
   2   2   4  1 o  25.123   21.558    0.00    1.59575   8.11 
   4   2   2  1 o  33.465   28.624    0.00    1.59556  21.61 
   3   0   4  1 o   1.533    2.716    0.00    1.56350   0.46 
   4   0   3  1 o   0.000    0.000    0.00    1.56340   0.00 
   1   0   5  1 o   5.203    5.258   180.00   1.53325   1.43 
   3   1   4  1 o   0.123    0.124    0.00    1.53313   0.07 
   4   1   3  1 o   3.941    3.971    0.00    1.53303   2.17 
   5   0   1  1 o   6.672    6.715    0.00    1.53292   1.84 
   4   3   1  1 o   3.771    3.795   180.00   1.53292   2.07 
   5   1   0  1 o   0.608    0.612    0.00    1.53291   0.17 
   2   1   4  2 o  11.411   11.690   -5.59    1.52950   0.09 
   5   1   1  1 o   6.138    6.335   180.00   1.50426   3.13 
   3   0   0  2 o  99.727   105.678  -1.18    1.50275   0.38 
   2   0   5  1 o   0.857    0.988    0.00    1.45175   0.19 
   3   2   4  1 o   0.700    0.799   180.00   1.45164   0.31 
   4   2   3  1 o   0.174    0.197   180.00   1.45156   0.08 
   5   0   2  1 o   0.564    0.637    0.00    1.45150   0.12 
   4   3   2  1 o   0.861    0.971    0.00    1.45150   0.38 
   2   1  -5  2 o   9.616   11.592   49.21    1.45220   0.06 
   2   1   5  1 o   2.494    3.498    0.00    1.42734   1.03 
   5   1   2  1 o   0.359    0.495   180.00   1.42710   0.15 
   5   2   1  1 o   4.689    6.433    0.00    1.42707   1.94 
   4   0   4  1 o  210.260  205.536   0.00    1.38191  38.19 
   4   4   0  1 o  196.486  192.807   0.00    1.38174  17.84 
   2   0   8  2 o  30.504   45.243  -35.46    1.37488   0.08 
   4   1   4  1 o   0.153    0.215    0.00    1.36080   0.05 
   5   2   2  1 o   1.027    1.468   180.00   1.36069   0.35 
   3   0   5  1 o  24.413   22.882    0.00    1.34072   3.93 
   3   3   4  1 o   2.658    2.481    0.00    1.34064   0.43 
   4   3   3  1 o   0.168    0.156    0.00    1.34057   0.05 
   5   0   3  1 o  31.586   29.391   180.00   1.34057   5.08 
   5   3   0  1 o   3.824    3.543    0.00    1.34049   0.61 
   1   1   9  2 o  49.597   55.331  -60.37    1.32679   0.23 
   1   0  10  2 o  15.759   17.433   -2.71    1.32654   0.04 
   3   1   5  1 o   3.488    3.407   180.00   1.32142   1.06 
   5   1   3  1 o   4.552    4.438   180.00   1.32128   1.38 
   5   3   1  1 o  28.437   27.701    0.00    1.32121   8.63 
   0   0   6  1 o  14.894   14.435    0.00    1.30303   0.53 
   4   2   4  1 o  46.186   44.858    0.00    1.30286  13.26 
   4   4   2  1 o  49.430   48.080    0.00    1.30275   7.09 
   6   0   0  1 o   6.459    6.286    0.00    1.30272   0.46 
   2   2   0  2 o   0.040    0.040   180.00   1.30142   0.00 
   2   1   7  2 o   6.826   11.036  -31.28    1.29233   0.03 
   1   0   6  1 o   0.002    0.001    0.00    1.28529   0.00 
   6   0   1  1 o   0.072    0.053    0.00    1.28500   0.01 
   1   1   6  1 o   0.193    0.187   180.00   1.26826   0.02 
   3   2   5  1 o  23.725   22.967    0.00    1.26817   6.11 
   5   2   3  1 o  19.110   18.408   180.00   1.26805   4.92 
   5   3   2  1 o   3.378    3.249   180.00   1.26801   0.87 
   6   1   1  1 o   0.002    0.002   180.00   1.26798   0.00 
   3   0  -6  2 o  34.075   31.889  -105.86   1.26020   0.06 
   3   0   6  2 o  37.000   34.626   102.56   1.26020   0.07 
   2   2   3  2 o  52.106   34.298  -20.12    1.25280   0.19 
   3   1  -1  2 o  60.985   19.664  -174.84   1.24532   0.22 
   2   0   6  1 o  10.638    9.414    0.00    1.23613   1.24 
   6   0   2  1 o  11.156   10.093    0.00    1.23590   1.30 
   6   2   0  1 o   9.638    8.737    0.00    1.23587   1.12 
   3   1   2  2 o  114.877  57.280   -7.51    1.23055   0.40 
   2   1   6  1 o   0.551    0.436   180.00   1.22096   0.12 
   4   0   5  1 o   0.012    0.009   180.00   1.22088   0.00 
   5   0   4  1 o   3.968    3.173    0.00    1.22082   0.44 
   4   3   4  1 o   2.255    1.804    0.00    1.22082   0.50 
   6   1   2  1 o   0.044    0.036   180.00   1.22073   0.01 
   6   2   1  1 o   0.012    0.010   180.00   1.22071   0.00 
   2   1  -8  2 o  23.275   13.242   20.45    1.21570   0.08 
   4   1   5  1 o   2.596    2.199    0.00    1.20625   0.55 
   5   1   4  1 o   0.169    0.144    0.00    1.20619   0.04 
   5   4   1  1 o   2.770    2.395    0.00    1.20609   0.58 
   5   3   3  1 o  22.641   19.393    0.00    1.19204   4.55 
   2   0 -10  2 o  30.099   15.499  -66.06    1.18189   0.04 
   2   2   6  1 o  10.088    6.297   180.00   1.17858   0.97 
   6   2   2  1 o   4.275    2.708   180.00   1.17838   0.82 
   3   1  -4  2 o   0.009    0.006  -133.13   1.17633   0.00 
   3   0   6  1 o   4.817    5.216    0.00    1.16541   0.44 
   4   2   5  1 o   0.635    0.685   180.00   1.16534   0.12 
   5   2   4  1 o   5.244    5.647   180.00   1.16529   0.96 
   6   0   3  1 o   0.161    0.173    0.00    1.16524   0.01 
   5   4   2  1 o   0.635    0.681    0.00    1.16521   0.12 
   0   0  12  2 o  121.711  125.179 -58.07    1.15665   0.05 
   3   1   6  1 o   0.548    0.340   180.00   1.15267   0.10 
   6   1   3  1 o   0.965    0.605    0.00    1.15251   0.17 
   6   3   1  1 o   1.429    0.899   180.00   1.15246   0.25 
   3   1   5  2 o  23.320   18.720  -35.09    1.14005   0.06 
   2   2   6  2 o  56.690   38.275   -8.49    1.13425   0.14 
   4   4   4  1 o  136.080  136.939   0.00    1.12828  10.98 
   3   2   6  1 o   2.675    2.694   180.00   1.11681   0.41 
   6   2   3  1 o   0.000    0.000    0.00    1.11667   0.00 
   6   3   2  1 o   0.539    0.535   180.00   1.11664   0.08 
   4   0  -2  2 o   8.493   53.448   15.32    1.11249   0.01 
   1   0   7  1 o  15.081   15.527   180.00   1.10565   1.12 
   5   0   5  1 o   0.000    0.000   180.00   1.10552   0.00 
   4   3   5  1 o   8.239    8.450   180.00   1.10552   1.23 
   5   3   4  1 o   3.062    3.135    0.00    1.10548   0.46 
   5   4   3  1 o  11.576   11.838   180.00   1.10544   1.72 
   7   0   1  1 o  14.719   15.031    0.00    1.10540   1.09 
   5   5   0  1 o   6.567    6.705    0.00    1.10539   0.24 
   7   1   0  1 o   0.435    0.444    0.00    1.10539   0.03 
   5   1   5  1 o   1.818    2.013   180.00   1.09463   0.26 
   7   1   1  1 o  14.654   16.255   180.00   1.09451   2.09 
   4   0   6  1 o  12.952   19.332    0.00    1.08411   0.89 
   6   0   4  1 o   6.753   10.032    0.00    1.08401   0.46 
   6   4   0  1 o   7.418   10.970    0.00    1.08393   0.51 
   2   1  10  2 o   6.986    7.718   13.96    1.07615   0.01 
   2   0   7  1 o   1.456    2.088    0.00    1.07389   0.10 
   4   1   6  1 o   0.030    0.043    0.00    1.07383   0.00 
   6   1   4  1 o   0.261    0.368   180.00   1.07373   0.03 
   7   0   2  1 o   1.428    2.000    0.00    1.07367   0.09 
   6   4   1  1 o   0.057    0.080    0.00    1.07366   0.01 
   4   0   4  2 o   1.107    0.928  -120.72   1.07194   0.00 
   2   1   7  1 o  11.354   11.588    0.00    1.06389   1.45 
   3   3   6  1 o   0.295    0.302   180.00   1.06383   0.02 
   5   2   5  1 o   0.358    0.365    0.00    1.06378   0.05 
   6   3   3  1 o   0.020    0.020   180.00   1.06371   0.00 
   5   5   2  1 o   6.265    6.407   180.00   1.06368   0.40 
   7   1   2  1 o   0.568    0.581   180.00   1.06368   0.07 
   7   2   1  1 o  13.177   13.478    0.00    1.06367   1.68 
   3   1  -7  2 o  16.462   17.822   45.41    1.05764   0.03 
   1   1  12  2 o  19.555   24.996   43.50    1.05699   0.04 
   4   2   6  1 o  18.412   20.265    0.00    1.04466   2.18 
   6   2   4  1 o  13.740   15.094    0.00    1.04457   1.63 
   6   4   2  1 o  17.840   19.574    0.00    1.04452   2.12 
   5   4   4  1 o   2.544    3.115    0.00    1.03537   0.29 
   7   2   2  1 o   0.841    1.037   180.00   1.03531   0.10 
   3   2   1  2 o   0.518    3.375   42.72    1.03141   0.00 
   3   0   7  1 o   0.813    0.907    0.00    1.02654   0.04 
   7   0   3  1 o   3.078    3.460   180.00   1.02637   0.17 
   7   3   0  1 o   3.060    3.441    0.00    1.02633   0.17 
   3   2  -2  2 o   4.147    3.694  -75.55    1.02297   0.01 
   3   1   7  1 o   0.581    0.723   180.00   1.01780   0.06 
   5   3   5  1 o   7.056    8.780    0.00    1.01770   0.75 
   7   1   3  1 o   9.166   11.402   180.00   1.01763   0.98 
   7   3   1  1 o   1.488    1.851    0.00    1.01760   0.16 
   3   1   8  2 o   4.628    8.811   37.47    1.01439   0.01 
   2   1 -11  2 o   4.467    9.522  -90.54    1.01404   0.01 
   4   3   6  1 o   3.263    3.661    0.00    1.00092   0.33 
   5   0   6  1 o   3.002    3.367    0.00    1.00092   0.15 
   6   0   5  1 o   0.419    0.470    0.00    1.00087   0.02 
   6   3   4  1 o   0.915    1.028   180.00   1.00084   0.09 
   6   4   3  1 o   0.138    0.155    0.00    1.00081   0.01 
   2   2   9  2 o  16.597   29.593   119.63   0.99461   0.02 
   3   2   7  1 o   0.879    1.460    0.00    0.99286   0.09 
   5   1   6  1 o   0.804    1.326   180.00   0.99281   0.08 
   6   1   5  1 o   0.194    0.319    0.00    0.99277   0.02 
   7   2   3  1 o   0.807    1.315   180.00   0.99271   0.08 
   7   3   2  1 o   1.846    3.000   180.00   0.99269   0.18 
   6   5   1  1 o   0.379    0.615   180.00   0.99268   0.04 
   3   2   4  2 o  28.302   49.217  -17.00    0.99117   0.04 
   4   1   0  2 o   0.118    0.074   104.64   0.98378   0.00 
   0   0   8  1 o  127.322  105.423   0.00    0.97727   1.45 
   8   0   0  1 o  95.091   78.803    0.00    0.97704   2.16 
   1   0   8  1 o   0.442    0.585    0.00    0.96972   0.02 
   4   0   7  1 o   0.028    0.036   180.00   0.96967   0.00 
   5   2   6  1 o   4.088    5.339   180.00   0.96962   0.36 
   6   2   5  1 o   0.022    0.028    0.00    0.96958   0.00 
   7   0   4  1 o   3.550    4.591    0.00    0.96955   0.16 
   6   5   2  1 o   0.579    0.745   180.00   0.96951   0.05 
   8   0   1  1 o   0.011    0.014    0.00    0.96950   0.00 
   3   2  -5  2 o   2.613    3.213  -97.03    0.96918   0.00 
   1   0 -14  2 o   5.155    5.383   24.66    0.96828   0.00 
   1   1   8  1 o   0.014    0.016   180.00   0.96234   0.00 
   4   1   7  1 o   5.417    6.208    0.00    0.96229   0.46 
   4   1   3  2 o  11.390   13.110   152.80   0.96227   0.01 
   4   1  -3  2 o  11.390   13.110   13.05    0.96227   0.01 
   5   4   5  1 o   0.018    0.021   180.00   0.96221   0.00 
   5   5   4  1 o   3.104    3.543    0.00    0.96218   0.13 
   7   1   4  1 o   0.124    0.142    0.00    0.96218   0.01 
   8   1   1  1 o   0.002    0.002    0.00    0.96213   0.00 
   7   4   1  1 o   4.885    5.563    0.00    0.96213   0.42 
   7   3   3  1 o   1.293    1.304    0.00    0.95495   0.11 
   2   0   8  1 o  47.298   42.728    0.00    0.94808   1.90 
   4   4   6  1 o  22.850   20.615    0.00    0.94799   0.92 
   6   4   4  1 o  14.405   12.982    0.00    0.94792   1.16 
   8   0   2  1 o  51.506   46.381    0.00    0.94788   2.07 
   8   2   0  1 o  46.633   41.982    0.00    0.94787   1.88 
   4   0  -8  2 o  18.333   14.612  -37.12    0.94515   0.01 
   2   1   8  1 o   0.553    0.848   180.00   0.94118   0.04 
   4   2   7  1 o   0.846    1.296   180.00   0.94113   0.07 
   7   2   4  1 o   1.603    2.439   180.00   0.94103   0.13 
   8   1   2  1 o   0.031    0.046    0.00    0.94099   0.00 
   7   4   2  1 o   0.955    1.451    0.00    0.94099   0.07 
   8   2   1  1 o   0.046    0.070   180.00   0.94098   0.00 
   5   3   6  1 o   1.996    1.746   180.00   0.93434   0.15 
   6   3   5  1 o   2.913    2.545   180.00   0.93431   0.22 
   6   5   3  1 o   1.500    1.310    0.00    0.93426   0.11 
   3   1 -10  2 o  29.024   23.679   18.72    0.92900   0.03 
   2   2   8  1 o  59.783   53.108    0.00    0.92135   2.15 
   6   0   6  1 o  17.261   15.300    0.00    0.92127   0.62 
   8   2   2  1 o  88.402   78.132    0.00    0.92117   6.34 
   6   6   0  1 o  18.115   16.004    0.00    0.92116   0.32 
   3   2   7  2 o   2.917    3.058  -177.53   0.91701   0.00 
   3   0  12  2 o  61.424   72.247  -54.48    0.91659   0.03 
   3   0 -12  2 o  63.854   75.105   52.31    0.91659   0.03 
   3   0   8  1 o   1.696    2.205    0.00    0.91502   0.06 
   6   1   6  1 o   0.074    0.095   180.00   0.91494   0.01 
   8   0   3  1 o   0.001    0.002   180.00   0.91486   0.00 
   3   1   8  1 o   0.000    0.000    0.00    0.90881   0.00 
   5   0   7  1 o  31.005   30.316   180.00   0.90877   1.05 
   4   3   7  1 o   0.353    0.345   180.00   0.90877   0.02 
   7   0   5  1 o  24.576   23.979    0.00    0.90870   0.83 
   7   3   4  1 o   4.565    4.451    0.00    0.90867   0.31 
   8   1   3  1 o   0.004    0.004   180.00   0.90865   0.00 
   7   4   3  1 o   1.461    1.423   180.00   0.90865   0.10 
   8   3   1  1 o   0.052    0.051    0.00    0.90863   0.00 
   7   5   0  1 o   6.255    6.090    0.00    0.90863   0.21 
   2   0  14  2 o  19.078   18.378   45.00    0.90752   0.01 
   4   1   6  2 o  27.448   29.638  -10.15    0.90532   0.03 
   4   1  -6  2 o  30.257   32.672    5.74    0.90532   0.03 
   2   1  13  2 o   7.976    8.630   108.47   0.90474   0.01 
   5   1   7  1 o   0.460    0.434   180.00   0.90269   0.03 
   7   1   5  1 o   5.526    5.189   180.00   0.90262   0.37 
   7   5   1  1 o  31.358   29.329   180.00   0.90255   2.07 
   6   2   6  1 o   1.099    0.873    0.00    0.89669   0.07 
   6   6   2  1 o   2.417    1.912    0.00    0.89660   0.08 
   5   0   2  2 o  11.348    9.276   136.41   0.89414   0.01 
   3   2   8  1 o   1.635    1.679   180.00   0.89093   0.10 
   5   4   6  1 o   3.222    3.317    0.00    0.89085   0.20 
   6   4   5  1 o   0.295    0.304    0.00    0.89082   0.02 
   6   5   4  1 o   2.898    2.988   180.00   0.89080   0.18 
   8   2   3  1 o   0.114    0.117   180.00   0.89078   0.01 
   8   3   2  1 o   0.312    0.322    0.00    0.89076   0.02 
   3   2  -8  2 o  44.947   46.266   39.34    0.88839   0.04 
   3   1  11  2 o  14.555   15.377   104.66   0.88816   0.01 
   5   2   7  1 o  22.530   20.491   180.00   0.88515   1.38 
   7   2   5  1 o  26.978   24.403    0.00    0.88509   1.65 
   7   5   2  1 o   6.916    6.226   180.00   0.88503   0.42 
   4   0  10  2 o  35.301   29.528  -12.32    0.87494   0.02 
   4   0   8  1 o  82.051   72.248    0.00    0.87406   2.39 
   8   0   4  1 o  66.381   58.360    0.00    0.87393   1.93 
   8   4   0  1 o  63.794   56.030    0.00    0.87389   1.85 
   5   0  -4  2 o  114.808  84.526   21.52    0.87267   0.05 
   1   1  15  2 o  72.397   41.192   79.38    0.87187   0.06 
   4   1   8  1 o   0.763    0.613    0.00    0.86864   0.04 
   6   3   6  1 o   3.108    2.524   180.00   0.86857   0.18 
   7   4   4  1 o   4.099    3.354    0.00    0.86852   0.23 
   8   1   4  1 o   0.452    0.370    0.00    0.86852   0.03 
   8   4   1  1 o   0.004    0.003    0.00    0.86848   0.00 
   3   3   0  2 o  35.510   31.979    0.00    0.86761   0.02 
   2   2  12  2 o  12.014   16.293   29.28    0.86455   0.01 
   1   0   9  1 o   4.283    4.837   180.00   0.86337   0.12 
   3   3   8  1 o   3.008    3.370    0.00    0.86333   0.08 
   8   3   3  1 o   0.006    0.007    0.00    0.86319   0.00 
   9   0   1  1 o   4.143    4.489    0.00    0.86317   0.11 
   9   1   0  1 o   0.195    0.211    0.00    0.86317   0.01 
   5   3   7  1 o   1.732    1.882    0.00    0.85807   0.09 
   7   3   5  1 o   0.552    0.600    0.00    0.85801   0.03 
   7   5   3  1 o  18.920   20.580   180.00   0.85797   1.02 
   9   1   1  1 o   4.371    4.754   180.00   0.85796   0.24 
   2   1 -14  2 o   7.713    7.861   -3.81    0.85692   0.01 
   4   2   8  1 o  32.990   30.982    0.00    0.85298   1.74 
   8   2   4  1 o  33.055   30.966    0.00    0.85287   1.74 
   8   4   2  1 o  33.693   31.543    0.00    0.85284   1.78 
   3   3   3  2 o   1.163    1.088   159.88   0.85275   0.00 
   1   0  16  2 o  20.595   18.720   17.97    0.85186   0.01 
   4   2  -1  2 o  28.501   27.995   -0.85    0.85038   0.02 
   2   0   9  1 o   2.078    2.558    0.00    0.84799   0.05 
   6   0   7  1 o   0.657    0.803    0.00    0.84791   0.02 
   7   0   6  1 o   6.286    7.654    0.00    0.84788   0.16 
   9   0   2  1 o   0.422    0.509    0.00    0.84781   0.01 
   4   2   2  2 o  45.024   46.124    4.06    0.84563   0.03 
   2   1   9  1 o   3.127    3.843    0.00    0.84304   0.16 
   6   1   7  1 o   0.884    1.080    0.00    0.84297   0.04 
   7   1   6  1 o   0.701    0.854   180.00   0.84294   0.04 
   5   5   6  1 o   6.666    8.124   180.00   0.84294   0.17 
   6   5   5  1 o   0.064    0.078   180.00   0.84291   0.00 
   9   1   2  1 o   0.408    0.494   180.00   0.84286   0.02 
   7   6   1  1 o   1.069    1.293    0.00    0.84286   0.05 
   9   2   1  1 o   3.400    4.114    0.00    0.84286   0.17 
   6   4   6  1 o  14.733   20.065    0.00    0.83330   0.71 
   6   6   4  1 o  13.561   18.407    0.00    0.83326   0.33 
   4   1   9  2 o   6.212   11.311  -67.45    0.82940   0.00 
   4   1  -9  2 o   6.212   11.311  -126.71   0.82940   0.00 
   3   2  10  2 o   9.581   16.803   77.86    0.82934   0.01 
   5   0   8  1 o   4.522    5.572    0.00    0.82867   0.11 
   4   3   8  1 o   1.314    1.619    0.00    0.82867   0.06 
   6   2   7  1 o   0.080    0.097    0.00    0.82864   0.00 
   7   2   6  1 o   4.340    5.192   180.00   0.82861   0.20 
   8   0   5  1 o   0.072    0.085   180.00   0.82858   0.00 
   8   3   4  1 o   0.508    0.596    0.00    0.82856   0.02 
   8   4   3  1 o   0.002    0.002   180.00   0.82855   0.00 
   7   6   2  1 o   0.807    0.934   180.00   0.82854   0.04 
   9   2   2  1 o   0.839    0.970   180.00   0.82854   0.04 
   4   2  -4  2 o   2.769    1.886  -64.56    0.82741   0.00 
   3   0   9  1 o  20.888   17.374    0.00    0.82409   0.48 
   5   1   8  1 o   0.055    0.046   180.00   0.82405   0.00 
   5   4   7  1 o  14.528   12.141   180.00   0.82402   0.67 
   8   1   5  1 o   0.000    0.000    0.00    0.82397   0.00 
   7   4   5  1 o  10.468    8.773    0.00    0.82397   0.48 
   7   5   4  1 o   5.761    4.833    0.00    0.82395   0.26 
   9   0   3  1 o  20.008   16.795   180.00   0.82393   0.46 
   8   5   1  1 o   0.070    0.059    0.00    0.82391   0.00 
   9   3   0  1 o   3.074    2.583    0.00    0.82391   0.07 
   3   1   9  1 o   0.000    0.000   180.00   0.81954   0.00 
   9   1   3  1 o   3.458    3.353   180.00   0.81939   0.16 
   9   3   1  1 o  17.794   17.224    0.00    0.81938   0.80 
   4   2   5  2 o  60.266   26.651   138.90   0.81448   0.04 
   3   3   6  2 o  12.471    9.068   70.55    0.81236   0.01 
   3   1 -13  2 o  15.143   13.936  -94.34    0.81194   0.01 
   5   2   8  1 o   4.816    5.899   180.00   0.81065   0.21 
   8   2   5  1 o   0.167    0.203   180.00   0.81057   0.01 
   8   5   2  1 o   0.503    0.612    0.00    0.81052   0.02 
   2   0 -16  2 o  16.883   18.640   35.70    0.80960   0.01 
   5   1   1  2 o   7.456    8.570  -156.70   0.80833   0.00 
   3   2   9  1 o  13.990   14.281    0.00    0.80636   0.59 
   6   3   7  1 o   0.261    0.264   180.00   0.80629   0.01 
   7   3   6  1 o   0.651    0.655   180.00   0.80626   0.03 
   7   6   3  1 o   0.027    0.027   180.00   0.80621   0.00 
   9   2   3  1 o  11.140   11.119   180.00   0.80621   0.47 
   9   3   2  1 o   1.727    1.721   180.00   0.80620   0.07 
   5   1  -2  2 o  22.092   19.496  -19.09    0.80425   0.01 
   5   0   8  2 o  66.840   79.544  -41.67    0.80006   0.02 
   3   2 -11  2 o   2.204    2.639   123.22   0.79989   0.00 
   4   4   8  1 o  46.813   52.646    0.00    0.79787   0.94 
   8   4   4  1 o  39.260   43.880    0.00    0.79778   1.58 
   4   0   9  1 o   0.070    0.056   180.00   0.79378   0.00 
   6   5   6  1 o   3.633    2.945   180.00   0.79370   0.14 
   9   0   4  1 o   2.744    2.229    0.00    0.79366   0.05 
   4   1   9  1 o   1.554    1.971    0.00    0.78972   0.06 
   5   3   8  1 o   1.558    1.986    0.00    0.78969   0.06 
   7   0   7  1 o   0.069    0.088   180.00   0.78966   0.00 
   8   3   5  1 o   0.110    0.142    0.00    0.78961   0.00 
   9   1   4  1 o   0.025    0.032    0.00    0.78960   0.00 
   8   5   3  1 o   0.002    0.002   180.00   0.78958   0.00 
   9   4   1  1 o   1.255    1.621    0.00    0.78957   0.05 
   7   7   0  1 o   5.153    6.656    0.00    0.78957   0.05 
   5   1   4  2 o   8.328    9.231    7.66    0.78852   0.00 
   7   1   7  1 o   0.976    1.130   180.00   0.78566   0.04 
   7   5   5  1 o   8.090    9.375   180.00   0.78562   0.31 
   9   3   3  1 o  10.441   12.109    0.00    0.78559   0.40 
   4   2  -7  2 o  19.758   25.372  -140.61   0.78278   0.01 
   0   0  10  1 o   0.158    0.202    0.00    0.78182   0.00 
   6   0   8  1 o  14.109   17.918    0.00    0.78175   0.26 
   8   0   6  1 o  21.081   26.658    0.00    0.78170   0.39 
   8   6   0  1 o  16.847   21.179    0.00    0.78163   0.31 
  10   0   0  1 o   1.243    1.562   180.00   0.78163   0.01 
   1   0  10  1 o   0.159    0.193    0.00    0.77793   0.00 
   4   2   9  1 o   1.248    1.505   180.00   0.77790   0.05 
   6   1   8  1 o   0.303    0.364   180.00   0.77787   0.01 
   6   4   7  1 o   0.370    0.441    0.00    0.77784   0.01 
   8   1   6  1 o   0.155    0.184    0.00    0.77782   0.01 
   7   4   6  1 o   4.838    5.737    0.00    0.77782   0.18 
   7   6   4  1 o   1.919    2.256   180.00   0.77778   0.07 
   9   2   4  1 o   2.993    3.520   180.00   0.77778   0.11 
   9   4   2  1 o   0.440    0.515    0.00    0.77776   0.02 
  10   0   1  1 o   0.041    0.048    0.00    0.77775   0.00 
   8   6   1  1 o   0.071    0.083   180.00   0.77775   0.00 
   5   1  -5  2 o   7.961    8.159   63.55    0.77731   0.00 
   3   1  14  2 o   9.687    7.656  -56.75    0.77685   0.01 
   1   1  10  1 o   0.281    0.258   180.00   0.77411   0.01 
   7   2   7  1 o   0.005    0.005    0.00    0.77402   0.00 
   7   7   2  1 o   5.280    5.088   180.00   0.77394   0.09 
  10   1   1  1 o   0.001    0.001    0.00    0.77393   0.00 
   2   1  16  2 o  18.299   17.779    0.28    0.77307   0.01 
   0   0  18  2 o  124.850  74.202   44.11    0.77110   0.01 
   2   0  10  1 o   7.487    8.981    0.00    0.76663   0.13 
   6   2   8  1 o  23.713   28.455    0.00    0.76656   0.82 
   8   2   6  1 o  36.611   43.939    0.00    0.76652   1.26 
  10   0   2  1 o   7.731    9.278    0.00    0.76646   0.13 
   8   6   2  1 o  32.839   39.409    0.00    0.76646   1.13 
  10   2   0  1 o   7.210    8.652    0.00    0.76645   0.12 
   4   2   8  2 o   1.526    1.639   37.36    0.76475   0.00 
   2   1  10  1 o   0.002    0.002   180.00   0.76297   0.00 
   5   4   8  1 o   4.595    4.940    0.00    0.76290   0.16 
   8   4   5  1 o   0.036    0.039   180.00   0.76284   0.00 
   8   5   4  1 o   2.225    2.409    0.00    0.76282   0.08 
  10   1   2  1 o   0.000    0.000   180.00   0.76280   0.00 
  10   2   1  1 o   0.002    0.003   180.00   0.76280   0.00 
   4   3   9  1 o   7.078    6.802   180.00   0.75932   0.23 
   5   0   9  1 o   0.113    0.109   180.00   0.75932   0.00 
   9   0   5  1 o   0.067    0.064    0.00    0.75923   0.00 
   9   3   4  1 o   2.406    2.275    0.00    0.75922   0.08 
   9   4   3  1 o   7.081    6.685   180.00   0.75920   0.23 
   9   5   0  1 o   3.776    3.558    0.00    0.75919   0.06 
   3   3   9  2 o   1.091    0.939  -60.37    0.75617   0.00 
   5   0 -10  2 o  42.731   37.288  -88.99    0.75612   0.01 
   5   1   9  1 o   0.000    0.000   180.00   0.75577   0.00 
   7   3   7  1 o   0.140    0.135    0.00    0.75571   0.00 
   9   1   5  1 o   1.595    1.549   180.00   0.75567   0.05 
   9   5   1  1 o   0.101    0.099   180.00   0.75563   0.00 
   2   2  15  2 o  15.890   22.031  -100.62   0.75413   0.01 
   2   2  10  1 o   3.248    5.475    0.00    0.75229   0.05 
   6   6   6  1 o   3.619    6.087    0.00    0.75218   0.06 
  10   2   2  1 o   7.284   12.220    0.00    0.75213   0.23 
   6   0   0  2 o  11.523   17.773  -14.93    0.75138   0.00 
   5   1   7  2 o   4.884    7.768  -16.94    0.74961   0.00 
   4   1  12  2 o  11.804   15.079   26.78    0.74938   0.01 
   4   1 -12  2 o   9.325   11.911  -29.03    0.74938   0.00 
   3   0  10  1 o   1.716    1.789    0.00    0.74883   0.03 
   6   3   8  1 o   1.468    1.507   180.00   0.74877   0.05 
   8   3   6  1 o   1.395    1.416    0.00    0.74873   0.04 
   8   6   3  1 o   0.077    0.077   180.00   0.74868   0.00 
  10   0   3  1 o   0.062    0.062    0.00    0.74868   0.00 
   4   0 -14  2 o   6.963    5.213   73.33    0.74440   0.00 
   3   1  10  1 o   0.284    0.253   180.00   0.74542   0.01 
   5   2   9  1 o   0.104    0.093   180.00   0.74539   0.00 
   6   5   7  1 o   1.883    1.665    0.00    0.74533   0.06 
   7   5   6  1 o   4.832    4.267   180.00   0.74531   0.15 
   9   2   5  1 o   0.351    0.309    0.00    0.74530   0.01 
   7   6   5  1 o   3.033    2.674    0.00    0.74530   0.09 
  10   1   3  1 o   0.726    0.639   180.00   0.74527   0.02 
   9   5   2  1 o   5.250    4.614   180.00   0.74526   0.16 
  10   3   1  1 o   0.707    0.621    0.00    0.74526   0.02 
   3   2  13  2 o   7.911    2.392  -37.78    0.74287   0.00 
   4   3   1  2 o  47.019   11.914  -17.55    0.74010   0.02 
   1   1  18  2 o  60.033   11.548  -80.71    0.73934   0.03 
   4   3  -2  2 o  71.644   33.763   16.96    0.73696   0.03 
   2   1 -17  2 o  11.576    6.748   129.71   0.73630   0.01 
   3   2  10  1 o   3.647    2.816   180.00   0.73545   0.11 
   7   0   8  1 o   5.829    4.553    0.00    0.73540   0.08 
   8   0   7  1 o   0.332    0.260   180.00   0.73537   0.00 
   9   4   4  1 o   2.683    2.124    0.00    0.73532   0.08 
  10   2   3  1 o   0.014    0.011    0.00    0.73531   0.00 
  10   3   2  1 o   0.484    0.384   180.00   0.73530   0.01 
   5   1  -8  2 o   9.548    6.491   33.58    0.73373   0.00 
   5   5   8  1 o   0.638    0.490    0.00    0.73216   0.01 
   7   1   8  1 o   0.006    0.004   180.00   0.73216   0.00 
   7   4   7  1 o   0.045    0.034   180.00   0.73214   0.00 
   8   1   7  1 o   0.009    0.007   180.00   0.73214   0.00 
   8   5   5  1 o   0.115    0.087    0.00    0.73210   0.00 
   7   7   4  1 o  10.053    7.536    0.00    0.73209   0.14 
   8   7   1  1 o   0.102    0.076    0.00    0.73207   0.00 
   5   3   9  1 o   0.002    0.001    0.00    0.72900   0.00 
   9   3   5  1 o   8.152    5.544    0.00    0.72891   0.23 
   9   5   3  1 o   0.104    0.071   180.00   0.72889   0.00 
   4   2 -10  2 o   9.557   11.290   32.54    0.72610   0.00 
   4   0  10  1 o   2.037    2.413    0.00    0.72587   0.03 
   6   4   8  1 o  13.554   16.033    0.00    0.72582   0.37 
   8   4   6  1 o  17.630   20.822    0.00    0.72578   0.49 
  10   0   4  1 o   0.002    0.002   180.00   0.72575   0.00 
   8   6   4  1 o  15.349   18.103    0.00    0.72575   0.42 
  10   4   0  1 o   0.039    0.046    0.00    0.72573   0.00 
   4   3   4  2 o   0.889    0.900  -110.54   0.72480   0.00 
   4   1  10  1 o   0.220    0.168    0.00    0.72276   0.01 
   6   0   9  1 o   1.168    0.886    0.00    0.72274   0.02 
   7   2   8  1 o   5.328    4.013   180.00   0.72271   0.14 
   8   2   7  1 o   0.365    0.273   180.00   0.72269   0.01 
   9   0   6  1 o   3.522    2.620    0.00    0.72267   0.05 
  10   1   4  1 o   0.054    0.040   180.00   0.72264   0.00 
   8   7   2  1 o   0.823    0.603    0.00    0.72262   0.02 
  10   4   1  1 o   0.073    0.054    0.00    0.72262   0.00 
   5   2   0  2 o  10.536    5.579    9.06    0.72190   0.00 
   3   3  10  1 o   0.002    0.001    0.00    0.71969   0.00 
   6   1   9  1 o   1.072    0.420    0.00    0.71967   0.03 
   9   1   6  1 o   2.464    0.961   180.00   0.71960   0.07 
  10   3   3  1 o   0.145    0.056   180.00   0.71956   0.00 
   9   6   1  1 o   0.979    0.380    0.00    0.71955   0.03 
   4   3  -5  2 o  37.389   11.342  -157.31   0.71607   0.01 
   3   2 -14  2 o  55.737   20.388  -51.67    0.71571   0.02 
   6   0   6  2 o  19.046   13.156   48.36    0.71462   0.00 
   6   0  -6  2 o   3.413    2.358  -46.46    0.71462   0.00 
   4   2  10  1 o  12.305   12.148    0.00    0.71367   0.32 
  10   2   4  1 o   9.726    9.831    0.00    0.71355   0.25 
  10   4   2  1 o  10.720   10.867    0.00    0.71353   0.28 
   5   2   3  2 o   3.683    3.866  -40.16    0.71327   0.00 
   5   2  -3  2 o   3.683    3.866  -179.91   0.71327   0.00 
   3   1 -16  2 o  21.588   21.439  -33.92    0.71275   0.01 
   6   2   9  1 o   0.198    0.144    0.00    0.71069   0.01 
   9   2   6  1 o   5.045    3.629   180.00   0.71062   0.13 
   7   6   6  1 o   5.911    4.253   180.00   0.71062   0.15 
   9   6   2  1 o   0.727    0.518   180.00   0.71058   0.02 
   1   0  11  1 o   9.585    5.914   180.00   0.70782   0.12 
   5   4   9  1 o   0.095    0.059   180.00   0.70777   0.00 
   7   3   8  1 o   8.038    4.951    0.00    0.70774   0.20 
   8   3   7  1 o   0.012    0.008    0.00    0.70772   0.00 
   9   4   5  1 o   0.010    0.006    0.00    0.70769   0.00 
   9   5   4  1 o   3.105    1.903    0.00    0.70768   0.08 
   8   7   3  1 o   0.003    0.002    0.00    0.70767   0.00 
  11   0   1  1 o   6.785    4.150    0.00    0.70766   0.08 
  11   1   0  1 o   0.048    0.030    0.00    0.70766   0.00 
   4   2  11  2 o  55.007   21.892  -81.35    0.70609   0.02 
   7   5   7  1 o   4.337    2.048   180.00   0.70484   0.11 
  11   1   1  1 o  10.655    5.049   180.00   0.70478   0.26 
_reflns_number_total                   507
_reflns_limit_h_min                    0
_reflns_limit_h_max                    11
_reflns_limit_k_min                    0
_reflns_limit_k_max                    8
_reflns_limit_l_min                    -20
_reflns_limit_l_max                    18
_reflns_d_resolution_high              0.705
_reflns_d_resolution_low               2.472

# Powder diffraction data for histogram  2
data_P42NMC_p_02

_pd_block_id
  2017-01-13T16:27|P42NMC_H_02|LNN20_P42nmc_500C|HRPD_ISIS_Bank_2
#==============================================================================
# 9. INSTRUMENT CHARACTERIZATION

_exptl_special_details
; ?
;

# if regions of the data are excluded, the reason(s) are supplied here:
_pd_proc_info_excluded_regions
; ?
;

# The following item is used to identify the equipment used to record
# the powder pattern when the diffractogram was measured at a laboratory
# other than the authors' home institution, e.g. when neutron or synchrotron
# radiation is used.

_pd_instr_location
; ?
;
_pd_calibration_special_details           # description of the method used
                                          # to calibrate the instrument
; ?
;

_diffrn_ambient_temperature       773
_diffrn_source                    ?
_diffrn_source_target             ?
_diffrn_source_type               ?
_diffrn_measurement_device_type   ?
_diffrn_detector                  ?
_diffrn_detector_type             'HRPD instrument ISIS banks 1 and 2'

_pd_meas_scan_method              'tof'
_pd_meas_special_details
;  ?
;

# The following two items identify the program(s) used (if appropriate).
_computing_data_collection        ?
_computing_data_reduction         ?

# Describe any processing performed on the data, prior to refinement.
# For example: a manual Lp correction or a precomputed absorption correction
_pd_proc_info_data_reduction      ?

# The following item is used for angular dispersive measurements only.

_diffrn_radiation_monochromator   ?

# The following items are used to define the size of the instrument.
# Not all distances are appropriate for all instrument types.

_pd_instr_dist_src/mono           ?
_pd_instr_dist_mono/spec          ?
_pd_instr_dist_src/spec           ?
_pd_instr_dist_spec/anal          ?
_pd_instr_dist_anal/detc          ?
_pd_instr_dist_spec/detc          ?

# 10. Specimen size and mounting information

# The next three fields give the specimen dimensions in mm.  The equatorial
# plane contains the incident and diffracted beam.

_pd_spec_size_axial               ?       # perpendicular to
                                          # equatorial plane

_pd_spec_size_equat               ?       # parallel to
                                          # scattering vector
                                          # in transmission

_pd_spec_size_thick               ?       # parallel to
                                          # scattering vector
                                          # in reflection

_pd_spec_mounting                         # This field should be
                                          # used to give details of the
                                          # container.
; ?
;

_pd_spec_mount_mode               ?       # options are 'reflection'
                                          # or 'transmission'

_pd_spec_shape                    ?       # options are 'cylinder'
                                          # 'flat_sheet' or 'irregular'

# phase table
loop_     _pd_phase_id
          _pd_phase_block_id
          _pd_phase_mass_%
          _pd_proc_ls_profile_function
          _pd_proc_ls_peak_cutoff
  1  2017-01-13T16:27|P42NMC_phase1|LNN20_P42nmc_500C||
           99.06
;
 TOF Profile function number 3 with  21 terms
 Profile coefficients for exponential pseudovoigt
  convolution Von Dreele, 1990 (unpublished)
 #1 (alp  ) =   0.1481 #2 (bet-0) = 0.026128 #3 (bet-1) = 0.003691
 #4 (sig-0) =      0.0 #5 (sig-1) =   4379.1 #6 (sig-2) =    181.6
 #7 (gam-0) =     0.00 #8 (gam-1) =    27.65 #9 (gam-2) =     0.00
 #10(gsf  ) =     0.00 #11(g1ec ) =     0.00 #12(g2ec ) =     0.00
 #13(rstr ) =    0.000 #14(rsta ) =    0.000 #15(rsca ) =    0.000
 #16(L11)   =    0.000 #17(L22)   =    0.000 #18(L33)   =    0.000
 #19(L12)   =    0.000 #20(L13)   =    0.000 #21(L23)   =    0.000
 Peak tails are ignored  where the intensity is below 0.0010 times the peak
   Aniso. broadening axis   0.0   0.0   1.0
;
           0.00100
  2  2017-01-13T16:27|P42NMC_phase2|LNN20_P42nmc_500C||
            0.94(6)
;
 TOF Profile function number 3 with  21 terms
 Profile coefficients for exponential pseudovoigt
  convolution Von Dreele, 1990 (unpublished)
 #1 (alp  ) =   0.1481 #2 (bet-0) = 0.026128 #3 (bet-1) = 0.003691
 #4 (sig-0) =      0.0 #5 (sig-1) =   9840.0 #6 (sig-2) =    188.9
 #7 (gam-0) =     0.00 #8 (gam-1) =     6.85 #9 (gam-2) =     0.00
 #10(gsf  ) =     0.00 #11(g1ec ) =     0.00 #12(g2ec ) =     0.00
 #13(rstr ) =    0.000 #14(rsta ) =    0.000 #15(rsca ) =    0.000
 #16(L11)   =    0.000 #17(L22)   =    0.000 #18(L33)   =    0.000
 #19(L12)   =    0.000 #20(L13)   =    0.000 #21(L23)   =    0.000
 Peak tails are ignored  where the intensity is below 0.0010 times the peak
   Aniso. broadening axis   0.0   0.0   1.0
;
           0.00100

loop_ _atom_type_symbol
      _atom_type_scat_length_neutron
      _atom_type_scat_source
  Na   0.3630
  International_Tables_Vol_C
  Nb   0.7054
  International_Tables_Vol_C
  O   0.5805
  International_Tables_Vol_C
  Li  -0.1900
  International_Tables_Vol_C
  Li+1  -0.1900
  International_Tables_Vol_C
  Nb+5   0.7054
  International_Tables_Vol_C
  O-2   0.5805
  International_Tables_Vol_C
_diffrn_radiation_probe                neutron
_pd_proc_ls_prof_R_factor              0.0343
_pd_proc_ls_prof_wR_factor             0.0395
_pd_proc_ls_prof_wR_expected           0.0163
_refine_ls_R_Fsqd_factor               0.06273

_pd_proc_ls_background_function
;   GSAS Background function number 1 with  9 terms.
 Shifted Chebyshev function of 1st kind
      1:   0.975736     2:   1.616830E-02 3:  -0.112314     4:  -3.825520E-02
      5:  -4.115960E-02 6:  -1.478530E-04 7:  -1.295840E-03 8:   1.209560E-02
      9:   1.786520E-02
;

_exptl_absorpt_process_details
;   GSAS Absorption/surface roughness correction: function number 0
 No correction is applied.
;
_exptl_absorpt_correction_T_min        1.00000
_exptl_absorpt_correction_T_max        1.00000
# Extinction correction
_gsas_exptl_extinct_corr_T_min         1.00000
_gsas_exptl_extinct_corr_T_max         1.00000
_pd_proc_info_datetime                 2017-01-13T16:27:18
_pd_calc_method                        "Rietveld Refinement"
_pd_meas_2theta_fixed                  89.58

#---- raw/calc data loop -----

loop_
      _pd_meas_time_of_flight
      _pd_proc_d_spacing
      _pd_meas_intensity_total
      _pd_proc_ls_weight
      _pd_proc_intensity_bkg_calc
      _pd_calc_intensity_total
  29423.2   .           1.17(23)      .       .         .
  29446.8   .           0.64(17)      .       .         .
  29470.3   .           0.99(20)      .       .         .
  29493.9   .           1.14(21)      .       .         .
  29517.5   .           1.03(21)      .       .         .
  29541.1   .           0.89(18)      .       .         .
  29564.8   .           0.83(16)      .       .         .
  29588.4   .           1.20(21)      .       .         .
  29612.1   .           1.36(20)      .       .         .
  29635.8   .           1.53(21)      .       .         .
  29659.5   .           1.67(22)      .       .         .
  29683.2   .           1.77(21)      .       .         .
  29707.0   .           2.01(23)      .       .         .
  29730.7   .           2.35(26)      .       .         .
  29754.5   .           1.81(21)      .       .         .
  29778.3   .           1.41(19)      .       .         .
  29802.1   .           1.81(22)      .       .         .
  29826.0   .           1.44(17)      .       .         .
  29849.8   .           1.60(17)      .       .         .
  29873.7   .           1.58(18)      .       .         .
  29897.6   .           1.23(14)      .       .         .
  29921.5   .           1.14(13)      .       .         .
  29945.5   .           1.06(13)      .       .         .
  29969.4   .           1.33(16)      .       .         .
  29993.4   .           1.19(13)      .       .         .
  30017.4   .           1.05(12)      .       .         .
  30041.4   .           1.16(13)      .       .         .
  30065.4   .           0.95(11)      .       .         .
  30089.5   .           0.99(13)      .       .         .
  30113.6   .           1.02(11)      .       .         .
  30137.7   .           0.87(10)      .       .         .
  30161.8   .           0.85(10)      .       .         .
  30185.9   .           1.01(11)      .       .         .
  30210.0   .           1.19(11)      .       .         .
  30234.2   .           0.97(10)      .       .         .
  30258.4   .           1.07(10)      .       .         .
  30282.6   .           1.04(10)      .       .         .
  30306.8   .           1.14(10)      .       .         .
  30331.1   .           1.25(10)      .       .         .
  30355.3   .           1.50(11)      .       .         .
  30379.6   .           1.41(11)      .       .         .
  30403.9   .           2.06(13)      .       .         .
  30428.3   .           2.18(13)      .       .         .
  30452.6   .           2.19(13)      .       .         .
  30477.0   .           2.10(12)      .       .         .
  30501.3   .           1.95(12)      .       .         .
  30525.7   .           1.56(10)      .       .         .
  30550.2   .           1.27(9)       .       .         .
  30574.6   .           1.40(9)       .       .         .
  30599.1   .           1.16(8)       .       .         .
  30623.5   .           1.08(8)       .       .         .
  30648.0   .           1.01(8)       .       .         .
  30672.6   .           0.97(7)       .       .         .
  30697.1   .           1.04(7)       .       .         .
  30721.7   .           1.05(7)       .       .         .
  30746.2   .           1.22(8)       .       .         .
  30770.8   .           1.31(8)       .       .         .
  30795.4   .           1.43(8)       .       .         .
  30820.1   .           1.68(9)       .       .         .
  30844.7   .           1.71(9)       .       .         .
  30869.4   .           1.57(9)       .       .         .
  30894.1   .           1.35(8)       .       .         .
  30918.8   .           1.41(8)       .       .         .
  30943.6   .           1.16(7)       .       .         .
  30968.3   .           1.25(7)       .       .         .
  30993.1   .           1.09(7)       .       .         .
  31017.9   .           1.19(7)       .       .         .
  31042.7   .           1.06(6)       .       .         .
  31067.5   .           1.10(6)       .       .         .
  31092.4   .           0.91(6)       .       .         .
  31117.3   .           0.95(6)       .       .         .
  31142.2   .           0.95(6)       .       .         .
  31167.1   .           1.00(6)       .       .         .
  31192.0   .           1.02(6)       .       .         .
  31217.0   .           1.11(6)       .       .         .
  31241.9   .           1.01(6)       .       .         .
  31266.9   .           0.99(6)       .       .         .
  31291.9   .           0.98(6)       .       .         .
  31317.0   .           1.13(6)       .       .         .
  31342.0    0.89987    1.07(6)        0.0     0.849    .
  31367.1    0.90059    1.25(6)       268.0    0.849     1.183
  31392.2    0.90131    1.25(6)       258.6    0.849     1.300
  31417.3    0.90203    1.52(7)       228.3    0.849     1.396
  31442.4    0.90275    1.69(7)       204.9    0.849     1.442
  31467.6    0.90348    1.56(7)       219.4    0.850     1.424
  31492.8    0.90420    1.46(6)       241.3    0.850     1.365
  31518.0    0.90492    1.35(6)       280.9    0.850     1.302
  31543.2    0.90565    1.32(6)       274.5    0.850     1.271
  31568.4    0.90637    1.25(6)       301.4    0.850     1.290
  31593.7    0.90710    1.44(6)       267.3    0.850     1.354
  31618.9    0.90782    1.43(6)       284.7    0.850     1.433
  31644.2    0.90855    1.61(6)       246.4    0.851     1.485
  31669.6    0.90927    1.53(6)       264.7    0.851     1.477
  31694.9    0.91000    1.48(6)       281.3    0.851     1.407
  31720.2    0.91073    1.28(5)       337.7    0.851     1.298
  31745.6    0.91146    1.24(5)       335.8    0.851     1.183
  31771.0    0.91219    1.09(5)       406.     0.851     1.086
  31796.4    0.91292    1.02(5)       442.     0.852     1.018
  31821.9    0.91365    0.99(5)       450.     0.852     0.978
  31847.3    0.91438    0.95(5)       473.     0.852     0.961
  31872.8    0.91511    1.08(5)       420.     0.852     0.964
  31898.3    0.91584    1.09(5)       420.     0.852     0.991
  31923.8    0.91657    1.05(5)       437.     0.852     1.057
  31949.4    0.91731    1.15(5)       410.     0.853     1.188
  31974.9    0.91804    1.39(5)       351.     0.853     1.413
  32000.5    0.91878    1.81(6)       272.7    0.853     1.741
  32026.1    0.91951    2.16(7)       229.5    0.853     2.141
  32051.7    0.92025    2.73(7)       186.6    0.853     2.530
  32077.4    0.92098    2.98(7)       177.9    0.854     2.789
  32103.0    0.92172    3.02(8)       175.8    0.854     2.823
  32128.7    0.92246    2.74(7)       198.6    0.854     2.626
  32154.4    0.92319    2.18(6)       252.4    0.854     2.279
  32180.1    0.92393    1.83(6)       309.1    0.854     1.891
  32205.9    0.92467    1.56(5)       365.     0.855     1.547
  32231.6    0.92541    1.27(5)       454.     0.855     1.288
  32257.4    0.92615    1.20(5)       481.     0.855     1.116
  32283.2    0.92689    1.12(4)       518.     0.855     1.013
  32309.1    0.92763    1.05(4)       544.     0.856     0.956
  32334.9    0.92838    0.97(4)       625.     0.856     0.926
  32360.8    0.92912    0.99(4)       642.     0.856     0.911
  32386.7    0.92986    0.96(4)       665.     0.856     0.906
  32412.6    0.93061    1.10(4)       563.     0.856     0.909
  32438.5    0.93135    0.97(4)       653.     0.857     0.919
  32464.5    0.93210    0.94(4)       687.     0.857     0.934
  32490.4    0.93284    1.03(4)       661.     0.857     0.953
  32516.4    0.93359    1.03(4)       669.     0.857     0.970
  32542.4    0.93433    1.08(4)       638.     0.858     0.979
  32568.5    0.93508    1.02(4)       682.     0.858     0.977
  32594.5    0.93583    0.99(4)       721.     0.858     0.966
  32620.6    0.93658    0.99(4)       715.     0.858     0.953
  32646.7    0.93733    0.99(4)       728.     0.859     0.944
  32672.8    0.93808    1.00(4)       749.     0.859     0.944
  32698.9    0.93883    0.97(4)       760.     0.859     0.955
  32725.1    0.93958    0.928(35)     825.     0.8593    0.9742
  32751.3    0.94033    0.98(4)       741.     0.860     0.995
  32777.5    0.94108    0.96(4)       798.     0.860     1.011
  32803.7    0.94184    1.00(4)       793.     0.860     1.023
  32830.0    0.94259    1.07(4)       747.     0.860     1.042
  32856.2    0.94334    1.10(4)       708.     0.861     1.092
  32882.5    0.94410    1.13(4)       688.     0.861     1.203
  32908.8    0.94485    1.22(4)       678.     0.861     1.398
  32935.1    0.94561    1.71(5)       481.     0.861     1.683
  32961.5    0.94636    1.88(5)       445.     0.862     2.017
  32987.9    0.94712    2.32(5)       364.     0.862     2.323
  33014.2    0.94788    2.57(5)       330.7    0.862     2.499
  33040.7    0.94864    2.48(5)       352.     0.863     2.478
  33067.1    0.94940    2.43(5)       361.     0.863     2.277
  33093.5    0.95016    1.85(5)       482.     0.863     1.972
  33120.0    0.95092    1.52(4)       598.     0.863     1.654
  33146.5    0.95168    1.41(4)       642.     0.864     1.385
  33173.0    0.95244    1.21(4)       751.     0.864     1.190
  33199.6    0.95320    1.100(35)     826.     0.8642    1.0678
  33226.1    0.95396    1.055(34)     867.     0.8645    0.9980
  33252.7    0.95473    1.017(33)     900.     0.8648    0.9604
  33279.3    0.95549    0.942(32)     995.     0.8650    0.9401
  33305.9    0.95625    1.001(32)     953.     0.8653    0.9290
  33332.6    0.95702    0.961(32)     1001.    0.8656    0.9253
  33359.2    0.95778    0.965(32)     1004.    0.8659    0.9313
  33385.9    0.95855    0.990(32)     995.     0.8662    0.9507
  33412.6    0.95932    0.985(32)     996.     0.8665    0.9858
  33439.4    0.96008    1.074(33)     907.     0.8668    1.0350
  33466.1    0.96085    1.062(32)     957.     0.8671    1.0894
  33492.9    0.96162    1.128(33)     900.     0.8674    1.1343
  33519.7    0.96239    1.113(32)     957.     0.8677    1.1537
  33546.5    0.96316    1.100(32)     954.     0.8680    1.1411
  33573.3    0.96393    1.056(32)     996.     0.8683    1.1040
  33600.2    0.96470    1.041(31)     1044.    0.8686    1.0581
  33627.1    0.96547    1.024(31)     1066.    0.8689    1.0196
  33654.0    0.96625    0.997(30)     1078.    0.8692    0.9993
  33680.9    0.96702    0.983(30)     1123.    0.8696    1.0006
  33707.9    0.96779    0.989(30)     1111.    0.8699    1.0189
  33734.8    0.96857    1.019(30)     1103.    0.8702    1.0441
  33761.8    0.96934    1.049(30)     1102.    0.8705    1.0632
  33788.8    0.97012    1.117(31)     1015.    0.8708    1.0666
  33815.8    0.97089    1.054(31)     1074.    0.8711    1.0545
  33842.9    0.97167    1.080(31)     1073.    0.8715    1.0378
  33870.0    0.97245    1.001(29)     1214.    0.8718    1.0333
  33897.1    0.97322    1.042(29)     1171.    0.8721    1.0584
  33924.2    0.97400    1.131(31)     1058.    0.8724    1.1247
  33951.3    0.97478    1.249(32)     969.     0.8727    1.2318
  33978.5    0.97556    1.337(33)     908.     0.8731    1.3619
  34005.7    0.97634    1.63(4)       745.     0.873     1.480
  34032.9    0.97712    1.66(4)       757.     0.874     1.544
  34060.1    0.97790    1.61(4)       789.     0.874     1.529
  34087.3    0.97869    1.507(34)     846.     0.8744    1.4418
  34114.6    0.97947    1.385(33)     944.     0.8747    1.3144
  34141.9    0.98025    1.235(31)     1041.    0.8751    1.1854
  34169.2    0.98104    1.141(30)     1146.    0.8754    1.0774
  34196.6    0.98182    1.043(28)     1246.    0.8757    0.9997
  34223.9    0.98261    0.983(27)     1323.    0.8761    0.9502
  34251.3    0.98339    0.976(27)     1404.    0.8764    0.9221
  34278.7    0.98418    0.881(25)     1569.    0.8767    0.9069
  34306.1    0.98497    0.957(27)     1421.    0.8771    0.8995
  34333.6    0.98576    0.884(25)     1551.    0.8774    0.8969
  34361.0    0.98654    0.909(26)     1533.    0.8778    0.8977
  34388.5    0.98733    0.942(26)     1497.    0.8781    0.9025
  34416.0    0.98812    0.937(26)     1507.    0.8784    0.9126
  34443.6    0.98891    0.959(26)     1508.    0.8788    0.9303
  34471.1    0.98970    0.956(26)     1512.    0.8791    0.9571
  34498.7    0.99050    1.005(26)     1430.    0.8795    0.9919
  34526.3    0.99129    0.993(26)     1470.    0.8798    1.0294
  34553.9    0.99208    0.992(26)     1480.    0.8802    1.0606
  34581.6    0.99288    1.018(26)     1444.    0.8805    1.0749
  34609.2    0.99367    1.000(26)     1513.    0.8809    1.0673
  34636.9    0.99446    0.981(26)     1527.    0.8812    1.0429
  34664.6    0.99526    0.949(25)     1629.    0.8816    1.0113
  34692.4    0.99606    0.937(25)     1662.    0.8819    0.9833
  34720.1    0.99685    0.975(25)     1605.    0.8823    0.9668
  34747.9    0.99765    0.963(25)     1639.    0.8826    0.9657
  34775.7    0.99845    0.995(25)     1586.    0.8830    0.9793
  34803.5    0.99925    0.992(25)     1613.    0.8834    1.0023
  34831.3    1.00005    1.020(25)     1615.    0.8837    1.0256
  34859.2    1.00085    1.018(25)     1602.    0.8841    1.0387
  34887.1    1.00165    1.002(25)     1616.    0.8844    1.0354
  34915.0    1.00245    1.027(25)     1599.    0.8848    1.0164
  34942.9    1.00325    1.007(25)     1637.    0.8851    0.9887
  34970.9    1.00405    0.976(24)     1688.    0.8855    0.9601
  34998.9    1.00486    0.981(24)     1696.    0.8859    0.9362
  35026.9    1.00566    0.926(23)     1844.    0.8862    0.9192
  35054.9    1.00646    0.912(23)     1905.    0.8866    0.9087
  35083.     1.00727    0.863(22)     2020.    0.8870    0.9030
  35111.     1.00808    0.908(23)     1927.    0.8873    0.9002
  35139.     1.00888    0.915(23)     1914.    0.8877    0.8997
  35167.     1.00969    0.933(23)     1855.    0.8881    0.9010
  35195.     1.01050    0.964(23)     1852.    0.8884    0.9056
  35223.     1.01130    0.886(22)     2025.    0.8888    0.9126
  35252.     1.01211    0.960(23)     1867.    0.8892    0.9269
  35280.     1.01292    1.003(23)     1833.    0.8895    0.9546
  35308.     1.01373    0.983(23)     1855.    0.8899    1.0034
  35336.     1.01454    1.070(24)     1708.    0.8903    1.0789
  35365.     1.01536    1.137(25)     1637.    0.8906    1.1788
  35393.     1.01617    1.171(25)     1609.    0.8910    1.2882
  35421.     1.01698    1.268(26)     1502.    0.8914    1.3792
  35450.     1.01779    1.309(26)     1455.    0.8917    1.4208
  35478.     1.01861    1.278(26)     1487.    0.8921    1.3981
  35506.     1.01942    1.167(25)     1661.    0.8925    1.3229
  35535.     1.02024    1.149(25)     1662.    0.8929    1.2232
  35563.     1.02106    1.085(24)     1800.    0.8932    1.1270
  35592.     1.02187    1.007(23)     1933.    0.8936    1.0525
  35620.     1.02269    0.994(22)     1987.    0.8940    1.0064
  35649.     1.02351    0.980(22)     2022.    0.8944    0.9863
  35677.     1.02433    0.986(22)     2026.    0.8947    0.9851
  35706.     1.02515    0.963(22)     2070.    0.8951    0.9934
  35734.     1.02597    1.010(22)     2011.    0.8955    1.0017
  35763.     1.02679    1.006(22)     1993.    0.8959    1.0028
  35791.     1.02761    0.938(21)     2193.    0.8962    0.9950
  35820.     1.02843    0.983(22)     2057.    0.8966    0.9800
  35849.     1.02925    0.954(21)     2178.    0.8970    0.9637
  35877.     1.03008    0.941(21)     2208.    0.8974    0.9511
  35906.     1.03090    0.949(21)     2212.    0.8978    0.9458
  35935.     1.03172    0.966(21)     2216.    0.8981    0.9497
  35964.     1.03255    0.984(21)     2185.    0.8985    0.9624
  35992.     1.03338    0.961(21)     2267.    0.8989    0.9813
  36021.     1.03420    1.053(22)     2037.    0.8993    1.0015
  36050.     1.03503    1.042(22)     2038.    0.8997    1.0168
  36079.     1.03586    1.066(22)     2011.    0.9000    1.0219
  36108.     1.03669    1.038(22)     2071.    0.9004    1.0173
  36136.     1.03752    1.026(21)     2170.    0.9008    1.0098
  36165.     1.03835    1.026(22)     2161.    0.9012    1.0113
  36194.     1.03918    1.027(21)     2217.    0.9016    1.0387
  36223.     1.04001    1.074(22)     2091.    0.9019    1.1127
  36252.     1.04084    1.243(24)     1804.    0.9023    1.2534
  36281.     1.04167    1.379(24)     1669.    0.9027    1.4693
  36310.     1.04251    1.642(27)     1401.    0.9031    1.7425
  36339.     1.04334    1.903(29)     1207.    0.9035    2.0197
  36368.     1.04417    2.064(30)     1136.    0.9039    2.2201
  36398.     1.04501    2.072(30)     1110.    0.9042    2.2704
  36427.     1.04585    1.966(29)     1206.    0.9046    2.1551
  36456.     1.04668    1.778(28)     1316.    0.9050    1.9244
  36485.     1.04752    1.525(25)     1545.    0.9054    1.6548
  36514.     1.04836    1.324(23)     1817.    0.9058    1.4087
  36543.     1.04920    1.209(23)     1969.    0.9061    1.2205
  36573.     1.05004    1.089(21)     2180.    0.9065    1.0949
  36602.     1.05088    1.036(21)     2297.    0.9069    1.0194
  36631.     1.05172    0.991(20)     2433.    0.9073    0.9786
  36660.     1.05256    0.980(20)     2525.    0.9077    0.9581
  36690.     1.05340    0.977(20)     2528.    0.9081    0.9489
  36719.     1.05424    0.959(20)     2571.    0.9084    0.9457
  36748.     1.05509    1.003(20)     2481.    0.9088    0.9459
  36778.     1.05593    1.008(20)     2494.    0.9092    0.9488
  36807.     1.05677    0.968(20)     2617.    0.9096    0.9552
  36837.     1.05762    1.026(20)     2433.    0.9100    0.9692
  36866.     1.05847    1.033(20)     2488.    0.9104    0.9989
  36896.     1.05931    1.031(20)     2483.    0.9107    1.0543
  36925.     1.06016    1.144(21)     2244.    0.9111    1.1466
  36955.     1.06101    1.273(22)     2008.    0.9115    1.2787
  36984.     1.06186    1.378(23)     1867.    0.9119    1.4365
  37014.     1.06271    1.544(24)     1679.    0.9123    1.5856
  37044.     1.06356    1.640(25)     1597.    0.9127    1.6794
  37073.     1.06441    1.608(25)     1639.    0.9130    1.6827
  37103.     1.06526    1.562(24)     1683.    0.9134    1.5971
  37132.     1.06611    1.387(23)     1926.    0.9138    1.4570
  37162.     1.06696    1.282(22)     2069.    0.9142    1.3055
  37192.     1.06782    1.149(21)     2343.    0.9146    1.1751
  37222.     1.06867    1.078(20)     2506.    0.9149    1.0810
  37251.     1.06953    1.083(20)     2445.    0.9153    1.0251
  37281.     1.07038    1.026(19)     2645.    0.9157    0.9978
  37311.     1.07124    1.034(20)     2627.    0.9161    0.9910
  37341.     1.07209    1.026(19)     2709.    0.9165    0.9955
  37371.     1.07295    1.034(19)     2692.    0.9168    1.0034
  37401.     1.07381    1.040(19)     2676.    0.9172    1.0079
  37431.     1.07467    1.003(19)     2780.    0.9176    1.0056
  37461.     1.07553    1.003(19)     2750.    0.9180    0.9973
  37491.     1.07639    1.020(19)     2680.    0.9184    0.9869
  37521.     1.07725    0.995(19)     2729.    0.9187    0.9800
  37551.     1.07811    0.961(19)     2818.    0.9191    0.9818
  37581.     1.07898    0.970(19)     2769.    0.9195    1.0028
  37611.     1.07984    1.047(20)     2576.    0.9199    1.0495
  37641.     1.08070    1.071(20)     2577.    0.9203    1.1275
  37671.     1.08157    1.144(21)     2371.    0.9206    1.2333
  37701.     1.08243    1.253(21)     2217.    0.9210    1.3504
  37731.     1.08330    1.274(21)     2174.    0.9214    1.4483
  37761.     1.08416    1.294(22)     2152.    0.9218    1.4936
  37792.     1.08503    1.287(21)     2183.    0.9221    1.4697
  37822.     1.08590    1.182(20)     2397.    0.9225    1.3896
  37852.     1.08677    1.185(21)     2372.    0.9229    1.2836
  37882.     1.08764    1.090(20)     2605.    0.9233    1.1829
  37913.     1.08851    1.046(19)     2775.    0.9236    1.1097
  37943.     1.08938    1.056(19)     2747.    0.9240    1.0760
  37973.     1.09025    1.103(20)     2620.    0.9244    1.0863
  38004.     1.09112    1.139(20)     2525.    0.9248    1.1398
  38034.     1.09200    1.238(21)     2374.    0.9251    1.2305
  38065.     1.09287    1.318(21)     2202.    0.9255    1.3354
  38095.     1.09374    1.388(22)     2122.    0.9259    1.4262
  38125.     1.09462    1.432(22)     2064.    0.9262    1.4701
  38156.     1.09549    1.409(22)     2100.    0.9266    1.4504
  38186.     1.09637    1.356(21)     2198.    0.9270    1.3778
  38217.     1.09725    1.242(20)     2422.    0.9273    1.2807
  38248.     1.09812    1.159(20)     2570.    0.9277    1.1898
  38278.     1.09900    1.103(19)     2723.    0.9281    1.1285
  38309.     1.09988    1.120(19)     2663.    0.9285    1.1147
  38339.     1.10076    1.162(20)     2597.    0.9288    1.1625
  38370.     1.10164    1.306(21)     2353.    0.9292    1.2825
  38401.     1.10252    1.460(22)     2086.    0.9296    1.4744
  38432.     1.10341    1.701(23)     1814.    0.9299    1.7151
  38462.     1.10429    1.951(25)     1587.    0.9303    1.9520
  38493.     1.10517    2.038(26)     1518.    0.9306    2.1116
  38524.     1.10606    2.066(26)     1510.    0.9310    2.1340
  38555.     1.10694    1.933(25)     1616.    0.9314    2.0146
  38586.     1.10783    1.731(23)     1813.    0.9317    1.8031
  38616.     1.10871    1.558(22)     2015.    0.9321    1.5669
  38647.     1.10960    1.338(21)     2371.    0.9325    1.3589
  38678.     1.11049    1.207(20)     2609.    0.9328    1.2052
  38709.     1.11138    1.123(19)     2816.    0.9332    1.1080
  38740.     1.11227    1.061(18)     3057.    0.9335    1.0564
  38771.     1.11315    1.036(18)     3080.    0.9339    1.0369
  38802.     1.11405    1.063(18)     3034.    0.9343    1.0378
  38833.     1.11494    1.067(18)     3029.    0.9346    1.0495
  38864.     1.11583    1.077(18)     2973.    0.9350    1.0632
  38895.     1.11672    1.069(18)     2992.    0.9353    1.0712
  38926.     1.11761    1.049(18)     3105.    0.9357    1.0691
  38958.     1.11851    1.080(18)     3037.    0.9360    1.0581
  38989.     1.11940    1.038(18)     3173.    0.9364    1.0435
  39020.     1.12030    1.049(18)     3152.    0.9367    1.0349
  39051.     1.12120    1.024(18)     3212.    0.9371    1.0432
  39082.     1.12209    1.085(18)     3091.    0.9374    1.0854
  39114.     1.12299    1.182(19)     2817.    0.9378    1.1869
  39145.     1.12389    1.284(20)     2605.    0.9381    1.3789
  39176.     1.12479    1.581(22)     2147.    0.9385    1.6839
  39208.     1.12569    2.037(25)     1657.    0.9388    2.0927
  39239.     1.12659    2.431(27)     1395.    0.9392    2.5433
  39270.     1.12749    2.848(29)     1211.    0.9395    2.9209
  39302.     1.12839    3.025(30)     1136.    0.9399    3.0964
  39333.     1.12929    2.910(29)     1184.    0.9402    3.0050
  39365.     1.13020    2.575(27)     1350.    0.9406    2.6928
  39396.     1.13110    2.200(25)     1556.    0.9409    2.2748
  39428.     1.13201    1.793(23)     1947.    0.9413    1.8640
  39459.     1.13291    1.480(21)     2361.    0.9416    1.5317
  39491.     1.13382    1.268(19)     2780.    0.9419    1.3002
  39522.     1.13472    1.193(18)     3005.    0.9423    1.1566
  39554.     1.13563    1.131(18)     3108.    0.9426    1.0749
  39586.     1.13654    1.079(17)     3298.    0.9430    1.0308
  39617.     1.13745    1.039(17)     3469.    0.9433    1.0070
  39649.     1.13836    1.049(17)     3419.    0.9436    0.9935
  39681.     1.13927    1.058(17)     3358.    0.9440    0.9852
  39712.     1.14018    1.014(17)     3555.    0.9443    0.9794
  39744.     1.14109    1.012(17)     3563.    0.9446    0.9738
  39776.     1.14201    1.012(17)     3599.    0.9450    0.9702
  39808.     1.14292    1.027(17)     3499.    0.9453    0.9672
  39840.     1.14383    0.976(16)     3699.    0.9456    0.9648
  39872.     1.14475    0.982(16)     3706.    0.9460    0.9630
  39903.     1.14567    1.007(17)     3628.    0.9463    0.9623
  39935.     1.14658    1.006(17)     3651.    0.9466    0.9632
  39967.     1.14750    1.001(16)     3689.    0.9470    0.9664
  39999.     1.14842    0.985(16)     3715.    0.9473    0.9730
  40031.     1.14934    1.052(17)     3478.    0.9476    0.9832
  40063.     1.15026    1.020(17)     3607.    0.9479    0.9962
  40095.     1.15118    1.039(17)     3534.    0.9483    1.0095
  40127.     1.15210    1.064(17)     3526.    0.9486    1.0194
  40160.     1.15302    1.089(17)     3401.    0.9489    1.0234
  40192.     1.15394    1.045(17)     3572.    0.9492    1.0195
  40224.     1.15486    1.044(17)     3533.    0.9495    1.0106
  40256.     1.15579    1.061(17)     3514.    0.9499    1.0001
  40288.     1.15671    1.020(17)     3648.    0.9502    0.9911
  40320.     1.15764    1.006(16)     3722.    0.9505    0.9857
  40353.     1.15856    1.014(16)     3687.    0.9508    0.9861
  40385.     1.15949    1.017(17)     3654.    0.9511    0.9952
  40417.     1.16042    1.043(17)     3637.    0.9514    1.0173
  40450.     1.16135    1.081(17)     3519.    0.9517    1.0566
  40482.     1.16228    1.115(17)     3419.    0.9521    1.1139
  40514.     1.16321    1.177(18)     3221.    0.9524    1.1827
  40547.     1.16414    1.213(18)     3144.    0.9527    1.2481
  40579.     1.16507    1.243(18)     3108.    0.9530    1.2896
  40612.     1.16600    1.264(18)     3060.    0.9533    1.2893
  40644.     1.16693    1.231(18)     3142.    0.9536    1.2520
  40677.     1.16787    1.137(17)     3347.    0.9539    1.1909
  40709.     1.16880    1.123(17)     3445.    0.9542    1.1247
  40742.     1.16973    1.089(17)     3544.    0.9545    1.0681
  40774.     1.17067    1.033(16)     3772.    0.9548    1.0277
  40807.     1.17161    1.017(16)     3817.    0.9551    1.0046
  40840.     1.17254    1.035(16)     3752.    0.9554    0.9972
  40872.     1.17348    1.037(16)     3776.    0.9557    1.0042
  40905.     1.17442    1.063(16)     3719.    0.9560    1.0256
  40938.     1.17536    1.130(17)     3476.    0.9563    1.0601
  40971.     1.17630    1.186(17)     3285.    0.9566    1.1031
  41003.     1.17724    1.237(18)     3159.    0.9569    1.1449
  41036.     1.17818    1.272(18)     3104.    0.9572    1.1726
  41069.     1.17913    1.285(18)     3073.    0.9575    1.1760
  41102.     1.18007    1.276(18)     3098.    0.9578    1.1550
  41135.     1.18101    1.234(18)     3200.    0.9581    1.1184
  41168.     1.18196    1.189(17)     3347.    0.9583    1.0783
  41201.     1.18290    1.114(17)     3552.    0.9586    1.0443
  41233.     1.18385    1.082(16)     3678.    0.9589    1.0221
  41266.     1.18480    1.091(17)     3646.    0.9592    1.0147
  41299.     1.18575    1.066(16)     3771.    0.9595    1.0264
  41333.     1.18669    1.125(17)     3570.    0.9598    1.0642
  41366.     1.18764    1.211(17)     3320.    0.9600    1.1365
  41399.     1.18859    1.263(18)     3237.    0.9603    1.2482
  41432.     1.18954    1.441(19)     2817.    0.9606    1.3911
  41465.     1.19050    1.578(20)     2592.    0.9609    1.5392
  41498.     1.19145    1.639(20)     2523.    0.9612    1.6506
  41531.     1.19240    1.654(20)     2479.    0.9614    1.6850
  41565.     1.19336    1.623(20)     2515.    0.9617    1.6304
  41598.     1.19431    1.486(19)     2752.    0.9620    1.5113
  41631.     1.19527    1.354(18)     3040.    0.9622    1.3678
  41664.     1.19622    1.223(17)     3374.    0.9625    1.2352
  41698.     1.19718    1.152(17)     3546.    0.9628    1.1333
  41731.     1.19814    1.065(16)     3868.    0.9631    1.0660
  41764.     1.19909    1.053(16)     3938.    0.9633    1.0281
  41798.     1.20005    1.060(16)     3881.    0.9636    1.0123
  41831.     1.20101    1.037(16)     4022.    0.9639    1.0136
  41865.     1.20197    1.031(16)     4056.    0.9641    1.0292
  41898.     1.20294    1.091(16)     3844.    0.9644    1.0568
  41932.     1.20390    1.104(16)     3827.    0.9646    1.0927
  41965.     1.20486    1.120(16)     3763.    0.9649    1.1279
  41999.     1.20583    1.160(17)     3609.    0.9652    1.1512
  42032.     1.20679    1.152(17)     3651.    0.9654    1.1536
  42066.     1.20776    1.147(17)     3654.    0.9657    1.1346
  42100.     1.20872    1.110(16)     3759.    0.9659    1.1021
  42133.     1.20969    1.049(16)     4059.    0.9662    1.0663
  42167.     1.21066    1.056(16)     4001.    0.9664    1.0353
  42201.     1.21163    1.013(15)     4168.    0.9667    1.0131
  42235.     1.21259    1.025(16)     4082.    0.9669    1.0000
  42268.     1.21356    1.006(15)     4172.    0.9672    0.9947
  42302.     1.21454    1.014(16)     4129.    0.9674    0.9961
  42336.     1.21551    1.041(16)     3972.    0.9677    1.0046
  42370.     1.21648    1.043(16)     3992.    0.9679    1.0208
  42404.     1.21745    1.072(16)     3901.    0.9681    1.0456
  42438.     1.21843    1.105(16)     3773.    0.9684    1.0764
  42472.     1.21940    1.148(17)     3624.    0.9686    1.1070
  42506.     1.22038    1.139(16)     3697.    0.9689    1.1284
  42540.     1.22135    1.146(16)     3683.    0.9691    1.1327
  42574.     1.22233    1.105(16)     3834.    0.9693    1.1190
  42608.     1.22331    1.142(16)     3694.    0.9696    1.0935
  42642.     1.22429    1.064(16)     3975.    0.9698    1.0652
  42676.     1.22527    1.047(16)     4013.    0.9700    1.0416
  42710.     1.22625    1.045(16)     4079.    0.9703    1.0264
  42744.     1.22723    1.036(16)     4084.    0.9705    1.0223
  42778.     1.22821    1.067(16)     4022.    0.9707    1.0259
  42813.     1.22919    1.060(16)     4021.    0.9710    1.0405
  42847.     1.23018    1.067(16)     4050.    0.9712    1.0704
  42881.     1.23116    1.156(16)     3698.    0.9714    1.1242
  42916.     1.23214    1.229(17)     3459.    0.9716    1.2070
  42950.     1.23313    1.248(17)     3372.    0.9719    1.3158
  42984.     1.23412    1.298(17)     3315.    0.9721    1.4341
  43019.     1.23510    1.331(18)     3228.    0.9723    1.5311
  43053.     1.23609    1.423(18)     3031.    0.9725    1.5725
  43087.     1.23708    1.389(18)     3079.    0.9727    1.5419
  43122.     1.23807    1.281(17)     3411.    0.9729    1.4528
  43156.     1.23906    1.257(17)     3423.    0.9732    1.3367
[truncated: 107,755 more chars]
