# Supplementary material for: Unprecedented phase transition sequence in the perovskite Li0.2Na0.8NbO3
Source: IUCrJ. 2017 Mar 8;4(Pt 3):215–22. doi: 10.1107/S2052252517002226 (PMC5414396; doi:10.1107/S2052252517002226)
Supplement: Supplementary file 3 [file m-04-00215-sup3.cif]

data_LNN20_P4MBM_800C_publ

_pd_block_id
  2017-01-13T12:24|LNN20_P4MBM_800C|LNN20_P4mbm_800C|Overall

_audit_creation_method  "from EXP file using GSAS2CIF"
_audit_creation_date                   2017-01-13T12:24
_audit_author_name                     "LNN20 P4mbm 800C"
_audit_update_record
; 2017-01-13T12:24  Initial CIF as created by GSAS2CIF
;

#=============================================================================
# this information describes the project, paper etc. for the CIF             #
# Acta Cryst. Section C papers and editorial correspondence is generated     #
# from the information in this section                                       #
#                                                                            #
#   (from)   CIF submission form for Rietveld refinements (Acta Cryst. C)    #
#                                                 Version 14 December 1998   #
#=============================================================================
# 1. SUBMISSION DETAILS

_publ_contact_author_name            ?   # Name of author for correspondence
_publ_contact_author_address         'School of Chemistry, University of St Andrews, North Haugh, St Andrews, KY16 9ST'
_publ_contact_author_email           pl@st-andrews.ac.uk
_publ_contact_author_fax             ?
_publ_contact_author_phone           ?

_publ_contact_letter
; ?
;

_publ_requested_journal              ?
_publ_requested_coeditor_name        ?
_publ_requested_category             ?   # Acta C: one of CI/CM/CO/FI/FM/FO

#==============================================================================

# 2. PROCESSING SUMMARY (IUCr Office Use Only)

_journal_data_validation_number      ?

_journal_date_recd_electronic        ?
_journal_date_to_coeditor            ?
_journal_date_from_coeditor          ?
_journal_date_accepted               ?
_journal_date_printers_first         ?
_journal_date_printers_final         ?
_journal_date_proofs_out             ?
_journal_date_proofs_in              ?
_journal_coeditor_name               ?
_journal_coeditor_code               ?
_journal_coeditor_notes
; ?
;
_journal_techeditor_code             ?
_journal_techeditor_notes
; ?
;
_journal_coden_ASTM                  ?
_journal_name_full                   ?
_journal_year                        ?
_journal_volume                      ?
_journal_issue                       ?
_journal_page_first                  ?
_journal_page_last                   ?
_journal_paper_category              ?
_journal_suppl_publ_number           ?
_journal_suppl_publ_pages            ?

#==============================================================================

# 3. TITLE AND AUTHOR LIST

_publ_section_title
; ?
;
_publ_section_title_footnote
; ?
;

# The loop structure below should contain the names and addresses of all
# authors, in the required order of publication. Repeat as necessary.

loop_
	_publ_author_name
        _publ_author_footnote
	_publ_author_address
 ?                                   #<--'Last name, first name'
; ?
;
; ?
;

#==============================================================================

# 4. TEXT

_publ_section_synopsis
;  ?
;
_publ_section_abstract
; ?
;
_publ_section_comment
; ?
;
_publ_section_exptl_prep      # Details of the preparation of the sample(s)
                              # should be given here.
; ?
;
_publ_section_exptl_refinement
; ?
;
_publ_section_references
; ?
;
_publ_section_figure_captions
; ?
;
_publ_section_acknowledgements
; ?
;

#=============================================================================
# 5. OVERALL REFINEMENT & COMPUTING DETAILS

_refine_special_details
; ?
;
_pd_proc_ls_special_details
; ?
;

# The following items are used to identify the programs used.
_computing_molecular_graphics     ?
_computing_publication_material   ?

_refine_ls_weighting_scheme       ?
_refine_ls_weighting_details      ?
_refine_ls_hydrogen_treatment     ?
_refine_ls_extinction_method      ?
_refine_ls_extinction_coef        ?
_refine_ls_number_constraints     ?

_refine_ls_restrained_S_all       ?
_refine_ls_restrained_S_obs       ?

#==============================================================================
# 6. SAMPLE PREPARATION DATA

# (In the unusual case where multiple samples are used in a single
#  Rietveld study, this information should be moved into the phase
#  blocks)

# The following three fields describe the preparation of the material.
# The cooling rate is in K/min.  The pressure at which the sample was
# prepared is in kPa.  The temperature of preparation is in K.

_pd_prep_cool_rate                ?
_pd_prep_pressure                 ?
_pd_prep_temperature              ?

_pd_char_colour                   ?       # use ICDD colour descriptions
data_LNN20_P4MBM_800C_overall

_refine_ls_shift/su_max                0.05
_refine_ls_shift/su_mean               0.01
_computing_structure_refinement        GSAS
_refine_ls_number_parameters           46
_refine_ls_goodness_of_fit_all         1.47
_refine_ls_number_restraints           0

# Overall powder R-factors

_pd_proc_ls_prof_R_factor              0.0333
_pd_proc_ls_prof_wR_factor             0.0324
_refine_ls_matrix_type                 full

# pointers to the phase blocks
loop_   _pd_phase_block_id
      2017-01-13T12:24|LNN20_P4MBM_800C_phase1|LNN20_P4mbm_800C||
      2017-01-13T12:24|LNN20_P4MBM_800C_phase2|LNN20_P4mbm_800C||
# pointers to the diffraction patterns
loop_   _pd_block_diffractogram_id
      2017-01-13T12:24|LNN20_P4MBM_800C_H_01|LNN20_P4mbm_800C|bank_1
      2017-01-13T12:24|LNN20_P4MBM_800C_H_02|LNN20_P4mbm_800C|bank_2

# Information for phase 1
data_LNN20_P4MBM_800C_phase_1

_pd_block_id
  2017-01-13T12:24|LNN20_P4MBM_800C_phase1|LNN20_P4mbm_800C||

# Histograms for phase 1
loop_   _pd_block_diffractogram_id
  2017-01-13T12:24|LNN20_P4MBM_800C_H_01|LNN20_P4mbm_800C|bank_1
  2017-01-13T12:24|LNN20_P4MBM_800C_H_02|LNN20_P4mbm_800C|bank_2

#==============================================================================
# 7. CHEMICAL, STRUCTURAL AND CRYSTAL DATA

_pd_char_particle_morphology      ?

_chemical_name_systematic
; ?
;
_chemical_name_common             ?
_chemical_formula_moiety          ?
_chemical_formula_structural      ?
_chemical_formula_analytical      ?
_chemical_melting_point           ?
_chemical_compound_source         ?       # for minerals and
                                          # natural products
_symmetry_space_group_name_Hall   ?

_exptl_crystal_F_000               ?
_exptl_crystal_density_diffrn      ?
_exptl_crystal_density_meas        ?
_exptl_crystal_density_method      ?

_cell_measurement_temperature     1073

_cell_special_details
; ?
;

_geom_special_details             ?

# The following item identifies the program(s) used (if appropriate).
_computing_structure_solution     ?

#==============================================================================

# 8. Phase information from GSAS

_pd_phase_name
    "from C:/gsas/MyWork/isishrpdlnn20/800C/P4mbm/P4mbm/NaNbO3 P4mbm.ci"
_cell_length_a                         5.56804(12)
_cell_length_b                         5.56804
_cell_length_c                         3.94101(12)
_cell_angle_alpha                      90.0
_cell_angle_beta                       90.0
_cell_angle_gamma                      90.0
_cell_volume                           122.183(7)
_symmetry_cell_setting                 tetragonal
_symmetry_space_group_name_H-M         "P 4/m b m"
loop_ _symmetry_equiv_pos_site_id _symmetry_equiv_pos_as_xyz
       1 +x,+y,+z 
       2 -y,+x,+z 
       3 -x,-y,+z 
       4 +y,-x,+z 
       5 -x+1/2,+y+1/2,+z 
       6 -y+1/2,-x+1/2,+z 
       7 +x+1/2,-y+1/2,+z 
       8 +y+1/2,+x+1/2,+z 
      -1 -x,-y,-z 
      -2 +y,-x,-z 
      -3 +x,+y,-z 
      -4 -y,+x,-z 
      -5 +x+1/2,-y+1/2,-z 
      -6 +y+1/2,+x+1/2,-z 
      -7 -x+1/2,+y+1/2,-z 
      -8 -y+1/2,-x+1/2,-z 

# ATOMIC COORDINATES AND DISPLACEMENT PARAMETERS


loop_
      _atom_site_type_symbol
      _atom_site_label
      _atom_site_fract_x
      _atom_site_fract_y
      _atom_site_fract_z
      _atom_site_occupancy
      _atom_site_thermal_displace_type
      _atom_site_U_iso_or_equiv
      _atom_site_symmetry_multiplicity
Nb
Nb1     0.0          0.0          0.0          1.0        Uani   0.01413       2
Na
Na1     0.0          0.5          0.5          0.8        Uani   0.03891       2
O 
O1      0.0          0.0          0.5          1.0        Uani   0.06498       2
O 
O2      0.26098(23)  0.23902(23)  0.0          1.0        Uani   0.04118       4
Li
Li1     0.0          0.5          0.5          0.2        Uani   0.03891       2

loop_ _atom_site_aniso_label
      _atom_site_aniso_U_11
      _atom_site_aniso_U_12
      _atom_site_aniso_U_13
      _atom_site_aniso_U_22
      _atom_site_aniso_U_23
      _atom_site_aniso_U_33
Nb1     0.0116(12)  0.0         0.0         0.0116(12)  0.0         0.0192(25)
Na1     0.0458(29) -0.002(4)    0.0         0.0458(29)  0.0         0.025(5)  
O1      0.0894(34)  0.0         0.0         0.0894(34)  0.0         0.0162(29)
O2      0.0305(15) -0.0253(16)  0.0         0.0305(15)  0.0         0.0625(24)
Li1     0.0458(29) -0.002(4)    0.0         0.0458(29)  0.0         0.025(5)  

loop_ _atom_type_symbol
      _atom_type_number_in_cell
                   Nb  2.0        
                   Na  1.6        
                   O   6.0        
                   Li  0.4        
 
# If you change Z, be sure to change all 3 of the following
_chemical_formula_sum                  "Li0.20 Na0.80 Nb O3"
_chemical_formula_weight               160.68
_cell_formula_units_Z                  2

# MOLECULAR GEOMETRY

loop_
      _geom_bond_atom_site_label_1
      _geom_bond_atom_site_label_2
      _geom_bond_distance
      _geom_bond_site_symmetry_1
      _geom_bond_site_symmetry_2
      _geom_bond_publ_flag
  Nb1       Na1             3.41081(6)  .      1_544  N
  Nb1       Na1             3.41081(6)  .      1_545  N
  Nb1       Na1             3.41081(6)  .      1_554  N
  Nb1       Na1             3.41081(6)  .      1_555  N
  Nb1       Na1             3.41081(6)  .      2_554  N
  Nb1       Na1             3.41081(6)  .      2_555  N
  Nb1       Na1             3.41081(6)  .      2_654  N
  Nb1       Na1             3.41081(6)  .      2_655  N
  Nb1       O1              1.97050(6)  .      1_554  N
  Nb1       O1              1.97050(6)  .      1_555  N
  Nb1       O2              1.97050(9)  .      1_555  N
  Nb1       O2              1.97050(9)  .      2_555  N
  Nb1       O2              1.97050(9)  .      3_555  N
  Nb1       O2              1.97050(9)  .      4_555  N
  Nb1       Li1             3.41081(6)  .      1_544  N
  Nb1       Li1             3.41081(6)  .      1_545  N
  Nb1       Li1             3.41081(6)  .      1_554  N
  Nb1       Li1             3.41081(6)  .      1_555  N
  Nb1       Li1             3.41081(6)  .      2_554  N
  Nb1       Li1             3.41081(6)  .      2_555  N
  Nb1       Li1             3.41081(6)  .      2_654  N
  Nb1       Li1             3.41081(6)  .      2_655  N
  Na1       Nb1             3.41081(6)  .      1_555  N
  Na1       Nb1             3.41081(6)  .      1_556  N
  Na1       Nb1             3.41081(6)  .      1_565  N
  Na1       Nb1             3.41081(6)  .      1_566  N
  Na1       Nb1             3.41081(6)  .      5_455  N
  Na1       Nb1             3.41081(6)  .      5_456  N
  Na1       Nb1             3.41081(6)  .      5_555  N
  Na1       Nb1             3.41081(6)  .      5_556  N
  Na1       Na1            3.94101(12)  .      1_554  N
  Na1       Na1            3.94101(12)  .      1_556  N
  Na1       Na1             3.93720(9)  .      2_555  N
  Na1       Na1             3.93720(9)  .      2_565  N
  Na1       Na1             3.93720(9)  .      2_655  N
  Na1       Na1             3.93720(9)  .      2_665  N
  Na1       O1              2.78402(6)  .      1_555  N
  Na1       O1              2.78402(6)  .      1_565  N
  Na1       O1              2.78402(6)  .      5_455  N
  Na1       O1              2.78402(6)  .      5_555  N
  Na1       O2              2.8471(13)  .      1_555  N
  Na1       O2              2.8471(13)  .      1_556  N
  Na1       O2              2.7249(13)  .      2_555  N
  Na1       O2              2.7249(13)  .      2_556  N
  Na1       O2              2.8471(13)  .      3_565  N
  Na1       O2              2.8471(13)  .      3_566  N
  Na1       O2              2.7249(13)  .      4_565  N
  Na1       O2              2.7249(13)  .      4_566  N
  O1        Nb1             1.97050(6)  .      1_555  N
  O1        Nb1             1.97050(6)  .      1_556  N
  O1        Na1             2.78402(6)  .      1_545  N
  O1        Na1             2.78402(6)  .      1_555  N
  O1        Na1             2.78402(6)  .      2_555  N
  O1        Na1             2.78402(6)  .      2_655  N
  O1        Li1             2.78402(6)  .      1_545  N
  O1        Li1             2.78402(6)  .      1_555  N
  O1        Li1             2.78402(6)  .      2_555  N
  O1        Li1             2.78402(6)  .      2_655  N
  O2        Nb1             1.97050(9)  .      1_555  N
  O2        Nb1             1.97050(9)  .      5_555  N
  O2        Na1             2.8471(13)  .      1_554  N
  O2        Na1             2.8471(13)  .      1_555  N
  O2        Na1             2.7249(13)  .      2_654  N
  O2        Na1             2.7249(13)  .      2_655  N
  O2        Li1             2.8471(13)  .      1_554  N
  O2        Li1             2.8471(13)  .      1_555  N
  O2        Li1             2.7249(13)  .      2_654  N
  O2        Li1             2.7249(13)  .      2_655  N
  Li1       Nb1             3.41081(6)  .      1_555  N
  Li1       Nb1             3.41081(6)  .      1_556  N
  Li1       Nb1             3.41081(6)  .      1_565  N
  Li1       Nb1             3.41081(6)  .      1_566  N
  Li1       Nb1             3.41081(6)  .      5_455  N
  Li1       Nb1             3.41081(6)  .      5_456  N
  Li1       Nb1             3.41081(6)  .      5_555  N
  Li1       Nb1             3.41081(6)  .      5_556  N
  Li1       O1              2.78402(6)  .      1_555  N
  Li1       O1              2.78402(6)  .      1_565  N
  Li1       O1              2.78402(6)  .      5_455  N
  Li1       O1              2.78402(6)  .      5_555  N
  Li1       O2              2.8471(13)  .      1_555  N
  Li1       O2              2.8471(13)  .      1_556  N
  Li1       O2              2.7249(13)  .      2_555  N
  Li1       O2              2.7249(13)  .      2_556  N
  Li1       O2              2.8471(13)  .      3_565  N
  Li1       O2              2.8471(13)  .      3_566  N
  Li1       O2              2.7249(13)  .      4_565  N
  Li1       O2              2.7249(13)  .      4_566  N

loop_
      _geom_angle_atom_site_label_1
      _geom_angle_atom_site_label_2
      _geom_angle_atom_site_label_3
      _geom_angle
      _geom_angle_site_symmetry_1
      _geom_angle_site_symmetry_2
      _geom_angle_site_symmetry_3
      _geom_angle_publ_flag
  O1        Nb1       O1                   180.0      1_554  .      1_555  N
  O1        Nb1       O2                    90.0      1_554  .      1_555  N
  O1        Nb1       O2                    90.0      1_554  .      2_555  N
  O1        Nb1       O2                    90.0      1_554  .      3_555  N
  O1        Nb1       O2                    90.0      1_554  .      4_555  N
  O1        Nb1       O2                    90.0      1_555  .      1_555  N
  O1        Nb1       O2                    90.0      1_555  .      2_555  N
  O1        Nb1       O2                    90.0      1_555  .      3_555  N
  O1        Nb1       O2                    90.0      1_555  .      4_555  N
  O2        Nb1       O2                    90.0      1_555  .      2_555  N
  O2        Nb1       O2                   180.0      1_555  .      3_555  N
  O2        Nb1       O2                    90.0      1_555  .      4_555  N
  O2        Nb1       O2                    90.0      2_555  .      3_555  N
  O2        Nb1       O2                   180.0      2_555  .      4_555  N
  O2        Nb1       O2                    90.0      3_555  .      4_555  N
  O1        Na1       O1                   180.0      1_555  .      1_565  N
  O1        Na1       O1                    90.0      1_555  .      5_455  N
  O1        Na1       O1                    90.0      1_555  .      5_555  N
  O1        Na1       O2              60.764(16)      1_555  .      2_555  N
  O1        Na1       O2              60.764(16)      1_555  .      2_556  N
  O1        Na1       O2             119.236(16)      1_555  .      4_565  N
  O1        Na1       O2             119.236(16)      1_555  .      4_566  N
  O1        Na1       O1                    90.0      1_565  .      5_455  N
  O1        Na1       O1                    90.0      1_565  .      5_555  N
  O1        Na1       O2             119.236(16)      1_565  .      2_555  N
  O1        Na1       O2             119.236(16)      1_565  .      2_556  N
  O1        Na1       O2              60.764(16)      1_565  .      4_565  N
  O1        Na1       O2              60.764(16)      1_565  .      4_566  N
  O1        Na1       O1                   180.0      5_455  .      5_555  N
  O1        Na1       O2              60.764(16)      5_455  .      2_555  N
  O1        Na1       O2              60.764(16)      5_455  .      2_556  N
  O1        Na1       O2             119.236(16)      5_455  .      4_565  N
  O1        Na1       O2             119.236(16)      5_455  .      4_566  N
  O1        Na1       O2             119.236(16)      5_555  .      2_555  N
  O1        Na1       O2             119.236(16)      5_555  .      2_556  N
  O1        Na1       O2              60.764(16)      5_555  .      4_565  N
  O1        Na1       O2              60.764(16)      5_555  .      4_566  N
  O2        Na1       O2                92.63(6)      2_555  .      2_556  N
  O2        Na1       O2                87.37(6)      2_555  .      4_565  N
  O2        Na1       O2                   180.0      2_555  .      4_566  N
  O2        Na1       O2                   180.0      2_556  .      4_565  N
  O2        Na1       O2                87.37(6)      2_556  .      4_566  N
  O2        Na1       O2                92.63(6)      4_565  .      4_566  N
  Nb1       O1        Nb1                  180.0      1_555  .      1_556  N
  Nb1       O1        Na1                   90.0      1_555  .      1_545  N
  Nb1       O1        Na1                   90.0      1_555  .      1_555  N
  Nb1       O1        Na1                   90.0      1_555  .      2_555  N
  Nb1       O1        Na1                   90.0      1_555  .      2_655  N
  Nb1       O1        Na1                   90.0      1_556  .      1_545  N
  Nb1       O1        Na1                   90.0      1_556  .      1_555  N
  Nb1       O1        Na1                   90.0      1_556  .      2_555  N
  Nb1       O1        Na1                   90.0      1_556  .      2_655  N
  Na1       O1        Na1                  180.0      1_545  .      1_555  N
  Na1       O1        Na1                   90.0      1_545  .      2_555  N
  Na1       O1        Na1                   90.0      1_545  .      2_655  N
  Na1       O1        Na1                   90.0      1_555  .      2_555  N
  Na1       O1        Na1                   90.0      1_555  .      2_655  N
  Na1       O1        Na1                  180.0      2_555  .      2_655  N
  Nb1       O2        Nb1             174.97(11)      1_555  .      5_555  N
  Nb1       O2        Na1               91.74(4)      1_555  .      2_654  N
  Nb1       O2        Na1               91.74(4)      1_555  .      2_655  N
  Nb1       O2        Na1               91.74(4)      5_555  .      2_654  N
  Nb1       O2        Na1               91.74(4)      5_555  .      2_655  N
  Na1       O2        Na1               92.63(6)      2_654  .      2_655  N

# Information for phase 2
data_LNN20_P4MBM_800C_phase_2

_pd_block_id
  2017-01-13T12:24|LNN20_P4MBM_800C_phase2|LNN20_P4mbm_800C||

# Histograms for phase 2
loop_   _pd_block_diffractogram_id
  2017-01-13T12:24|LNN20_P4MBM_800C_H_01|LNN20_P4mbm_800C|bank_1
  2017-01-13T12:24|LNN20_P4MBM_800C_H_02|LNN20_P4mbm_800C|bank_2

#==============================================================================
# 7. CHEMICAL, STRUCTURAL AND CRYSTAL DATA

_pd_char_particle_morphology      ?

_chemical_name_systematic
; ?
;
_chemical_name_common             ?
_chemical_formula_moiety          ?
_chemical_formula_structural      ?
_chemical_formula_analytical      ?
_chemical_melting_point           ?
_chemical_compound_source         ?       # for minerals and
                                          # natural products
_symmetry_space_group_name_Hall   ?

_exptl_crystal_F_000               ?
_exptl_crystal_density_diffrn      ?
_exptl_crystal_density_meas        ?
_exptl_crystal_density_method      ?

_cell_measurement_temperature     1073

_cell_special_details
; ?
;

_geom_special_details             ?

# The following item identifies the program(s) used (if appropriate).
_computing_structure_solution     ?

#==============================================================================

# 8. Phase information from GSAS

_pd_phase_name
    "from C:/gsas/MyWork/isishrpdlnn20/800C/P4mbm/uisos constrained/Uis"
_cell_length_a                         5.2404(4)
_cell_length_b                         5.2404
_cell_length_c                         13.8773(18)
_cell_angle_alpha                      90.0
_cell_angle_beta                       90.0
_cell_angle_gamma                      120.0
_cell_volume                           330.04(4)
_symmetry_cell_setting                 trigonal
_symmetry_space_group_name_H-M         "R 3 c H"
loop_ _symmetry_equiv_pos_site_id _symmetry_equiv_pos_as_xyz
       1 +x,+y,+z 
       2 -y,x-y,+z 
       3 y-x,-x,+z 
       4 y-x,+y,+z+1/2 
       5 -y,-x,+z+1/2 
       6 +x,x-y,+z+1/2 
     101 +x+1/3,+y+2/3,+z+2/3 
     102 -y+1/3,x-y+2/3,+z+2/3 
     103 y-x+1/3,-x+2/3,+z+2/3 
     104 y-x+1/3,+y+2/3,+z+1/6 
     105 -y+1/3,-x+2/3,+z+1/6 
     106 +x+1/3,x-y+2/3,+z+1/6 
     201 +x+2/3,+y+1/3,+z+1/3 
     202 -y+2/3,x-y+1/3,+z+1/3 
     203 y-x+2/3,-x+1/3,+z+1/3 
     204 y-x+2/3,+y+1/3,+z+5/6 
     205 -y+2/3,-x+1/3,+z+5/6 
     206 +x+2/3,x-y+1/3,+z+5/6 

# ATOMIC COORDINATES AND DISPLACEMENT PARAMETERS


loop_
      _atom_site_type_symbol
      _atom_site_label
      _atom_site_fract_x
      _atom_site_fract_y
      _atom_site_fract_z
      _atom_site_occupancy
      _atom_site_thermal_displace_type
      _atom_site_U_iso_or_equiv
      _atom_site_symmetry_multiplicity
Li
Li1     0.0          0.0          0.2829       1.0        Uiso   0.01          6
Nb
Nb1     0.0          0.0          0.0          1.0        Uiso   0.01          6
O-
O1      0.0492       0.3446       0.0647       1.0        Uiso   0.01         18

loop_ _atom_type_symbol
      _atom_type_number_in_cell
                   Li  6.0        
                   Nb  6.0        
                   O- 18.0        
 
# If you change Z, be sure to change all 3 of the following
_chemical_formula_sum                  "Li Nb O3"
_chemical_formula_weight               147.84
_cell_formula_units_Z                  6

# MOLECULAR GEOMETRY

loop_
      _geom_bond_atom_site_label_1
      _geom_bond_atom_site_label_2
      _geom_bond_distance
      _geom_bond_site_symmetry_1
      _geom_bond_site_symmetry_2
      _geom_bond_publ_flag
  Li1       Nb1              3.0127(4)  .      4_555  N
  Li1       Nb1            3.42866(23)  .    104_445  N
  Li1       Nb1            3.42866(23)  .    104_545  N
  Li1       Nb1            3.42866(23)  .    104_555  N
  Li1       Nb1            3.10545(24)  .    201_445  N
  Li1       Nb1            3.10545(24)  .    201_455  N
  Li1       Nb1            3.10545(24)  .    201_555  N
  Li1       O1             2.10122(15)  .    104_445  N
  Li1       O1             2.10122(15)  .    105_545  N
  Li1       O1             2.10122(15)  .    106_555  N
  Li1       O1             2.25949(17)  .    201_445  N
  Li1       O1             2.25949(17)  .    202_555  N
  Li1       O1             2.25949(17)  .    203_455  N
  Nb1       Li1              3.0127(4)  .      4_554  N
  Nb1       Li1            3.10545(24)  .    101_444  N
  Nb1       Li1            3.10545(24)  .    101_544  N
  Nb1       Li1            3.10545(24)  .    101_554  N
  Nb1       Li1            3.42867(23)  .    204_444  N
  Nb1       Li1            3.42867(23)  .    204_454  N
  Nb1       Li1            3.42867(23)  .    204_554  N
  Nb1       O1             1.91523(13)  .      1_555  N
  Nb1       O1             1.91523(13)  .      2_555  N
  Nb1       O1             1.91523(13)  .      3_555  N
  Nb1       O1             2.13420(15)  .    204_444  N
  Nb1       O1             2.13421(15)  .    205_554  N
  Nb1       O1             2.13420(15)  .    206_454  N
  O1        Li1            2.25949(17)  .    101_554  N
  O1        Li1            2.10122(15)  .    204_454  N
  O1        Nb1            1.91523(13)  .      1_555  N
  O1        Nb1            2.13421(15)  .    104_555  N

loop_
      _geom_angle_atom_site_label_1
      _geom_angle_atom_site_label_2
      _geom_angle_atom_site_label_3
      _geom_angle
      _geom_angle_site_symmetry_1
      _geom_angle_site_symmetry_2
      _geom_angle_site_symmetry_3
      _geom_angle_publ_flag
  Nb1       Li1       O1            109.8980(28)      4_555  .    104_445  N
  Nb1       Li1       O1            109.8980(28)      4_555  .    105_545  N
  Nb1       Li1       O1            109.8980(28)      4_555  .    106_555  N
  Nb1       Li1       O1               44.999(4)      4_555  .    201_445  N
  Nb1       Li1       O1               44.999(4)      4_555  .    202_555  N
  Nb1       Li1       O1               44.999(4)      4_555  .    203_455  N
  O1        Li1       O1            109.0411(28)    104_445  .    105_545  N
  O1        Li1       O1            109.0411(28)    104_445  .    106_555  N
  O1        Li1       O1               89.315(4)    104_445  .    201_445  N
  O1        Li1       O1            154.1054(14)    104_445  .    202_555  N
  O1        Li1       O1               80.466(5)    104_445  .    203_455  N
  O1        Li1       O1            109.0411(28)    105_545  .    106_555  N
  O1        Li1       O1               80.466(5)    105_545  .    201_445  N
  O1        Li1       O1               89.315(4)    105_545  .    202_555  N
  O1        Li1       O1            154.1054(14)    105_545  .    203_455  N
  O1        Li1       O1            154.1054(14)    106_555  .    201_445  N
  O1        Li1       O1               80.466(5)    106_555  .    202_555  N
  O1        Li1       O1               89.315(4)    106_555  .    203_455  N
  O1        Li1       O1               75.521(7)    201_445  .    202_555  N
  O1        Li1       O1               75.521(7)    201_445  .    203_455  N
  O1        Li1       O1               75.521(7)    202_555  .    203_455  N
  Li1       Nb1       O1              117.956(4)      4_554  .      1_555  N
  Li1       Nb1       O1              117.956(4)      4_554  .      2_555  N
  Li1       Nb1       O1              117.956(4)      4_554  .      3_555  N
  Li1       Nb1       O1               48.470(4)      4_554  .    204_444  N
  Li1       Nb1       O1               48.470(4)      4_554  .    205_554  N
  Li1       Nb1       O1               48.470(4)      4_554  .    206_454  N
  O1        Nb1       O1               99.808(4)      1_555  .      2_555  N
  O1        Nb1       O1               99.808(4)      1_555  .      3_555  N
  O1        Nb1       O1             166.3779(7)      1_555  .    204_444  N
  O1        Nb1       O1               88.070(6)      1_555  .    205_554  N
  O1        Nb1       O1               89.672(5)      1_555  .    206_454  N
  O1        Nb1       O1               99.808(4)      2_555  .      3_555  N
  O1        Nb1       O1               89.672(5)      2_555  .    204_444  N
  O1        Nb1       O1             166.3778(7)      2_555  .    205_554  N
  O1        Nb1       O1               88.070(6)      2_555  .    206_454  N
  O1        Nb1       O1               88.070(6)      3_555  .    204_444  N
  O1        Nb1       O1               89.672(5)      3_555  .    205_554  N
  O1        Nb1       O1             166.3779(7)      3_555  .    206_454  N
  O1        Nb1       O1               80.828(7)    204_444  .    205_554  N
  O1        Nb1       O1               80.828(7)    204_444  .    206_454  N
  O1        Nb1       O1               80.828(7)    205_554  .    206_454  N
  Li1       O1        Li1           121.6533(16)    101_554  .    204_454  N
  Li1       O1        Nb1              95.772(6)    101_554  .      1_555  N
  Li1       O1        Nb1              86.532(9)    101_554  .    104_555  N
  Li1       O1        Nb1           117.1482(16)    204_454  .      1_555  N
  Li1       O1        Nb1              94.309(4)    204_454  .    104_555  N
  Nb1       O1        Nb1           140.1970(16)      1_555  .    104_555  N

# Powder diffraction data for histogram  1
data_LNN20_P4MBM_800C_p_01

_pd_block_id
  2017-01-13T12:24|LNN20_P4MBM_800C_H_01|LNN20_P4mbm_800C|bank_1
#==============================================================================
# 9. INSTRUMENT CHARACTERIZATION

_exptl_special_details
; ?
;

# if regions of the data are excluded, the reason(s) are supplied here:
_pd_proc_info_excluded_regions
; ?
;

# The following item is used to identify the equipment used to record
# the powder pattern when the diffractogram was measured at a laboratory
# other than the authors' home institution, e.g. when neutron or synchrotron
# radiation is used.

_pd_instr_location
; ?
;
_pd_calibration_special_details           # description of the method used
                                          # to calibrate the instrument
; ?
;

_diffrn_ambient_temperature       ?
_diffrn_source                    ?
_diffrn_source_target             ?
_diffrn_source_type               ?
_diffrn_measurement_device_type   'energy dispersive powder neutron diffractometer'
_diffrn_detector                  ?
_diffrn_detector_type             'HRPD instrument ISIS banks 1 and 2'

_pd_meas_scan_method              'tof'
_pd_meas_special_details
;  ?
;

# The following two items identify the program(s) used (if appropriate).
_computing_data_collection        ?
_computing_data_reduction         ?

# Describe any processing performed on the data, prior to refinement.
# For example: a manual Lp correction or a precomputed absorption correction
_pd_proc_info_data_reduction      ?

# The following item is used for angular dispersive measurements only.

_diffrn_radiation_monochromator   ?

# The following items are used to define the size of the instrument.
# Not all distances are appropriate for all instrument types.

_pd_instr_dist_src/mono           ?
_pd_instr_dist_mono/spec          ?
_pd_instr_dist_src/spec           ?
_pd_instr_dist_spec/anal          ?
_pd_instr_dist_anal/detc          ?
_pd_instr_dist_spec/detc          ?

# 10. Specimen size and mounting information

# The next three fields give the specimen dimensions in mm.  The equatorial
# plane contains the incident and diffracted beam.

_pd_spec_size_axial               ?       # perpendicular to
                                          # equatorial plane

_pd_spec_size_equat               ?       # parallel to
                                          # scattering vector
                                          # in transmission

_pd_spec_size_thick               ?       # parallel to
                                          # scattering vector
                                          # in reflection

_pd_spec_mounting                         # This field should be
                                          # used to give details of the
                                          # container.
; ?
;

_pd_spec_mount_mode               ?       # options are 'reflection'
                                          # or 'transmission'

_pd_spec_shape                    ?       # options are 'cylinder'
                                          # 'flat_sheet' or 'irregular'

# phase table
loop_     _pd_phase_id
          _pd_phase_block_id
          _pd_phase_mass_%
          _pd_proc_ls_profile_function
          _pd_proc_ls_peak_cutoff
  1  2017-01-13T12:24|LNN20_P4MBM_800C_phase1|LNN20_P4mbm_800C||
          ?
;
 TOF Profile function number 3 with  21 terms
 Profile coefficients for exponential pseudovoigt
  convolution Von Dreele, 1990 (unpublished)
 #1 (alp  ) =   0.1481 #2 (bet-0) = 0.026128 #3 (bet-1) = 0.003691
 #4 (sig-0) =      0.0 #5 (sig-1) =   1332.5 #6 (sig-2) =     14.5
 #7 (gam-0) =     0.00 #8 (gam-1) =    23.48 #9 (gam-2) =     0.00
 #10(gsf  ) =     0.00 #11(g1ec ) =     0.00 #12(g2ec ) =     0.00
 #13(rstr ) =    0.000 #14(rsta ) =    0.000 #15(rsca ) =    0.000
 #16(L11)   =    0.000 #17(L22)   =    0.000 #18(L33)   =    0.000
 #19(L12)   =    0.000 #20(L13)   =    0.000 #21(L23)   =    0.000
 Peak tails are ignored  where the intensity is below 0.0010 times the peak
   Aniso. broadening axis   0.0   0.0   1.0
;
           0.00100
  2  2017-01-13T12:24|LNN20_P4MBM_800C_phase2|LNN20_P4mbm_800C||
          ?
;
 TOF Profile function number 3 with  21 terms
 Profile coefficients for exponential pseudovoigt
  convolution Von Dreele, 1990 (unpublished)
 #1 (alp  ) =   0.1481 #2 (bet-0) = 0.026128 #3 (bet-1) = 0.003691
 #4 (sig-0) =      0.0 #5 (sig-1) =   1768.8 #6 (sig-2) =     18.1
 #7 (gam-0) =     0.00 #8 (gam-1) =     4.48 #9 (gam-2) =     0.00
 #10(gsf  ) =     0.00 #11(g1ec ) =     0.00 #12(g2ec ) =     0.00
 #13(rstr ) =    0.000 #14(rsta ) =    0.000 #15(rsca ) =    0.000
 #16(L11)   =    0.000 #17(L22)   =    0.000 #18(L33)   =    0.000
 #19(L12)   =    0.000 #20(L13)   =    0.000 #21(L23)   =    0.000
 Peak tails are ignored  where the intensity is below 0.0010 times the peak
   Aniso. broadening axis   0.0   0.0   1.0
;
           0.00100

loop_ _atom_type_symbol
      _atom_type_scat_length_neutron
      _atom_type_scat_source
  Nb   0.7054
  International_Tables_Vol_C
  Na   0.3630
  International_Tables_Vol_C
  O   0.5805
  International_Tables_Vol_C
  Li  -0.1900
  International_Tables_Vol_C
  Li+1  -0.1900
  International_Tables_Vol_C
  Nb+5   0.7054
  International_Tables_Vol_C
  O-2   0.5805
  International_Tables_Vol_C
_diffrn_radiation_probe                neutron
_pd_proc_ls_prof_R_factor              0.0358
_pd_proc_ls_prof_wR_factor             0.0375
_pd_proc_ls_prof_wR_expected           0.0277
_refine_ls_R_Fsqd_factor               0.38395

_pd_proc_ls_background_function
;   GSAS Background function number 1 with  9 terms.
 Shifted Chebyshev function of 1st kind
      1:    3.20809     2:   0.730100     3:  -0.303813     4:  -4.385010E-02
      5:  -0.181888     6:  -4.736880E-02 7:  -7.578090E-02 8:  -3.165250E-03
      9:  -3.862200E-02
;

_exptl_absorpt_process_details
;   GSAS Absorption/surface roughness correction: function number 0
 No correction is applied.
;
_exptl_absorpt_correction_T_min        1.00000
_exptl_absorpt_correction_T_max        1.00000
# Extinction correction
_gsas_exptl_extinct_corr_T_min         1.00000
_gsas_exptl_extinct_corr_T_max         1.00000
_pd_proc_info_datetime                 2017-01-13T12:24:19
_pd_calc_method                        "Rietveld Refinement"
_pd_meas_2theta_fixed                  168.33

#---- raw/calc data loop -----

loop_
      _pd_meas_time_of_flight
      _pd_proc_d_spacing
      _pd_meas_intensity_total
      _pd_proc_ls_weight
      _pd_proc_intensity_bkg_calc
      _pd_calc_intensity_total
  31370.1   .           1.92(27)     .        .        .
  31379.6   .           2.15(28)     .        .        .
  31389.0   .           2.29(29)     .        .        .
  31398.4   .           1.67(22)     .        .        .
  31407.8   .           1.81(25)     .        .        .
  31417.2   .           1.85(25)     .        .        .
  31426.7   .           2.24(28)     .        .        .
  31436.1   .           2.21(28)     .        .        .
  31445.5   .           2.20(27)     .        .        .
  31454.9   .           1.81(23)     .        .        .
  31464.4   .           1.91(25)     .        .        .
  31473.8   .           1.79(23)     .        .        .
  31483.3   .           1.92(21)     .        .        .
  31492.7   .           2.17(26)     .        .        .
  31502.2   .           2.02(24)     .        .        .
  31511.6   .           1.86(23)     .        .        .
  31521.1   .           1.87(23)     .        .        .
  31530.5   .           2.07(22)     .        .        .
  31540.0   .           2.20(23)     .        .        .
  31549.4   .           1.82(22)     .        .        .
  31558.9   .           2.28(27)     .        .        .
  31568.4   .           1.97(22)     .        .        .
  31577.8   .           1.96(21)     .        .        .
  31587.3   .           2.00(22)     .        .        .
  31596.8   .           1.76(21)     .        .        .
  31606.3   .           1.87(20)     .        .        .
  31615.8   .           2.36(25)     .        .        .
  31625.2   .           2.32(25)     .        .        .
  31634.7   .           1.73(19)     .        .        .
  31644.2   .           1.79(20)     .        .        .
  31653.7   .           1.87(19)     .        .        .
  31663.2   .           2.37(24)     .        .        .
  31672.7   .           2.54(24)     .        .        .
  31682.2   .           2.29(21)     .        .        .
  31691.7   .           2.33(21)     .        .        .
  31701.2   .           2.67(25)     .        .        .
  31710.7   .           2.59(22)     .        .        .
  31720.2   .           2.37(23)     .        .        .
  31729.8   .           2.49(22)     .        .        .
  31739.3   .           2.25(21)     .        .        .
  31748.8   .           2.26(22)     .        .        .
  31758.3   .           1.93(19)     .        .        .
  31767.9   .           2.15(21)     .        .        .
  31777.4   .           2.15(20)     .        .        .
  31786.9   .           2.24(20)     .        .        .
  31796.5   .           2.26(21)     .        .        .
  31806.0   .           2.22(21)     .        .        .
  31815.5   .           2.26(20)     .        .        .
  31825.1   .           2.04(19)     .        .        .
  31834.6   .           2.04(20)     .        .        .
  31844.2   .           1.89(17)     .        .        .
  31853.7   .           1.96(18)     .        .        .
  31863.3   .           2.30(21)     .        .        .
  31872.8   .           2.01(19)     .        .        .
  31882.4   .           1.84(17)     .        .        .
  31892.0   .           2.18(19)     .        .        .
  31901.5   .           1.72(16)     .        .        .
  31911.1   .           1.93(19)     .        .        .
  31920.7   .           2.14(19)     .        .        .
  31930.3   .           2.10(19)     .        .        .
  31939.8   .           1.88(17)     .        .        .
  31949.4   .           1.81(17)     .        .        .
  31959.0   .           1.69(16)     .        .        .
  31968.6   .           1.69(15)     .        .        .
  31978.2   .           2.12(18)     .        .        .
  31987.8   .           1.87(16)     .        .        .
  31997.4   .           2.22(18)     .        .        .
  32007.0   .           2.18(19)     .        .        .
  32016.6   .           2.05(17)     .        .        .
  32026.2   .           1.99(16)     .        .        .
  32035.8   .           2.11(17)     .        .        .
  32045.4   .           1.70(15)     .        .        .
  32055.0   .           2.22(19)     .        .        .
  32064.6   .           1.95(15)     .        .        .
  32074.2   .           2.20(18)     .        .        .
  32083.9   .           2.15(18)     .        .        .
  32093.5   .           2.26(18)     .        .        .
  32103.1   .           1.95(16)     .        .        .
  32112.8   .           2.12(17)     .        .        .
  32122.4   .           2.04(16)     .        .        .
  32132.0   .           1.83(15)     .        .        .
  32141.7   .           2.13(17)     .        .        .
  32151.3   .           2.03(15)     .        .        .
  32160.9   .           1.92(16)     .        .        .
  32170.6   .           1.99(15)     .        .        .
  32180.3   .           1.84(14)     .        .        .
  32189.9   .           1.88(15)     .        .        .
  32199.6   .           1.99(16)     .        .        .
  32209.2   .           1.95(15)     .        .        .
  32218.9   .           2.02(17)     .        .        .
  32228.5   .           2.14(16)     .        .        .
  32238.2   .           2.17(17)     .        .        .
  32247.9   .           2.10(16)     .        .        .
  32257.6   .           2.09(16)     .        .        .
  32267.2   .           2.27(17)     .        .        .
  32276.9   .           2.37(17)     .        .        .
  32286.6   .           1.83(14)     .        .        .
  32296.3   .           1.83(14)     .        .        .
  32306.0   .           2.05(15)     .        .        .
  32315.7   .           2.25(15)     .        .        .
  32325.4   .           1.96(15)     .        .        .
  32335.1   .           2.32(16)     .        .        .
  32344.8   .           2.23(16)     .        .        .
  32354.5   .           2.32(16)     .        .        .
  32364.2   .           1.98(14)     .        .        .
  32373.9   .           2.03(14)     .        .        .
  32383.6   .           1.93(14)     .        .        .
  32393.3   .           1.78(13)     .        .        .
  32403.0   .           1.85(14)     .        .        .
  32412.7   .           1.91(14)     .        .        .
  32422.5   .           2.05(15)     .        .        .
  32432.2   .           1.83(14)     .        .        .
  32441.9   .           1.94(14)     .        .        .
  32451.7   .           2.21(15)     .        .        .
  32461.4   .           2.04(14)     .        .        .
  32471.1   .           2.15(15)     .        .        .
  32480.9   .           2.09(15)     .        .        .
  32490.6   .           1.75(13)     .        .        .
  32500.4   .           1.92(14)     .        .        .
  32510.1   .           1.78(13)     .        .        .
  32519.9   .           2.15(14)     .        .        .
  32529.6   .           1.96(13)     .        .        .
  32539.4   .           2.07(14)     .        .        .
  32549.1   .           2.21(14)     .        .        .
  32558.9   .           1.93(13)     .        .        .
  32568.7   .           2.28(15)     .        .        .
  32578.4   .           2.06(14)     .        .        .
  32588.2   .           2.34(14)     .        .        .
  32598.0   .           2.28(14)     .        .        .
  32607.8   .           2.21(15)     .        .        .
  32617.6   .           2.53(16)     .        .        .
  32627.3   .           2.19(14)     .        .        .
  32637.1   .           2.09(14)     .        .        .
  32646.9   .           2.26(15)     .        .        .
  32656.7   .           1.99(13)     .        .        .
  32666.5   .           2.11(13)     .        .        .
  32676.3   .           2.10(13)     .        .        .
  32686.1   .           2.09(13)     .        .        .
  32695.9   .           1.92(12)     .        .        .
  32705.7   .           1.91(13)     .        .        .
  32715.5   .           2.19(14)     .        .        .
  32725.4   .           1.97(13)     .        .        .
  32735.2   .           1.87(12)     .        .        .
  32745.0   .           2.09(13)     .        .        .
  32754.8   .           1.71(12)     .        .        .
  32764.7   .           1.92(12)     .        .        .
  32774.5   .           1.97(13)     .        .        .
  32784.3   .           2.12(14)     .        .        .
  32794.1   .           1.99(13)     .        .        .
  32804.0   .           1.97(12)     .        .        .
  32813.8   .           2.01(13)     .        .        .
  32823.7   .           2.13(13)     .        .        .
  32833.5   .           1.85(12)     .        .        .
  32843.4   .           2.00(13)     .        .        .
  32853.2   .           1.85(11)     .        .        .
  32863.1   .           1.89(12)     .        .        .
  32872.9   .           2.06(13)     .        .        .
  32882.8   .           2.12(13)     .        .        .
  32892.7   .           2.17(13)     .        .        .
  32902.5   .           2.05(12)     .        .        .
  32912.4   .           2.01(12)     .        .        .
  32922.3   .           2.17(14)     .        .        .
  32932.1   .           2.03(12)     .        .        .
  32942.0   .           2.11(13)     .        .        .
  32951.9   .           1.92(12)     .        .        .
  32961.8   .           2.09(12)     .        .        .
  32971.7   .           2.15(13)     .        .        .
  32981.6   .           1.94(12)     .        .        .
  32991.5   .           2.04(12)     .        .        .
  33001.4   .           2.25(13)     .        .        .
  33011.3   .           1.94(11)     .        .        .
  33021.2   .           1.93(11)     .        .        .
  33031.1   .           1.92(11)     .        .        .
  33041.0   .           1.92(12)     .        .        .
  33050.9   .           1.92(11)     .        .        .
  33060.8   .           2.15(12)     .        .        .
  33070.7   .           2.45(14)     .        .        .
  33080.7   .           2.21(12)     .        .        .
  33090.6   .           2.39(13)     .        .        .
  33100.5   .           2.36(13)     .        .        .
  33110.4   .           2.39(13)     .        .        .
  33120.4   .           2.70(14)     .        .        .
  33130.3   .           2.28(12)     .        .        .
  33140.2   .           2.10(11)     .        .        .
  33150.2   .           2.35(12)     .        .        .
  33160.1   .           2.25(12)     .        .        .
  33170.1   .           2.05(11)     .        .        .
  33180.0   .           2.22(12)     .        .        .
  33190.0   .           2.32(12)     .        .        .
  33199.9   .           2.14(11)     .        .        .
  33209.9   .           2.27(12)     .        .        .
  33219.9   .           2.06(11)     .        .        .
  33229.8   .           2.19(12)     .        .        .
  33239.8   .           2.09(12)     .        .        .
  33249.8   .           2.23(12)     .        .        .
  33259.8   .           2.10(12)     .        .        .
  33269.7   .           2.20(12)     .        .        .
  33279.7   .           2.14(12)     .        .        .
  33289.7   .           2.19(12)     .        .        .
  33299.7   .           2.08(12)     .        .        .
  33309.7   .           2.03(11)     .        .        .
  33319.7   .           1.90(11)     .        .        .
  33329.7   .           2.02(11)     .        .        .
  33339.7   .           2.14(12)     .        .        .
  33349.7   .           2.09(11)     .        .        .
  33359.7   .           2.34(12)     .        .        .
  33369.7   .           2.19(12)     .        .        .
  33379.7   .           2.05(11)     .        .        .
  33389.7   .           1.96(10)     .        .        .
  33399.7   .           2.04(11)     .        .        .
  33409.7   .           2.01(11)     .        .        .
  33419.8   .           2.18(11)     .        .        .
  33429.8   .           2.12(11)     .        .        .
  33439.8   .           2.13(12)     .        .        .
  33449.8   .           2.03(11)     .        .        .
  33459.9   .           2.11(12)     .        .        .
  33469.9   .           2.10(11)     .        .        .
  33480.0   .           2.11(12)     .        .        .
  33490.0   .           2.09(11)     .        .        .
  33500.0   .           2.11(11)     .        .        .
  33510.1   .           2.15(11)     .        .        .
  33520.2   .           2.36(13)     .        .        .
  33530.2   .           2.07(11)     .        .        .
  33540.3   .           1.99(11)     .        .        .
  33550.3   .           2.10(11)     .        .        .
  33560.4   .           2.25(11)     .        .        .
  33570.5   .           2.29(11)     .        .        .
  33580.5   .           2.21(11)     .        .        .
  33590.6   .           2.07(11)     .        .        .
  33600.7   .           2.07(10)     .        .        .
  33610.8   .           2.44(12)     .        .        .
  33620.8   .           2.35(12)     .        .        .
  33630.9   .           2.32(12)     .        .        .
  33641.0   .           2.06(11)     .        .        .
  33651.1   .           2.35(11)     .        .        .
  33661.2   .           2.28(11)     .        .        .
  33671.3   .           2.14(11)     .        .        .
  33681.4   .           2.26(11)     .        .        .
  33691.5   .           2.27(11)     .        .        .
  33701.6   .           2.25(11)     .        .        .
  33711.7   .           2.26(11)     .        .        .
  33721.8   .           2.15(11)     .        .        .
  33732.0   .           2.17(11)     .        .        .
  33742.1   .           2.25(12)     .        .        .
  33752.2   .           1.99(10)     .        .        .
  33762.3   .           2.33(12)     .        .        .
  33772.5   .           2.26(11)     .        .        .
  33782.6   .           1.91(10)     .        .        .
  33792.7   .           2.07(11)     .        .        .
  33802.9    0.69994    2.21(11)     79.8      1.972    1.980
  33813.0    0.70015    2.33(11)     81.4      1.974    1.981
  33823.1    0.70036    2.06(11)     90.2      1.976    1.983
  33833.3    0.70057    1.98(10)     96.1      1.978    1.985
  33843.4    0.70078    2.01(10)     94.8      1.980    1.988
  33853.6    0.70099    2.10(10)     91.1      1.981    1.991
  33863.8    0.70120    2.04(10)     95.6      1.983    1.995
  33873.9    0.70141    2.17(11)     88.5      1.985    1.998
  33884.1    0.70162    1.87(10)     109.7     1.987    2.001
  33894.2    0.70183    2.09(10)     91.5      1.989    2.003
  33904.4    0.70204    1.94(10)     101.3     1.991    2.004
  33914.6    0.70225    1.95(10)     101.0     1.992    2.005
  33924.8    0.70246    1.99(10)     91.9      1.994    2.005
  33934.9    0.70267    2.04(11)     89.6      1.996    2.005
  33945.1    0.70289    1.96(10)     106.0     1.998    2.006
  33955.3    0.70310    1.88(9)      117.8     2.000    2.006
  33965.5    0.70331    2.05(10)     104.3     2.001    2.007
  33975.7    0.70352    2.09(11)     90.5      2.003    2.007
  33985.9    0.70373    2.00(10)     99.3      2.005    2.008
  33996.1    0.70394    1.93(10)     109.4     2.007    2.010
  34006.3    0.70415    2.13(10)     96.9      2.009    2.011
  34016.5    0.70436    2.09(10)     97.2      2.010    2.012
  34026.7    0.70457    2.06(10)     101.1     2.012    2.014
  34036.9    0.70479    2.13(10)     94.6      2.014    2.015
  34047.1    0.70500    2.11(10)     100.4     2.016    2.017
  34057.3    0.70521    1.90(9)      111.2     2.017    2.018
  34067.5    0.70542    2.03(10)     97.8      2.019    2.020
  34077.7    0.70563    2.06(10)     97.2      2.021    2.022
  34088.0    0.70584    1.98(10)     107.4     2.023    2.024
  34098.2    0.70606    2.09(10)     97.1      2.024    2.025
  34108.4    0.70627    2.12(10)     96.2      2.026    2.027
  34118.7    0.70648    2.24(10)     93.5      2.028    2.029
  34128.9    0.70669    2.11(10)     97.8      2.030    2.030
  34139.1    0.70690    2.14(10)     98.6      2.031    2.032
  34149.4    0.70712    2.09(10)     95.8      2.033    2.034
  34159.6    0.70733    2.24(11)     89.3      2.035    2.036
  34169.9    0.70754    2.05(10)     96.3      2.037    2.038
  34180.1    0.70775    1.99(10)     104.0     2.038    2.040
  34190.4    0.70796    2.05(9)      112.3     2.040    2.043
  34200.6    0.70818    2.09(10)     102.0     2.042    2.046
  34210.9    0.70839    2.16(10)     94.8      2.043    2.050
  34221.1    0.70860    2.09(9)      113.4     2.045    2.054
  34231.4    0.70881    1.99(10)     105.3     2.047    2.059
  34241.7    0.70903    2.23(10)     93.6      2.048    2.063
  34252.0    0.70924    2.03(10)     104.7     2.050    2.067
  34262.2    0.70945    2.08(9)      114.0     2.052    2.069
  34272.5    0.70967    2.13(10)     105.0     2.054    2.070
  34282.8    0.70988    2.18(10)     105.6     2.055    2.069
  34293.1    0.71009    2.13(10)     106.3     2.057    2.069
  34303.4    0.71030    2.20(10)     95.0      2.059    2.068
  34313.7    0.71052    2.07(10)     107.6     2.060    2.067
  34323.9    0.71073    2.09(9)      110.9     2.062    2.067
  34334.2    0.71094    2.29(10)     98.3      2.064    2.067
  34344.5    0.71116    2.10(10)     106.4     2.065    2.068
  34354.8    0.71137    2.07(10)     110.1     2.067    2.069
  34365.2    0.71158    2.16(10)     107.2     2.069    2.070
  34375.5    0.71180    2.23(10)     100.2     2.070    2.072
  34385.8    0.71201    2.12(10)     102.6     2.072    2.074
  34396.1    0.71223    2.23(10)     98.8      2.074    2.076
  34406.4    0.71244    2.21(10)     105.5     2.075    2.079
  34416.7    0.71265    2.15(10)     110.8     2.077    2.081
  34427.1    0.71287    2.24(10)     100.1     2.078    2.084
  34437.4    0.71308    2.17(10)     99.9      2.080    2.088
  34447.7    0.71329    2.32(11)     90.4      2.082    2.091
  34458.1    0.71351    2.27(10)     96.2      2.083    2.095
  34468.4    0.71372    2.12(9)      111.0     2.085    2.100
  34478.7    0.71394    1.98(9)      116.4     2.087    2.103
  34489.1    0.71415    2.19(10)     102.0     2.088    2.106
  34499.4    0.71437    2.14(10)     108.8     2.090    2.108
  34509.8    0.71458    2.21(10)     101.4     2.091    2.109
  34520.1    0.71479    2.33(10)     100.8     2.093    2.108
  34530.5    0.71501    2.19(10)     105.6     2.095    2.108
  34540.8    0.71522    2.16(9)      113.1     2.096    2.107
  34551.2    0.71544    2.24(9)      113.9     2.098    2.106
  34561.6    0.71565    2.14(9)      113.9     2.099    2.106
  34571.9    0.71587    2.15(9)      113.0     2.101    2.106
  34582.3    0.71608    2.16(9)      112.0     2.103    2.107
  34592.7    0.71630    2.19(10)     106.0     2.104    2.109
  34603.1    0.71651    2.23(10)     104.5     2.106    2.112
  34613.4    0.71673    2.29(10)     101.8     2.107    2.115
  34623.8    0.71694    2.17(10)     107.3     2.109    2.120
  34634.2    0.71716    2.19(10)     110.0     2.110    2.127
  34644.6    0.71737    2.07(9)      116.9     2.112    2.135
  34655.0    0.71759    2.14(9)      119.8     2.114    2.146
  34665.4    0.71780    2.05(9)      121.6     2.115    2.159
  34675.8    0.71802    2.34(10)     102.2     2.117    2.174
  34686.2    0.71823    2.35(10)     95.4      2.118    2.193
  34696.6    0.71845    2.20(9)      115.2     2.120    2.213
  34707.0    0.71867    2.42(10)     100.3     2.121    2.234
  34717.4    0.71888    2.25(10)     104.1     2.123    2.252
  34727.8    0.71910    2.29(10)     101.8     2.124    2.264
  34738.3    0.71931    2.27(10)     107.0     2.126    2.269
  34748.7    0.71953    2.39(10)     99.1      2.127    2.265
  34759.1    0.71974    2.13(9)      119.5     2.129    2.254
  34769.5    0.71996    2.14(9)      122.4     2.131    2.238
  34780.0    0.72018    2.37(10)     98.2      2.132    2.221
  34790.4    0.72039    2.37(10)     105.3     2.134    2.205
  34800.8    0.72061    2.20(9)      116.8     2.135    2.191
  34811.3    0.72082    2.05(9)      132.3     2.137    2.180
  34821.7    0.72104    2.25(9)      113.5     2.138    2.172
  34832.2    0.72126    2.26(9)      114.0     2.140    2.165
  34842.6    0.72147    2.18(9)      117.5     2.141    2.161
  34853.1    0.72169    2.17(10)     107.6     2.143    2.157
  34863.5    0.72191    2.24(9)      110.8     2.144    2.155
  34874.0    0.72212    2.28(9)      111.7     2.146    2.154
  34884.4    0.72234    2.10(9)      122.5     2.147    2.154
  34894.9    0.72256    2.22(9)      116.6     2.149    2.154
  34905.4    0.72277    2.08(9)      128.3     2.150    2.155
  34915.8    0.72299    2.24(9)      112.0     2.152    2.156
  34926.3    0.72321    2.11(9)      124.2     2.153    2.157
  34936.8    0.72342    2.24(9)      124.1     2.154    2.158
  34947.3    0.72364    2.23(9)      123.3     2.156    2.160
  34957.8    0.72386    2.23(9)      112.6     2.157    2.161
  34968.2    0.72408    2.39(10)     100.7     2.159    2.162
  34978.7    0.72429    2.25(9)      118.5     2.160    2.164
  34989.2    0.72451    2.30(10)     109.2     2.162    2.166
  34999.7    0.72473    2.21(9)      114.1     2.163    2.167
  35010.2    0.72495    2.22(9)      115.6     2.165    2.169
  35020.7    0.72516    2.20(9)      131.0     2.166    2.171
  35031.2    0.72538    2.34(9)      117.2     2.168    2.173
  35041.7    0.72560    2.17(9)      129.7     2.169    2.175
  35052.3    0.72582    2.30(9)      117.4     2.170    2.177
  35062.8    0.72603    2.14(9)      134.8     2.172    2.179
  35073.3    0.72625    2.09(9)      132.4     2.173    2.182
  35084.     0.72647    2.16(9)      126.8     2.175    2.184
  35094.     0.72669    2.10(9)      131.3     2.176    2.186
  35105.     0.72691    2.06(9)      136.4     2.178    2.188
  35115.     0.72712    2.16(9)      126.2     2.179    2.190
  35126.     0.72734    2.05(8)      140.5     2.180    2.192
  35136.     0.72756    2.23(9)      119.9     2.182    2.193
  35147.     0.72778    2.27(9)      115.4     2.183    2.195
  35158.     0.72800    2.12(9)      131.3     2.185    2.197
  35168.     0.72821    2.15(9)      129.2     2.186    2.200
  35179.     0.72843    2.24(9)      128.7     2.188    2.203
  35189.     0.72865    2.26(9)      119.2     2.189    2.208
  35200.     0.72887    2.25(9)      124.4     2.190    2.214
  35210.     0.72909    2.16(8)      141.0     2.192    2.221
  35221.     0.72931    2.21(9)      127.8     2.193    2.232
  35231.     0.72953    2.36(9)      117.1     2.194    2.249
  35242.     0.72975    2.33(9)      124.1     2.196    2.276
  35253.     0.72996    2.36(9)      126.2     2.197    2.321
  35263.     0.73018    2.17(9)      129.6     2.199    2.392
  35274.     0.73040    2.44(9)      118.7     2.200    2.493
  35284.     0.73062    2.45(9)      111.2     2.201    2.623
  35295.     0.73084    2.76(10)     103.0     2.203    2.769
  35306.     0.73106    2.92(10)     103.5     2.204    2.909
  35316.     0.73128    3.12(10)     92.3      2.205    3.009
  35327.     0.73150    2.79(10)     100.1     2.207    3.046
  35337.     0.73172    2.72(10)     105.5     2.208    3.012
  35348.     0.73194    2.67(10)     106.2     2.210    2.923
  35359.     0.73216    2.60(9)      111.4     2.211    2.805
  35369.     0.73238    2.70(10)     104.1     2.212    2.682
  35380.     0.73260    2.65(10)     108.2     2.214    2.570
  35390.     0.73282    2.52(9)      116.5     2.215    2.478
  35401.     0.73304    2.45(9)      123.4     2.216    2.407
  35412.     0.73326    2.37(9)      122.9     2.218    2.355
  35422.     0.73348    2.47(9)      113.8     2.219    2.319
  35433.     0.73370    2.33(9)      127.7     2.220    2.293
  35443.     0.73392    2.40(9)      116.8     2.222    2.275
  35454.     0.73414    2.28(9)      127.9     2.223    2.264
  35465.     0.73436    2.23(9)      124.8     2.224    2.255
  35475.     0.73458    2.19(9)      126.4     2.226    2.250
  35486.     0.73480    2.23(9)      131.2     2.227    2.246
  35497.     0.73502    2.17(8)      142.6     2.228    2.244
  35507.     0.73524    2.28(9)      135.8     2.229    2.243
  35518.     0.73546    2.18(8)      138.5     2.231    2.242
  35529.     0.73568    2.10(8)      143.7     2.232    2.242
  35539.     0.73590    2.15(9)      138.1     2.233    2.243
  35550.     0.73612    2.19(9)      134.2     2.235    2.244
  35561.     0.73634    2.18(8)      144.5     2.236    2.246
  35571.     0.73656    2.19(9)      137.5     2.237    2.248
  35582.     0.73679    2.31(9)      133.5     2.239    2.251
  35593.     0.73701    2.37(9)      127.3     2.240    2.254
  35603.     0.73723    2.29(9)      129.3     2.241    2.256
  35614.     0.73745    2.15(8)      148.6     2.242    2.258
  35625.     0.73767    2.21(8)      142.0     2.244    2.260
  35635.     0.73789    2.28(9)      138.2     2.245    2.260
  35646.     0.73811    2.26(9)      137.4     2.246    2.261
  35657.     0.73833    2.24(8)      143.8     2.248    2.261
  35667.     0.73856    2.38(9)      128.6     2.249    2.261
  35678.     0.73878    2.09(8)      151.5     2.250    2.262
  35689.     0.73900    2.33(9)      131.2     2.251    2.264
  35700.     0.73922    2.15(8)      149.5     2.253    2.266
  35710.     0.73944    2.16(8)      145.3     2.254    2.267
  35721.     0.73966    2.26(8)      140.7     2.255    2.269
  35732.     0.73989    2.16(8)      150.5     2.256    2.270
  35742.     0.74011    2.19(8)      147.9     2.258    2.270
  35753.     0.74033    2.18(8)      143.8     2.259    2.271
  35764.     0.74055    2.20(8)      145.3     2.260    2.273
  35775.     0.74078    2.24(8)      139.3     2.261    2.276
  35785.     0.74100    2.05(8)      165.4     2.263    2.280
  35796.     0.74122    2.22(8)      149.4     2.264    2.285
  35807.     0.74144    2.27(8)      143.1     2.265    2.291
  35818.     0.74166    2.25(8)      142.5     2.266    2.296
  35828.     0.74189    2.25(8)      143.4     2.267    2.299
  35839.     0.74211    2.28(9)      135.6     2.269    2.299
  35850.     0.74233    2.26(8)      140.3     2.270    2.298
  35861.     0.74256    2.25(8)      146.0     2.271    2.295
  35871.     0.74278    2.17(8)      150.4     2.272    2.292
  35882.     0.74300    2.32(9)      132.1     2.274    2.289
  35893.     0.74322    2.31(8)      150.8     2.275    2.286
  35904.     0.74345    2.30(8)      142.3     2.276    2.285
  35914.     0.74367    2.44(8)      138.7     2.277    2.285
  35925.     0.74389    2.27(8)      143.1     2.278    2.285
  35936.     0.74412    2.29(8)      145.3     2.280    2.287
  35947.     0.74434    2.40(9)      130.0     2.281    2.290
  35957.     0.74456    2.28(8)      146.6     2.282    2.292
  35968.     0.74479    2.25(8)      146.6     2.283    2.295
  35979.     0.74501    2.21(8)      152.6     2.284    2.297
  35990.     0.74523    2.31(8)      139.1     2.286    2.299
  36001.     0.74546    2.21(8)      151.0     2.287    2.300
  36011.     0.74568    2.32(8)      146.8     2.288    2.300
  36022.     0.74590    2.26(8)      153.1     2.289    2.300
  36033.     0.74613    2.27(8)      148.0     2.290    2.299
  36044.     0.74635    2.20(8)      159.7     2.291    2.299
  36055.     0.74658    2.26(8)      151.5     2.293    2.299
  36065.     0.74680    2.15(8)      165.7     2.294    2.299
  36076.     0.74702    2.16(8)      163.6     2.295    2.299
  36087.     0.74725    2.27(8)      149.0     2.296    2.299
  36098.     0.74747    2.33(8)      142.9     2.297    2.300
  36109.     0.74770    2.32(8)      146.2     2.298    2.300
  36120.     0.74792    2.27(8)      147.5     2.300    2.301
  36130.     0.74815    2.31(8)      150.1     2.301    2.302
  36141.     0.74837    2.25(8)      147.6     2.302    2.303
  36152.     0.74859    2.37(8)      143.8     2.303    2.304
  36163.     0.74882    2.45(8)      138.5     2.304    2.305
  36174.     0.74904    2.36(9)      134.0     2.305    2.306
  36185.     0.74927    2.34(8)      151.9     2.306    2.308
  36196.     0.74949    2.27(8)      155.1     2.308    2.309
  36206.     0.74972    2.39(8)      148.0     2.309    2.312
  36217.     0.74994    2.46(8)      141.6     2.310    2.314
  36228.     0.75017    2.24(8)      160.3     2.311    2.318
  36239.     0.75039    2.24(8)      164.0     2.312    2.322
  36250.     0.75062    2.26(8)      154.2     2.313    2.327
  36261.     0.75084    2.45(8)      140.4     2.314    2.332
  36272.     0.75107    2.36(8)      144.7     2.315    2.337
  36282.     0.75129    2.43(9)      137.7     2.316    2.342
  36293.     0.75152    2.33(8)      143.6     2.318    2.346
  36304.     0.75175    2.41(8)      147.6     2.319    2.349
  36315.     0.75197    2.29(8)      163.9     2.320    2.352
  36326.     0.75220    2.27(8)      162.3     2.321    2.353
  36337.     0.75242    2.42(8)      143.8     2.322    2.353
  36348.     0.75265    2.27(8)      152.4     2.323    2.352
  36359.     0.75287    2.38(8)      147.6     2.324    2.350
  36370.     0.75310    2.32(8)      158.0     2.325    2.348
  36381.     0.75333    2.43(8)      146.1     2.326    2.346
  36391.     0.75355    2.22(8)      164.2     2.327    2.345
  36402.     0.75378    2.23(8)      167.4     2.329    2.344
  36413.     0.75400    2.35(8)      145.4     2.330    2.343
  36424.     0.75423    2.24(8)      165.0     2.331    2.344
  36435.     0.75446    2.34(8)      155.9     2.332    2.345
  36446.     0.75468    2.23(8)      172.6     2.333    2.347
  36457.     0.75491    2.33(8)      156.3     2.334    2.350
  36468.     0.75514    2.32(8)      164.5     2.335    2.354
  36479.     0.75536    2.41(8)      153.3     2.336    2.358
  36490.     0.75559    2.35(8)      153.0     2.337    2.362
  36501.     0.75582    2.23(8)      169.8     2.338    2.366
  36512.     0.75604    2.39(8)      150.6     2.339    2.368
  36523.     0.75627    2.45(8)      146.4     2.340    2.369
  36534.     0.75650    2.46(8)      155.5     2.341    2.369
  36545.     0.75672    2.30(8)      164.2     2.342    2.368
  36556.     0.75695    2.44(8)      150.2     2.344    2.368
  36567.     0.75718    2.46(8)      156.6     2.345    2.369
  36578.     0.75741    2.34(8)      155.1     2.346    2.371
  36588.     0.75763    2.37(8)      153.1     2.347    2.374
  36599.     0.75786    2.37(8)      157.2     2.348    2.377
  36610.     0.75809    2.27(8)      164.5     2.349    2.379
  36621.     0.75831    2.26(8)      168.9     2.350    2.381
  36632.     0.75854    2.37(8)      154.5     2.351    2.382
  36643.     0.75877    2.20(7)      179.7     2.352    2.383
  36654.     0.75900    2.34(8)      164.0     2.353    2.384
  36665.     0.75923    2.38(8)      167.0     2.354    2.384
  36676.     0.75945    2.29(8)      167.6     2.355    2.385
  36687.     0.75968    2.30(8)      167.9     2.356    2.384
  36698.     0.75991    2.44(8)      156.4     2.357    2.383
  36709.     0.76014    2.32(8)      173.6     2.358    2.381
  36720.     0.76037    2.43(8)      166.1     2.359    2.378
  36731.     0.76059    2.46(8)      156.8     2.360    2.376
  36742.     0.76082    2.38(8)      158.8     2.361    2.373
  36753.     0.76105    2.24(8)      172.4     2.362    2.372
  36765.     0.76128    2.45(8)      152.7     2.363    2.371
  36776.     0.76151    2.37(8)      163.5     2.364    2.370
  36787.     0.76174    2.45(8)      155.2     2.365    2.370
  36798.     0.76196    2.25(8)      177.2     2.366    2.370
  36809.     0.76219    2.21(7)      184.3     2.367    2.371
  36820.     0.76242    2.34(8)      168.9     2.368    2.372
  36831.     0.76265    2.36(8)      167.0     2.369    2.372
  36842.     0.76288    2.30(8)      177.6     2.370    2.374
  36853.     0.76311    2.42(8)      161.4     2.371    2.375
  36864.     0.76334    2.38(8)      160.7     2.372    2.377
  36875.     0.76357    2.37(8)      170.2     2.373    2.379
  36886.     0.76379    2.44(8)      161.9     2.374    2.382
  36897.     0.76402    2.37(8)      163.4     2.375    2.385
  36908.     0.76425    2.30(8)      174.0     2.376    2.390
  36919.     0.76448    2.26(7)      179.6     2.377    2.395
  36930.     0.76471    2.37(8)      167.3     2.378    2.399
  36941.     0.76494    2.40(8)      162.9     2.379    2.402
  36952.     0.76517    2.43(8)      164.2     2.380    2.404
  36964.     0.76540    2.46(8)      163.8     2.381    2.404
  36975.     0.76563    2.25(7)      179.8     2.382    2.403
  36986.     0.76586    2.31(8)      172.4     2.383    2.401
  36997.     0.76609    2.27(8)      176.2     2.384    2.399
  37008.     0.76632    2.43(8)      166.4     2.385    2.398
  37019.     0.76655    2.40(8)      168.3     2.386    2.397
  37030.     0.76678    2.43(8)      168.2     2.387    2.397
  37041.     0.76701    2.44(8)      162.4     2.387    2.397
  37052.     0.76724    2.41(8)      166.0     2.388    2.398
  37063.     0.76747    2.25(7)      187.3     2.389    2.399
  37075.     0.76770    2.45(8)      170.4     2.390    2.400
  37086.     0.76793    2.45(8)      159.5     2.391    2.402
  37097.     0.76816    2.26(7)      188.3     2.392    2.404
  37108.     0.76839    2.48(8)      167.9     2.393    2.406
  37119.     0.76862    2.35(8)      175.7     2.394    2.408
  37130.     0.76885    2.27(8)      176.4     2.395    2.411
  37141.     0.76908    2.29(7)      180.7     2.396    2.414
  37153.     0.76931    2.36(8)      172.9     2.397    2.417
  37164.     0.76955    2.40(8)      174.9     2.398    2.422
  37175.     0.76978    2.51(8)      156.6     2.399    2.428
  37186.     0.77001    2.44(8)      166.6     2.400    2.436
  37197.     0.77024    2.41(8)      174.0     2.401    2.451
  37208.     0.77047    2.48(8)      161.7     2.401    2.475
  37219.     0.77070    2.48(8)      171.9     2.402    2.516
  37231.     0.77093    2.57(8)      167.4     2.403    2.583
  37242.     0.77116    2.71(8)      155.5     2.404    2.686
  37253.     0.77139    2.84(8)      147.4     2.405    2.830
  37264.     0.77163    2.85(8)      151.5     2.406    3.012
  37275.     0.77186    3.18(9)      129.8     2.407    3.213
  37286.     0.77209    3.40(9)      122.0     2.408    3.399
  37298.     0.77232    3.59(9)      118.3     2.409    3.530
  37309.     0.77255    3.41(9)      128.2     2.410    3.574
  37320.     0.77278    3.14(8)      144.0     2.410    3.525
  37331.     0.77302    3.11(8)      140.1     2.411    3.404
  37342.     0.77325    3.12(9)      137.9     2.412    3.245
  37354.     0.77348    2.96(8)      143.8     2.413    3.079
  37365.     0.77371    2.79(8)      152.6     2.414    2.927
  37376.     0.77394    2.83(8)      149.6     2.415    2.801
  37387.     0.77418    2.81(8)      159.3     2.416    2.703
  37398.     0.77441    2.62(8)      164.5     2.417    2.629
  37410.     0.77464    2.61(8)      164.3     2.418    2.575
  37421.     0.77487    2.59(8)      164.5     2.418    2.535
  37432.     0.77511    2.51(8)      173.6     2.419    2.506
  37443.     0.77534    2.45(8)      171.5     2.420    2.486
  37455.     0.77557    2.42(7)      185.3     2.421    2.471
  37466.     0.77580    2.64(8)      165.7     2.422    2.461
  37477.     0.77604    2.48(8)      174.1     2.423    2.454
  37488.     0.77627    2.43(7)      179.0     2.424    2.449
  37500.     0.77650    2.50(8)      169.9     2.425    2.445
  37511.     0.77674    2.55(8)      168.5     2.425    2.443
  37522.     0.77697    2.35(7)      193.7     2.426    2.442
  37533.     0.77720    2.46(8)      175.8     2.427    2.441
  37545.     0.77744    2.38(7)      190.4     2.428    2.441
  37556.     0.77767    2.39(7)      192.1     2.429    2.441
  37567.     0.77790    2.39(7)      193.1     2.430    2.442
  37578.     0.77814    2.43(8)      176.8     2.431    2.444
  37590.     0.77837    2.45(8)      175.6     2.431    2.445
  37601.     0.77860    2.43(7)      186.9     2.432    2.447
  37612.     0.77884    2.37(7)      187.8     2.433    2.448
  37624.     0.77907    2.31(7)      203.5     2.434    2.448
  37635.     0.77930    2.48(8)      175.2     2.435    2.448
  37646.     0.77954    2.47(8)      177.3     2.436    2.448
  37657.     0.77977    2.44(7)      184.0     2.436    2.447
  37669.     0.78001    2.41(7)      187.3     2.437    2.447
  37680.     0.78024    2.45(7)      182.0     2.438    2.446
  37691.     0.78047    2.31(7)      194.1     2.439    2.447
  37703.     0.78071    2.45(7)      185.5     2.440    2.448
  37714.     0.78094    2.36(7)      191.7     2.441    2.449
  37725.     0.78118    2.47(7)      180.4     2.441    2.450
  37737.     0.78141    2.50(8)      173.6     2.442    2.453
  37748.     0.78164    2.53(8)      175.8     2.443    2.455
  37759.     0.78188    2.46(7)      182.8     2.444    2.457
  37771.     0.78211    2.37(7)      202.9     2.445    2.458
  37782.     0.78235    2.48(7)      187.7     2.445    2.459
  37793.     0.78258    2.25(7)      216.3     2.446    2.460
  37805.     0.78282    2.48(8)      177.1     2.447    2.460
  37816.     0.78305    2.36(7)      199.1     2.448    2.460
  37827.     0.78329    2.55(7)      187.1     2.449    2.460
  37839.     0.78352    2.45(7)      188.0     2.449    2.460
  37850.     0.78376    2.43(7)      199.5     2.450    2.460
  37861.     0.78399    2.42(7)      195.2     2.451    2.461
  37873.     0.78423    2.48(7)      195.2     2.452    2.462
  37884.     0.78446    2.43(7)      193.8     2.453    2.464
  37895.     0.78470    2.42(7)      195.4     2.453    2.466
  37907.     0.78493    2.40(7)      197.5     2.454    2.468
  37918.     0.78517    2.50(7)      186.2     2.455    2.472
  37929.     0.78541    2.52(7)      182.7     2.456    2.478
  37941.     0.78564    2.35(7)      206.7     2.457    2.489
  37952.     0.78588    2.53(7)      191.3     2.457    2.508
  37964.     0.78611    2.52(7)      187.0     2.458    2.540
  37975.     0.78635    2.62(8)      176.9     2.459    2.590
  37986.     0.78659    2.67(8)      171.8     2.460    2.661
  37998.     0.78682    2.70(8)      177.0     2.461    2.752
  38009.     0.78706    2.82(8)      171.1     2.461    2.858
  38021.     0.78729    2.90(8)      162.5     2.462    2.961
  38032.     0.78753    2.87(8)      172.8     2.463    3.042
  38043.     0.78777    3.14(8)      151.7     2.464    3.081
  38055.     0.78800    3.07(8)      153.6     2.464    3.070
  38066.     0.78824    2.87(8)      166.7     2.465    3.016
  38078.     0.78848    2.87(8)      163.2     2.466    2.935
  38089.     0.78871    2.80(8)      166.9     2.467    2.844
  38101.     0.78895    2.84(8)      169.5     2.467    2.759
  38112.     0.78919    2.73(7)      178.6     2.468    2.686
  38123.     0.78942    2.74(8)      170.4     2.469    2.630
  38135.     0.78966    2.58(7)      185.6     2.470    2.586
  38146.     0.78990    2.46(7)      208.5     2.470    2.556
  38158.     0.79013    2.51(7)      199.8     2.471    2.534
  38169.     0.79037    2.53(7)      199.1     2.472    2.519
  38181.     0.79061    2.40(7)      208.5     2.473    2.508
  38192.     0.79084    2.47(7)      197.0     2.473    2.501
  38204.     0.79108    2.48(7)      197.3     2.474    2.496
  38215.     0.79132    2.39(7)      211.7     2.475    2.493
  38226.     0.79156    2.47(7)      198.8     2.476    2.491
  38238.     0.79179    2.46(7)      203.6     2.476    2.490
  38249.     0.79203    2.48(7)      204.0     2.477    2.490
  38261.     0.79227    2.38(7)      217.9     2.478    2.490
  38272.     0.79251    2.43(7)      202.2     2.479    2.491
  38284.     0.79274    2.43(7)      210.4     2.479    2.493
  38295.     0.79298    2.51(7)      197.7     2.480    2.495
  38307.     0.79322    2.56(7)      193.5     2.481    2.497
  38318.     0.79346    2.50(7)      198.3     2.482    2.498
  38330.     0.79370    2.42(7)      205.7     2.482    2.499
  38341.     0.79393    2.46(7)      205.0     2.483    2.500
  38353.     0.79417    2.44(7)      203.0     2.484    2.500
  38364.     0.79441    2.44(7)      210.7     2.484    2.499
  38376.     0.79465    2.58(7)      192.4     2.485    2.499
  38387.     0.79489    2.47(7)      208.8     2.486    2.499
  38399.     0.79513    2.40(7)      221.4     2.487    2.500
  38410.     0.79537    2.44(7)      211.5     2.487    2.502
  38422.     0.79560    2.53(7)      196.9     2.488    2.503
  38433.     0.79584    2.50(7)      204.6     2.489    2.504
  38445.     0.79608    2.44(7)      208.9     2.489    2.505
  38456.     0.79632    2.51(7)      197.0     2.490    2.505
  38468.     0.79656    2.55(7)      189.0     2.491    2.505
  38480.     0.79680    2.50(7)      205.7     2.492    2.505
  38491.     0.79704    2.50(7)      204.3     2.492    2.505
  38503.     0.79728    2.57(7)      193.4     2.493    2.505
  38514.     0.79752    2.43(7)      213.1     2.494    2.506
  38526.     0.79776    2.44(7)      216.8     2.494    2.506
  38537.     0.79799    2.60(7)      187.7     2.495    2.507
  38549.     0.79823    2.43(7)      219.2     2.496    2.508
  38560.     0.79847    2.57(7)      190.7     2.496    2.510
  38572.     0.79871    2.49(7)      198.0     2.497    2.511
  38584.     0.79895    2.48(7)      212.5     2.498    2.513
  38595.     0.79919    2.45(7)      209.1     2.499    2.515
  38607.     0.79943    2.60(7)      194.3     2.499    2.517
  38618.     0.79967    2.61(7)      191.2     2.500    2.519
  38630.     0.79991    2.58(7)      189.8     2.501    2.522
  38641.     0.80015    2.64(7)      187.5     2.501    2.525
  38653.     0.80039    2.50(7)      201.3     2.502    2.528
  38665.     0.80063    2.48(7)      204.8     2.503    2.532
  38676.     0.80087    2.46(7)      209.3     2.503    2.537
  38688.     0.80111    2.43(7)      221.7     2.504    2.544
  38699.     0.80135    2.48(7)      212.5     2.505    2.554
  38711.     0.80159    2.59(7)      203.1     2.505    2.570
  38723.     0.80183    2.52(7)      212.0     2.506    2.597
  38734.     0.80207    2.58(7)      205.2     2.507    2.647
  38746.     0.80232    2.68(7)      199.6     2.507    2.735
  38758.     0.80256    2.85(7)      181.3     2.508    2.879
  38769.     0.80280    2.94(8)      170.8     2.509    3.095
  38781.     0.80304    3.16(8)      170.1     2.509    3.385
  38792.     0.80328    3.51(8)      154.3     2.510    3.733
  38804.     0.80352    3.99(9)      132.9     2.511    4.090
  38816.     0.80376    4.18(9)      126.9     2.511    4.387
  38827.     0.80400    4.21(9)      124.6     2.512    4.553
  38839.     0.80424    4.01(9)      133.0     2.513    4.552
  38851.     0.80448    3.86(8)      141.4     2.513    4.398
  38862.     0.80473    3.71(8)      141.8     2.514    4.142
  38874.     0.80497    3.66(9)      137.5     2.515    3.842
  38886.     0.80521    3.32(8)      163.9     2.515    3.550
  38897.     0.80545    3.25(8)      164.4     2.516    3.294
  38909.     0.80569    3.11(8)      175.8     2.516    3.089
  38921.     0.80593    2.93(7)      189.1     2.517    2.933
  38932.     0.80618    2.83(7)      190.9     2.518    2.819
  38944.     0.80642    2.69(7)      199.5     2.518    2.737
  38956.     0.80666    2.74(7)      191.7     2.519    2.680
  38967.     0.80690    2.66(7)      199.2     2.520    2.640
  38979.     0.80714    2.70(7)      202.9     2.520    2.611
  38991.     0.80739    2.74(7)      186.2     2.521    2.592
  39002.     0.80763    2.57(7)      215.2     2.522    2.578
  39014.     0.80787    2.45(7)      221.8     2.522    2.569
  39026.     0.80811    2.64(7)      199.4     2.523    2.563
  39038.     0.80836    2.57(7)      207.7     2.524    2.560
  39049.     0.80860    2.61(7)      207.3     2.524    2.560
  39061.     0.80884    2.63(7)      210.0     2.525    2.561
  39073.     0.80908    2.62(7)      207.2     2.525    2.564
  39084.     0.80933    2.61(7)      210.5     2.526    2.568
  39096.     0.80957    2.54(7)      214.6     2.527    2.571
  39108.     0.80981    2.51(7)      212.0     2.527    2.572
  39120.     0.81006    2.66(7)      197.1     2.528    2.572
  39131.     0.81030    2.49(7)      218.3     2.528    2.570
  39143.     0.81054    2.51(7)      215.1     2.529    2.567
  39155.     0.81078    2.57(7)      210.2     2.530    2.565
  39167.     0.81103    2.60(7)      207.7     2.530    2.564
  39178.     0.81127    2.45(7)      235.0     2.531    2.565
  39190.     0.81151    2.60(7)      209.1     2.532    2.567
  39202.     0.81176    2.57(7)      225.3     2.532    2.571
  39214.     0.81200    2.53(7)      221.3     2.533    2.576
  39225.     0.81225    2.59(7)      209.2     2.533    2.579
  39237.     0.81249    2.55(7)      216.1     2.534    2.581
  39249.     0.81273    2.66(7)      209.2     2.535    2.580
  39261.     0.81298    2.62(7)      206.0     2.535    2.579
  39272.     0.81322    2.55(7)      224.2     2.536    2.578
  39284.     0.81346    2.62(7)      212.7     2.536    2.577
  39296.     0.81371    2.57(7)      223.8     2.537    2.577
  39308.     0.81395    2.59(7)      215.2     2.538    2.576
  39320.     0.81420    2.74(7)      197.9     2.538    2.574
  39331.     0.81444    2.52(7)      230.9     2.539    2.572
  39343.     0.81469    2.68(7)      209.8     2.539    2.568
  39355.     0.81493    2.59(7)      220.2     2.540    2.564
  39367.     0.81517    2.52(7)      225.2     2.541    2.560
  39379.     0.81542    2.58(7)      218.2     2.541    2.557
  39390.     0.81566    2.66(7)      213.0     2.542    2.555
  39402.     0.81591    2.55(7)      224.0     2.542    2.554
  39414.     0.81615    2.47(7)      232.0     2.543    2.554
  39426.     0.81640    2.64(7)      219.0     2.543    2.555
  39438.     0.81664    2.50(7)      230.6     2.544    2.557
  39450.     0.81689    2.51(7)      223.5     2.545    2.558
  39461.     0.81713    2.63(7)      207.1     2.545    2.560
  39473.     0.81738    2.41(6)      254.8     2.546    2.560
  39485.     0.81762    2.54(7)      232.3     2.546    2.561
  39497.     0.81787    2.54(7)      221.1     2.547    2.561
  39509.     0.81811    2.51(7)      233.4     2.548    2.563
  39521.     0.81836    2.53(7)      223.6     2.548    2.564
  39532.     0.81861    2.54(7)      227.4     2.549    2.568
  39544.     0.81885    2.70(7)      211.8     2.549    2.573
  39556.     0.81910    2.62(7)      217.8     2.550    2.578
  39568.     0.81934    2.52(7)      222.8     2.550    2.581
  39580.     0.81959    2.61(7)      217.3     2.551    2.583
  39592.     0.81983    2.54(7)      231.9     2.552    2.583
  39604.     0.82008    2.55(7)      234.4     2.552    2.580
  39616.     0.82033    2.64(7)      220.8     2.553    2.576
  39627.     0.82057    2.50(7)      232.0     2.553    2.572
  39639.     0.82082    2.48(6)      238.3     2.554    2.568
  39651.     0.82107    2.51(7)      223.8     2.554    2.564
  39663.     0.82131    2.54(7)      233.8     2.555    2.562
  39675.     0.82156    2.63(7)      215.0     2.555    2.561
  39687.     0.82180    2.53(7)      226.8     2.556    2.560
  39699.     0.82205    2.67(7)      213.2     2.557    2.559
  39711.     0.82230    2.63(7)      222.3     2.557    2.559
  39723.     0.82254    2.56(7)      228.7     2.558    2.559
  39735.     0.82279    2.61(7)      228.2     2.558    2.559
  39746.     0.82304    2.51(6)      246.0     2.559    2.560
  39758.     0.82329    2.50(6)      240.5     2.559    2.560
  39770.     0.82353    2.50(6)      241.5     2.560    2.560
  39782.     0.82378    2.58(7)      226.5     2.560    2.561
  39794.     0.82403    2.61(7)      224.4     2.561    2.562
  39806.     0.82427    2.54(6)      239.5     2.562    2.562
  39818.     0.82452    2.58(7)      235.6     2.562    2.563
  39830.     0.82477    2.68(7)      228.7     2.563    2.563
  39842.     0.82502    2.72(7)      228.7     2.563    2.564
  39854.     0.82526    2.59(7)      236.0     2.564    2.565
  39866.     0.82551    2.75(7)      221.9     2.564    2.565
  39878.     0.82576    2.75(7)      220.4     2.565    2.566
  39890.     0.82601    2.86(7)      213.1     2.565    2.566
  39902.     0.82625    2.87(7)      211.1     2.566    2.567
  39914.     0.82650    2.78(7)      214.9     2.566    2.568
  39926.     0.82675    2.79(7)      216.1     2.567    2.568
  39938.     0.82700    2.73(7)      215.7     2.567    2.569
  39950.     0.82725    2.85(7)      205.3     2.568    2.570
  39962.     0.82750    2.77(7)      206.3     2.568    2.570
  39974.     0.82774    2.76(8)      169.1     2.569    2.571
  39986.     0.82799    2.56(7)      182.4     2.570    2.573
  39998.     0.82824    2.65(8)      168.8     2.570    2.575
  40010.     0.82849    2.68(8)      160.9     2.571    2.578
  40022.     0.82874    2.62(8)      171.5     2.571    2.583
  40034.     0.82899    2.62(8)      163.5     2.572    2.591
  40046.     0.82923    2.67(8)      157.9     2.572    2.601
  40058.     0.82948    2.58(8)      169.8     2.573    2.613
  40070.     0.82973    2.48(8)      174.1     2.573    2.626
  40082.     0.82998    2.51(8)      173.3     2.574    2.636
  40094.     0.83023    2.67(8)      158.8     2.574    2.642
  40106.     0.83048    2.58(8)      164.6     2.575    2.642
  40118.     0.83073    2.70(8)      153.1     2.575    2.638
  40130.     0.83098    2.66(8)      154.5     2.576    2.630
  40142.     0.83123    2.58(8)      159.6     2.576    2.622
  40154.     0.83148    2.44(8)      174.4     2.577    2.616
  40166.     0.83173    2.66(8)      156.5     2.577    2.613
  40178.     0.83198    2.56(8)      168.1     2.578    2.613
  40190.     0.83223    2.60(8)      157.5     2.578    2.616
  40202.     0.83248    2.45(8)      172.8     2.579    2.622
  40214.     0.83272    2.55(8)      164.2     2.579    2.628
  40226.     0.83297    2.66(8)      156.0     2.580    2.632
  40238.     0.83322    2.53(8)      170.5     2.580    2.634
  40250.     0.83347    2.58(8)      166.8     2.581    2.632
  40262.     0.83372    2.46(7)      187.2     2.581    2.628
  40275.     0.83398    2.59(8)      168.6     2.582    2.622
  40287.     0.83423    2.55(8)      169.8     2.582    2.615
  40299.     0.83448    2.51(7)      177.9     2.583    2.608
  40311.     0.83473    2.56(8)      177.7     2.583    2.603
  40323.     0.83498    2.61(8)      166.5     2.584    2.599
  40335.     0.83523    2.59(8)      168.7     2.584    2.596
  40347.     0.83548    2.52(8)      177.3     2.585    2.594
  40359.     0.83573    2.54(8)      169.5     2.585    2.593
  40371.     0.83598    2.76(8)      160.8     2.586    2.593
  40383.     0.83623    2.58(8)      173.0     2.586    2.593
  40396.     0.83648    2.54(8)      173.2     2.587    2.593
  40408.     0.83673    2.56(7)      182.1     2.587    2.594
  40420.     0.83698    2.70(8)      167.6     2.588    2.595
  40432.     0.83723    2.64(8)      173.1     2.588    2.597
  40444.     0.83749    2.72(8)      167.4     2.589    2.601
  40456.     0.83774    2.62(8)      171.2     2.589    2.607
  40468.     0.83799    2.77(8)      157.0     2.590    2.619
  40480.     0.83824    2.71(8)      171.5     2.590    2.637
  40493.     0.83849    2.68(7)      179.6     2.591    2.666
  40505.     0.83874    2.68(7)      184.9     2.591    2.707
  40517.     0.83899    2.74(7)      185.4     2.592    2.758
  40529.     0.83925    2.83(7)      181.0     2.592    2.813
  40541.     0.83950    2.84(7)      188.1     2.593    2.862
  40553.     0.83975    2.85(7)      183.9     2.593    2.893
  40566.     0.84000    2.78(7)      198.9     2.594    2.897
  40578.     0.84025    2.97(7)      181.8     2.594    2.877
  40590.     0.84051    2.79(7)      205.1     2.594    2.840
  40602.     0.84076    2.71(7)      216.9     2.595    2.795
  40614.     0.84101    2.84(7)      198.7     2.595    2.751
  40626.     0.84126    2.71(7)      216.9     2.596    2.713
  40639.     0.84151    2.68(7)      224.5     2.596    2.682
  40651.     0.84177    2.63(7)      234.2     2.597    2.659
  40663.     0.84202    2.57(6)      246.7     2.597    2.642
  40675.     0.84227    2.61(6)      244.1     2.598    2.630
  40687.     0.84253    2.70(7)      232.6     2.598    2.622
  40700.     0.84278    2.70(7)      232.9     2.599    2.617
  40712.     0.84303    2.66(6)      237.9     2.599    2.613
  40724.     0.84328    2.51(6)      242.0     2.600    2.610
  40736.     0.84354    2.66(7)      226.4     2.600    2.610
  40748.     0.84379    2.73(7)      222.7     2.601    2.609
  40761.     0.84404    2.58(6)      241.0     2.601    2.609
  40773.     0.84430    2.69(7)      228.7     2.601    2.609
  40785.     0.84455    2.59(6)      239.3     2.602    2.609
  40797.     0.84480    2.54(6)      243.1     2.602    2.609
  40810.     0.84506    2.58(6)      253.4     2.603    2.609
  40822.     0.84531    2.71(7)      230.5     2.603    2.609
  40834.     0.84556    2.71(7)      221.8     2.604    2.609
  40846.     0.84582    2.58(6)      248.4     2.604    2.610
  40859.     0.84607    2.52(6)      248.2     2.605    2.610
  40871.     0.84633    2.57(6)      246.5     2.605    2.611
  40883.     0.84658    2.58(6)      250.6     2.606    2.611
  40895.     0.84683    2.64(6)      244.0     2.606    2.612
  40908.     0.84709    2.58(6)      243.1     2.606    2.612
  40920.     0.84734    2.62(6)      237.9     2.607    2.613
  40932.     0.84760    2.69(7)      230.8     2.607    2.614
  40944.     0.84785    2.74(7)      227.4     2.608    2.615
  40957.     0.84810    2.52(6)      252.8     2.608    2.617
  40969.     0.84836    2.73(7)      224.6     2.609    2.619
  40981.     0.84861    2.61(6)      241.4     2.609    2.622
  40994.     0.84887    2.73(6)      238.2     2.610    2.625
  41006.     0.84912    2.82(7)      215.3     2.610    2.629
  41018.     0.84938    2.64(7)      233.3     2.610    2.633
  41031.     0.84963    2.60(6)      252.3     2.611    2.638
  41043.     0.84989    2.68(7)      232.9     2.611    2.644
  41055.     0.85014    2.70(7)      231.9     2.612    2.652
  41067.     0.85040    2.59(6)      246.2     2.612    2.662
  41080.     0.85065    2.70(7)      230.6     2.613    2.673
  41092.     0.85091    2.64(6)      244.8     2.613    2.683
  41104.     0.85116    2.71(7)      236.5     2.614    2.691
  41117.     0.85142    2.74(7)      234.2     2.614    2.695
  41129.     0.85167    2.72(6)      241.6     2.614    2.695
  41141.     0.85193    2.64(6)      240.7     2.615    2.690
  41154.     0.85219    2.66(7)      236.3     2.615    2.682
  41166.     0.85244    2.73(7)      229.4     2.616    2.673
  41178.     0.85270    2.62(6)      252.0     2.616    2.664
  41191.     0.85295    2.77(7)      226.4     2.617    2.657
  41203.     0.85321    2.69(6)      239.9     2.617    2.651
  41216.     0.85346    2.64(6)      238.9     2.617    2.647
  41228.     0.85372    2.62(6)      247.6     2.618    2.645
  41240.     0.85398    2.62(6)      244.1     2.618    2.645
  41253.     0.85423    2.69(6)      245.8     2.619    2.647
  41265.     0.85449    2.67(6)      244.4     2.619    2.650
  41277.     0.85475    2.68(7)      230.0     2.620    2.656
  41290.     0.85500    2.57(6)      243.0     2.620    2.663
  41302.     0.85526    2.68(7)      236.3     2.620    2.673
  41315.     0.85552    2.61(6)      249.7     2.621    2.683
  41327.     0.85577    2.60(6)      246.9     2.621    2.694
  41339.     0.85603    2.66(7)      229.9     2.622    2.704
  41352.     0.85629    2.72(7)      227.3     2.622    2.713
  41364.     0.85654    2.70(7)      236.7     2.623    2.723
  41377.     0.85680    2.62(6)      242.1     2.623    2.738
  41389.     0.85706    2.81(7)      236.2     2.623    2.766
  41401.     0.85731    2.82(7)      228.3     2.624    2.821
  41414.     0.85757    2.79(7)      228.8     2.624    2.923
  41426.     0.85783    3.03(7)      216.6     2.625    3.097
  41439.     0.85809    3.43(7)      190.5     2.625    3.366
  41451.     0.85834    3.63(7)      177.9     2.626    3.741
  41464.     0.85860    4.22(8)      150.0     2.626    4.206
  41476.     0.85886    4.89(9)      127.5     2.626    4.706
  41488.     0.85912    5.30(9)      119.4     2.627    5.150
  41501.     0.85937    5.58(9)      114.0     2.627    5.436
  41513.     0.85963    5.46(9)      118.5     2.628    5.501
  41526.     0.85989    5.22(9)      123.2     2.628    5.347
  41538.     0.86015    4.93(9)      133.4     2.628    5.030
  41551.     0.86041    4.52(8)      146.5     2.629    4.628
  41563.     0.86066    4.17(8)      155.6     2.629    4.213
  41576.     0.86092    4.04(8)      157.6     2.630    3.838
  41588.     0.86118    3.73(8)      169.3     2.630    3.526
  41601.     0.86144    3.44(7)      188.7     2.630    3.285
  41613.     0.86170    3.20(7)      203.4     2.631    3.105
  41626.     0.86196    3.12(7)      202.4     2.631    2.976
  41638.     0.86222    2.97(7)      217.0     2.632    2.884
  41651.     0.86247    2.91(7)      222.3     2.632    2.819
  41663.     0.86273    2.91(7)      221.9     2.632    2.773
  41676.     0.86299    2.81(7)      231.5     2.633    2.741
  41688.     0.86325    2.71(6)      240.9     2.633    2.718
  41701.     0.86351    2.83(7)      219.0     2.634    2.701
  41713.     0.86377    2.85(7)      227.6     2.634    2.689
  41726.     0.86403    2.76(6)      241.2     2.634    2.680
  41738.     0.86429    2.72(7)      226.7     2.635    2.674
  41751.     0.86455    2.70(6)      244.3     2.635    2.669
  41763.     0.86481    2.66(6)      247.3     2.636    2.667
  41776.     0.86507    2.63(6)      246.3     2.636    2.665
  41788.     0.86532    2.76(7)      233.7     2.636    2.665
  41801.     0.86558    2.75(7)      236.0     2.637    2.665
  41813.     0.86584    2.67(6)      247.2     2.637    2.666
  41826.     0.86610    2.72(7)      230.5     2.638    2.669
  41838.     0.86636    2.62(6)      253.1     2.638    2.672
  41851.     0.86662    2.62(6)      258.5     2.638    2.675
  41863.     0.86688    2.63(6)      252.0     2.639    2.677
  41876.     0.86714    2.71(6)      238.6     2.639    2.678
  41889.     0.86740    2.64(6)      249.3     2.640    2.678
  41901.     0.86766    2.60(6)      245.2     2.640    2.675
  41914.     0.86792    2.59(6)      252.2     2.640    2.672
  41926.     0.86819    2.83(7)      229.1     2.641    2.669
  41939.     0.86845    2.58(6)      251.4     2.641    2.666
  41951.     0.86871    2.74(7)      228.6     2.642    2.664
  41964.     0.86897    2.73(6)      240.9     2.642    2.662
  41977.     0.86923    2.68(6)      243.5     2.642    2.661
  41989.     0.86949    2.77(6)      240.9     2.643    2.661
  42002.     0.86975    2.79(7)      230.5     2.643    2.661
  42014.     0.87001    2.69(6)      244.0     2.644    2.661
  42027.     0.87027    2.71(6)      237.6     2.644    2.662
  42040.     0.87053    2.75(7)      235.8     2.644    2.664
  42052.     0.87079    2.80(7)      224.8     2.645    2.667
  42065.     0.87105    2.80(7)      231.7     2.645    2.673
  42077.     0.87132    2.77(7)      236.3     2.645    2.682
  42090.     0.87158    2.96(7)      214.1     2.646    2.693
  42103.     0.87184    2.99(7)      206.9     2.646    2.705
  42115.     0.87210    3.11(7)      197.5     2.647    2.717
  42128.     0.87236    3.06(7)      199.5     2.647    2.727
  42141.     0.87262    2.94(7)      211.6     2.647    2.734
  42153.     0.87289    2.86(7)      218.1     2.648    2.736
  42166.     0.87315    2.73(7)      230.3     2.648    2.734
  42179.     0.87341    2.73(7)      229.4     2.648    2.729
  42191.     0.87367    2.70(6)      245.6     2.649    2.722
  42204.     0.87393    2.69(6)      242.6     2.649    2.714
  42217.     0.87420    2.64(6)      252.2     2.650    2.707
  42229.     0.87446    2.64(6)      244.6     2.650    2.700
  42242.     0.87472    2.81(7)      221.3     2.650    2.695
  42255.     0.87498    2.75(7)      234.6     2.651    2.690
  42267.     0.87525    2.75(7)      231.5     2.651    2.688
  42280.     0.87551    2.70(6)      241.8     2.652    2.688
  42293.     0.87577    2.65(6)      252.0     2.652    2.690
  42305.     0.87603    2.69(6)      254.6     2.652    2.693
  42318.     0.87630    2.76(7)      236.6     2.653    2.699
  42331.     0.87656    2.73(7)      233.9     2.653    2.708
  42343.     0.87682    2.75(7)      232.5     2.653    2.721
  42356.     0.87709    2.87(7)      220.7     2.654    2.739
  42369.     0.87735    2.71(6)      241.1     2.654    2.762
  42381.     0.87761    2.87(7)      233.8     2.654    2.789
  42394.     0.87788    2.89(7)      231.1     2.655    2.822
  42407.     0.87814    2.97(7)      225.4     2.655    2.864
  42420.     0.87840    2.99(7)      220.3     2.656    2.927
  42432.     0.87867    3.08(7)      218.6     2.656    3.032
  42445.     0.87893    3.14(7)      213.8     2.656    3.208
  42458.     0.87919    3.28(7)      213.9     2.657    3.491
  42471.     0.87946    3.77(7)      178.6     2.657    3.906
  42483.     0.87972    4.25(8)      156.1     2.657    4.449
  42496.     0.87999    4.91(9)      134.3     2.658    5.076
  42509.     0.88025    5.75(9)      113.1     2.658    5.691
  42522.     0.88051    6.39(10)     101.1     2.659    6.169
  42534.     0.88078    6.38(10)     101.2     2.659    6.403
  42547.     0.88104    6.07(10)     108.4     2.659    6.355
  42560.     0.88131    5.39(9)      123.6     2.660    6.057
  42573.     0.88157    5.16(9)      126.4     2.660    5.590
  42585.     0.88184    4.88(9)      134.4     2.660    5.053
  42598.     0.88210    4.52(8)      144.8     2.661    4.529
  42611.     0.88236    4.19(8)      159.7     2.661    4.071
  42624.     0.88263    3.89(8)      168.2     2.661    3.701
  42637.     0.88289    3.55(7)      183.5     2.662    3.418
  42649.     0.88316    3.37(7)      198.2     2.662    3.210
  42662.     0.88342    3.33(7)      192.5     2.663    3.061
  42675.     0.88369    3.02(7)      214.5     2.663    2.956
  42688.     0.88395    2.95(7)      228.1     2.663    2.882
  42700.     0.88422    2.90(7)      225.8     2.664    2.830
  42713.     0.88449    2.91(7)      225.1     2.664    2.792
  42726.     0.88475    2.79(6)      238.4     2.664    2.766
  42739.     0.88502    2.66(6)      248.1     2.665    2.747
  42752.     0.88528    2.75(7)      235.3     2.665    2.732
  42765.     0.88555    2.86(7)      223.4     2.665    2.722
  42777.     0.88581    2.81(6)      236.8     2.666    2.714
  42790.     0.88608    2.77(7)      234.2     2.666    2.708
  42803.     0.88634    2.68(6)      249.4     2.666    2.703
  42816.     0.88661    2.69(6)      250.5     2.667    2.699
  42829.     0.88688    2.70(6)      243.2     2.667    2.696
  42842.     0.88714    2.61(6)      256.7     2.668    2.694
  42854.     0.88741    2.73(6)      239.5     2.668    2.692
  42867.     0.88767    2.76(7)      235.5     2.668    2.691
  42880.     0.88794    2.79(6)      243.0     2.669    2.689
  42893.     0.88821    2.73(6)      242.1     2.669    2.689
  42906.     0.88847    2.76(6)      240.6     2.669    2.688
  42919.     0.88874    2.73(6)      242.4     2.670    2.688
  42932.     0.88901    2.60(6)      257.3     2.670    2.688
  42945.     0.88927    2.69(6)      246.6     2.670    2.689
  42957.     0.88954    2.71(6)      248.4     2.671    2.692
  42970.     0.88981    2.78(7)      236.0     2.671    2.697
  42983.     0.89007    2.83(7)      227.1     2.671    2.706
  42996.     0.89034    2.88(7)      235.5     2.672    2.718
  43009.     0.89061    2.93(7)      228.1     2.672    2.735
  43022.     0.89088    2.87(7)      228.8     2.672    2.755
  43035.     0.89114    2.83(6)      237.7     2.673    2.778
  43048.     0.89141    2.86(7)      234.1     2.673    2.799
  43061.     0.89168    2.81(6)      237.4     2.674    2.816
  43074.     0.89195    2.92(7)      223.7     2.674    2.826
  43086.     0.89221    2.77(6)      244.7     2.674    2.829
  43099.     0.89248    2.69(6)      248.3     2.675    2.826
  43112.     0.89275    2.75(7)      234.0     2.675    2.816
  43125.     0.89302    2.72(6)      247.1     2.675    2.802
  43138.     0.89329    2.79(6)      240.4     2.676    2.784
  43151.     0.89355    2.71(6)      248.5     2.676    2.765
  43164.     0.89382    2.67(6)      249.9     2.676    2.747
  43177.     0.89409    2.66(6)      246.0     2.677    2.731
  43190.     0.89436    2.73(6)      240.2     2.677    2.718
  43203.     0.89463    2.73(6)      248.3     2.677    2.708
  43216.     0.89489    2.69(6)      246.7     2.678    2.701
  43229.     0.89516    2.70(6)      249.6     2.678    2.696
  43242.     0.89543    2.69(6)      260.6     2.678    2.692
  43255.     0.89570    2.73(6)      252.5     2.679    2.690
  43268.     0.89597    2.72(6)      247.3     2.679    2.687
  43281.     0.89624    2.62(6)      259.3     2.679    2.684
  43294.     0.89651    2.66(6)      252.9     2.680    2.684
  43307.     0.89678    2.76(6)      252.2     2.680    2.682
  43320.     0.89704    2.73(6)      240.7     2.680    2.682
  43333.     0.89731    2.77(6)      240.1     2.681    2.683
  43346.     0.89758    2.61(6)      264.4     2.681    2.683
  43359.     0.89785    2.62(6)      249.7     2.681    2.683
  43372.     0.89812    2.71(7)      235.9     2.682    2.684
  43385.     0.89839    2.72(6)      242.5     2.682    2.684
  43398.     0.89866    2.69(6)      251.5     2.682    2.685
  43411.     0.89893    2.74(6)      245.4     2.683    2.687
  43424.     0.89920    2.76(7)      236.6     2.683    2.688
  43437.     0.89947    2.80(6)      237.1     2.684    2.690
  43450.     0.89974    2.72(6)      237.0     2.684    2.691
  43463.     0.90001    2.81(7)      230.3     2.684    2.693
  43476.     0.90028    2.82(7)      234.6     2.685    2.693
  43489.     0.90055    2.71(6)      247.9     2.685    2.693
  43502.     0.90082    2.77(6)      240.5     2.685    2.693
  43515.     0.90109    2.71(6)      243.6     2.686    2.693
  43528.     0.90136    2.65(6)      252.2     2.686    2.693
  43541.     0.90163    2.69(6)      241.9     2.686    2.695
  43554.     0.90190    2.63(6)      256.5     2.687    2.697
  43567.     0.90217    2.70(6)      249.1     2.687    2.702
  43580.     0.90244    2.74(6)      240.8     2.687    2.710
  43593.     0.90271    2.73(7)      234.0     2.688    2.720
  43607.     0.90299    2.71(6)      260.3     2.688    2.731
  43620.     0.90326    2.75(7)      234.7     2.688    2.742
  43633.     0.90353    2.66(6)      254.1     2.689    2.751
  43646.     0.90380    2.80(6)      237.7     2.689    2.754
  43659.     0.90407    2.76(6)      249.6     2.689    2.752
  43672.     0.90434    2.77(6)      249.1     2.690    2.746
  43685.     0.90461    2.77(6)      241.8     2.690    2.738
  43698.     0.90488    2.63(6)      264.6     2.690    2.730
  43711.     0.90515    2.68(6)      254.2     2.691    2.723
  43724.     0.90543    2.70(6)      256.2     2.691    2.719
  43738.     0.90570    2.72(6)      241.0     2.691    2.716
  43751.     0.90597    2.63(6)      249.6     2.692    2.714
  43764.     0.90624    2.62(6)      254.5     2.692    2.714
  43777.     0.90651    2.63(6)      260.3     2.692    2.713
  43790.     0.90679    2.70(6)      256.4     2.693    2.713
  43803.     0.90706    2.73(6)      241.4     2.693    2.712
  43816.     0.90733    2.69(6)      251.1     2.693    2.712
  43829.     0.90760    2.70(6)      245.2     2.694    2.712
  43843.     0.90787    2.68(6)      248.7     2.694    2.714
  43856.     0.90815    2.89(7)      224.7     2.694    2.716
  43869.     0.90842    2.82(6)      239.2     2.695    2.719
  43882.     0.90869    2.74(6)      243.3     2.695    2.723
  43895.     0.90896    2.80(6)      251.6     2.695    2.731
  43908.     0.90924    2.77(6)      250.4     2.696    2.741
  43922.     0.90951    2.91(7)      233.9     2.696    2.755
  43935.     0.90978    2.87(7)      233.8     2.696    2.771
  43948.     0.91006    2.84(7)      234.8     2.697    2.786
  43961.     0.91033    2.77(6)      248.5     2.697    2.797
  43974.     0.91060    2.82(6)      239.6     2.697    2.801
  43988.     0.91088    2.80(6)      238.5     2.698    2.797
  44001.     0.91115    2.92(7)      227.4     2.698    2.786
  44014.     0.91142    2.74(6)      256.4     2.698    2.772
  44027.     0.91170    2.76(6)      248.0     2.699    2.757
  44040.     0.91197    2.68(6)      252.2     2.699    2.743
  44054.     0.91224    2.66(6)      257.8     2.699    2.731
  44067.     0.91252    2.74(6)      244.9     2.700    2.724
  44080.     0.91279    2.83(6)      245.3     2.700    2.718
  44093.     0.91306    2.79(6)      241.8     2.700    2.715
  44106.     0.91334    2.73(6)      240.4     2.701    2.714
  44120.     0.91361    2.71(6)      255.5     2.701    2.714
  44133.     0.91389    2.78(6)      245.9     2.701    2.717
  44146.     0.91416    2.63(6)      265.9     2.702    2.723
  44159.     0.91443    2.87(7)      234.6     2.702    2.731
  44173.     0.91471    2.90(7)      228.1     2.702    2.741
  44186.     0.91498    2.86(7)      232.9     2.702    2.751
  44199.     0.91526    2.81(6)      238.1     2.703    2.760
  44212.     0.91553    2.69(6)      245.1     2.703    2.764
  44226.     0.91581    2.70(6)      255.7     2.703    2.764
  44239.     0.91608    2.67(6)      256.8     2.704    2.760
  44252.     0.91636    2.78(6)      238.9     2.704    2.755
  44265.     0.91663    2.77(6)      241.2     2.704    2.749
  44279.     0.91691    2.76(6)      249.4     2.705    2.747
  44292.     0.91718    2.75(6)      245.0     2.705    2.749
  44305.     0.91746    2.76(6)      242.1     2.705    2.757
  44319.     0.91773    2.80(6)      246.6     2.706    2.771
  44332.     0.91801    2.79(6)      242.3     2.706    2.790
  44345.     0.91828    2.82(7)      233.6     2.706    2.810
  44359.     0.91856    2.86(6)      239.4     2.707    2.827
  44372.     0.91883    2.77(6)      251.4     2.707    2.836
  44385.     0.91911    2.90(7)      233.9     2.707    2.836
  44398.     0.91939    2.81(6)      241.1     2.708    2.827
  44412.     0.91966    2.70(6)      260.9     2.708    2.811
  44425.     0.91994    2.70(6)      260.0     2.708    2.793
  44438.     0.92021    2.76(6)      242.8     2.709    2.776
  44452.     0.92049    2.73(6)      251.3     2.709    2.762
  44465.     0.92077    2.78(6)      246.3     2.709    2.751
  44478.     0.92104    2.82(6)      247.1     2.710    2.743
  44492.     0.92132    2.87(7)      230.4     2.710    2.739
  44505.     0.92160    2.77(6)      241.4     2.710    2.736
  44518.     0.92187    2.75(6)      243.9     2.711    2.734
  44532.     0.92215    2.82(7)      234.7     2.711    2.734
  44545.     0.92243    2.83(7)      233.1     2.711    2.733
  44559.     0.92270    2.82(6)      237.5     2.712    2.734
  44572.     0.92298    2.75(6)      250.3     2.712    2.734
  44585.     0.92326    2.67(6)      252.3     2.712    2.735
  44599.     0.92353    2.73(6)      246.6     2.713    2.736
  44612.     0.92381    2.71(6)      249.9     2.713    2.738
  44625.     0.92409    2.72(6)      250.8     2.713    2.741
  44639.     0.92436    2.73(6)      242.0     2.714    2.745
  44652.     0.92464    2.81(7)      235.2     2.714    2.749
  44666.     0.92492    2.69(6)      254.6     2.714    2.755
  44679.     0.92520    2.67(6)      250.9     2.715    2.764
  44692.     0.92547    2.79(7)      235.7     2.715    2.779
  44706.     0.92575    2.84(6)      239.6     2.715    2.805
  44719.     0.92603    2.88(7)      234.6     2.715    2.852
  44733.     0.92631    2.92(6)      238.4     2.716    2.936
  44746.     0.92659    3.04(7)      233.3     2.716    3.075
  44759.     0.92686    3.32(7)      208.9     2.716    3.286
  44773.     0.92714    3.53(7)      197.9     2.717    3.573
  44786.     0.92742    3.89(7)      182.4     2.717    3.921
  44800.     0.92770    4.37(8)      156.5     2.717    4.285
  44813.     0.92798    4.82(8)      143.4     2.718    4.597
  44827.     0.92826    5.09(9)      132.6     2.718    4.785
  44840.     0.92853    4.97(8)      140.1     2.718    4.813
  44854.     0.92881    4.67(8)      145.8     2.719    4.692
  44867.     0.92909    4.30(8)      161.2     2.719    4.459
  44880.     0.92937    4.05(8)      163.4     2.719    4.169
  44894.     0.92965    3.89(8)      171.7     2.720    3.871
  44907.     0.92993    3.52(7)      195.1     2.720    3.600
  44921.     0.93021    3.59(7)      186.6     2.720    3.376
  44934.     0.93049    3.19(7)      223.3     2.721    3.201
  44948.     0.93076    3.10(7)      227.2     2.721    3.073
  44961.     0.93104    3.03(7)      219.7     2.721    2.983
  44975.     0.93132    2.97(7)      235.4     2.722    2.922
  44988.     0.93160    2.89(6)      238.9     2.722    2.882
  45002.     0.93188    2.94(7)      235.9     2.722    2.856
  45015.     0.93216    2.90(6)      240.3     2.723    2.838
  45029.     0.93244    2.85(6)      240.0     2.723    2.824
  45042.     0.93272    2.85(6)      240.7     2.723    2.812
  45056.     0.93300    2.77(6)      243.9     2.724    2.800
  45069.     0.93328    2.82(6)      243.8     2.724    2.788
  45083.     0.93356    2.81(6)      248.6     2.724    2.777
  45096.     0.93384    2.74(6)      253.2     2.724    2.767
  45110.     0.93412    2.72(6)      258.2     2.725    2.759
  45123.     0.93440    2.83(6)      242.8     2.725    2.753
  45137.     0.93468    2.80(6)      242.8     2.725    2.749
  45151.     0.93496    2.79(6)      245.0     2.726    2.745
  45164.     0.93524    2.66(6)      258.1     2.726    2.743
  45178.     0.93552    2.73(6)      252.9     2.726    2.741
  45191.     0.93580    2.77(6)      252.8     2.727    2.739
  45205.     0.93609    2.71(6)      254.8     2.727    2.738
  45218.     0.93637    2.74(6)      247.7     2.727    2.738
  45232.     0.93665    2.72(6)      246.6     2.728    2.737
  45245.     0.93693    2.76(6)      243.5     2.728    2.737
  45259.     0.93721    2.71(6)      258.9     2.728    2.737
  45273.     0.93749    2.81(6)      246.7     2.729    2.736
  45286.     0.93777    2.69(6)      270.2     2.729    2.736
  45300.     0.93805    2.81(6)      244.0     2.729    2.738
  45313.     0.93833    2.67(6)      260.4     2.730    2.739
  45327.     0.93862    2.81(6)      237.3     2.730    2.739
  45341.     0.93890    2.77(6)      245.4     2.730    2.740
  45354.     0.93918    2.72(6)      248.1     2.731    2.740
  45368.     0.93946    2.67(6)      261.4     2.731    2.741
  45381.     0.93974    2.79(6)      242.4     2.731    2.742
  45395.     0.94003    2.61(6)      268.4     2.732    2.744
  45409.     0.94031    2.73(6)      260.7     2.732    2.747
  45422.     0.94059    2.78(6)      251.6     2.732    2.751
  45436.     0.94087    2.72(6)      255.0     2.733    2.756
  45449.     0.94115    2.74(6)      261.7     2.733    2.762
  45463.     0.94144    2.74(6)      254.5     2.733    2.766
  45477.     0.94172    2.81(6)      247.7     2.733    2.769
  45490.     0.94200    2.76(6)      244.6     2.734    2.769
  45504.     0.94228    2.86(6)      239.7     2.734    2.768
  45518.     0.94257    2.79(6)      250.8     2.734    2.765
  45531.     0.94285    2.76(6)      244.7     2.735    2.761
  45545.     0.94313    2.66(6)      261.1     2.735    2.757
  45559.     0.94342    2.74(6)      249.9     2.735    2.754
  45572.     0.94370    2.68(6)      258.9     2.736    2.752
  45586.     0.94398    2.76(6)      245.1     2.736    2.751
  45600.     0.94427    2.80(6)      244.4     2.736    2.750
  45613.     0.94455    2.87(7)      236.5     2.737    2.750
  45627.     0.94483    2.77(6)      244.4     2.737    2.750
  45641.     0.94512    2.68(6)      259.2     2.737    2.748
  45654.     0.94540    2.69(6)      258.1     2.738    2.749
  45668.     0.94568    2.69(6)      262.7     2.738    2.749
  45682.     0.94597    2.79(6)      246.8     2.738    2.750
  45696.     0.94625    2.67(6)      264.0     2.739    2.750
  45709.     0.94653    2.72(6)      252.6     2.739    2.751
  45723.     0.94682    2.73(6)      259.6     2.739    2.752
  45737.     0.94710    2.72(6)      268.3     2.740    2.754
  45750.     0.94739    2.73(6)      270.2     2.740    2.755
  45764.     0.94767    2.72(6)      248.4     2.740    2.757
  45778.     0.94795    2.86(7)      230.9     2.741    2.760
  45792.     0.94824    2.71(6)      246.5     2.741    2.763
  45805.     0.94852    2.67(6)      264.8     2.741    2.767
  45819.     0.94881    2.68(6)      260.1     2.742    2.771
  45833.     0.94909    2.70(6)      253.6     2.742    2.776
  45847.     0.94938    2.66(6)      262.8     2.742    2.780
  45860.     0.94966    2.69(6)      251.4     2.743    2.784
  45874.     0.94995    2.73(6)      259.2     2.743    2.787
  45888.     0.95023    2.80(6)      252.6     2.743    2.789
  45902.     0.95052    2.79(6)      259.3     2.743    2.791
  45915.     0.95080    2.76(6)      248.9     2.744    2.794
  45929.     0.95109    2.70(6)      256.6     2.744    2.798
  45943.     0.95137    2.83(6)      253.7     2.744    2.804
  45957.     0.95166    2.76(6)      251.9     2.745    2.812
  45970.     0.95194    2.85(6)      237.7     2.745    2.824
  45984.     0.95223    2.85(6)      241.1     2.745    2.844
  45998.     0.95252    2.82(6)      251.7     2.746    2.879
  46012.     0.95280    2.86(6)      250.3     2.746    2.944
  46026.     0.95309    3.13(7)      230.4     2.746    3.060
  46039.     0.95337    3.31(7)      211.3     2.747    3.258
  46053.     0.95366    3.61(7)      192.3     2.747    3.568
  46067.     0.95395    3.92(7)      181.2     2.747    4.007
  46081.     0.95423    4.43(8)      156.5     2.748    4.560
  46095.     0.95452    5.00(8)      140.7     2.748    5.172
  46109.     0.95481    5.97(9)      112.6     2.748    5.736
  46122.     0.95509    6.41(10)     106.5     2.749    6.130
  46136.     0.95538    6.38(10)     109.0     2.749    6.268
  46150.     0.95566    6.03(9)      113.6     2.749    6.140
  46164.     0.95595    5.65(9)      124.4     2.750    5.798
  46178.     0.95624    5.42(9)      124.7     2.750    5.329
  46192.     0.95653    4.88(8)      145.3     2.750    4.823
  46205.     0.95681    4.51(8)      150.7     2.751    4.348
  46219.     0.95710    4.17(8)      166.4     2.751    3.944
  46233.     0.95739    3.83(7)      179.4     2.751    3.623
  46247.     0.95767    3.52(7)      193.3     2.752    3.382
  46261.     0.95796    3.28(7)      214.1     2.752    3.207
  46275.     0.95825    3.19(7)      219.2     2.752    3.083
  46289.     0.95854    3.01(7)      235.3     2.753    2.995
  46303.     0.95882    2.99(7)      236.4     2.753    2.934
  46317.     0.95911    2.90(7)      236.5     2.753    2.891
  46330.     0.95940    2.86(6)      245.9     2.754    2.861
  46344.     0.95969    2.81(6)      242.6     2.754    2.839
  46358.     0.95997    2.76(6)      253.4     2.754    2.823
  46372.     0.96026    2.76(6)      253.2     2.754    2.812
  46386.     0.96055    2.88(6)      237.9     2.755    2.803
  46400.     0.96084    2.79(6)      243.9     2.755    2.797
  46414.     0.96113    2.68(6)      263.9     2.755    2.792
  46428.     0.96142    2.83(6)      247.1     2.756    2.788
  46442.     0.96170    2.77(6)      244.3     2.756    2.784
  46456.     0.96199    2.72(6)      254.5     2.756    2.782
  46470.     0.96228    2.75(6)      255.1     2.757    2.780
  46484.     0.96257    2.79(6)      253.3     2.757    2.778
  46497.     0.96286    2.74(6)      262.9     2.757    2.777
  46511.     0.96315    2.75(6)      244.2     2.758    2.775
  46525.     0.96344    2.77(6)      254.5     2.758    2.774
  46539.     0.96373    2.71(6)      266.3     2.758    2.774
  46553.     0.96402    2.71(6)      252.0     2.759    2.773
  46567.     0.96430    2.79(6)      248.4     2.759    2.772
  46581.     0.96459    2.75(6)      258.6     2.759    2.772
  46595.     0.96488    2.74(6)      244.6     2.760    2.772
  46609.     0.96517    2.77(6)      244.5     2.760    2.771
  46623.     0.96546    2.85(6)      236.8     2.760    2.771
  46637.     0.96575    2.83(6)      248.6     2.761    2.771
  46651.     0.96604    2.75(6)      255.8     2.761    2.772
  46665.     0.96633    2.83(6)      239.6     2.761    2.774
  46679.     0.96662    2.82(6)      250.2     2.762    2.777
  46693.     0.96691    2.74(6)      256.4     2.762    2.782
  46707.     0.96720    2.69(6)      263.3     2.762    2.790
  46721.     0.96749    2.85(6)      238.9     2.763    2.802
  46735.     0.96778    2.82(7)      235.7     2.763    2.813
  46749.     0.96807    2.83(6)      240.1     2.763    2.825
  46763.     0.96836    2.77(6)      253.1     2.764    2.836
  46777.     0.96865    2.81(6)      253.3     2.764    2.843
  46791.     0.96894    2.84(6)      260.3     2.764    2.846
  46805.     0.96924    2.77(6)      248.2     2.765    2.845
  46819.     0.96953    2.72(6)      253.1     2.765    2.840
  46833.     0.96982    2.76(6)      254.5     2.765    2.832
  46847.     0.97011    2.87(7)      232.3     2.766    2.822
  46862.     0.97040    2.83(6)      241.3     2.766    2.812
  46876.     0.97069    2.86(6)      239.1     2.766    2.803
  46890.     0.97098    2.84(6)      243.0     2.767    2.796
  46904.     0.97127    2.70(6)      254.7     2.767    2.790
  46918.     0.97156    2.78(6)      251.9     2.767    2.786
  46932.     0.97186    2.85(6)      245.5     2.768    2.781
  46946.     0.97215    2.85(6)      240.5     2.768    2.778
  46960.     0.97244    2.93(7)      226.5     2.768    2.777
  46974.     0.97273    2.83(6)      237.5     2.769    2.776
  46988.     0.97302    2.69(6)      265.9     2.769    2.776
  47002.     0.97331    2.84(6)      251.1     2.769    2.776
  47016.     0.97361    2.78(6)      253.1     2.770    2.777
  47030.     0.97390    2.61(6)      268.3     2.770    2.779
  47045.     0.97419    2.76(6)      255.7     2.770    2.780
  47059.     0.97448    2.78(6)      257.0     2.771    2.782
  47073.     0.97478    2.84(6)      241.3     2.771    2.783
  47087.     0.97507    2.74(6)      253.8     2.771    2.784
  47101.     0.97536    2.78(6)      251.0     2.772    2.784
  47115.     0.97565    2.76(6)      250.2     2.772    2.784
  47129.     0.97595    2.78(6)      250.2     2.772    2.784
  47143.     0.97624    2.75(6)      250.1     2.773    2.784
  47158.     0.97653    2.74(6)      250.7     2.773    2.784
  47172.     0.97682    2.78(6)      247.8     2.773    2.784
  47186.     0.97712    2.75(6)      255.5     2.774    2.784
  47200.     0.97741    2.83(6)      251.7     2.774    2.785
  47214.     0.97770    2.78(6)      255.8     2.774    2.786
  47228.     0.97800    2.73(6)      269.9     2.775    2.787
  47243.     0.97829    2.69(6)      260.4     2.775    2.788
  47257.     0.97858    2.77(6)      246.1     2.775    2.789
  47271.     0.97888    2.75(6)      240.1     2.776    2.791
  47285.     0.97917    2.76(6)      249.4     2.776    2.793
  47299.     0.97947    2.72(6)      260.7     2.776    2.795
  47313.     0.97976    2.95(7)      235.7     2.777    2.797
  47328.     0.98005    2.70(6)      261.8     2.777    2.800
  47342.     0.98035    2.77(6)      248.9     2.777    2.804
  47356.     0.98064    2.80(6)      248.4     2.778    2.808
  47370.     0.98094    2.77(6)      254.7     2.778    2.813
  47384.     0.98123    2.80(6)      247.7     2.778    2.821
  47399.     0.98152    2.72(6)      261.6     2.779    2.832
  47413.     0.98182    2.82(6)      254.3     2.779    2.853
  47427.     0.98211    2.92(7)      235.1     2.779    2.890
  47441.     0.98241    2.90(6)      239.5     2.780    2.955
  47456.     0.98270    2.96(7)      236.6     2.780    3.065
  47470.     0.98300    3.22(7)      209.8     2.780    3.233
  47484.     0.98329    3.40(7)      199.4     2.781    3.467
  47498.     0.98359    3.48(7)      200.8     2.781    3.757
  47513.     0.98388    3.95(8)      177.2     2.781    4.074
  47527.     0.98418    4.42(8)      158.2     2.782    4.362
  47541.     0.98447    4.77(8)      145.6     2.782    4.565
  47555.     0.98477    4.82(8)      141.0     2.782    4.646
  47570.     0.98506    4.62(8)      147.6     2.783    4.606
  47584.     0.98536    4.40(8)      155.9     2.783    4.461
  47598.     0.98566    4.19(8)      168.9     2.783    4.243
  47612.     0.98595    3.92(7)      178.0     2.784    3.989
  47627.     0.98625    3.75(7)      187.1     2.784    3.737
  47641.     0.98654    3.51(7)      201.3     2.784    3.510
  47655.     0.98684    3.35(7)      209.6     2.785    3.323
  47670.     0.98714    3.27(7)      209.6     2.785    3.177
  47684.     0.98743    3.12(7)      216.7     2.785    3.068
  47698.     0.98773    3.12(7)      224.3     2.786    2.990
  47713.     0.98802    2.97(7)      236.2     2.786    2.935
  47727.     0.98832    2.92(6)      239.1     2.786    2.897
  47741.     0.98862    2.89(6)      238.3     2.787    2.870
  47755.     0.98891    2.88(7)      229.0     2.787    2.851
  47770.     0.98921    2.84(6)      238.8     2.787    2.838
  47784.     0.98951    2.81(6)      250.9     2.788    2.829
  47798.     0.98980    2.81(6)      247.4     2.788    2.822
  47813.     0.99010    2.79(6)      247.7     2.788    2.817
  47827.     0.99040    2.77(6)      251.6     2.789    2.813
  47842.     0.99070    2.76(6)      246.7     2.789    2.810
  47856.     0.99099    2.85(6)      241.4     2.789    2.808
  47870.     0.99129    2.86(7)      233.7     2.790    2.806
  47885.     0.99159    2.87(7)      228.9     2.790    2.805
  47899.     0.99189    2.80(6)      248.5     2.790    2.804
  47913.     0.99218    2.79(6)      248.9     2.791    2.803
  47928.     0.99248    2.75(6)      253.9     2.791    2.802
  47942.     0.99278    2.76(6)      249.3     2.792    2.802
  47956.     0.99308    2.76(6)      260.2     2.792    2.801
  47971.     0.99337    2.86(6)      240.0     2.792    2.801
  47985.     0.99367    2.91(7)      235.2     2.793    2.801
  48000.     0.99397    2.92(7)      226.2     2.793    2.801
  48014.     0.99427    2.83(6)      241.7     2.793    2.801
  48028.     0.99457    2.71(6)      260.8     2.794    2.802
  48043.     0.99487    2.91(6)      241.1     2.794    2.804
  48057.     0.99516    2.88(6)      245.3     2.794    2.808
  48072.     0.99546    2.82(6)      245.9     2.795    2.815
  48086.     0.99576    2.64(6)      264.6     2.795    2.826
  48101.     0.99606    2.85(6)      245.7     2.795    2.841
  48115.     0.99636    2.78(6)      257.1     2.796    2.862
  48129.     0.99666    3.01(7)      224.1     2.796    2.885
  48144.     0.99696    3.08(7)      217.3     2.796    2.908
  48158.     0.99726    2.91(7)      236.7     2.797    2.928
  48173.     0.99756    2.85(6)      246.0     2.797    2.941
  48187.     0.99785    2.95(7)      235.5     2.797    2.946
  48202.     0.99815    3.07(7)      225.7     2.798    2.943
  48216.     0.99845    2.88(7)      231.4     2.798    2.933
  48231.     0.99875    2.93(7)      232.2     2.798    2.918
  48245.     0.99905    2.96(7)      231.2     2.799    2.900
  48259.     0.99935    2.82(6)      250.3     2.799    2.881
  48274.     0.99965    2.85(6)      251.8     2.799    2.864
  48288.     0.99995    2.88(6)      245.0     2.800    2.850
  48303.     1.00025    2.91(7)      232.7     2.800    2.838
  48317.     1.00055    2.80(6)      247.2     2.801    2.830
  48332.     1.00085    2.82(6)      241.8     2.801    2.823
  48346.     1.00115    2.81(6)      240.6     2.801    2.819
  48361.     1.00145    2.85(6)      238.2     2.802    2.815
  48375.     1.00175    2.81(6)      241.1     2.802    2.812
  48390.     1.00205    2.71(6)      261.3     2.802    2.810
  48404.     1.00236    2.72(6)      261.6     2.803    2.809
  48419.     1.00266    2.76(6)      256.0     2.803    2.807
  48433.     1.00296    2.73(6)      251.9     2.803    2.806
  48448.     1.00326    2.83(6)      241.7     2.804    2.806
  48463.     1.00356    2.80(6)      241.2     2.804    2.805
  48477.     1.00386    2.92(7)      226.8     2.804    2.805
  48492.     1.00416    2.79(6)      245.6     2.805    2.805
  48506.     1.00446    2.65(6)      260.0     2.805    2.806
  48521.     1.00476    2.79(6)      242.7     2.805    2.806
  48535.     1.00506    2.86(7)      228.6     2.806    2.806
  48550.     1.00537    2.85(7)      234.1     2.806    2.806
  48564.     1.00567    2.84(6)      241.7     2.806    2.807
  48579.     1.00597    2.90(7)      231.9     2.807    2.807
  48594.     1.00627    2.79(6)      249.1     2.807    2.807
  48608.     1.00657    2.73(6)      255.6     2.808    2.808
  48623.     1.00688    2.81(6)      243.4     2.808    2.808
  48637.     1.00718    2.79(6)      248.0     2.808    2.808
  48652.     1.00748    2.78(6)      247.9     2.809    2.809
  48667.     1.00778    2.83(6)      239.2     2.809    2.809
  48681.     1.00808    2.83(6)      244.8     2.809    2.809
  48696.     1.00839    2.82(6)      247.2     2.810    2.810
  48710.     1.00869    2.80(6)      247.2     2.810    2.810
  48725.     1.00899    2.86(7)      236.1     2.810    2.810
  48740.     1.00930    2.81(6)      239.4     2.811    2.811
  48754.     1.00960    2.82(6)      237.6     2.811    2.811
  48769.     1.00990    2.84(6)      240.8     2.811    2.812
  48783.     1.01020    2.77(6)      253.1     2.812    2.812
  48798.     1.01051    2.78(6)      246.9     2.812    2.812
  48813.     1.01081    2.88(7)      234.5     2.813    2.813
  48827.     1.01111    2.86(6)      238.5     2.813    2.813
  48842.     1.01142    2.82(6)      237.5     2.813    2.813
  48857.     1.01172    2.83(6)      240.0     2.814    2.814
  48871.     1.01202    2.80(6)      241.4     2.814    2.814
  48886.     1.01233    2.76(6)      240.1     2.814    2.814
  48901.     1.01263    2.74(6)      259.3     2.815    2.815
  48915.     1.01294    2.79(6)      248.3     2.815    2.815
  48930.     1.01324    2.89(7)      234.7     2.815    2.816
  48945.     1.01354    2.77(6)      250.8     2.816    2.816
  48959.     1.01385    2.77(6)      255.2     2.816    2.817
  48974.     1.01415    2.82(6)      248.3     2.816    2.818
  48989.     1.01446    2.85(6)      242.2     2.817    2.819
  49003.     1.01476    2.84(6)      238.0     2.817    2.822
  49018.     1.01506    2.73(6)      253.3     2.818    2.825
  49033.     1.01537    2.77(6)      248.3     2.818    2.829
  49048.     1.01567    2.81(6)      243.1     2.818    2.833
  49062.     1.01598    2.89(7)      228.5     2.819    2.837
  49077.     1.01628    2.85(6)      240.4     2.819    2.840
  49092.     1.01659    2.82(6)      244.9     2.819    2.842
  49106.     1.01689    2.76(7)      236.2     2.820    2.842
  49121.     1.01720    2.86(6)      242.2     2.820    2.842
  49136.     1.01750    2.85(6)      237.7     2.820    2.842
  49151.     1.01781    2.89(7)      232.7     2.821    2.842
  49165.     1.01811    2.88(7)      235.1     2.821    2.843
  49180.     1.01842    2.78(6)      246.6     2.821    2.844
  49195.     1.01873    2.88(6)      242.9     2.822    2.845
  49210.     1.01903    2.83(6)      242.3     2.822    2.845
  49224.     1.01934    2.77(6)      247.0     2.823    2.843
  49239.     1.01964    2.80(6)      245.6     2.823    2.841
  49254.     1.01995    2.82(6)      242.2     2.823    2.838
  49269.     1.02025    2.81(6)      245.3     2.824    2.835
  49283.     1.02056    2.85(6)      239.5     2.824    2.832
  49298.     1.02087    2.73(6)      251.4     2.824    2.830
  49313.     1.02117    2.78(6)      242.5     2.825    2.829
  49328.     1.02148    2.81(6)      242.3     2.825    2.828
  49343.     1.02179    2.79(6)      238.9     2.825    2.827
  49357.     1.02209    2.82(6)      241.4     2.826    2.827
  49372.     1.02240    2.82(6)      254.5     2.826    2.827
  49387.     1.02271    2.84(6)      241.2     2.827    2.827
  49402.     1.02301    2.89(7)      236.3     2.827    2.827
  49417.     1.02332    2.86(7)      229.7     2.827    2.828
  49432.     1.02363    2.85(6)      245.9     2.828    2.828
  49446.     1.02393    2.89(7)      232.7     2.828    2.828
  49461.     1.02424    2.84(6)      239.4     2.828    2.829
  49476.     1.02455    2.84(6)      245.5     2.829    2.829
  49491.     1.02486    2.92(7)      236.6     2.829    2.829
  49506.     1.02516    2.95(7)      221.6     2.830    2.830
  49521.     1.02547    2.92(7)      220.1     2.830    2.830
  49535.     1.02578    2.80(6)      243.1     2.830    2.830
  49550.     1.02609    2.72(6)      254.7     2.831    2.831
  49565.     1.02639    2.88(7)      236.4     2.831    2.831
  49580.     1.02670    2.83(6)      247.1     2.831    2.831
  49595.     1.02701    2.94(7)      234.7     2.832    2.832
  49610.     1.02732    2.80(6)      245.6     2.832    2.832
  49625.     1.02763    2.80(6)      245.6     2.832    2.833
  49640.     1.02794    2.80(6)      241.3     2.833    2.834
  49654.     1.02824    2.77(6)      252.4     2.833    2.836
  49669.     1.02855    2.86(6)      239.0     2.834    2.837
  49684.     1.02886    2.89(7)      235.0     2.834    2.839
  49699.     1.02917    2.81(6)      240.4     2.834    2.841
  49714.     1.02948    2.76(6)      247.7     2.835    2.843
  49729.     1.02979    2.86(6)      241.5     2.835    2.844
  49744.     1.03010    2.81(6)      247.5     2.835    2.844
  49759.     1.03041    2.78(6)      249.0     2.836    2.844
  49774.     1.03071    2.78(6)      238.2     2.836    2.843
  49789.     1.03102    2.77(6)      244.1     2.837    2.842
  49804.     1.03133    2.79(6)      255.7     2.837    2.841
  49819.     1.03164    2.75(6)      254.8     2.837    2.840
  49833.     1.03195    2.77(6)      246.6     2.838    2.840
  49848.     1.03226    2.83(6)      237.9     2.838    2.839
  49863.     1.03257    2.86(6)      237.7     2.838    2.839
  49878.     1.03288    2.85(6)      251.3     2.839    2.839
  49893.     1.03319    2.84(6)      246.0     2.839    2.840
  49908.     1.03350    2.84(6)      244.8     2.840    2.840
  49923.     1.03381    2.89(6)      241.6     2.840    2.840
  49938.     1.03412    2.97(7)      224.2     2.840    2.842
  49953.     1.03443    2.90(6)      236.9     2.841    2.842
  49968.     1.03474    2.93(6)      239.7     2.841    2.843
  49983.     1.03505    2.81(6)      237.8     2.841    2.843
  49998.     1.03536    2.80(6)      252.9     2.842    2.844
  50013.     1.03567    2.87(7)      231.2     2.842    2.844
  50028.     1.03598    2.89(7)      230.3     2.842    2.845
  50043.     1.03630    2.91(7)      232.2     2.843    2.846
  50058.     1.03661    2.77(6)      250.8     2.843    2.847
  50073.     1.03692    2.83(6)      242.7     2.844    2.848
  50088.     1.03723    2.82(6)      242.4     2.844    2.850
  50103.     1.03754    2.88(6)      238.6     2.844    2.852
  50118.     1.03785    2.90(7)      230.0     2.845    2.854
  50133.     1.03816    2.98(7)      226.3     2.845    2.855
  50148.     1.03847    2.91(6)      238.1     2.846    2.856
  50163.     1.03879    3.01(7)      224.6     2.846    2.856
  50178.     1.03910    2.82(6)      246.9     2.846    2.856
  50194.     1.03941    2.79(6)      246.3     2.847    2.855
  50209.     1.03972    2.85(6)      241.3     2.847    2.854
  50224.     1.04003    2.80(6)      250.6     2.847    2.854
  50239.     1.04034    2.83(6)      245.8     2.848    2.853
  50254.     1.04066    2.88(6)      237.5     2.848    2.853
  50269.     1.04097    2.89(7)      233.4     2.849    2.853
  50284.     1.04128    2.82(7)      236.0     2.849    2.853
  50299.     1.04159    2.91(7)      227.8     2.849    2.854
  50314.     1.04191    2.86(7)      230.7     2.850    2.854
  50329.     1.04222    2.86(6)      241.1     2.850    2.855
  50344.     1.04253    2.82(6)      237.8     2.850    2.855
  50359.     1.04284    2.91(7)      236.6     2.851    2.856
  50375.     1.04316    2.91(7)      231.3     2.851    2.856
  50390.     1.04347    2.84(7)      236.2     2.852    2.857
  50405.     1.04378    2.88(6)      237.8     2.852    2.858
  50420.     1.04410    2.79(6)      246.1     2.852    2.859
  50435.     1.04441    2.85(6)      238.6     2.853    2.859
  50450.     1.04472    2.73(6)      251.7     2.853    2.860
  50465.     1.04504    2.83(6)      250.4     2.853    2.861
  50480.     1.04535    2.82(6)      244.2     2.854    2.862
  50496.     1.04566    2.84(6)      239.5     2.854    2.863
  50511.     1.04598    2.82(6)      244.2     2.855    2.865
  50526.     1.04629    2.95(7)      228.7     2.855    2.866
  50541.     1.04661    2.89(7)      229.8     2.855    2.867
  50556.     1.04692    2.75(6)      255.4     2.856    2.869
  50571.     1.04723    2.93(7)      228.1     2.856    2.871
  50587.     1.04755    2.92(7)      221.3     2.857    2.873
  50602.     1.04786    2.84(6)      240.9     2.857    2.875
  50617.     1.04818    2.83(6)      243.4     2.857    2.878
  50632.     1.04849    2.86(6)      238.0     2.858    2.882
  50647.     1.04881    2.80(6)      241.2     2.858    2.886
  50662.     1.04912    2.85(6)      243.7     2.858    2.892
  50678.     1.04944    2.86(6)      241.3     2.859    2.901
  50693.     1.04975    2.80(6)      241.9     2.859    2.917
  50708.     1.05007    2.83(7)      234.0     2.860    2.946
  50723.     1.05038    3.06(7)      218.7     2.860    2.998
  50738.     1.05070    3.10(7)      214.2     2.860    3.086
  50754.     1.05101    3.16(7)      215.1     2.861    3.224
  50769.     1.05133    3.37(7)      202.9     2.861    3.418
  50784.     1.05164    3.70(7)      185.9     2.862    3.664
  50799.     1.05196    3.99(8)      172.4     2.862    3.935
  50815.     1.05227    4.38(8)      155.4     2.862    4.183
  50830.     1.05259    4.58(8)      143.6     2.863    4.354
  50845.     1.05290    4.55(8)      143.6     2.863    4.406
  50860.     1.05322    4.24(8)      156.5     2.863    4.333
  50876.     1.05354    3.90(8)      177.6     2.864    4.163
  50891.     1.05385    3.63(7)      192.2     2.864    3.941
  50906.     1.05417    3.73(8)      176.4     2.865    3.710
  50921.     1.05448    3.56(7)      189.7     2.865    3.501
  50937.     1.05480    3.33(7)      198.8     2.865    3.329
  50952.     1.05512    3.25(7)      200.3     2.866    3.198
  50967.     1.05543    3.21(7)      204.2     2.866    3.104
  50983.     1.05575    3.07(7)      219.9     2.867    3.039
  50998.     1.05607    3.02(7)      223.7     2.867    2.996
  51013.     1.05638    2.92(7)      232.0     2.867    2.970
  51028.     1.05670    3.01(7)      223.9     2.868    2.957
  51044.     1.05702    2.95(7)      222.6     2.868    2.952
  51059.     1.05734    2.95(7)      225.0     2.869    2.953
  51074.     1.05765    2.88(7)      231.4     2.869    2.956
  51090.     1.05797    2.97(7)      226.9     2.869    2.958
  51105.     1.05829    3.00(7)      230.8     2.870    2.956
  51120.     1.05861    2.99(7)      223.3     2.870    2.949
  51136.     1.05892    2.89(7)      229.9     2.871    2.940
  51151.     1.05924    2.96(7)      217.7     2.871    2.928
  51166.     1.05956    2.88(7)      235.3     2.871    2.917
  51182.     1.05988    3.02(7)      228.6     2.872    2.908
  51197.     1.06019    2.88(7)      236.2     2.872    2.901
  51212.     1.06051    2.89(7)      233.1     2.872    2.897
  51228.     1.06083    2.91(7)      233.5     2.873    2.896
  51243.     1.06115    2.91(6)      238.2     2.873    2.899
  51259.     1.06147    3.00(7)      220.8     2.874    2.904
  51274.     1.06179    2.88(7)      236.6     2.874    2.911
  51289.     1.06210    2.86(6)      239.1     2.874    2.918
  51305.     1.06242    2.81(6)      246.0     2.875    2.924
  51320.     1.06274    2.84(6)      239.3     2.875    2.927
  51336.     1.06306    2.91(7)      232.8     2.876    2.927
  51351.     1.06338    2.82(6)      248.8     2.876    2.923
  51366.     1.06370    2.87(6)      237.6     2.876    2.917
  51382.     1.06402    2.97(7)      221.1     2.877    2.909
  51397.     1.06434    3.05(7)      213.1     2.877    2.903
  51413.     1.06466    2.89(7)      233.2     2.878    2.897
  51428.     1.06498    2.82(6)      241.3     2.878    2.892
  51443.     1.06530    2.80(6)      243.3     2.878    2.889
  51459.     1.06562    2.86(6)      244.6     2.879    2.887
  51474.     1.06593    2.95(7)      230.0     2.879    2.886
  51490.     1.06625    2.85(7)      231.3     2.880    2.885
  51505.     1.06657    2.87(6)      237.9     2.880    2.885
  51521.     1.06689    2.92(7)      231.6     2.880    2.885
  51536.     1.06721    3.07(7)      211.0     2.881    2.885
  51552.     1.06753    2.99(7)      225.2     2.881    2.885
  51567.     1.06786    2.90(7)      224.9     2.882    2.885
  51582.     1.06818    2.87(7)      227.2     2.882    2.886
  51598.     1.06850    2.77(6)      249.0     2.882    2.887
  51613.     1.06882    2.90(7)      230.2     2.883    2.888
  51629.     1.06914    2.91(7)      227.8     2.883    2.889
  51644.     1.06946    2.91(7)      234.4     2.884    2.892
  51660.     1.06978    3.03(7)      216.7     2.884    2.897
  51675.     1.07010    2.91(6)      240.0     2.884    2.904
  51691.     1.07042    2.98(7)      231.6     2.885    2.914
  51706.     1.07074    2.98(7)      227.3     2.885    2.925
  51722.     1.07106    3.03(7)      213.8     2.886    2.939
  51737.     1.07139    2.94(7)      222.5     2.886    2.950
  51753.     1.07171    2.94(7)      230.5     2.886    2.957
  51768.     1.07203    2.98(7)      225.7     2.887    2.958
  51784.     1.07235    2.92(7)      216.9     2.887    2.953
  51800.     1.07267    2.92(7)      230.3     2.888    2.944
  51815.     1.07299    2.84(6)      241.3     2.888    2.933
  51831.     1.07332    2.82(6)      245.5     2.888    2.923
  51846.     1.07364    2.78(6)      253.0     2.889    2.915
  51862.     1.07396    2.85(7)      236.0     2.889    2.908
  51877.     1.07428    2.91(7)      236.4     2.890    2.904
  51893.     1.07460    2.92(7)      226.1     2.890    2.901
  51908.     1.07493    2.83(7)      235.2     2.890    2.898
  51924.     1.07525    2.90(7)      230.8     2.891    2.897
  51940.     1.07557    2.79(6)      247.0     2.891    2.896
  51955.     1.07589    2.76(6)      246.8     2.892    2.896
  51971.     1.07622    2.89(7)      229.7     2.892    2.896
  51986.     1.07654    2.91(7)      226.5     2.892    2.897
  52002.     1.07686    3.05(7)      211.5     2.893    2.898
  52018.     1.07719    2.91(7)      233.3     2.893    2.901
  52033.     1.07751    2.94(6)      237.1     2.894    2.904
  52049.     1.07783    2.98(7)      220.3     2.894    2.908
  52064.     1.07816    2.98(7)      225.8     2.894    2.912
  52080.     1.07848    2.90(7)      227.2     2.895    2.916
  52096.     1.07880    3.03(7)      221.1     2.895    2.919
  52111.     1.07913    2.94(7)      226.3     2.896    2.921
  52127.     1.07945    2.93(7)      226.6     2.896    2.920
  52143.     1.07977    2.94(7)      232.8     2.896    2.918
  52158.     1.08010    2.99(7)      224.4     2.897    2.915
  52174.     1.08042    2.91(7)      231.1     2.897    2.912
  52189.     1.08075    2.78(6)      247.6     2.898    2.910
  52205.     1.08107    2.92(7)      231.5     2.898    2.908
  52221.     1.08140    2.88(7)      232.0     2.898    2.906
  52236.     1.08172    2.91(7)      232.9     2.899    2.906
  52252.     1.08204    2.96(7)      228.9     2.899    2.905
  52268.     1.08237    2.91(7)      235.6     2.900    2.905
  52283.     1.08269    2.98(7)      219.4     2.900    2.906
  52299.     1.08302    2.94(7)      226.2     2.900    2.906
  52315.     1.08334    2.93(7)      224.1     2.901    2.907
  52331.     1.08367    2.98(7)      224.2     2.901    2.907
  52346.     1.08399    3.00(7)      218.4     2.902    2.908
  52362.     1.08432    2.86(6)      238.8     2.902    2.909
  52378.     1.08464    2.82(6)      243.8     2.902    2.910
  52393.     1.08497    2.88(6)      236.7     2.903    2.911
  52409.     1.08530    2.90(6)      236.9     2.903    2.912
  52425.     1.08562    2.92(7)      225.6     2.904    2.913
  52441.     1.08595    2.85(7)      236.2     2.904    2.914
  52456.     1.08627    2.95(7)      226.5     2.905    2.915
  52472.     1.08660    2.98(7)      222.7     2.905    2.917
  52488.     1.08692    3.05(7)      214.5     2.905    2.919
  52503.     1.08725    2.89(7)      234.0     2.906    2.921
  52519.     1.08758    2.93(7)      222.9     2.906    2.923
  52535.     1.08790    3.05(7)      218.3     2.907    2.926
  52551.     1.08823    3.03(7)      219.7     2.907    2.929
  52567.     1.08856    2.91(7)      229.9     2.907    2.933
  52582.     1.08888    2.79(7)      236.0     2.908    2.940
  52598.     1.08921    2.83(6)      240.1     2.908    2.950
  52614.     1.08954    2.88(7)      235.8     2.909    2.968
  52630.     1.08986    3.01(7)      216.2     2.909    3.001
  52645.     1.09019    2.87(6)      241.6     2.909    3.057
  52661.     1.09052    3.10(7)      214.2     2.910    3.150
  52677.     1.09084    3.28(7)      203.2     2.910    3.287
  52693.     1.09117    3.44(7)      192.8     2.911    3.473
  52709.     1.09150    3.72(8)      170.2     2.911    3.694
  52724.     1.09183    3.97(8)      167.8     2.911    3.920
  52740.     1.09215    4.04(8)      163.1     2.912    4.109
  52756.     1.09248    4.28(8)      153.4     2.912    4.217
  52772.     1.09281    4.08(8)      159.5     2.913    4.221
  52788.     1.09314    4.02(8)      164.4     2.913    4.124
  52804.     1.09347    3.84(8)      172.8     2.914    3.958
  52819.     1.09379    3.65(7)      180.0     2.914    3.761
  52835.     1.09412    3.61(7)      179.6     2.914    3.567
  52851.     1.09445    3.46(7)      184.7     2.915    3.398
  52867.     1.09478    3.31(7)      194.5     2.915    3.264
  52883.     1.09511    3.08(7)      216.7     2.916    3.163
  52899.     1.09544    3.06(7)      215.4     2.916    3.091
  52915.     1.09576    2.94(7)      231.4     2.916    3.041
  52930.     1.09609    2.95(7)      228.3     2.917    3.007
  52946.     1.09642    2.95(7)      227.6     2.917    2.984
  52962.     1.09675    2.91(7)      227.6     2.918    2.968
  52978.     1.09708    3.00(7)      214.3     2.918    2.957
  52994.     1.09741    2.93(7)      229.3     2.918    2.949
  53010.     1.09774    2.87(7)      227.5     2.919    2.944
  53026.     1.09807    2.84(6)      241.1     2.919    2.940
  53042.     1.09840    2.93(7)      231.7     2.920    2.937
  53058.     1.09873    2.82(6)      248.7     2.920    2.935
  53074.     1.09906    2.82(7)      233.9     2.921    2.934
  53089.     1.09939    3.00(7)      224.1     2.921    2.933
  53105.     1.09972    2.91(7)      222.0     2.921    2.932
  53121.     1.10005    2.91(7)      226.2     2.922    2.931
  53137.     1.10038    2.90(7)      234.5     2.922    2.931
  53153.     1.10071    2.94(7)      231.8     2.923    2.931
  53169.     1.10104    3.03(7)      214.3     2.923    2.930
  53185.     1.10137    3.01(7)      212.1     2.923    2.930
  53201.     1.10170    3.05(7)      206.9     2.924    2.930
  53217.     1.10203    2.89(7)      229.3     2.924    2.930
  53233.     1.10236    2.81(7)      232.3     2.925    2.930
  53249.     1.10269    2.92(7)      225.5     2.925    2.930
  53265.     1.10302    2.92(7)      225.4     2.926    2.930
  53281.     1.10335    2.92(7)      225.9     2.926    2.931
  53297.     1.10368    2.94(7)      219.1     2.926    2.931
  53313.     1.10401    2.92(7)      228.0     2.927    2.931
  53329.     1.10434    2.93(7)      225.2     2.927    2.931
  53345.     1.10468    3.00(7)      218.1     2.928    2.931
  53361.     1.10501    2.99(7)      219.8     2.928    2.932
  53377.     1.10534    2.93(7)      219.8     2.928    2.932
  53393.     1.10567    2.87(7)      226.6     2.929    2.932
  53409.     1.10600    2.92(7)      229.4     2.929    2.933
  53425.     1.10633    2.94(7)      219.0     2.930    2.933
  53441.     1.10667    2.89(7)      236.6     2.930    2.933
  53457.     1.10700    2.90(7)      223.3     2.931    2.934
  53473.     1.10733    2.85(7)      229.5     2.931    2.934
  53489.     1.10766    2.95(7)      215.0     2.931    2.935
  53505.     1.10799    2.91(7)      221.9     2.932    2.935
  53521.     1.10833    2.84(6)      241.3     2.932    2.936
  53537.     1.10866    3.04(7)      210.4     2.933    2.936
  53553.     1.10899    2.97(7)      210.9     2.933    2.937
  53569.     1.10933    2.97(7)      218.9     2.933    2.937
  53585.     1.10966    2.86(7)      233.9     2.934    2.938
  53601.     1.10999    2.89(7)      230.2     2.934    2.939
  53618.     1.11032    2.98(7)      210.5     2.935    2.940
  53634.     1.11066    2.90(7)      234.1     2.935    2.941
  53650.     1.11099    3.04(7)      214.1     2.936    2.943
  53666.     1.11132    3.01(7)      219.1     2.936    2.947
  53682.     1.11166    3.02(7)      217.7     2.936    2.953
  53698.     1.11199    2.98(7)      217.9     2.937    2.963
  53714.     1.11232    3.01(7)      224.9     2.937    2.979
  53730.     1.11266    3.08(7)      205.6     2.938    3.000
  53746.     1.11299    3.08(7)      207.0     2.938    3.026
  53762.     1.11333    3.13(7)      206.1     2.938    3.053
  53779.     1.11366    3.12(7)      206.8     2.939    3.075
  53795.     1.11399    3.04(7)      216.2     2.939    3.087
  53811.     1.11433    2.97(7)      221.5     2.940    3.086
  53827.     1.11466    2.90(7)      222.2     2.940    3.073
  53843.     1.11500    2.92(7)      217.1     2.941    3.053
  53859.     1.11533    3.02(7)      215.7     2.941    3.030
  53875.     1.11567    2.93(7)      221.4     2.941    3.009
  53892.     1.11600    2.85(7)      234.3     2.942    2.991
  53908.     1.11634    2.85(7)      225.0     2.942    2.978
  53924.     1.11667    2.98(7)      216.8     2.943    2.968
  53940.     1.11701    2.91(7)      226.6     2.943    2.963
  53956.     1.11734    2.94(7)      213.8     2.943    2.965
  53973.     1.11768    2.92(7)      222.2     2.944    2.967
  53989.     1.11801    3.02(7)      211.4     2.944    2.973
  54005.     1.11835    2.96(7)      226.9     2.945    2.983
  54021.     1.11868    2.88(7)      228.3     2.945    2.996
  54037.     1.11902    2.92(7)      219.8     2.946    3.011
  54054.     1.11935    2.88(7)      229.0     2.946    3.025
  54070.     1.11969    2.98(7)      217.4     2.946    3.034
  54086.     1.12003    2.94(7)      218.7     2.947    3.036
  54102.     1.12036    3.05(7)      203.4     2.947    3.032
  54118.     1.12070    2.97(7)      210.4     2.948    3.023
  54135.     1.12103    3.00(7)      209.1     2.948    3.011
  54151.     1.12137    3.02(7)      206.1     2.949    2.998
  54167.     1.12171    2.90(7)      221.5     2.949    2.988
  54183.     1.12204    2.95(7)      219.6     2.949    2.979
  54200.     1.12238    3.01(7)      214.1     2.950    2.973
  54216.     1.12272    3.02(7)      211.1     2.950    2.969
  54232.     1.12305    2.92(7)      217.2     2.951    2.966
  54248.     1.12339    2.94(7)      213.6     2.951    2.965
  54265.     1.12373    2.87(7)      218.3     2.951    2.964
  54281.     1.12407    2.93(7)      217.1     2.952    2.964
  54297.     1.12440    2.87(7)      226.4     2.952    2.965
  54314.     1.12474    2.99(7)      219.7     2.953    2.965
  54330.     1.12508    2.96(7)      215.2     2.953    2.966
  54346.     1.12541    2.86(7)      226.3     2.954    2.967
  54362.     1.12575    2.81(7)      235.3     2.954    2.968
  54379.     1.12609    2.86(7)      226.4     2.954    2.969
  54395.     1.12643    2.89(7)      221.9     2.955    2.970
  54411.     1.12677    2.97(7)      209.3     2.955    2.972
  54428.     1.12710    2.96(7)      216.8     2.956    2.973
  54444.     1.12744    2.89(7)      218.7     2.956    2.975
  54460.     1.12778    2.90(7)      227.3     2.957    2.976
  54477.     1.12812    2.91(7)      212.7     2.957    2.978
  54493.     1.12846    2.82(7)      233.1     2.957    2.980
  54509.     1.12880    2.91(7)      223.4     2.958    2.982
  54526.     1.12913    3.00(7)      209.8     2.958    2.985
  54542.     1.12947    2.91(7)      222.8     2.959    2.988
  54559.     1.12981    2.91(7)      214.3     2.959    2.991
  54575.     1.13015    2.99(7)      219.5     2.960    2.994
  54591.     1.13049    2.97(7)      223.7     2.960    2.998
  54608.     1.13083    2.94(7)      217.3     2.960    3.002
  54624.     1.13117    2.91(7)      213.4     2.961    3.007
  54640.     1.13151    2.88(7)      216.6     2.961    3.013
  54657.     1.13185    2.97(7)      213.9     2.962    3.020
  54673.     1.13219    2.95(7)      222.0     2.962    3.028
  54690.     1.13253    2.92(7)      220.8     2.962    3.038
  54706.     1.13287    2.91(7)      214.6     2.963    3.051
  54722.     1.13321    2.87(7)      220.8     2.963    3.068
  54739.     1.13355    2.98(7)      219.4     2.964    3.094
  54755.     1.13389    3.13(7)      206.4     2.964    3.141
  54772.     1.13423    3.09(7)      210.6     2.965    3.226
  54788.     1.13457    3.22(7)      202.1     2.965    3.383
  54805.     1.13491    3.63(7)      181.3     2.965    3.658
  54821.     1.13525    4.17(8)      155.1     2.966    4.101
  54837.     1.13559    4.80(9)      132.9     2.966    4.741
  54854.     1.13593    5.73(9)      112.4     2.967    5.562
  54870.     1.13627    6.75(10)     95.9      2.967    6.474
  54887.     1.13661    8.12(11)     76.4      2.968    7.308
  54903.     1.13695    8.23(11)     78.4      2.968    7.850
  54920.     1.13729    8.10(11)     77.7      2.968    7.952
  54936.     1.13763    7.41(11)     83.3      2.969    7.620
  54953.     1.13798    6.83(10)     91.4      2.969    6.988
  54969.     1.13832    6.17(10)     104.5     2.970    6.227
  54986.     1.13866    5.84(10)     105.6     2.970    5.482
  55002.     1.13900    5.05(9)      129.9     2.971    4.845
  55019.     1.13934    4.73(9)      136.3     2.971    4.349
  55035.     1.13968    4.25(8)      154.3     2.971    3.985
  55052.     1.14003    3.92(8)      160.9     2.972    3.726
  55068.     1.14037    3.73(8)      167.2     2.972    3.541
  55085.     1.14071    3.51(7)      187.8     2.973    3.407
  55101.     1.14105    3.38(7)      184.9     2.973    3.305
  55118.     1.14140    3.29(7)      192.4     2.973    3.228
  55134.     1.14174    3.28(7)      194.8     2.974    3.169
  55151.     1.14208    3.17(7)      199.2     2.974    3.124
  55167.     1.14242    3.08(7)      211.2     2.975    3.092
  55184.     1.14277    3.01(7)      211.9     2.975    3.068
  55200.     1.14311    2.95(7)      208.7     2.976    3.051
  55217.     1.14345    3.05(7)      208.9     2.976    3.040
  55234.     1.14379    3.04(7)      204.3     2.976    3.032
  55250.     1.14414    2.98(7)      218.3     2.977    3.028
  55267.     1.14448    2.95(7)      214.3     2.977    3.028
  55283.     1.14482    3.03(7)      212.8     2.978    3.032
  55300.     1.14517    2.98(7)      219.0     2.978    3.038
  55317.     1.14551    3.09(7)      201.4     2.979    3.047
  55333.     1.14586    3.14(7)      196.1     2.979    3.055
  55350.     1.14620    3.06(7)      207.8     2.979    3.062
  55366.     1.14654    3.04(7)      204.6     2.980    3.064
  55383.     1.14689    2.93(7)      219.2     2.980    3.061
  55400.     1.14723    2.91(7)      219.0     2.981    3.053
  55416.     1.14758    2.99(7)      207.8     2.981    3.043
  55433.     1.14792    2.99(7)      216.8     2.982    3.033
  55449.     1.14826    3.02(7)      205.5     2.982    3.023
  55466.     1.14861    2.90(7)      215.9     2.982    3.015
  55483.     1.14895    3.00(7)      210.7     2.983    3.009
  55499.     1.14930    3.04(7)      207.0     2.983    3.004
  55516.     1.14964    3.04(7)      205.6     2.984    3.001
  55533.     1.14999    2.88(7)      225.7     2.984    2.999
  55549.     1.15033    3.01(7)      208.4     2.985    2.998
  55566.     1.15068    2.94(7)      215.0     2.985    2.997
  55583.     1.15102    3.04(7)      205.9     2.985    2.996
  55599.     1.15137    2.98(7)      209.5     2.986    2.996
  55616.     1.15171    3.04(7)      206.1     2.986    2.996
  55633.     1.15206    3.00(7)      203.3     2.987    2.996
  55649.     1.15241    2.97(7)      216.1     2.987    2.996
  55666.     1.15275    2.89(7)      216.9     2.987    2.996
  55683.     1.15310    2.94(7)      215.6     2.988    2.996
  55699.     1.15344    2.96(7)      218.7     2.988    2.997
  55716.     1.15379    2.97(7)      208.5     2.989    2.999
  55733.     1.15414    2.94(7)      211.4     2.989    3.002
  55750.     1.15448    2.95(7)      207.0     2.990    3.007
  55766.     1.15483    3.03(7)      211.9     2.990    3.015
  55783.     1.15517    3.08(7)      204.8     2.990    3.025
  55800.     1.15552    2.99(7)      208.9     2.991    3.038
  55817.     1.15587    3.05(7)      202.0     2.991    3.051
  55833.     1.15621    3.02(7)      201.9     2.992    3.062
  55850.     1.15656    2.98(7)      206.1     2.992    3.062
  55867.     1.15691    3.08(7)      198.1     2.993    3.062
  55884.     1.15726    3.15(7)      193.2     2.993    3.057
  55900.     1.15760    3.03(7)      194.7     2.993    3.047
  55917.     1.15795    3.00(7)      202.0     2.994    3.037
  55934.     1.15830    2.89(7)      216.0     2.994    3.026
  55951.     1.15865    3.03(7)      202.8     2.995    3.018
  55967.     1.15899    3.02(7)      197.7     2.995    3.011
  55984.     1.15934    3.02(7)      202.1     2.996    3.007
  56001.     1.15969    3.06(7)      202.4     2.996    3.005
  56018.     1.16004    3.08(7)      197.0     2.996    3.005
  56035.     1.16038    3.00(7)      207.5     2.997    3.006
  56051.     1.16073    2.97(7)      206.8     2.997    3.009
  56068.     1.16108    3.05(7)      202.0     2.998    3.013
  56085.     1.16143    2.91(7)      208.9     2.998    3.017
  56102.     1.16178    2.96(7)      203.1     2.999    3.020
  56119.     1.16213    2.86(7)      218.4     2.999    3.022
  56136.     1.16247    2.91(7)      214.8     2.999    3.021
  56152.     1.16282    2.96(7)      206.1     3.000    3.019
  56169.     1.16317    3.01(7)      204.1     3.000    3.016
  56186.     1.16352    2.98(7)      208.4     3.001    3.013
  56203.     1.16387    3.07(7)      196.6     3.001    3.010
  56220.     1.16422    2.91(7)      212.7     3.001    3.008
  56237.     1.16457    2.96(7)      205.1     3.002    3.007
  56254.     1.16492    3.03(7)      198.8     3.002    3.006
  56270.     1.16527    2.99(7)      204.3     3.003    3.005
  56287.     1.16562    2.98(7)      200.5     3.003    3.005
  56304.     1.16597    3.04(7)      196.9     3.004    3.005
  56321.     1.16632    3.05(7)      204.8     3.004    3.005
  56338.     1.16667    3.03(7)      205.3     3.004    3.006
  56355.     1.16702    2.88(7)      221.0     3.005    3.006
  56372.     1.16737    3.02(7)      206.9     3.005    3.007
  56389.     1.16772    3.10(7)      196.3     3.006    3.008
  56406.     1.16807    2.98(7)      207.4     3.006    3.008
  56423.     1.16842    3.03(7)      199.3     3.007    3.009
  56439.     1.16877    2.85(7)      214.9     3.007    3.009
  56456.     1.16912    3.06(7)      200.1     3.007    3.009
  56473.     1.16947    3.00(7)      205.8     3.008    3.010
  56490.     1.16982    2.92(7)      214.3     3.008    3.010
  56507.     1.17017    3.03(7)      197.0     3.009    3.011
  56524.     1.17052    3.02(7)      203.3     3.009    3.011
  56541.     1.17087    3.02(7)      203.8     3.010    3.012
  56558.     1.17123    2.90(7)      208.9     3.010    3.012
  56575.     1.17158    3.12(7)      193.8     3.010    3.013
  56592.     1.17193    2.94(7)      212.6     3.011    3.013
  56609.     1.17228    2.97(7)      210.4     3.011    3.014
  56626.     1.17263    2.97(7)      202.4     3.012    3.015
  56643.     1.17298    2.94(7)      210.7     3.012    3.015
  56660.     1.17334    2.94(7)      216.4     3.012    3.016
  56677.     1.17369    3.04(7)      201.6     3.013    3.016
  56694.     1.17404    2.95(7)      214.1     3.013    3.017
  56711.     1.17439    3.06(7)      199.8     3.014    3.017
  56728.     1.17474    2.92(7)      210.0     3.014    3.018
  56745.     1.17510    2.99(7)      204.1     3.015    3.019
  56762.     1.17545    3.01(7)      195.2     3.015    3.019
  56779.     1.17580    2.99(7)      208.9     3.015    3.020
  56796.     1.17616    3.06(7)      197.0     3.016    3.021
  56813.     1.17651    2.92(7)      209.2     3.016    3.021
  56830.     1.17686    3.03(7)      200.6     3.017    3.022
  56847.     1.17721    3.04(7)      204.8     3.017    3.023
  56864.     1.17757    3.02(7)      194.6     3.018    3.024
  56881.     1.17792    3.07(7)      197.7     3.018    3.025
  56898.     1.17827    2.99(7)      202.9     3.018    3.025
  56915.     1.17863    2.93(7)      209.3     3.019    3.026
  56933.     1.17898    2.93(7)      215.7     3.019    3.027
  56950.     1.17934    2.93(7)      211.7     3.020    3.028
  56967.     1.17969    2.99(7)      202.9     3.020    3.030
  56984.     1.18004    2.99(7)      193.6     3.020    3.031
  57001.     1.18040    2.95(7)      203.6     3.021    3.033
  57018.     1.18075    3.05(7)      203.4     3.021    3.034
  57035.     1.18111    3.00(7)      206.3     3.022    3.037
  57052.     1.18146    3.04(7)      195.6     3.022    3.040
  57069.     1.18181    3.03(7)      193.7     3.023    3.044
  57086.     1.18217    3.04(7)      195.6     3.023    3.049
  57104.     1.18252    2.99(7)      202.6     3.023    3.056
  57121.     1.18288    2.90(7)      210.9     3.024    3.065
  57138.     1.18323    2.98(7)      210.6     3.024    3.074
  57155.     1.18359    3.04(7)      200.6     3.025    3.085
  57172.     1.18394    3.07(7)      199.5     3.025    3.098
  57189.     1.18430    3.12(7)      196.8     3.026    3.116
  57206.     1.18465    3.17(7)      184.8     3.026    3.146
  57224.     1.18501    3.25(7)      184.8     3.026    3.199
  57241.     1.18536    3.24(7)      190.0     3.027    3.289
  57258.     1.18572    3.37(7)      186.7     3.027    3.431
  57275.     1.18608    3.48(8)      171.3     3.028    3.630
  57292.     1.18643    3.63(8)      168.0     3.028    3.879
  57309.     1.18679    4.19(8)      143.2     3.028    4.150
  57327.     1.18714    4.49(9)      130.0     3.029    4.393
  57344.     1.18750    4.66(9)      130.0     3.029    4.556
  57361.     1.18786    4.66(9)      127.7     3.030    4.606
  57378.     1.18821    4.54(9)      128.7     3.030    4.537
  57396.     1.18857    4.31(8)      140.8     3.031    4.370
  57413.     1.18893    4.14(8)      145.6     3.031    4.147
  57430.     1.18928    3.92(8)      156.9     3.031    3.910
  57447.     1.18964    3.87(8)      154.6     3.032    3.693
  57464.     1.19000    3.53(7)      178.4     3.032    3.512
  57482.     1.19035    3.25(7)      197.7     3.033    3.373
  57499.     1.19071    3.34(7)      187.9     3.033    3.272
  57516.     1.19107    3.20(7)      193.1     3.033    3.201
  57533.     1.19143    3.24(7)      190.7     3.034    3.153
  57551.     1.19178    3.09(7)      199.2     3.034    3.121
  57568.     1.19214    3.09(7)      188.0     3.035    3.099
  57585.     1.19250    3.19(7)      182.1     3.035    3.084
  57602.     1.19286    3.06(7)      197.7     3.036    3.074
  57620.     1.19321    3.07(7)      193.6     3.036    3.067
  57637.     1.19357    3.00(7)      201.9     3.036    3.062
  57654.     1.19393    3.05(7)      198.1     3.037    3.058
  57672.     1.19429    3.02(7)      193.4     3.037    3.056
  57689.     1.19465    2.99(7)      198.7     3.038    3.054
  57706.     1.19501    2.98(7)      205.5     3.038    3.052
  57724.     1.19536    3.15(7)      193.2     3.038    3.051
  57741.     1.19572    2.98(7)      202.0     3.039    3.050
  57758.     1.19608    2.92(7)      212.3     3.039    3.050
  57776.     1.19644    2.97(7)      203.7     3.040    3.049
  57793.     1.19680    3.03(7)      202.0     3.040    3.049
  57810.     1.19716    3.03(7)      196.5     3.041    3.049
  57828.     1.19752    3.02(7)      196.6     3.041    3.048
  57845.     1.19788    3.02(7)      198.0     3.041    3.048
  57862.     1.19824    3.09(7)      192.9     3.042    3.048
  57880.     1.19860    3.04(7)      196.7     3.042    3.048
  57897.     1.19896    3.05(7)      199.9     3.043    3.048
  57914.     1.19931    3.20(7)      183.1     3.043    3.048
  57932.     1.19967    3.23(7)      183.2     3.043    3.048
  57949.     1.20003    3.12(7)      190.8     3.044    3.048
  57966.     1.20039    3.05(7)      197.1     3.044    3.049
  57984.     1.20075    3.09(7)      196.3     3.045    3.049
  58001.     1.20112    3.00(7)      206.0     3.045    3.049
  58019.     1.20148    3.14(7)      187.0     3.046    3.049
  58036.     1.20184    3.02(7)      194.4     3.046    3.049
  58053.     1.20220    3.04(7)      196.3     3.046    3.050
  58071.     1.20256    3.05(7)      192.2     3.047    3.050
  58088.     1.20292    2.97(7)      202.4     3.047    3.050
  58106.     1.20328    2.98(7)      204.1     3.048    3.050
  58123.     1.20364    2.98(7)      196.3     3.048    3.051
  58141.     1.20400    3.05(7)      200.6     3.048    3.051
  58158.     1.20436    3.03(7)      200.5     3.049    3.051
  58175.     1.20472    3.09(7)      192.3     3.049    3.052
  58193.     1.20509    3.17(7)      188.7     3.050    3.052
  58210.     1.20545    3.07(7)      192.6     3.050    3.052
  58228.     1.20581    3.15(7)      185.4     3.050    3.053
  58245.     1.20617    3.07(7)      191.0     3.051    3.053
  58263.     1.20653    3.09(7)      189.1     3.051    3.053
  58280.     1.20689    3.10(7)      185.6     3.052    3.054
  58298.     1.20726    3.12(7)      181.8     3.052    3.054
  58315.     1.20762    3.07(7)      193.7     3.053    3.054
  58333.     1.20798    3.18(8)      175.3     3.053    3.055
  58350.     1.20834    3.12(7)      181.9     3.053    3.055
  58368.     1.20871    2.98(7)      200.8     3.054    3.055
  58385.     1.20907    3.00(7)      200.6     3.054    3.054
  58403.     1.20943    3.13(7)      185.9     3.055    3.055
  58420.     1.20979    3.01(7)      194.9     3.055    3.055
  58438.     1.21016    3.04(7)      193.3     3.055    3.056
  58455.     1.21052    3.07(7)      190.0     3.056    3.056
  58473.     1.21088    3.02(7)      199.0     3.056    3.057
  58490.     1.21125    3.08(7)      188.9     3.057    3.057
  58508.     1.21161    3.02(7)      193.6     3.057    3.058
  58526.     1.21197    3.03(7)      191.4     3.057    3.058
  58543.     1.21234    3.16(7)      183.7     3.058    3.059
  58561.     1.21270    3.17(8)      176.6     3.058    3.060
  58578.     1.21306    3.11(7)      190.4     3.059    3.061
  58596.     1.21343    2.97(7)      193.8     3.059    3.063
  58613.     1.21379    3.05(7)      192.1     3.059    3.066
  58631.     1.21416    3.12(7)      188.7     3.060    3.069
  58649.     1.21452    3.09(7)      191.8     3.060    3.074
  58666.     1.21489    3.02(7)      192.5     3.061    3.079
  58684.     1.21525    3.11(7)      180.2     3.061    3.083
  58701.     1.21561    3.09(7)      192.7     3.062    3.085
  58719.     1.21598    2.98(7)      204.2     3.062    3.086
  58737.     1.21634    3.05(7)      197.4     3.062    3.084
  58754.     1.21671    3.00(7)      194.3     3.063    3.082
  58772.     1.21707    3.13(7)      185.5     3.063    3.080
  58789.     1.21744    3.11(7)      182.3     3.064    3.080
  58807.     1.21780    2.99(7)      192.1     3.064    3.082
  58825.     1.21817    3.05(7)      186.7     3.064    3.087
  58842.     1.21854    3.01(7)      199.9     3.065    3.095
  58860.     1.21890    3.14(7)      189.6     3.065    3.104
  58878.     1.21927    3.05(7)      202.5     3.066    3.112
  58895.     1.21963    3.04(7)      195.2     3.066    3.118
  58913.     1.22000    3.10(7)      188.0     3.066    3.120
  58931.     1.22036    3.00(7)      194.7     3.067    3.118
  58948.     1.22073    3.30(8)      174.9     3.067    3.112
  58966.     1.22110    3.03(7)      191.4     3.068    3.104
  58984.     1.22146    2.99(7)      196.1     3.068    3.096
  59001.     1.22183    3.17(7)      182.4     3.068    3.088
  59019.     1.22220    3.16(7)      183.1     3.069    3.082
  59037.     1.22256    3.22(8)      176.0     3.069    3.078
  59055.     1.22293    3.03(7)      194.2     3.070    3.076
  59072.     1.22330    2.96(7)      201.6     3.070    3.074
  59090.     1.22366    3.13(7)      183.1     3.070    3.073
  59108.     1.22403    3.17(8)      177.4     3.071    3.073
  59125.     1.22440    3.21(7)      179.4     3.071    3.073
  59143.     1.22477    3.08(7)      187.1     3.072    3.073
  59161.     1.22513    3.13(7)      180.8     3.072    3.073
  59179.     1.22550    3.05(7)      186.7     3.072    3.073
  59196.     1.22587    2.97(7)      195.9     3.073    3.074
  59214.     1.22624    3.03(7)      189.2     3.073    3.074
  59232.     1.22660    3.07(7)      190.0     3.074    3.074
  59250.     1.22697    3.04(7)      188.4     3.074    3.075
  59268.     1.22734    3.09(7)      182.2     3.074    3.075
  59285.     1.22771    3.02(7)      196.2     3.075    3.076
  59303.     1.22808    3.10(7)      192.2     3.075    3.076
  59321.     1.22845    3.09(7)      190.7     3.076    3.077
  59339.     1.22881    3.16(7)      180.6     3.076    3.077
  59356.     1.22918    3.18(7)      184.0     3.076    3.077
  59374.     1.22955    3.15(7)      183.0     3.077    3.078
  59392.     1.22992    3.19(7)      178.0     3.077    3.078
  59410.     1.23029    3.11(7)      186.2     3.078    3.079
  59428.     1.23066    3.28(8)      170.6     3.078    3.079
  59446.     1.23103    3.29(8)      175.8     3.078    3.080
  59463.     1.23140    3.19(7)      182.6     3.079    3.080
  59481.     1.23177    3.21(7)      178.1     3.079    3.081
  59499.     1.23214    3.16(7)      180.3     3.080    3.081
  59517.     1.23251    3.29(8)      173.6     3.080    3.082
  59535.     1.23288    3.20(7)      188.3     3.080    3.082
  59553.     1.23325    3.14(7)      183.4     3.081    3.083
  59571.     1.23362    3.21(7)      177.9     3.081    3.083
  59588.     1.23399    3.13(7)      186.4     3.082    3.084
  59606.     1.23436    3.10(7)      187.5     3.082    3.085
  59624.     1.23473    3.07(7)      190.5     3.082    3.086
  59642.     1.23510    3.09(7)      191.1     3.083    3.088
  59660.     1.23547    3.07(7)      195.1     3.083    3.092
  59678.     1.23584    3.23(8)      173.1     3.084    3.100
  59696.     1.23621    3.13(7)      178.1     3.084    3.114
  59714.     1.23658    3.12(7)      189.3     3.084    3.136
  59732.     1.23695    3.23(7)      186.5     3.085    3.168
  59749.     1.23732    3.35(7)      187.3     3.085    3.209
  59767.     1.23769    3.39(7)      183.6     3.086    3.254
  59785.     1.23806    3.43(7)      181.2     3.086    3.295
  59803.     1.23844    3.48(8)      176.1     3.086    3.323
  59821.     1.23881    3.43(7)      180.6     3.087    3.332
  59839.     1.23918    3.45(8)      175.6     3.087    3.320
  59857.     1.23955    3.36(8)      177.7     3.088    3.292
  59875.     1.23992    3.48(8)      168.2     3.088    3.255
  59893.     1.24030    3.29(8)      169.2     3.088    3.218
  59911.     1.24067    3.33(8)      150.5     3.089    3.184
  59929.     1.24104    3.46(8)      140.7     3.089    3.159
  59947.     1.24141    3.20(8)      153.0     3.089    3.141
  59965.     1.24178    3.40(9)      136.8     3.090    3.131
  59983.     1.24216    3.47(9)      136.8     3.090    3.128
  60001.     1.24253    3.29(8)      144.7     3.091    3.134
  60019.     1.24290    3.19(8)      154.0     3.091    3.151
  60037.     1.24328    3.42(9)      135.1     3.091    3.182
  60055.     1.24365    3.34(8)      141.9     3.092    3.230
  60073.     1.24402    3.34(8)      139.0     3.092    3.298
  60091.     1.24439    3.36(8)      141.5     3.093    3.380
  60109.     1.24477    3.57(9)      126.6     3.093    3.468
  60127.     1.24514    3.60(9)      131.1     3.093    3.545
  60145.     1.24552    3.70(9)      127.0     3.094    3.595
  60163.     1.24589    3.62(9)      129.6     3.094    3.610
  60181.     1.24626    3.60(9)      131.5     3.095    3.588
  60199.     1.24664    3.50(9)      134.8     3.095    3.534
  60217.     1.24701    3.61(9)      126.2     3.095    3.462
  60235.     1.24738    3.57(9)      128.3     3.096    3.385
  60253.     1.24776    3.60(9)      124.0     3.096    3.314
  60271.     1.24813    3.35(8)      139.8     3.096    3.255
  60290.     1.24851    3.24(8)      145.3     3.097    3.209
  60308.     1.24888    3.31(8)      142.6     3.097    3.175
  60326.     1.24926    3.32(8)      141.0     3.098    3.152
  60344.     1.24963    3.30(9)      136.4     3.098    3.137
  60362.     1.25001    3.16(8)      148.3     3.098    3.127
  60380.     1.25038    3.23(8)      148.4     3.099    3.122
  60398.     1.25076    3.14(8)      152.9     3.099    3.119
  60416.     1.25113    3.18(8)      146.4     3.100    3.120
  60434.     1.25151    3.23(8)      143.7     3.100    3.125
  60453.     1.25188    3.25(8)      144.1     3.100    3.134
  60471.     1.25226    3.20(8)      146.3     3.101    3.146
  60489.     1.25263    3.17(8)      154.7     3.101    3.161
  60507.     1.25301    3.18(8)      150.9     3.101    3.176
  60525.     1.25339    3.17(8)      149.0     3.102    3.188
  60543.     1.25376    3.30(8)      144.7     3.102    3.192
  60561.     1.25414    3.26(8)      150.5     3.103    3.190
  60580.     1.25452    3.17(8)      155.4     3.103    3.181
  60598.     1.25489    3.23(8)      148.6     3.103    3.169
  60616.     1.25527    3.19(8)      147.4     3.104    3.155
  60634.     1.25564    3.20(8)      149.2     3.104    3.142
  60652.     1.25602    3.09(8)      159.5     3.105    3.132
  60671.     1.25640    3.14(8)      154.7     3.105    3.124
  60689.     1.25678    3.21(8)      148.2     3.105    3.119
  60707.     1.25715    3.07(8)      163.6     3.106    3.117
  60725.     1.25753    3.13(8)      151.1     3.106    3.118
  60743.     1.25791    3.29(8)      145.9     3.106    3.122
  60762.     1.25828    3.17(8)      155.0     3.107    3.130
  60780.     1.25866    3.16(8)      159.4     3.107    3.145
  60798.     1.25904    3.05(8)      173.7     3.108    3.167
  60816.     1.25942    3.28(8)      159.0     3.108    3.193
  60835.     1.25979    3.17(8)      167.3     3.108    3.221
  60853.     1.26017    3.24(8)      173.3     3.109    3.246
  60871.     1.26055    3.18(8)      170.3     3.109    3.261
  60889.     1.26093    3.27(8)      165.1     3.109    3.263
  60908.     1.26131    3.23(7)      178.0     3.110    3.253
  60926.     1.26169    3.22(8)      173.4     3.110    3.233
  60944.     1.26206    3.29(8)      165.6     3.111    3.209
  60962.     1.26244    3.29(8)      172.1     3.111    3.186
  60981.     1.26282    3.22(8)      168.2     3.111    3.167
  60999.     1.26320    3.16(7)      182.8     3.112    3.154
  61017.     1.26358    3.18(7)      179.1     3.112    3.150
  61036.     1.26396    3.21(8)      172.3     3.112    3.154
  61054.     1.26434    3.10(7)      181.7     3.113    3.167
  61072.     1.26472    3.11(7)      194.3     3.113    3.188
  61091.     1.26510    3.24(8)      175.2     3.114    3.214
  61109.     1.26548    3.12(7)      185.9     3.114    3.239
  61127.     1.26586    3.25(7)      178.2     3.114    3.259
  61146.     1.26624    3.32(8)      171.6     3.115    3.267
  61164.     1.26662    3.31(8)      172.9     3.115    3.262
  61182.     1.26700    3.20(7)      180.8     3.115    3.246
  61201.     1.26738    3.13(7)      185.1     3.116    3.224
  61219.     1.26776    3.18(7)      180.1     3.116    3.200
  61237.     1.26814    3.17(7)      186.3     3.117    3.177
  61256.     1.26852    3.16(7)      182.7     3.117    3.159
  61274.     1.26890    3.05(7)      190.7     3.117    3.146
  61292.     1.26928    3.11(7)      181.9     3.118    3.137
  61311.     1.26966    3.22(8)      168.4     3.118    3.131
  61329.     1.27004    3.39(8)      156.6     3.118    3.127
  61348.     1.27042    3.22(8)      172.8     3.119    3.125
  61366.     1.27080    3.16(7)      179.5     3.119    3.124
  61384.     1.27118    3.08(7)      186.3     3.120    3.124
  61403.     1.27157    3.14(7)      188.3     3.120    3.124
  61421.     1.27195    3.15(7)      185.5     3.120    3.124
  61440.     1.27233    3.10(8)      177.6     3.121    3.125
  61458.     1.27271    3.12(7)      180.2     3.121    3.126
  61477.     1.27309    3.20(7)      179.4     3.121    3.127
  61495.     1.27347    3.18(8)      174.1     3.122    3.128
  61513.     1.27386    3.12(7)      180.5     3.122    3.130
  61532.     1.27424    3.22(8)      173.3     3.123    3.133
  61550.     1.27462    3.23(8)      173.7     3.123    3.139
  61569.     1.27500    3.23(8)      168.2     3.123    3.149
  61587.     1.27539    3.34(8)      166.2     3.124    3.167
  61606.     1.27577    3.32(8)      166.3     3.124    3.194
  61624.     1.27615    3.50(8)      157.9     3.124    3.231
  61643.     1.27653    3.32(8)      168.0     3.125    3.277
  61661.     1.27692    3.40(8)      168.3     3.125    3.324
  61680.     1.27730    3.36(8)      164.6     3.125    3.363
  61698.     1.27768    3.25(8)      175.5     3.126    3.383
  61717.     1.27807    3.09(7)      188.3     3.126    3.378
  61735.     1.27845    3.18(8)      172.7     3.127    3.353
  61754.     1.27883    3.13(7)      187.2     3.127    3.315
  61772.     1.27922    3.04(7)      187.8     3.127    3.273
  61791.     1.27960    3.31(8)      160.4     3.128    3.236
  61809.     1.27999    3.17(8)      175.0     3.128    3.205
  61828.     1.28037    3.16(8)      173.1     3.128    3.182
  61846.     1.28075    3.16(7)      178.1     3.129    3.165
  61865.     1.28114    3.16(8)      173.0     3.129    3.154
  61884.     1.28152    3.15(8)      169.1     3.129    3.147
  61902.     1.28191    3.25(8)      163.8     3.130    3.143
  61921.     1.28229    3.06(7)      185.3     3.130    3.140
  61939.     1.28268    3.09(7)      185.0     3.131    3.138
  61958.     1.28306    3.12(8)      177.8     3.131    3.137
  61976.     1.28345    3.13(7)      180.2     3.131    3.136
  61995.     1.28383    3.07(7)      185.5     3.132    3.135
  62014.     1.28422    3.25(8)      165.2     3.132    3.135
  62032.     1.28460    3.06(7)      186.3     3.132    3.135
  62051.     1.28499    3.03(7)      185.2     3.133    3.135
  62069.     1.28537    3.10(7)      182.7     3.133    3.135
  62088.     1.28576    3.29(8)      168.4     3.133    3.135
  62107.     1.28614    3.15(8)      177.6     3.134    3.136
  62125.     1.28653    3.30(8)      165.7     3.134    3.136
  62144.     1.28692    3.13(8)      177.6     3.135    3.136
  62163.     1.28730    3.28(8)      168.3     3.135    3.136
  62181.     1.28769    3.27(8)      166.5     3.135    3.137
  62200.     1.28807    3.14(8)      175.1     3.136    3.137
  62219.     1.28846    3.32(8)      165.5     3.136    3.137
  62237.     1.28885    3.13(8)      174.8     3.136    3.137
  62256.     1.28923    3.23(8)      165.9     3.137    3.138
  62275.     1.28962    3.05(7)      181.8     3.137    3.141
  62293.     1.29001    3.16(8)      172.9     3.137    3.145
  62312.     1.29039    3.28(8)      165.7     3.138    3.146
  62331.     1.29078    3.19(8)      171.0     3.138    3.147
  62349.     1.29117    3.20(8)      173.7     3.138    3.147
  62368.     1.29156    3.12(8)      171.8     3.139    3.148
  62387.     1.29194    3.12(7)      179.5     3.139    3.148
  62406.     1.29233    3.18(8)      172.4     3.139    3.149
  62424.     1.29272    3.06(7)      186.0     3.140    3.150
  62443.     1.29311    3.19(8)      170.9     3.140    3.151
  62462.     1.29350    3.33(8)      157.1     3.141    3.152
  62480.     1.29388    3.17(8)      167.4     3.141    3.153
  62499.     1.29427    3.21(8)      169.2     3.141    3.155
  62518.     1.29466    3.17(8)      173.5     3.142    3.158
  62537.     1.29505    3.18(8)      169.7     3.142    3.163
  62555.     1.29544    3.18(8)      176.3     3.142    3.171
  62574.     1.29583    3.26(8)      165.0     3.143    3.180
  62593.     1.29621    3.11(7)      181.1     3.143    3.191
  62612.     1.29660    3.16(8)      170.7     3.143    3.201
  62631.     1.29699    3.22(8)      172.2     3.144    3.209
  62649.     1.29738    3.17(8)      167.3     3.144    3.213
  62668.     1.29777    3.25(8)      162.7     3.144    3.213
  62687.     1.29816    3.27(8)      158.5     3.145    3.208
  62706.     1.29855    3.20(8)      169.2     3.145    3.201
  62725.     1.29894    3.23(8)      161.7     3.145    3.194
  62743.     1.29933    3.28(8)      162.2     3.146    3.187
  62762.     1.29972    3.16(8)      171.5     3.146    3.182
  62781.     1.30011    3.19(8)      169.2     3.146    3.178
  62800.     1.30050    3.21(8)      168.7     3.147    3.177
  62819.     1.30089    3.13(7)      184.7     3.147    3.176
  62838.     1.30128    3.08(8)      177.2     3.148    3.177
  62856.     1.30167    3.18(8)      166.1     3.148    3.178
  62875.     1.30206    3.22(8)      164.1     3.148    3.180
  62894.     1.30245    3.13(8)      174.4     3.149    3.182
  62913.     1.30284    3.19(8)      168.4     3.149    3.185
  62932.     1.30323    3.09(8)      175.7     3.149    3.188
  62951.     1.30362    3.11(8)      174.8     3.150    3.191
  62970.     1.30401    3.00(7)      184.4     3.150    3.195
  62989.     1.30441    3.16(8)      171.0     3.150    3.200
  63007.     1.30480    3.23(8)      167.6     3.151    3.205
  63026.     1.30519    3.15(8)      172.7     3.151    3.210
  63045.     1.30558    3.28(8)      159.9     3.151    3.217
  63064.     1.30597    3.11(7)      178.4     3.152    3.224
  63083.     1.30636    3.11(8)      167.1     3.152    3.233
  63102.     1.30676    3.06(7)      179.6     3.152    3.243
  63121.     1.30715    3.09(8)      175.7     3.153    3.255
  63140.     1.30754    3.14(8)      167.2     3.153    3.270
  63159.     1.30793    3.26(8)      166.2     3.153    3.289
  63178.     1.30832    3.20(8)      168.7     3.154    3.315
  63197.     1.30872    3.22(8)      170.7     3.154    3.353
  63216.     1.30911    3.33(8)      162.5     3.154    3.418
  63235.     1.30950    3.38(8)      161.3     3.155    3.536
  63254.     1.30990    3.87(8)      139.0     3.155    3.753
  63273.     1.31029    4.12(9)      133.2     3.155    4.138
  63292.     1.31068    4.62(9)      119.3     3.156    4.769
  63311.     1.31108    5.68(10)     96.1      3.156    5.707
  63330.     1.31147    7.15(12)     74.4      3.156    6.947
  63349.     1.31186    8.78(13)     63.1      3.157    8.384
  63368.     1.31226   10.62(14)     51.0      3.157    9.783
  63387.     1.31265   12.00(15)     44.1      3.157   10.824
  63406.     1.31304   11.81(15)     44.8      3.158   11.223
  63425.     1.31344   10.90(14)     48.7      3.158   10.904
  63444.     1.31383    9.55(13)     56.7      3.158   10.002
  63463.     1.31423    8.40(13)     63.6      3.159    8.781
  63482.     1.31462    7.54(12)     71.1      3.159    7.500
  63501.     1.31501    6.65(11)     78.7      3.159    6.346
  63520.     1.31541    5.64(10)     97.2      3.160    5.414
  63539.     1.31580    5.16(10)     105.2     3.160    4.719
  63558.     1.31620    4.61(9)      116.2     3.160    4.230
  63577.     1.31659    4.27(9)      123.6     3.161    3.899
  63596.     1.31699    3.95(9)      136.6     3.161    3.681
  63615.     1.31738    3.56(8)      150.2     3.161    3.537
  63634.     1.31778    3.48(8)      152.1     3.162    3.441
  63653.     1.31817    3.46(8)      155.3     3.162    3.377
  63672.     1.31857    3.43(8)      156.6     3.162    3.333
  63691.     1.31897    3.20(8)      167.0     3.163    3.303
  63711.     1.31936    3.24(8)      165.0     3.163    3.280
  63730.     1.31976    3.24(8)      157.2     3.163    3.263
  63749.     1.32015    3.22(8)      167.0     3.164    3.251
  63768.     1.32055    3.27(8)      163.9     3.164    3.240
  63787.     1.32094    3.25(8)      166.1     3.164    3.232
  63806.     1.32134    3.14(8)      169.9     3.165    3.226
  63825.     1.32174    3.21(8)      166.7     3.165    3.220
  63844.     1.32213    3.29(8)      154.1     3.165    3.216
  63864.     1.32253    3.20(8)      164.9     3.166    3.212
  63883.     1.32293    3.34(8)      152.0     3.166    3.209
  63902.     1.32332    3.20(8)      164.8     3.166    3.206
  63921.     1.32372    3.18(8)      161.6     3.167    3.204
  63940.     1.32412    3.16(8)      164.7     3.167    3.203
  63959.     1.32452    3.19(8)      159.1     3.167    3.204
  63979.     1.32491    3.22(8)      160.9     3.168    3.207
  63998.     1.32531    3.21(8)      162.0     3.168    3.213
  64017.     1.32571    3.28(8)      155.8     3.168    3.223
  64036.     1.32611    3.24(8)      161.2     3.169    3.240
  64055.     1.32650    3.43(8)      150.1     3.169    3.264
  64075.     1.32690    3.30(8)      156.6     3.169    3.297
  64094.     1.32730    3.34(8)      155.1     3.170    3.338
  64113.     1.32770    3.32(8)      159.7     3.170    3.386
  64132.     1.32810    3.40(8)      160.7     3.170    3.434
  64152.     1.32850    3.56(8)      145.7     3.171    3.473
  64171.     1.32889    3.74(9)      135.6     3.171    3.495
  64190.     1.32929    3.58(8)      141.9     3.171    3.493
  64209.     1.32969    3.55(8)      145.9     3.172    3.467
  64229.     1.33009    3.49(8)      154.2     3.172    3.424
  64248.     1.33049    3.58(8)      149.2     3.172    3.374
  64267.     1.33089    3.39(8)      154.9     3.173    3.325
  64286.     1.33129    3.25(8)      160.8     3.173    3.283
  64306.     1.33169    3.18(8)      167.6     3.173    3.250
  64325.     1.33209    3.31(8)      155.6     3.174    3.227
  64344.     1.33249    3.37(8)      151.4     3.174    3.211
  64364.     1.33289    3.28(8)      155.1     3.174    3.201
  64383.     1.33329    3.13(8)      169.2     3.175    3.195
  64402.     1.33369    3.20(8)      163.5     3.175    3.191
  64422.     1.33409    3.24(8)      162.8     3.175    3.189
  64441.     1.33449    3.29(8)      163.1     3.175    3.187
  64460.     1.33489    3.15(8)      164.5     3.176    3.186
  64480.     1.33529    3.20(8)      166.2     3.176    3.183
  64499.     1.33569    3.08(8)      174.6     3.176    3.178
  64518.     1.33609    3.27(8)      161.4     3.177    3.178
  64538.     1.33649    3.18(8)      164.1     3.177    3.178
  64557.     1.33689    3.18(8)      160.9     3.177    3.178
  64576.     1.33729    3.17(8)      174.5     3.178    3.179
  64596.     1.33769    3.15(8)      166.7     3.178    3.179
  64615.     1.33809    3.28(8)      154.4     3.178    3.179
  64635.     1.33850    3.25(8)      158.4     3.179    3.180
  64654.     1.33890    3.24(8)      157.0     3.179    3.180
  64673.     1.33930    3.20(8)      166.8     3.179    3.180
  64693.     1.33970    3.20(8)      166.1     3.180    3.180
  64712.     1.34010    3.22(8)      161.9     3.180    3.181
  64732.     1.34051    3.37(8)      150.9     3.180    3.181
  64751.     1.34091    3.42(8)      147.4     3.181    3.181
  64770.     1.34131    3.13(8)      165.1     3.181    3.182
  64790.     1.34171    3.15(8)      164.0     3.181    3.182
  64809.     1.34211    3.17(8)      156.3     3.181    3.183
  64829.     1.34252    3.21(8)      160.3     3.182    3.183
  64848.     1.34292    3.21(8)      158.8     3.182    3.184
  64868.     1.34332    3.22(8)      158.1     3.182    3.184
  64887.     1.34373    3.36(8)      149.6     3.183    3.184
  64906.     1.34413    3.20(8)      159.6     3.183    3.185
  64926.     1.34453    3.21(8)      162.4     3.183    3.186
  64945.     1.34494    3.25(8)      160.6     3.184    3.186
  64965.     1.34534    3.26(8)      158.6     3.184    3.187
  64984.     1.34574    3.23(8)      162.2     3.184    3.188
  65004.     1.34615    3.27(8)      154.8     3.185    3.189
  65023.     1.34655    3.32(8)      145.5     3.185    3.190
  65043.     1.34696    3.29(8)      153.4     3.185    3.193
  65062.     1.34736    3.27(8)      157.5     3.186    3.197
  65082.     1.34776    3.42(8)      140.6     3.186    3.204
  65101.     1.34817    3.36(8)      149.5     3.186    3.217
  65121.     1.34857    3.52(8)      140.6     3.186    3.236
  65141.     1.34898    3.56(9)      138.2     3.187    3.263
  65160.     1.34938    3.55(8)      141.0     3.187    3.296
  65180.     1.34979    3.50(8)      141.7     3.187    3.330
  65199.     1.35019    3.43(8)      143.0     3.188    3.359
  65219.     1.35060    3.27(8)      158.4     3.188    3.373
  65238.     1.35100    3.29(8)      159.7     3.188    3.370
  65258.     1.35141    3.26(8)      159.7     3.189    3.351
  65277.     1.35181    3.32(8)      152.9     3.189    3.324
  65297.     1.35222    3.37(8)      147.0     3.189    3.294
  65317.     1.35262    3.32(8)      154.3     3.189    3.266
  65336.     1.35303    3.22(8)      152.4     3.190    3.244
  65356.     1.35344    3.19(8)      161.4     3.190    3.227
  65375.     1.35384    3.21(8)      156.5     3.190    3.216
  65395.     1.35425    3.33(8)      148.5     3.191    3.208
  65415.     1.35465    3.30(8)      148.0     3.191    3.203
  65434.     1.35506    3.20(8)      157.8     3.191    3.200
  65454.     1.35547    3.30(8)      145.4     3.192    3.198
  65474.     1.35587    3.42(8)      144.3     3.192    3.197
  65493.     1.35628    3.36(8)      146.8     3.192    3.196
  65513.     1.35669    3.24(8)      150.3     3.193    3.196
  65533.     1.35709    3.19(8)      159.4     3.193    3.195
  65552.     1.35750    3.22(8)      149.4     3.193    3.195
  65572.     1.35791    3.25(8)      155.5     3.193    3.195
  65592.     1.35832    3.16(8)      158.2     3.194    3.195
  65611.     1.35872    3.14(8)      160.2     3.194    3.196
  65631.     1.35913    3.10(8)      163.0     3.194    3.196
  65651.     1.35954    3.31(8)      143.8     3.195    3.196
  65670.     1.35995    3.15(8)      162.6     3.195    3.196
  65690.     1.36036    3.20(8)      151.0     3.195    3.196
  65710.     1.36076    3.29(8)      148.0     3.196    3.196
  65729.     1.36117    3.20(8)      151.7     3.196    3.197
  65749.     1.36158    3.09(8)      161.6     3.196    3.197
  65769.     1.36199    3.21(8)      158.5     3.196    3.197
  65789.     1.36240    3.31(8)      151.2     3.197    3.197
  65808.     1.36281    3.24(8)      151.1     3.197    3.198
  65828.     1.36322    3.20(8)      152.9     3.197    3.198
  65848.     1.36362    3.29(8)      146.8     3.198    3.198
  65868.     1.36403    3.12(8)      162.2     3.198    3.198
  65887.     1.36444    3.11(8)      164.1     3.198    3.199
  65907.     1.36485    3.30(8)      146.5     3.198    3.199
  65927.     1.36526    3.16(8)      156.5     3.199    3.199
  65947.     1.36567    3.16(8)      156.7     3.199    3.199
  65966.     1.36608    3.26(8)      150.6     3.199    3.200
  65986.     1.36649    3.31(8)      143.1     3.200    3.200
  66006.     1.36690    3.19(8)      153.0     3.200    3.200
  66026.     1.36731    3.17(8)      159.6     3.200    3.201
  66046.     1.36772    3.20(8)      152.5     3.201    3.207
  66065.     1.36813    3.12(8)      160.2     3.201    3.219
  66085.     1.36854    3.07(8)      162.1     3.201    3.220
  66105.     1.36895    3.09(8)      159.2     3.201    3.221
  66125.     1.36936    3.19(8)      150.1     3.202    3.222
  66145.     1.36977    3.09(8)      158.6     3.202    3.223
  66165.     1.37019    3.02(8)      161.8     3.202    3.224
  66184.     1.37060    3.17(8)      153.0     3.203    3.225
  66204.     1.37101    3.18(8)      153.0     3.203    3.226
  66224.     1.37142    3.16(8)      150.8     3.203    3.227
  66244.     1.37183    3.13(8)      160.5     3.203    3.228
  66264.     1.37224    3.38(8)      140.7     3.204    3.230
  66284.     1.37265    3.33(8)      140.3     3.204    3.231
  66304.     1.37307    3.33(8)      141.2     3.204    3.232
  66324.     1.37348    3.35(8)      145.5     3.205    3.234
  66343.     1.37389    3.19(8)      151.1     3.205    3.236
  66363.     1.37430    3.24(8)      154.3     3.205    3.238
  66383.     1.37471    3.33(8)      147.4     3.205    3.242
  66403.     1.37513    3.21(8)      145.8     3.206    3.248
  66423.     1.37554    3.08(8)      159.4     3.206    3.256
  66443.     1.37595    3.08(8)      157.0     3.206    3.270
  66463.     1.37636    3.10(8)      156.5     3.207    3.290
  66483.     1.37678    3.22(8)      151.4     3.207    3.314
  66503.     1.37719    3.27(8)      154.1     3.207    3.341
  66523.     1.37760    3.50(9)      132.2     3.208    3.367
  66543.     1.37802    3.37(8)      141.1     3.208    3.385
  66563.     1.37843    3.24(8)      156.4     3.208    3.393
  66583.     1.37884    3.25(8)      147.9     3.208    3.389
  66603.     1.37926    3.42(9)      130.0     3.209    3.377
  66623.     1.37967    3.26(8)      144.7     3.209    3.359
  66643.     1.38009    3.37(9)      137.8     3.209    3.341
  66663.     1.38050    3.28(8)      144.2     3.210    3.327
  66683.     1.38091    3.30(8)      150.3     3.210    3.317
  66703.     1.38133    3.09(8)      154.5     3.210    3.311
  66723.     1.38174    3.33(9)      138.0     3.210    3.310
  66743.     1.38216    3.26(8)      146.4     3.211    3.312
  66763.     1.38257    3.14(8)      156.0     3.211    3.317
  66783.     1.38299    3.36(8)      145.7     3.211    3.324
  66803.     1.38340    3.29(8)      148.1     3.211    3.333
  66823.     1.38382    3.43(9)      133.8     3.212    3.344
  66843.     1.38423    3.26(8)      141.7     3.212    3.357
  66863.     1.38465    3.38(8)      141.8     3.212    3.371
  66883.     1.38506    3.47(9)      134.0     3.213    3.388
  66903.     1.38548    3.30(8)      141.3     3.213    3.409
  66923.     1.38589    3.28(8)      140.6     3.213    3.432
  66943.     1.38631    3.26(8)      151.7     3.213    3.461
  66963.     1.38673    3.33(8)      145.6     3.214    3.495
  66983.     1.38714    3.32(8)      141.8     3.214    3.538
  67003.     1.38756    3.32(9)      135.5     3.214    3.595
  67023.     1.38797    3.46(9)      135.9     3.215    3.679
  67044.     1.38839    3.45(8)      142.8     3.215    3.817
  67064.     1.38881    4.04(9)      115.2     3.215    4.062
  67084.     1.38922    4.36(9)      114.4     3.215    4.513
  67104.     1.38964    5.32(11)     90.3      3.216    5.319
  67124.     1.39006    6.68(12)     73.0      3.216    6.667
  67144.     1.39047    8.66(13)     55.0      3.216    8.726
  67164.     1.39089   11.66(16)     40.6      3.217   11.556
  67184.     1.39131   15.14(18)     32.18     3.217   14.994
  67205.     1.39173   20.13(21)     23.64     3.217   18.578
  67225.     1.39214   24.28(23)     19.04     3.217   21.578
  67245.     1.39256   25.24(23)     18.43     3.218   23.255
  67265.     1.39298   23.80(23)     19.51     3.218   23.152
  67285.     1.39340   20.81(21)     22.49     3.218   21.390
  67306.     1.39382   17.56(19)     26.64     3.218   18.535
  67326.     1.39423   15.18(18)     31.30     3.219   15.275
  67346.     1.39465   12.79(16)     37.4      3.219   12.181
  67366.     1.39507   11.00(15)     42.2      3.219    9.590
  67386.     1.39549    8.85(14)     53.8      3.220    7.612
  67407.     1.39591    7.38(12)     65.4      3.220    6.205
  67427.     1.39633    6.08(11)     80.0      3.220    5.253
  67447.     1.39675    5.43(11)     84.9      3.220    4.627
  67467.     1.39716    4.73(10)     101.0     3.221    4.221
  67487.     1.39758    4.10(9)      119.3     3.221    3.957
  67508.     1.39800    3.88(9)      123.2     3.221    3.783
  67528.     1.39842    3.78(9)      126.6     3.221    3.664
  67548.     1.39884    3.59(9)      128.5     3.222    3.582
  67568.     1.39926    3.57(9)      132.8     3.222    3.523
  67589.     1.39968    3.49(9)      131.8     3.222    3.479
  67609.     1.40010    3.38(8)      143.8     3.223    3.445
  67629.     1.40052    3.42(9)      135.8     3.223    3.418
  67650.     1.40094    3.30(9)      136.0     3.223    3.397
  67670.     1.40136    3.34(9)      137.3     3.223    3.379
  67690.     1.40178    3.20(8)      144.9     3.224    3.364
  67711.     1.40220    3.31(8)      141.3     3.224    3.352
  67731.     1.40262    3.21(8)      149.5     3.224    3.341
  67751.     1.40304    3.28(8)      143.9     3.224    3.331
  67771.     1.40347    3.28(8)      144.0     3.225    3.323
  67792.     1.40389    3.21(8)      150.5     3.225    3.316
  67812.     1.40431    3.14(8)      152.1     3.225    3.310
  67832.     1.40473    3.25(8)      141.7     3.226    3.304
  67853.     1.40515    3.25(8)      142.8     3.226    3.299
  67873.     1.40557    3.24(8)      147.1     3.226    3.294
  67894.     1.40599    3.20(8)      143.1     3.226    3.290
  67914.     1.40642    3.32(8)      140.4     3.227    3.287
  67934.     1.40684    3.21(8)      147.6     3.227    3.283
  67955.     1.40726    3.24(8)      142.0     3.227    3.280
  67975.     1.40768    3.31(8)      140.4     3.227    3.278
  67995.     1.40810    3.22(8)      146.5     3.228    3.275
  68016.     1.40853    3.25(8)      145.1     3.228    3.273
  68036.     1.40895    3.15(8)      152.7     3.228    3.271
  68057.     1.40937    3.10(8)      158.9     3.229    3.269
  68077.     1.40980    3.20(8)      148.8     3.229    3.267
  68098.     1.41022    3.24(8)      140.7     3.229    3.266
  68118.     1.41064    3.36(9)      132.2     3.229    3.264
  68138.     1.41106    3.22(8)      142.2     3.230    3.263
  68159.     1.41149    3.26(8)      143.6     3.230    3.261
  68179.     1.41191    3.24(8)      146.3     3.230    3.260
  68200.     1.41233    3.28(8)      141.7     3.230    3.259
  68220.     1.41276    3.22(8)      143.0     3.231    3.258
  68241.     1.41318    3.09(8)      153.5     3.231    3.257
  68261.     1.41361    3.08(8)      151.3     3.231    3.257
  68282.     1.41403    3.16(8)      145.2     3.231    3.256
  68302.     1.41446    3.09(8)      156.1     3.232    3.255
  68323.     1.41488    3.18(8)      142.8     3.232    3.255
  68343.     1.41530    3.25(8)      142.3     3.232    3.254
  68364.     1.41573    3.05(8)      152.8     3.233    3.254
  68384.     1.41615    3.34(9)      132.4     3.233    3.247
  68405.     1.41658    3.26(9)      132.3     3.233    3.246
  68425.     1.41700    3.09(8)      145.9     3.233    3.233
  68446.     1.41743    3.26(8)      139.4     3.234    3.234
  68466.     1.41785    3.19(8)      141.8     3.234    3.234
  68487.     1.41828    3.21(8)      141.5     3.234    3.234
  68507.     1.41870    3.12(8)      146.4     3.234    3.234
  68528.     1.41913    3.12(8)      148.7     3.235    3.235
  68548.     1.41956    3.10(8)      151.0     3.235    3.235
  68569.     1.41998    3.23(8)      143.3     3.235    3.235
  68590.     1.42041    3.38(9)      125.8     3.235    3.235
  68610.     1.42083    3.31(9)      129.8     3.236    3.236
  68631.     1.42126    3.13(8)      141.9     3.236    3.236
  68651.     1.42169    3.18(8)      141.2     3.236    3.236
  68672.     1.42211    3.21(9)      135.6     3.236    3.237
  68692.     1.42254    3.13(8)      150.0     3.237    3.237
  68713.     1.42297    3.18(8)      141.2     3.237    3.237
  68734.     1.42339    3.16(9)      135.4     3.237    3.237
  68754.     1.42382    3.19(8)      140.6     3.237    3.238
  68775.     1.42425    3.34(9)      131.6     3.238    3.238
  68796.     1.42468    3.14(8)      147.0     3.238    3.238
  68816.     1.42510    3.07(8)      151.2     3.238    3.238
  68837.     1.42553    3.07(8)      150.3     3.239    3.239
  68857.     1.42596    3.18(8)      141.9     3.239    3.239
  68878.     1.42639    3.18(8)      143.4     3.239    3.239
  68899.     1.42681    3.21(9)      134.9     3.239    3.240
  68919.     1.42724    3.18(8)      145.4     3.240    3.240
  68940.     1.42767    3.24(9)      134.6     3.240    3.240
  68961.     1.42810    3.31(9)      128.5     3.240    3.240
  68982.     1.42853    3.27(9)      134.5     3.240    3.241
  69002.     1.42896    3.02(8)      153.9     3.241    3.241
  69023.     1.42938    3.20(9)      136.0     3.241    3.241
  69044.     1.42981    3.09(8)      144.6     3.241    3.242
  69064.     1.43024    3.33(9)      127.7     3.241    3.242
  69085.     1.43067    3.34(9)      129.4     3.242    3.242
  69106.     1.43110    3.17(8)      140.0     3.242    3.242
  69127.     1.43153    3.23(9)      136.4     3.242    3.243
  69147.     1.43196    3.28(9)      127.5     3.242    3.243
  69168.     1.43239    3.28(9)      133.5     3.243    3.244
  69189.     1.43282    3.19(8)      144.3     3.243    3.244
  69210.     1.43325    3.25(9)      134.7     3.243    3.244
  69230.     1.43368    3.21(9)      131.0     3.243    3.245
  69251.     1.43411    3.16(8)      140.1     3.244    3.246
  69272.     1.43454    3.23(8)      140.5     3.244    3.247
  69293.     1.43497    3.18(8)      144.5     3.244    3.250
  69313.     1.43540    3.16(8)      139.4     3.244    3.254
  69334.     1.43583    3.33(9)      131.9     3.245    3.259
  69355.     1.43626    3.35(9)      127.1     3.245    3.268
  69376.     1.43669    3.26(8)      139.4     3.245    3.278
  69397.     1.43712    3.25(9)      133.0     3.245    3.288
  69417.     1.43755    3.45(9)      123.6     3.246    3.297
  69438.     1.43799    3.27(9)      131.9     3.246    3.302
  69459.     1.43842    3.25(9)      127.4     3.246    3.301
  69480.     1.43885    3.35(9)      125.8     3.246    3.295
  69501.     1.43928    3.30(9)      129.7     3.247    3.287
  69522.     1.43971    3.18(9)      133.4     3.247    3.278
  69542.     1.44014    3.12(8)      138.6     3.247    3.270
  69563.     1.44058    3.22(9)      132.9     3.248    3.263
  69584.     1.44101    3.26(9)      130.1     3.248    3.259
  69605.     1.44144    3.35(9)      125.2     3.248    3.255
  69626.     1.44187    3.31(9)      129.6     3.248    3.253
  69647.     1.44231    3.21(9)      133.6     3.249    3.252
  69668.     1.44274    3.27(9)      131.2     3.249    3.251
  69689.     1.44317    3.31(9)      131.2     3.249    3.251
  69710.     1.44360    3.26(9)      130.3     3.249    3.251
  69730.     1.44404    3.15(8)      142.0     3.250    3.251
  69751.     1.44447    3.11(8)      145.8     3.250    3.251
  69772.     1.44490    3.35(9)      127.3     3.250    3.251
  69793.     1.44534    3.12(8)      143.7     3.250    3.251
  69814.     1.44577    3.17(8)      141.0     3.251    3.251
  69835.     1.44621    3.14(8)      142.3     3.251    3.251
  69856.     1.44664    3.25(9)      133.1     3.251    3.252
  69877.     1.44707    3.30(9)      127.1     3.251    3.252
  69898.     1.44751    3.43(9)      122.6     3.252    3.252
  69919.     1.44794    3.34(9)      127.8     3.252    3.252
  69940.     1.44838    3.18(8)      140.1     3.252    3.252
  69961.     1.44881    3.34(9)      129.7     3.252    3.253
  69982.     1.44925    3.37(9)      128.0     3.253    3.253
  70003.     1.44968    3.23(9)      134.8     3.253    3.253
  70024.     1.45012    3.35(9)      130.2     3.253    3.253
  70045.     1.45055    3.35(9)      129.5     3.253    3.254
  70066.     1.45099    3.33(9)      129.1     3.254    3.254
  70087.     1.45142    3.26(9)      131.9     3.254    3.254
  70108.     1.45186    3.16(8)      140.6     3.254    3.254
  70129.     1.45229    3.30(9)      132.0     3.254    3.255
  70150.     1.45273    3.28(9)      127.9     3.255    3.255
  70171.     1.45316    3.18(8)      142.1     3.255    3.255
  70192.     1.45360    3.26(9)      133.8     3.255    3.255
  70213.     1.45404    3.30(9)      134.8     3.255    3.256
  70234.     1.45447    3.14(9)      137.4     3.256    3.256
  70255.     1.45491    3.35(9)      128.4     3.256    3.257
  70276.     1.45534    3.17(8)      141.9     3.256    3.258
  70297.     1.45578    3.34(9)      127.9     3.256    3.260
  70319.     1.45622    3.33(9)      129.3     3.257    3.263
  70340.     1.45666    3.13(8)      140.0     3.257    3.269
  70361.     1.45709    3.22(9)      137.9     3.257    3.279
  70382.     1.45753    3.26(9)      136.6     3.257    3.291
  70403.     1.45797    3.27(9)      135.6     3.258    3.306
  70424.     1.45840    3.35(9)      126.5     3.258    3.321
  70445.     1.45884    3.34(9)      123.8     3.258    3.333
  70466.     1.45928    3.33(9)      129.2     3.258    3.340
  70487.     1.45972    3.35(9)      130.3     3.259    3.339
  70509.     1.46016    3.31(9)      130.7     3.259    3.331
  70530.     1.46059    3.25(9)      135.0     3.259    3.319
  70551.     1.46103    3.15(8)      138.5     3.259    3.305
  70572.     1.46147    3.29(9)      132.0     3.260    3.292
  70593.     1.46191    3.27(9)      130.3     3.260    3.282
  70614.     1.46235    3.12(9)      134.2     3.260    3.274
  70636.     1.46279    3.32(9)      128.8     3.260    3.269
  70657.     1.46322    3.36(9)      130.1     3.261    3.266
  70678.     1.46366    3.20(9)      134.6     3.261    3.264
  70699.     1.46410    3.16(9)      132.2     3.261    3.263
  70720.     1.46454    3.24(9)      129.1     3.261    3.263
  70742.     1.46498    3.18(9)      131.9     3.262    3.262
  70763.     1.46542    3.29(9)      126.2     3.262    3.262
  70784.     1.46586    3.18(9)      136.1     3.262    3.262
  70805.     1.46630    3.23(8)      139.4     3.262    3.263
  70827.     1.46674    3.07(8)      138.4     3.263    3.263
  70848.     1.46718    3.30(9)      131.2     3.263    3.263
  70869.     1.46762    3.20(9)      132.9     3.263    3.263
  70890.     1.46806    3.25(9)      128.6     3.263    3.263
  70912.     1.46850    3.07(8)      143.7     3.264    3.264
  70933.     1.46894    3.31(9)      131.1     3.264    3.264
  70954.     1.46938    3.29(9)      128.7     3.264    3.264
  70975.     1.46982    3.23(9)      135.2     3.264    3.264
  70997.     1.47026    3.25(9)      127.7     3.265    3.265
  71018.     1.47071    3.18(9)      131.9     3.265    3.265
  71039.     1.47115    3.33(9)      123.4     3.265    3.265
  71061.     1.47159    3.22(9)      130.4     3.265    3.265
  71082.     1.47203    3.31(9)      129.6     3.266    3.266
  71103.     1.47247    3.27(9)      125.0     3.266    3.266
  71125.     1.47291    3.30(9)      127.2     3.266    3.266
  71146.     1.47336    3.24(9)      128.9     3.266    3.266
  71167.     1.47380    3.27(9)      129.2     3.267    3.267
  71189.     1.47424    3.29(9)      129.7     3.267    3.267
  71210.     1.47468    3.31(9)      126.8     3.267    3.267
  71231.     1.47512    3.29(9)      131.9     3.267    3.267
  71253.     1.47557    3.17(9)      138.4     3.268    3.268
  71274.     1.47601    3.15(9)      133.6     3.268    3.268
  71296.     1.47645    3.14(8)      139.6     3.268    3.268
  71317.     1.47690    3.27(9)      129.3     3.268    3.268
  71338.     1.47734    3.31(9)      125.6     3.269    3.269
  71360.     1.47778    3.29(9)      134.8     3.269    3.269
  71381.     1.47822    3.24(9)      134.0     3.269    3.269
  71403.     1.47867    3.19(9)      133.4     3.269    3.269
  71424.     1.47911    3.17(9)      131.2     3.270    3.270
  71445.     1.47956    3.25(9)      123.7     3.270    3.270
  71467.     1.48000    3.17(9)      134.1     3.270    3.270
  71488.     1.48044    3.27(9)      129.8     3.270    3.270
  71510.     1.48089    3.19(9)      132.8     3.270    3.270
  71531.     1.48133    3.44(9)      119.7     3.271    3.271
  71553.     1.48178    3.24(9)      127.8     3.271    3.271
  71574.     1.48222    3.28(9)      128.7     3.271    3.271
  71596.     1.48267    3.34(9)      121.3     3.271    3.271
  71617.     1.48311    3.28(9)      124.1     3.272    3.272
  71639.     1.48356    3.34(9)      123.3     3.272    3.272
  71660.     1.48400    3.32(9)      125.8     3.272    3.272
  71682.     1.48445    3.21(9)      128.1     3.272    3.272
  71703.     1.48489    3.34(9)      124.1     3.273    3.273
  71725.     1.48534    3.27(9)      125.5     3.273    3.273
  71746.     1.48578    3.31(9)      120.0     3.273    3.273
  71768.     1.48623    3.20(9)      129.3     3.273    3.273
  71789.     1.48667    3.09(8)      139.8     3.274    3.274
  71811.     1.48712    3.24(9)      127.0     3.274    3.274
  71832.     1.48757    3.34(9)      127.0     3.274    3.274
  71854.     1.48801    3.29(9)      125.7     3.274    3.274
  71875.     1.48846    3.00(8)      139.2     3.275    3.275
  71897.     1.48891    3.28(9)      123.9     3.275    3.275
  71918.     1.48935    3.36(9)      120.3     3.275    3.275
  71940.     1.48980    3.31(9)      128.5     3.275    3.275
  71962.     1.49025    3.22(9)      122.6     3.276    3.276
  71983.     1.49069    3.25(9)      130.7     3.276    3.276
  72005.     1.49114    3.24(9)      128.1     3.276    3.276
  72026.     1.49159    3.25(9)      131.1     3.276    3.276
  72048.     1.49204    3.19(9)      130.8     3.277    3.277
  72070.     1.49248    3.33(9)      123.5     3.277    3.277
  72091.     1.49293    3.20(9)      128.3     3.277    3.277
  72113.     1.49338    3.35(9)      120.1     3.277    3.277
  72134.     1.49383    3.47(9)      115.3     3.278    3.278
  72156.     1.49428    3.19(9)      125.2     3.278    3.278
  72178.     1.49472    3.13(9)      133.4     3.278    3.278
  72199.     1.49517    3.44(9)      121.6     3.278    3.278
  72221.     1.49562    3.25(9)      117.2     3.279    3.279
  72243.     1.49607    3.26(9)      122.7     3.279    3.279
  72264.     1.49652    3.12(9)      134.2     3.279    3.279
  72286.     1.49697    3.28(9)      124.2     3.279    3.279
  72308.     1.49742    3.40(9)      117.8     3.280    3.280
  72329.     1.49787    3.08(8)      138.5     3.280    3.280
  72351.     1.49832    3.32(9)      121.8     3.280    3.280
  72373.     1.49876    3.44(9)      115.9     3.280    3.280
  72395.     1.49921    3.34(9)      117.5     3.281    3.281
  72416.     1.49966    3.27(9)      120.7     3.281    3.281
  72438.     1.50011    3.35(9)      120.5     3.281    3.281
  72460.     1.50056    3.28(9)      126.2     3.281    3.281
  72481.     1.50101    3.25(9)      122.3     3.282    3.282
  72503.     1.50146    3.27(9)      130.5     3.282    3.282
  72525.     1.50192    3.38(9)      121.8     3.282    3.283
  72547.     1.50237    3.27(9)      121.5     3.282    3.283
  72569.     1.50282    3.11(9)      127.8     3.283    3.283
  72590.     1.50327    3.18(9)      126.9     3.283    3.283
  72612.     1.50372    3.30(9)      122.5     3.283    3.284
  72634.     1.50417    3.14(9)      132.8     3.283    3.284
  72656.     1.50462    3.21(9)      130.3     3.284    3.284
  72677.     1.50507    3.28(9)      123.7     3.284    3.285
  72699.     1.50552    3.18(9)      133.0     3.284    3.285
  72721.     1.50598    3.26(9)      122.5     3.284    3.285
  72743.     1.50643    3.18(9)      126.3     3.285    3.286
  72765.     1.50688    3.32(9)      120.0     3.285    3.286
  72787.     1.50733    3.33(9)      116.2     3.285    3.287
  72808.     1.50778    3.25(9)      123.8     3.285    3.287
  72830.     1.50824    3.28(9)      124.6     3.286    3.289
  72852.     1.50869    3.32(9)      117.5     3.286    3.292
  72874.     1.50914    3.30(9)      120.6     3.286    3.299
  72896.     1.50959    3.46(9)      115.5     3.286    3.313
  72918.     1.51005    3.34(9)      116.9     3.287    3.339
  72939.     1.51050    3.42(9)      121.3     3.287    3.380
  72961.     1.51095    3.71(10)     108.8     3.287    3.438
  72983.     1.51141    3.59(10)     108.8     3.287    3.511
  73005.     1.51186    3.60(10)     107.7     3.288    3.589
  73027.     1.51231    3.64(10)     107.4     3.288    3.657
  73049.     1.51277    3.61(10)     107.3     3.288    3.698
  73071.     1.51322    3.60(10)     106.8     3.288    3.702
  73093.     1.51368    3.47(9)      116.4     3.289    3.671
  73115.     1.51413    3.38(9)      118.0     3.289    3.613
  73137.     1.51458    3.50(10)     110.2     3.289    3.543
  73159.     1.51504    3.56(10)     106.8     3.289    3.474
  73181.     1.51549    3.45(9)      116.7     3.290    3.416
  73203.     1.51595    3.63(10)     102.0     3.290    3.372
  73224.     1.51640    3.53(10)     103.7     3.290    3.341
  73246.     1.51686    3.36(9)      115.7     3.290    3.322
  73268.     1.51731    3.45(9)      112.5     3.291    3.309
  73290.     1.51777    3.29(9)      119.4     3.291    3.302
  73312.     1.51822    3.29(9)      120.3     3.291    3.298
  73334.     1.51868    3.21(9)      127.8     3.291    3.296
  73356.     1.51913    3.22(9)      126.5     3.292    3.295
  73378.     1.51959    3.21(9)      125.2     3.292    3.294
  73400.     1.52005    3.27(9)      117.7     3.292    3.294
  73422.     1.52050    3.33(9)      114.3     3.292    3.294
  73444.     1.52096    3.33(9)      118.3     3.293    3.294
  73466.     1.52141    3.34(9)      115.4     3.293    3.294
  73489.     1.52187    3.22(9)      123.9     3.293    3.294
  73511.     1.52233    3.32(9)      117.5     3.293    3.294
  73533.     1.52278    3.35(9)      117.9     3.294    3.294
  73555.     1.52324    3.32(9)      111.7     3.294    3.295
  73577.     1.52370    3.21(9)      122.1     3.294    3.295
  73599.     1.52416    3.39(10)     109.6     3.294    3.295
  73621.     1.52461    3.29(9)      117.8     3.295    3.295
  73643.     1.52507    3.25(9)      122.2     3.295    3.295
  73665.     1.52553    3.34(9)      115.8     3.295    3.295
  73687.     1.52599    3.26(9)      116.6     3.295    3.296
  73709.     1.52644    3.27(9)      124.0     3.296    3.296
  73731.     1.52690    3.43(9)      111.7     3.296    3.296
  73754.     1.52736    3.28(9)      120.3     3.296    3.297
  73776.     1.52782    3.29(9)      115.9     3.296    3.297
  73798.     1.52828    3.32(9)      117.1     3.297    3.297
  73820.     1.52873    3.43(10)     110.6     3.297    3.297
  73842.     1.52919    3.45(10)     109.1     3.297    3.298
  73864.     1.52965    3.20(9)      122.6     3.297    3.298
  73886.     1.53011    3.28(9)      115.6     3.298    3.298
  73909.     1.53057    3.19(9)      126.5     3.298    3.299
  73931.     1.53103    3.20(9)      125.6     3.298    3.299
  73953.     1.53149    3.18(9)      123.3     3.299    3.299
  73975.     1.53195    3.23(9)      120.1     3.299    3.300
  73997.     1.53241    3.34(9)      117.8     3.299    3.300
  74019.     1.53287    3.28(9)      120.9     3.299    3.301
  74042.     1.53333    3.37(10)     110.4     3.300    3.301
  74064.     1.53379    3.37(10)     110.1     3.300    3.303
  74086.     1.53425    3.19(9)      122.3     3.300    3.306
  74108.     1.53471    3.17(9)      126.2     3.300    3.311
  74131.     1.53517    3.40(10)     110.2     3.301    3.319
  74153.     1.53563    3.30(9)      116.3     3.301    3.332
  74175.     1.53609    3.33(9)      114.3     3.301    3.348
  74197.     1.53655    3.42(9)      110.9     3.301    3.367
  74220.     1.53701    3.45(9)      113.5     3.302    3.384
  74242.     1.53747    3.33(9)      112.9     3.302    3.396
  74264.     1.53793    3.31(9)      117.4     3.302    3.401
  74286.     1.53840    3.31(9)      113.9     3.302    3.397
  74309.     1.53886    3.34(9)      112.7     3.303    3.386
  74331.     1.53932    3.24(9)      119.1     3.303    3.370
  74353.     1.53978    3.36(10)     108.9     3.303    3.355
  74376.     1.54024    3.35(9)      111.3     3.303    3.341
  74398.     1.54070    3.24(9)      121.7     3.304    3.332
  74420.     1.54117    3.29(9)      114.8     3.304    3.327
  74443.     1.54163    3.27(9)      117.3     3.304    3.327
  74465.     1.54209    3.30(9)      114.8     3.304    3.333
  74487.     1.54255    3.40(10)     110.6     3.305    3.345
  74510.     1.54302    3.37(9)      113.2     3.305    3.364
  74532.     1.54348    3.51(10)     108.3     3.305    3.388
  74554.     1.54394    3.58(10)     100.5     3.305    3.416
  74577.     1.54441    3.53(10)     109.2     3.306    3.441
  74599.     1.54487    3.40(9)      113.0     3.306    3.459
  74621.     1.54533    3.42(9)      110.9     3.306    3.464
  74644.     1.54580    3.39(9)      113.3     3.307    3.455
  74666.     1.54626    3.31(9)      111.9     3.307    3.435
  74689.     1.54672    3.30(9)      118.7     3.307    3.410
  74711.     1.54719    3.22(9)      121.5     3.307    3.385
  74733.     1.54765    3.14(9)      124.1     3.308    3.363
  74756.     1.54812    3.29(9)      111.3     3.308    3.346
  74778.     1.54858    3.35(9)      111.9     3.308    3.334
  74801.     1.54905    3.26(9)      120.4     3.308    3.325
  74823.     1.54951    3.35(9)      111.3     3.309    3.320
  74846.     1.54998    3.39(10)     107.7     3.309    3.317
  74868.     1.55044    3.19(9)      114.5     3.309    3.315
  74890.     1.55091    3.11(9)      120.6     3.309    3.314
  74913.     1.55137    3.34(9)      110.9     3.310    3.313
  74935.     1.55184    3.31(9)      112.0     3.310    3.313
  74958.     1.55230    3.36(9)      111.0     3.310    3.313
  74980.     1.55277    3.46(10)     109.7     3.310    3.313
  75003.     1.55323    3.40(9)      111.6     3.311    3.313
  75025.     1.55370    3.35(10)     101.9     3.311    3.313
  75048.     1.55417    3.42(10)     107.4     3.311    3.313
  75070.     1.55463    3.22(9)      113.8     3.312    3.313
  75093.     1.55510    3.20(9)      114.5     3.312    3.313
  75115.     1.55557    3.26(10)     110.3     3.312    3.313
  75138.     1.55603    3.38(10)     106.9     3.312    3.313
  75160.     1.55650    3.29(10)     109.6     3.313    3.314
  75183.     1.55697    3.18(9)      115.3     3.313    3.314
  75206.     1.55743    3.38(10)     107.8     3.313    3.314
  75228.     1.55790    3.25(9)      115.1     3.313    3.314
  75251.     1.55837    3.20(9)      116.9     3.314    3.314
  75273.     1.55884    3.32(10)     110.2     3.314    3.315
  75296.     1.55930    3.49(10)     103.4     3.314    3.315
  75318.     1.55977    3.34(9)      114.2     3.315    3.315
  75341.     1.56024    3.24(9)      111.6     3.315    3.315
  75364.     1.56071    3.29(10)     109.0     3.315    3.316
  75386.     1.56118    3.19(9)      119.8     3.315    3.316
  75409.     1.56164    3.29(9)      111.5     3.316    3.316
  75432.     1.56211    3.25(9)      116.4     3.316    3.316
  75454.     1.56258    3.18(9)      121.2     3.316    3.317
  75477.     1.56305    3.22(10)     108.7     3.316    3.317
  75499.     1.56352    3.39(10)     99.2      3.317    3.317
  75522.     1.56399    3.46(10)     99.3      3.317    3.317
  75545.     1.56446    3.27(10)     109.4     3.317    3.318
  75567.     1.56493    3.23(9)      116.8     3.317    3.318
  75590.     1.56540    3.32(10)     107.0     3.318    3.318
  75613.     1.56587    3.45(10)     104.4     3.318    3.318
  75635.     1.56634    3.39(10)     109.0     3.318    3.319
  75658.     1.56681    3.25(9)      113.5     3.319    3.319
  75681.     1.56728    3.31(10)     109.2     3.319    3.319
  75704.     1.56775    3.28(10)     109.1     3.319    3.319
  75726.     1.56822    3.36(10)     106.7     3.319    3.320
  75749.     1.56869    3.32(10)     107.3     3.320    3.320
  75772.     1.56916    3.39(10)     103.5     3.320    3.320
  75794.     1.56963    3.27(10)     109.0     3.320    3.320
  75817.     1.57010    3.39(10)     107.7     3.321    3.321
  75840.     1.57057    3.26(10)     108.1     3.321    3.321
  75863.     1.57104    3.23(10)     110.0     3.321    3.321
  75885.     1.57151    3.41(10)     103.4     3.321    3.321
  75908.     1.57198    3.49(10)     100.9     3.322    3.322
  75931.     1.57246    3.32(10)     108.1     3.322    3.322
  75954.     1.57293    3.31(10)     109.6     3.322    3.322
  75977.     1.57340    3.52(10)     100.9     3.322    3.322
  75999.     1.57387    3.42(10)     103.6     3.323    3.323
  76022.     1.57434    3.27(10)     109.6     3.323    3.323
  76045.     1.57482    3.19(10)     105.8     3.323    3.323
  76068.     1.57529    3.17(9)      112.8     3.324    3.324
  76091.     1.57576    3.41(10)     104.0     3.324    3.324
  76113.     1.57623    3.40(10)     102.9     3.324    3.324
  76136.     1.57671    3.36(10)     106.1     3.324    3.324
  76159.     1.57718    3.42(10)     105.2     3.325    3.325
  76182.     1.57765    3.41(10)     100.7     3.325    3.325
  76205.     1.57813    3.46(10)     101.7     3.325    3.325
  76228.     1.57860    3.24(10)     107.3     3.326    3.326
  76250.     1.57907    3.18(9)      114.3     3.326    3.326
  76273.     1.57955    3.38(10)     102.7     3.326    3.326
  76296.     1.58002    3.26(10)     108.1     3.326    3.330
  76319.     1.58050    3.09(9)      112.1     3.327    3.332
  76342.     1.58097    3.37(10)     102.8     3.327    3.332
  76365.     1.58144    3.18(10)     107.7     3.327    3.333
  76388.     1.58192    3.35(10)     99.9      3.327    3.333
  76411.     1.58239    3.47(10)     98.9      3.328    3.334
  76434.     1.58287    3.23(9)      111.4     3.328    3.334
  76457.     1.58334    3.32(10)     108.7     3.328    3.335
  76480.     1.58382    3.22(10)     110.5     3.329    3.336
  76502.     1.58429    3.39(10)     101.8     3.329    3.336
  76525.     1.58477    3.22(10)     106.5     3.329    3.337
  76548.     1.58524    3.16(9)      112.7     3.329    3.337
  76571.     1.58572    3.29(10)     105.1     3.330    3.338
  76594.     1.58619    3.58(10)     94.7      3.330    3.339
  76617.     1.58667    3.41(10)     105.1     3.330    3.339
  76640.     1.58715    3.28(10)     107.2     3.331    3.340
  76663.     1.58762    3.36(10)     103.8     3.331    3.341
  76686.     1.58810    3.42(10)     99.8      3.331    3.341
  76709.     1.58858    3.40(10)     98.1      3.332    3.342
  76732.     1.58905    3.33(10)     101.6     3.332    3.343
  76755.     1.58953    3.35(10)     104.1     3.332    3.344
  76778.     1.59001    3.36(10)     104.2     3.332    3.345
  76801.     1.59048    3.45(10)     95.0      3.333    3.346
  76824.     1.59096    3.26(10)     108.8     3.333    3.347
  76847.     1.59144    3.28(10)     104.5     3.333    3.348
  76871.     1.59192    3.36(10)     100.4     3.334    3.349
  76894.     1.59239    3.33(10)     102.8     3.334    3.350
  76917.     1.59287    3.29(10)     107.6     3.334    3.352
  76940.     1.59335    3.32(10)     100.6     3.334    3.353
  76963.     1.59383    3.30(10)     105.4     3.335    3.354
  76986.     1.59430    3.26(10)     105.9     3.335    3.356
  77009.     1.59478    3.37(10)     99.4      3.335    3.358
  77032.     1.59526    3.35(10)     104.8     3.336    3.360
  77055.     1.59574    3.32(10)     103.4     3.336    3.362
  77078.     1.59622    3.41(10)     99.7      3.336    3.365
  77101.     1.59670    3.33(10)     103.4     3.336    3.367
  77125.     1.59718    3.31(10)     105.4     3.337    3.370
  77148.     1.59766    3.36(10)     99.8      3.337    3.374
  77171.     1.59814    3.22(10)     105.3     3.337    3.377
  77194.     1.59861    3.33(10)     103.5     3.338    3.382
  77217.     1.59909    3.31(10)     102.2     3.338    3.387
  77240.     1.59957    3.22(10)     108.9     3.338    3.392
  77263.     1.60005    3.48(10)     93.8      3.339    3.399
  77287.     1.60053    3.52(10)     91.4      3.339    3.407
  77310.     1.60101    3.27(10)     101.3     3.339    3.417
  77333.     1.60149    3.29(10)     98.0      3.339    3.428
  77356.     1.60198    3.39(10)     99.2      3.340    3.443
  77379.     1.60246    3.31(10)     103.6     3.340    3.464
  77403.     1.60294    3.64(10)     91.0      3.340    3.496
  77426.     1.60342    3.30(10)     107.3     3.341    3.552
  77449.     1.60390    3.66(11)     89.4      3.341    3.657
  77472.     1.60438    3.87(11)     86.9      3.341    3.849
  77496.     1.60486    4.39(11)     77.7      3.342    4.184
  77519.     1.60534    4.72(12)     74.4      3.342    4.720
  77542.     1.60582    5.53(13)     63.2      3.342    5.490
  77565.     1.60631    6.57(14)     53.2      3.342    6.468
  77589.     1.60679    7.64(15)     44.2      3.343    7.541
  77612.     1.60727    9.05(17)     36.3      3.343    8.503
  77635.     1.60775   10.03(17)     33.13     3.343    9.105
  77658.     1.60823    9.66(17)     35.4      3.344    9.183
  77682.     1.60872    8.25(16)     40.7      3.344    8.744
  77705.     1.60920    7.46(15)     45.2      3.344    7.938
  77728.     1.60968    6.82(14)     50.1      3.345    6.974
  77752.     1.61017    6.12(14)     54.5      3.345    6.036
  77775.     1.61065    5.49(13)     61.3      3.345    5.240
  77798.     1.61113    5.12(12)     64.5      3.345    4.632
  77822.     1.61162    4.39(12)     75.3      3.346    4.202
  77845.     1.61210    4.11(11)     79.1      3.346    3.915
  77868.     1.61258    3.85(11)     86.7      3.346    3.732
  77892.     1.61307    3.64(11)     90.1      3.347    3.617
  77915.     1.61355    3.81(11)     86.0      3.347    3.544
  77939.     1.61403    3.57(10)     91.5      3.347    3.498
  77962.     1.61452    3.46(10)     96.6      3.348    3.467
  77985.     1.61500    3.48(10)     95.8      3.348    3.446
  78009.     1.61549    3.32(10)     99.4      3.348    3.431
  78032.     1.61597    3.45(10)     93.2      3.349    3.421
  78055.     1.61646    3.54(10)     93.1      3.349    3.413
  78079.     1.61694    3.45(10)     91.9      3.349    3.408
  78102.     1.61743    3.19(10)     109.5     3.350    3.406
  78126.     1.61791    3.20(10)     99.8      3.350    3.408
  78149.     1.61840    3.44(10)     92.0      3.350    3.413
  78173.     1.61888    3.35(10)     97.3      3.350    3.420
  78196.     1.61937    3.34(10)     98.3      3.351    3.428
  78220.     1.61985    3.37(10)     96.3      3.351    3.435
  78243.     1.62034    3.47(10)     92.6      3.351    3.439
  78267.     1.62083    3.38(10)     94.4      3.352    3.437
  78290.     1.62131    3.55(11)     88.9      3.352    3.431
  78313.     1.62180    3.36(10)     95.8      3.352    3.421
  78337.     1.62229    3.52(11)     90.6      3.353    3.409
  78360.     1.62277    3.25(10)     101.8     3.353    3.398
  78384.     1.62326    3.25(10)     102.8     3.353    3.389
  78407.     1.62375    3.42(10)     95.9      3.354    3.382
  78431.     1.62423    3.47(10)     95.8      3.354    3.377
  78455.     1.62472    3.59(11)     86.0      3.354    3.373
  78478.     1.62521    3.40(10)     98.0      3.355    3.371
  78502.     1.62570    3.50(10)     92.0      3.355    3.370
  78525.     1.62618    3.36(10)     95.2      3.355    3.369
  78549.     1.62667    3.39(10)     95.9      3.356    3.368
  78572.     1.62716    3.37(10)     96.7      3.356    3.368
  78596.     1.62765    3.41(10)     95.1      3.356    3.367
  78619.     1.62814    3.36(10)     94.5      3.357    3.367
  78643.     1.62863    3.24(10)     102.4     3.357    3.367
  78667.     1.62911    3.25(10)     102.4     3.357    3.367
  78690.     1.62960    3.56(11)     88.5      3.357    3.367
  78714.     1.63009    3.38(10)     97.5      3.358    3.367
  78737.     1.63058    3.34(10)     94.4      3.358    3.366
  78761.     1.63107    3.48(11)     89.9      3.358    3.366
  78785.     1.63156    3.47(10)     91.3      3.359    3.366
  78808.     1.63205    3.35(10)     97.0      3.359    3.366
  78832.     1.63254    3.32(10)     96.5      3.359    3.366
  78856.     1.63303    3.50(11)     88.5      3.360    3.367
  78879.     1.63352    3.44(10)     93.5      3.360    3.367
  78903.     1.63401    3.43(10)     93.8      3.360    3.367
  78927.     1.63450    3.23(10)     102.7     3.361    3.367
  78950.     1.63499    3.46(11)     90.6      3.361    3.363
  78974.     1.63548    3.36(11)     90.6      3.361    3.363
  78998.     1.63597    3.26(10)     95.5      3.362    3.362
  79021.     1.63646    3.30(10)     94.5      3.362    3.362
  79045.     1.63695    3.26(10)     97.5      3.362    3.362
  79069.     1.63744    3.28(10)     98.9      3.363    3.363
  79093.     1.63793    3.43(10)     92.0      3.363    3.363
  79116.     1.63843    3.56(11)     87.6      3.363    3.363
  79140.     1.63892    3.38(10)     93.9      3.364    3.364
  79164.     1.63941    3.32(10)     100.1     3.364    3.364
  79187.     1.63990    3.27(10)     103.7     3.364    3.364
  79211.     1.64039    3.19(10)     102.4     3.365    3.365
  79235.     1.64089    3.41(10)     94.2      3.365    3.365
  79259.     1.64138    3.32(10)     92.9      3.365    3.365
  79283.     1.64187    3.50(11)     87.1      3.366    3.366
  79306.     1.64236    3.38(10)     97.7      3.366    3.366
  79330.     1.64286    3.52(11)     86.0      3.366    3.366
  79354.     1.64335    3.17(10)     100.2     3.367    3.367
  79378.     1.64384    3.35(11)     90.1      3.367    3.367
  79402.     1.64433    3.24(10)     98.8      3.367    3.367
  79425.     1.64483    3.26(10)     100.2     3.368    3.368
  79449.     1.64532    3.27(10)     95.7      3.368    3.368
  79473.     1.64581    3.38(10)     96.5      3.368    3.368
  79497.     1.64631    3.32(10)     94.3      3.369    3.369
  79521.     1.64680    3.31(10)     92.7      3.369    3.369
  79545.     1.64730    3.25(10)     100.2     3.369    3.369
  79568.     1.64779    3.22(10)     99.9      3.370    3.370
  79592.     1.64829    3.48(10)     90.8      3.370    3.370
  79616.     1.64878    3.44(10)     93.0      3.370    3.370
  79640.     1.64927    3.32(10)     101.2     3.371    3.371
  79664.     1.64977    3.26(10)     101.2     3.371    3.371
  79688.     1.65026    3.35(10)     101.0     3.372    3.372
  79712.     1.65076    3.28(10)     104.4     3.372    3.372
  79736.     1.65125    3.47(10)     95.5      3.372    3.372
  79760.     1.65175    3.60(10)     92.9      3.373    3.373
  79784.     1.65225    3.50(10)     93.4      3.373    3.373
  79807.     1.65274    3.55(11)     85.6      3.373    3.373
  79831.     1.65324    3.30(10)     93.6      3.374    3.374
  79855.     1.65373    3.45(11)     81.5      3.374    3.374
  79879.     1.65423    3.44(11)     81.5      3.374    3.375
  79903.     1.65473    3.25(11)     86.0      3.375    3.375
  79927.     1.65522    3.51(12)     73.6      3.375    3.375
  79951.     1.65572    3.29(11)     86.3      3.375    3.376
  79975.     1.65622    3.24(11)     86.5      3.376    3.376
  79999.     1.65671    3.45(12)     74.3      3.376    3.376
  80023.     1.65721    3.45(11)     76.1      3.376    3.377
  80047.     1.65771    3.42(11)     77.5      3.377    3.377
  80071.     1.65820    3.25(11)     80.8      3.377    3.378
  80095.     1.65870    3.24(11)     82.5      3.377    3.378
  80119.     1.65920    3.38(11)     78.6      3.378    3.379
  80143.     1.65970    3.30(11)     78.6      3.378    3.380
  80167.     1.66019    3.51(12)     72.0      3.378    3.381
  80191.     1.66069    3.46(12)     71.8      3.379    3.383
  80215.     1.66119    3.52(12)     70.3      3.379    3.388
  80239.     1.66169    3.39(12)     75.3      3.380    3.398
  80264.     1.66219    3.43(11)     77.2      3.380    3.415
  80288.     1.66269    3.43(12)     75.3      3.380    3.443
  80312.     1.66319    3.69(12)     67.2      3.381    3.483
  80336.     1.66368    3.68(12)     69.5      3.381    3.532
  80360.     1.66418    3.36(11)     81.6      3.381    3.584
  80384.     1.66468    3.68(12)     68.1      3.382    3.629
  80408.     1.66518    3.61(12)     69.0      3.382    3.655
  80432.     1.66568    3.40(11)     77.6      3.382    3.658
  80456.     1.66618    3.42(12)     72.0      3.383    3.635
  80481.     1.66668    3.47(12)     72.2      3.383    3.595
  80505.     1.66718    3.60(12)     67.3      3.384    3.548
  80529.     1.66768    3.71(12)     64.4      3.384    3.502
  80553.     1.66818    3.60(12)     68.8      3.384    3.464
  80577.     1.66868    3.42(11)     77.5      3.385    3.435
  80601.     1.66918    3.37(11)     80.0      3.385    3.416
  80626.     1.66968    3.77(12)     68.6      3.385    3.403
  80650.     1.67019    3.22(11)     83.8      3.386    3.396
  80674.     1.67069    3.40(12)     75.4      3.386    3.392
  80698.     1.67119    3.57(12)     68.5      3.386    3.390
  80722.     1.67169    3.44(11)     75.6      3.387    3.389
  80747.     1.67219    3.50(12)     71.7      3.387    3.389
  80771.     1.67269    3.66(12)     72.9      3.388    3.389
  80795.     1.67319    3.57(12)     70.3      3.388    3.389
  80819.     1.67370    3.40(12)     71.6      3.388    3.389
  80843.     1.67420    3.27(11)     78.6      3.389    3.389
  80868.     1.67470    3.33(12)     74.7      3.389    3.389
  80892.     1.67520    3.38(12)     74.2      3.389    3.390
  80916.     1.67571    3.52(12)     72.0      3.390    3.390
  80941.     1.67621    3.42(12)     73.0      3.390    3.390
  80965.     1.67671    3.56(12)     70.3      3.390    3.391
  80989.     1.67721    3.41(12)     74.8      3.391    3.391
  81013.     1.67772    3.49(12)     72.3      3.391    3.391
  81038.     1.67822    3.48(12)     74.1      3.392    3.392
  81062.     1.67872    3.48(11)     76.2      3.392    3.392
  81086.     1.67923    3.60(11)     76.3      3.392    3.392
  81111.     1.67973    3.53(11)     76.2      3.393    3.393
  81135.     1.68024    3.33(11)     86.4      3.393    3.393
  81159.     1.68074    3.38(11)     86.1      3.393    3.393
  81184.     1.68124    3.58(11)     80.5      3.394    3.394
  81208.     1.68175    3.45(11)     84.8      3.394    3.394
  81232.     1.68225    3.28(11)     89.3      3.395    3.395
  81257.     1.68276    3.45(11)     83.9      3.395    3.395
  81281.     1.68326    3.45(11)     79.6      3.395    3.395
  81306.     1.68377    3.28(10)     95.9      3.396    3.396
  81330.     1.68427    3.54(11)     85.4      3.396    3.396
  81354.     1.68478    3.31(11)     86.9      3.396    3.396
  81379.     1.68528    3.60(11)     79.4      3.397    3.397
  81403.     1.68579    3.40(11)     89.1      3.397    3.397
  81428.     1.68630    3.56(11)     77.4      3.398    3.398
  81452.     1.68680    3.42(11)     84.9      3.398    3.398
  81476.     1.68731    3.58(11)     76.6      3.398    3.398
  81501.     1.68781    3.41(11)     83.8      3.399    3.399
  81525.     1.68832    3.43(11)     85.2      3.399    3.399
  81550.     1.68883    3.47(11)     81.5      3.400    3.400
  81574.     1.68933    3.47(11)     81.3      3.400    3.400
  81599.     1.68984    3.74(12)     74.9      3.400    3.400
  81623.     1.69035    3.53(11)     80.5      3.401    3.401
  81648.     1.69085    3.53(11)     80.4      3.401    3.401
  81672.     1.69136    3.71(12)     72.4      3.401    3.402
  81697.     1.69187    3.25(11)     90.4      3.402    3.402
  81721.     1.69238    3.41(11)     81.1      3.402    3.402
  81746.     1.69288    3.31(11)     85.8      3.403    3.403
  81770.     1.69339    3.32(11)     86.9      3.403    3.403
  81795.     1.69390    3.66(12)     75.3      3.403    3.404
  81819.     1.69441    3.55(11)     76.8      3.404    3.404
  81844.     1.69492    3.37(11)     84.9      3.404    3.405
  81868.     1.69543    3.32(11)     84.1      3.405    3.405
  81893.     1.69593    3.57(11)     79.3      3.405    3.405
  81918.     1.69644    3.32(11)     90.4      3.405    3.406
  81942.     1.69695    3.58(11)     76.4      3.406    3.407
  81967.     1.69746    3.48(11)     77.6      3.406    3.408
  81991.     1.69797    3.49(11)     84.5      3.407    3.409
  82016.     1.69848    3.51(11)     78.1      3.407    3.413
  82040.     1.69899    3.46(11)     83.9      3.407    3.419
  82065.     1.69950    3.79(12)     72.1      3.408    3.430
  82090.     1.70001    3.51(11)     79.5      3.408    3.447
  82114.     1.70052    3.52(11)     79.9      3.409    3.469
  82139.     1.70103    3.33(11)     85.5      3.409    3.495
  82164.     1.70154    3.55(11)     79.6      3.409    3.521
  82188.     1.70205    3.67(12)     71.1      3.410    3.540
  82213.     1.70256    3.53(12)     75.4      3.410    3.549
  82238.     1.70307    3.41(11)     80.4      3.411    3.545
  82262.     1.70358    3.72(12)     71.9      3.411    3.530
  82287.     1.70409    3.68(12)     72.9      3.411    3.508
  82312.     1.70460    3.52(11)     75.8      3.412    3.484
  82336.     1.70512    3.49(12)     75.1      3.412    3.462
  82361.     1.70563    3.43(11)     80.5      3.413    3.445
  82386.     1.70614    3.75(12)     70.2      3.413    3.433
  82410.     1.70665    3.49(11)     82.4      3.413    3.425
  82435.     1.70716    3.55(11)     78.9      3.414    3.421
  82460.     1.70768    3.55(11)     79.9      3.414    3.418
  82485.     1.70819    3.50(11)     81.2      3.415    3.417
  82509.     1.70870    3.41(11)     83.3      3.415    3.416
  82534.     1.70921    3.47(11)     79.8      3.415    3.416
  82559.     1.70973    3.51(12)     74.3      3.416    3.416
  82584.     1.71024    3.45(11)     81.1      3.416    3.417
  82608.     1.71075    3.40(11)     86.6      3.417    3.417
  82633.     1.71126    3.41(11)     85.9      3.417    3.417
  82658.     1.71178    3.45(11)     79.0      3.417    3.418
  82683.     1.71229    3.35(11)     85.8      3.418    3.418
  82708.     1.71281    3.44(12)     74.4      3.418    3.418
  82732.     1.71332    3.49(11)     80.5      3.419    3.419
  82757.     1.71383    3.57(11)     76.0      3.419    3.419
  82782.     1.71435    3.33(11)     86.3      3.420    3.420
  82807.     1.71486    3.41(12)     75.6      3.420    3.420
  82832.     1.71538    3.52(11)     77.9      3.420    3.420
  82857.     1.71589    3.46(11)     78.3      3.421    3.421
  82881.     1.71641    3.55(12)     74.7      3.421    3.421
  82906.     1.71692    3.44(11)     77.8      3.422    3.422
  82931.     1.71744    3.23(11)     86.8      3.422    3.422
  82956.     1.71795    3.33(11)     82.2      3.422    3.422
  82981.     1.71847    3.45(11)     78.5      3.423    3.423
  83006.     1.71898    3.38(11)     78.4      3.423    3.423
  83031.     1.71950    3.32(11)     80.2      3.424    3.424
  83056.     1.72001    3.44(11)     83.5      3.424    3.424
  83081.     1.72053    3.59(12)     73.2      3.424    3.425
  83105.     1.72105    3.59(12)     71.6      3.425    3.426
  83130.     1.72156    3.70(12)     69.4      3.425    3.426
  83155.     1.72208    3.46(11)     79.6      3.426    3.427
  83180.     1.72260    3.33(11)     82.0      3.426    3.427
  83205.     1.72311    3.48(11)     80.4      3.427    3.428
  83230.     1.72363    3.48(12)     74.4      3.427    3.428
  83255.     1.72415    3.55(12)     72.5      3.427    3.429
  83280.     1.72466    3.47(11)     75.9      3.428    3.429
  83305.     1.72518    3.43(11)     78.6      3.428    3.430
  83330.     1.72570    3.47(11)     79.2      3.429    3.430
  83355.     1.72622    3.54(11)     77.0      3.429    3.431
  83380.     1.72673    3.54(11)     78.6      3.430    3.432
  83405.     1.72725    3.42(11)     78.8      3.430    3.432
  83430.     1.72777    3.42(11)     75.6      3.430    3.433
  83455.     1.72829    3.38(11)     82.8      3.431    3.435
  83480.     1.72881    3.36(11)     81.7      3.431    3.438
  83505.     1.72933    3.46(11)     77.5      3.432    3.445
  83530.     1.72985    3.43(11)     81.4      3.432    3.459
  83555.     1.73036    3.50(11)     77.9      3.433    3.487
  83580.     1.73088    3.34(11)     80.2      3.433    3.537
  83606.     1.73140    3.72(12)     68.2      3.433    3.631
  83631.     1.73192    3.92(12)     65.2      3.434    3.745
  83656.     1.73244    3.89(12)     69.9      3.434    3.891
  83681.     1.73296    3.91(12)     70.3      3.435    4.036
  83706.     1.73348    4.07(12)     66.3      3.435    4.159
  83731.     1.73400    4.31(13)     60.2      3.436    4.228
  83756.     1.73452    4.57(13)     57.2      3.436    4.227
  83781.     1.73504    4.30(13)     60.3      3.436    4.159
  83806.     1.73556    3.97(12)     67.8      3.437    4.043
  83832.     1.73608    3.69(12)     73.0      3.437    3.909
  83857.     1.73660    3.52(11)     77.1      3.438    3.782
  83882.     1.73713    3.70(12)     69.2      3.438    3.677
  83907.     1.73765    3.58(12)     72.3      3.439    3.601
  83932.     1.73817    3.62(12)     73.0      3.439    3.550
  83957.     1.73869    3.53(12)     72.3      3.440    3.519
  83983.     1.73921    3.52(12)     74.1      3.440    3.502
  84008.     1.73973    3.41(11)     80.1      3.440    3.493
  84033.     1.74026    3.37(11)     77.3      3.441    3.489
  84058.     1.74078    3.38(11)     77.2      3.441    3.488
  84083.     1.74130    3.46(11)     77.3      3.442    3.489
  84109.     1.74182    3.40(11)     78.9      3.442    3.490
  84134.     1.74234    3.43(12)     74.7      3.443    3.493
  84159.     1.74287    3.65(12)     70.1      3.443    3.495
  84184.     1.74339    3.59(12)     68.4      3.443    3.498
  84210.     1.74391    3.60(12)     69.9      3.444    3.502
  84235.     1.74444    3.46(12)     71.6      3.444    3.505
  84260.     1.74496    3.47(12)     74.0      3.445    3.510
  84285.     1.74548    3.55(12)     74.8      3.445    3.514
  84311.     1.74601    3.50(12)     75.0      3.446    3.519
  84336.     1.74653    3.51(12)     73.1      3.446    3.524
  84361.     1.74705    3.49(12)     70.4      3.447    3.530
  84387.     1.74758    3.61(12)     70.8      3.447    3.536
  84412.     1.74810    3.51(12)     75.2      3.447    3.544
  84437.     1.74863    3.55(12)     73.0      3.448    3.552
  84463.     1.74915    3.61(12)     69.1      3.448    3.561
  84488.     1.74968    3.49(11)     78.7      3.449    3.572
  84513.     1.75020    3.32(12)     74.7      3.449    3.584
  84539.     1.75073    3.62(12)     68.0      3.450    3.597
  84564.     1.75125    3.57(12)     66.7      3.450    3.612
  84589.     1.75178    3.68(12)     66.9      3.451    3.630
  84615.     1.75230    3.55(12)     68.0      3.451    3.651
  84640.     1.75283    3.53(12)     75.0      3.452    3.675
  84665.     1.75336    3.48(12)     74.1      3.452    3.704
  84691.     1.75388    3.60(12)     69.5      3.452    3.739
  84716.     1.75441    3.51(12)     73.5      3.453    3.783
  84742.     1.75493    3.48(12)     73.1      3.453    3.840
  84767.     1.75546    3.66(12)     69.8      3.454    3.922
  84793.     1.75599    3.79(12)     66.5      3.454    4.055
  84818.     1.75651    4.01(13)     63.2      3.455    4.292
  84843.     1.75704    4.62(13)     56.2      3.455    4.729
  84869.     1.75757    5.47(15)     46.6      3.456    5.519
  84894.     1.75810    6.98(16)     37.2      3.456    6.855
  84920.     1.75862    9.09(19)     27.89     3.457    8.919
  84945.     1.75915   11.17(21)     22.54     3.457   11.789
  84971.     1.75968   14.26(24)     18.04     3.457   15.314
  84996.     1.76021   18.90(28)     13.15     3.458   19.041
  85022.     1.76073   24.98(32)      9.65     3.458   22.224
  85047.     1.76126   26.82(33)      8.94     3.459   24.077
  85073.     1.76179   24.36(32)     10.06     3.459   24.164
  85098.     1.76232   20.62(29)     11.83     3.460   22.552
  85124.     1.76285   17.16(26)     14.48     3.460   19.718
  85149.     1.76338   14.45(24)     17.21     3.461   16.340
  85175.     1.76391   12.22(22)     20.42     3.461   13.036
  85200.     1.76444   10.39(20)     24.37     3.462   10.213
  85226.     1.76496    8.71(19)     28.86     3.462    8.035
  85252.     1.76549    7.48(17)     32.83     3.463    6.489
  85277.     1.76602    6.12(16)     40.5      3.463    5.458
  85303.     1.76655    5.26(14)     47.9      3.463    4.802
  85328.     1.76708    4.63(14)     53.4      3.464    4.395
  85354.     1.76761    4.44(13)     55.0      3.464    4.143
  85380.     1.76814    3.93(13)     63.4      3.465    3.983
  85405.     1.76867    3.74(12)     67.7      3.465    3.879
  85431.     1.76921    3.90(13)     59.3      3.466    3.808
  85456.     1.76974    3.72(12)     67.6      3.466    3.757
  85482.     1.77027    3.64(12)     67.5      3.467    3.718
  85508.     1.77080    3.71(12)     67.5      3.467    3.688
  85533.     1.77133    3.53(12)     70.3      3.468    3.663
  85559.     1.77186    3.59(12)     69.7      3.468    3.643
  85585.     1.77239    3.42(12)     72.3      3.469    3.626
  85610.     1.77292    3.48(12)     72.6      3.469    3.612
  85636.     1.77346    3.53(12)     67.1      3.470    3.600
  85662.     1.77399    3.49(12)     71.5      3.470    3.589
  85687.     1.77452    3.50(12)     70.5      3.471    3.580
  85713.     1.77505    3.61(12)     68.3      3.471    3.572
  85739.     1.77559    3.65(12)     65.1      3.471    3.565
  85765.     1.77612    3.43(12)     70.0      3.472    3.558
  85790.     1.77665    3.44(12)     69.9      3.472    3.553
  85816.     1.77718    3.53(12)     70.3      3.473    3.548
  85842.     1.77772    3.55(12)     67.2      3.473    3.543
  85868.     1.77825    3.38(12)     74.9      3.474    3.539
  85893.     1.77878    3.33(12)     74.9      3.474    3.536
  85919.     1.77932    3.35(11)     76.1      3.475    3.533
  85945.     1.77985    3.32(12)     72.9      3.475    3.530
  85971.     1.78039    3.38(12)     74.0      3.476    3.527
  85996.     1.78092    3.62(12)     68.3      3.476    3.525
  86022.     1.78145    3.44(12)     69.9      3.477    3.523
  86048.     1.78199    3.51(12)     68.8      3.477    3.521
  86074.     1.78252    3.44(12)     74.0      3.478    3.519
  86100.     1.78306    3.82(13)     63.2      3.478    3.518
  86125.     1.78359    3.57(12)     65.3      3.479    3.516
  86151.     1.78413    3.47(12)     69.5      3.479    3.515
  86177.     1.78466    3.69(12)     64.5      3.480    3.514
  86203.     1.78520    3.47(12)     66.8      3.480    3.513
  86229.     1.78573    3.45(12)     71.5      3.481    3.512
  86255.     1.78627    3.41(12)     68.6      3.481    3.511
  86281.     1.78681    3.44(12)     68.7      3.482    3.510
  86307.     1.78734    3.28(11)     76.8      3.482    3.509
  86332.     1.78788    3.37(12)     68.5      3.482    3.509
  86358.     1.78841    3.35(12)     74.2      3.483    3.508
  86384.     1.78895    3.45(12)     70.7      3.483    3.508
  86410.     1.78949    3.32(12)     73.3      3.484    3.507
  86436.     1.79002    3.43(12)     68.3      3.484    3.491
  86462.     1.79056    3.51(12)     64.6      3.485    3.492
  86488.     1.79110    3.55(12)     64.8      3.485    3.485
  86514.     1.79164    3.49(12)     66.4      3.486    3.486
  86540.     1.79217    3.63(12)     65.9      3.486    3.486
  86566.     1.79271    3.56(12)     68.8      3.487    3.487
  86592.     1.79325    3.48(12)     66.3      3.487    3.487
  86618.     1.79379    3.61(12)     64.7      3.488    3.488
  86644.     1.79433    3.67(12)     64.1      3.488    3.488
  86670.     1.79486    3.50(13)     63.5      3.489    3.489
  86696.     1.79540    3.63(13)     62.6      3.489    3.489
  86722.     1.79594    3.45(12)     65.0      3.490    3.490
  86748.     1.79648    3.46(12)     68.2      3.490    3.490
  86774.     1.79702    3.45(12)     70.9      3.491    3.491
  86800.     1.79756    3.37(12)     71.4      3.491    3.491
  86826.     1.79810    3.52(13)     63.5      3.492    3.492
  86852.     1.79864    3.61(13)     61.5      3.492    3.492
  86878.     1.79918    3.58(13)     59.3      3.493    3.493
  86904.     1.79972    3.49(12)     64.6      3.493    3.493
  86930.     1.80026    3.77(13)     59.9      3.494    3.494
  86956.     1.80080    3.59(12)     64.8      3.494    3.494
  86982.     1.80134    3.44(12)     67.9      3.495    3.495
  87008.     1.80188    3.46(12)     66.2      3.495    3.495
  87034.     1.80242    3.45(12)     69.3      3.496    3.496
  87061.     1.80296    3.49(12)     67.0      3.496    3.496
  87087.     1.80350    3.57(13)     63.7      3.497    3.497
  87113.     1.80404    3.61(12)     66.4      3.497    3.497
  87139.     1.80458    3.75(13)     62.1      3.498    3.498
  87165.     1.80512    3.58(12)     67.0      3.498    3.498
  87191.     1.80566    3.49(12)     68.6      3.499    3.499
  87217.     1.80621    3.63(12)     66.5      3.499    3.499
  87244.     1.80675    3.58(12)     65.2      3.500    3.500
  87270.     1.80729    3.38(12)     66.2      3.500    3.500
  87296.     1.80783    3.64(13)     61.5      3.501    3.501
  87322.     1.80838    3.55(12)     64.1      3.501    3.501
  87348.     1.80892    3.34(12)     69.2      3.502    3.502
  87374.     1.80946    3.52(12)     66.3      3.502    3.502
  87401.     1.81000    3.46(12)     65.7      3.503    3.503
  87427.     1.81055    3.57(13)     59.5      3.503    3.503
  87453.     1.81109    3.49(12)     66.8      3.504    3.504
  87479.     1.81163    3.61(12)     64.2      3.504    3.504
  87506.     1.81218    3.40(12)     70.1      3.505    3.505
  87532.     1.81272    3.37(12)     70.3      3.505    3.505
  87558.     1.81326    3.61(13)     60.0      3.506    3.506
  87584.     1.81381    3.67(13)     59.5      3.506    3.506
  87611.     1.81435    3.52(12)     64.2      3.507    3.507
  87637.     1.81490    3.38(12)     65.2      3.507    3.507
  87663.     1.81544    3.59(13)     60.2      3.508    3.508
  87690.     1.81599    3.34(12)     70.5      3.508    3.508
  87716.     1.81653    3.73(13)     57.8      3.509    3.509
  87742.     1.81708    3.69(13)     57.2      3.509    3.509
  87768.     1.81762    3.50(12)     65.5      3.510    3.510
  87795.     1.81817    3.55(13)     61.1      3.510    3.510
  87821.     1.81871    3.50(13)     61.7      3.511    3.511
  87847.     1.81926    3.56(13)     62.9      3.511    3.511
  87874.     1.81980    3.56(13)     58.3      3.512    3.512
  87900.     1.82035    3.19(12)     75.6      3.512    3.512
  87927.     1.82090    3.52(12)     64.2      3.513    3.513
  87953.     1.82144    3.46(12)     67.1      3.513    3.513
  87979.     1.82199    3.76(13)     57.5      3.514    3.514
  88006.     1.82253    3.48(13)     62.9      3.514    3.514
  88032.     1.82308    3.51(13)     61.7      3.515    3.515
  88059.     1.82363    3.38(13)     62.7      3.515    3.515
  88085.     1.82418    3.39(12)     65.3      3.516    3.516
  88111.     1.82472    3.34(12)     64.9      3.516    3.516
  88138.     1.82527    3.53(13)     61.8      3.517    3.517
  88164.     1.82582    3.62(13)     55.7      3.517    3.517
  88191.     1.82637    3.45(12)     64.4      3.518    3.518
  88217.     1.82691    3.48(13)     61.2      3.519    3.518
  88244.     1.82746    3.29(12)     71.3      3.519    3.519
  88270.     1.82801    3.63(13)     60.9      3.520    3.520
  88297.     1.82856    3.57(13)     61.8      3.520    3.520
  88323.     1.82911    3.76(13)     56.1      3.521    3.521
  88350.     1.82966    3.89(14)     53.5      3.521    3.521
  88376.     1.83020    3.46(12)     66.3      3.522    3.522
  88403.     1.83075    3.60(13)     59.9      3.522    3.522
  88429.     1.83130    3.73(13)     58.6      3.523    3.523
  88456.     1.83185    3.91(14)     51.9      3.523    3.523
  88482.     1.83240    3.50(13)     62.7      3.524    3.524
  88509.     1.83295    3.59(13)     61.0      3.524    3.524
  88535.     1.83350    3.79(13)     56.5      3.525    3.525
  88562.     1.83405    3.66(13)     58.4      3.525    3.525
  88588.     1.83460    3.36(12)     66.4      3.526    3.526
  88615.     1.83515    3.50(13)     61.0      3.526    3.526
  88642.     1.83570    3.27(12)     70.7      3.527    3.527
  88668.     1.83625    3.45(12)     64.2      3.527    3.527
  88695.     1.83680    3.52(13)     60.7      3.528    3.528
  88721.     1.83736    3.72(14)     54.2      3.528    3.528
  88748.     1.83791    3.52(13)     61.1      3.529    3.529
  88775.     1.83846    3.53(13)     58.9      3.529    3.529
  88801.     1.83901    3.30(12)     66.6      3.530    3.530
  88828.     1.83956    3.50(13)     58.0      3.530    3.530
  88855.     1.84011    3.57(13)     58.7      3.531    3.531
  88881.     1.84067    3.55(13)     61.5      3.531    3.531
  88908.     1.84122    3.76(13)     57.1      3.532    3.532
  88935.     1.84177    3.43(13)     62.2      3.532    3.532
  88961.     1.84232    3.67(13)     56.3      3.533    3.533
  88988.     1.84288    3.82(14)     52.9      3.534    3.534
  89015.     1.84343    3.42(13)     63.0      3.534    3.534
  89041.     1.84398    3.69(13)     55.4      3.535    3.535
  89068.     1.84453    3.86(14)     53.0      3.535    3.535
  89095.     1.84509    3.53(13)     60.4      3.536    3.536
  89121.     1.84564    3.64(13)     60.5      3.536    3.536
  89148.     1.84620    3.62(13)     57.7      3.537    3.537
  89175.     1.84675    3.52(13)     59.5      3.537    3.537
  89202.     1.84730    3.75(14)     52.7      3.538    3.538
  89228.     1.84786    3.59(13)     57.2      3.538    3.538
  89255.     1.84841    3.54(13)     59.6      3.539    3.539
  89282.     1.84897    3.25(12)     71.1      3.539    3.539
  89309.     1.84952    3.55(13)     60.7      3.540    3.540
  89336.     1.85008    3.62(14)     54.7      3.540    3.540
  89362.     1.85063    3.71(13)     57.7      3.541    3.541
  89389.     1.85119    3.46(13)     62.2      3.541    3.541
  89416.     1.85174    3.73(13)     58.5      3.542    3.542
  89443.     1.85230    3.62(13)     59.3      3.542    3.542
  89470.     1.85285    3.59(13)     57.6      3.543    3.543
  89496.     1.85341    3.73(13)     55.4      3.544    3.544
  89523.     1.85397    3.62(13)     55.5      3.544    3.544
  89550.     1.85452    3.67(14)     54.6      3.545    3.545
  89577.     1.85508    3.56(13)     58.7      3.545    3.545
  89604.     1.85563    3.45(13)     58.9      3.546    3.546
  89631.     1.85619    3.60(13)     58.9      3.546    3.546
  89658.     1.85675    3.71(13)     55.6      3.547    3.547
  89685.     1.85731    3.56(13)     55.3      3.547    3.547
  89712.     1.85786    3.84(14)     52.0      3.548    3.548
  89738.     1.85842    3.53(13)     57.4      3.548    3.548
  89765.     1.85898    3.63(14)     53.6      3.549    3.549
  89792.     1.85954    3.59(13)     55.5      3.549    3.549
  89819.     1.86009    3.54(13)     56.2      3.550    3.550
  89846.     1.86065    3.39(13)     63.5      3.550    3.550
  89873.     1.86121    3.54(13)     60.1      3.551    3.551
  89900.     1.86177    3.39(12)     64.0      3.551    3.551
  89927.     1.86233    3.34(13)     59.1      3.552    3.552
  89954.     1.86288    3.36(13)     60.9      3.553    3.553
  89981.     1.86344    3.55(13)     57.1      3.553    3.553
  90008.     1.86400    3.59(13)     57.3      3.554    3.554
  90035.     1.86456    3.66(13)     57.6      3.554    3.554
  90062.     1.86512    3.73(14)     53.2      3.555    3.555
  90089.     1.86568    3.56(14)     53.9      3.555    3.555
  90116.     1.86624    3.43(13)     61.0      3.556    3.556
  90143.     1.86680    3.23(12)     67.5      3.556    3.556
  90170.     1.86736    3.48(13)     57.9      3.557    3.557
  90197.     1.86792    3.41(13)     58.0      3.557    3.557
  90224.     1.86848    3.71(13)     55.1      3.558    3.558
  90251.     1.86904    3.64(14)     54.2      3.558    3.558
  90278.     1.86960    3.61(14)     54.8      3.559    3.559
  90305.     1.87016    3.59(13)     57.5      3.559    3.559
  90333.     1.87072    3.64(13)     55.0      3.560    3.560
  90360.     1.87129    3.45(13)     57.9      3.561    3.561
  90387.     1.87185    3.79(14)     51.3      3.561    3.561
  90414.     1.87241    3.46(13)     56.7      3.562    3.562
  90441.     1.87297    3.35(13)     58.5      3.562    3.562
  90468.     1.87353    3.72(14)     51.6      3.563    3.563
  90495.     1.87410    3.46(13)     60.8      3.563    3.563
  90522.     1.87466    3.47(13)     59.3      3.564    3.564
  90550.     1.87522    3.46(13)     59.5      3.564    3.564
  90577.     1.87578    3.57(14)     53.8      3.565    3.565
  90604.     1.87635    3.60(13)     55.1      3.565    3.565
  90631.     1.87691    3.42(13)     57.0      3.566    3.566
  90658.     1.87747    3.59(14)     53.7      3.566    3.566
  90686.     1.87803    3.51(13)     57.0      3.567    3.567
  90713.     1.87860    3.70(14)     51.8      3.568    3.568
  90740.     1.87916    3.54(13)     56.0      3.568    3.568
  90767.     1.87973    3.76(14)     48.4      3.569    3.569
  90794.     1.88029    3.52(13)     57.0      3.569    3.569
  90822.     1.88085    3.60(14)     54.6      3.570    3.570
  90849.     1.88142    3.70(14)     50.0      3.570    3.570
  90876.     1.88198    3.43(13)     57.0      3.571    3.571
  90903.     1.88255    3.46(13)     59.6      3.571    3.571
  90931.     1.88311    3.69(14)     53.2      3.572    3.572
  90958.     1.88368    3.42(14)     54.3      3.572    3.572
  90985.     1.88424    3.53(13)     56.1      3.573    3.573
  91013.     1.88481    3.70(14)     54.8      3.573    3.574
  91040.     1.88537    3.74(14)     53.8      3.574    3.574
  91067.     1.88594    3.57(13)     55.4      3.575    3.575
  91094.     1.88650    3.53(13)     55.6      3.575    3.575
  91122.     1.88707    3.67(14)     52.3      3.576    3.576
  91149.     1.88764    3.33(13)     62.2      3.576    3.577
  91176.     1.88820    3.59(13)     55.5      3.577    3.577
  91204.     1.88877    3.66(14)     54.7      3.577    3.578
  91231.     1.88934    3.43(13)     58.3      3.578    3.578
  91259.     1.88990    3.66(14)     52.7      3.578    3.579
  91286.     1.89047    3.94(14)     48.0      3.579    3.580
  91313.     1.89104    3.51(13)     56.7      3.579    3.580
  91341.     1.89160    3.40(13)     58.8      3.580    3.581
  91368.     1.89217    3.84(14)     50.6      3.581    3.582
  91396.     1.89274    3.68(14)     51.1      3.581    3.583
  91423.     1.89331    3.64(14)     52.5      3.582    3.585
  91450.     1.89388    3.54(13)     59.0      3.582    3.588
  91478.     1.89444    3.68(13)     55.6      3.583    3.595
  91505.     1.89501    3.51(13)     57.0      3.583    3.608
  91533.     1.89558    3.82(14)     53.5      3.584    3.631
  91560.     1.89615    3.64(14)     53.8      3.584    3.669
  91588.     1.89672    3.86(15)     47.5      3.585    3.723
  91615.     1.89729    3.81(14)     50.0      3.585    3.789
  91643.     1.89786    3.94(14)     49.7      3.586    3.859
  91670.     1.89843    4.18(15)     45.0      3.586    3.919
  91698.     1.89900    4.06(15)     44.5      3.587    3.954
  91725.     1.89956    3.99(15)     45.0      3.588    3.955
  91753.     1.90013    3.82(14)     50.2      3.588    3.922
  91780.     1.90070    3.83(14)     51.1      3.589    3.867
  91808.     1.90128    3.96(15)     45.8      3.589    3.802
  91835.     1.90185    3.62(14)     52.1      3.590    3.740
  91863.     1.90242    4.28(16)     41.0      3.590    3.689
  91890.     1.90299    3.63(14)     49.0      3.591    3.652
  91918.     1.90356    3.87(14)     48.3      3.591    3.627
  91945.     1.90413    3.66(14)     49.7      3.592    3.612
  91973.     1.90470    3.86(14)     48.7      3.592    3.604
  92001.     1.90527    3.85(14)     49.2      3.593    3.599
  92028.     1.90584    3.72(14)     51.3      3.594    3.597
  92056.     1.90641    3.82(14)     52.1      3.594    3.597
  92083.     1.90699    3.70(14)     49.8      3.595    3.596
  92111.     1.90756    3.74(14)     48.0      3.595    3.596
  92139.     1.90813    3.64(14)     53.2      3.596    3.597
  92166.     1.90870    3.74(15)     45.5      3.596    3.597
  92194.     1.90928    3.68(14)     49.1      3.597    3.597
  92222.     1.90985    3.63(14)     50.6      3.597    3.598
  92249.     1.91042    3.47(14)     52.3      3.598    3.598
  92277.     1.91100    3.81(14)     47.8      3.598    3.599
  92305.     1.91157    3.41(13)     55.9      3.599    3.599
  92332.     1.91214    3.71(14)     50.6      3.600    3.600
  92360.     1.91272    3.62(14)     49.4      3.600    3.600
  92388.     1.91329    3.64(14)     52.7      3.601    3.601
  92415.     1.91386    3.85(14)     49.1      3.601    3.601
  92443.     1.91444    3.52(14)     52.2      3.602    3.602
  92471.     1.91501    3.87(15)     47.3      3.602    3.602
  92499.     1.91559    3.61(14)     51.7      3.603    3.603
  92526.     1.91616    3.67(14)     52.5      3.603    3.603
  92554.     1.91674    3.83(14)     49.9      3.604    3.604
  92582.     1.91731    3.71(14)     50.7      3.604    3.604
  92610.     1.91789    3.72(14)     51.4      3.605    3.605
  92638.     1.91846    3.71(14)     50.3      3.606    3.606
  92665.     1.91904    3.72(14)     49.3      3.606    3.606
  92693.     1.91961    3.64(14)     51.3      3.607    3.607
  92721.     1.92019    3.57(14)     51.2      3.607    3.607
  92749.     1.92077    3.59(14)     50.7      3.608    3.608
  92777.     1.92134    3.46(14)     53.8      3.608    3.608
  92804.     1.92192    3.67(14)     52.3      3.609    3.609
  92832.     1.92249    3.51(14)     52.5      3.609    3.609
  92860.     1.92307    3.81(15)     45.9      3.610    3.610
  92888.     1.92365    3.48(13)     56.5      3.610    3.610
  92916.     1.92423    3.64(14)     49.1      3.611    3.611
  92944.     1.92480    3.86(15)     45.1      3.612    3.612
  92972.     1.92538    3.88(15)     46.8      3.612    3.612
  92999.     1.92596    3.86(15)     44.0      3.613    3.613
  93027.     1.92654    3.46(14)     53.3      3.613    3.613
  93055.     1.92711    3.26(13)     59.6      3.614    3.614
  93083.     1.92769    3.78(15)     46.0      3.614    3.614
  93111.     1.92827    3.88(15)     45.8      3.615    3.615
  93139.     1.92885    3.77(14)     47.6      3.615    3.615
  93167.     1.92943    3.63(14)     48.8      3.616    3.616
  93195.     1.93001    3.61(14)     48.3      3.616    3.616
  93223.     1.93059    3.64(14)     48.8      3.617    3.617
  93251.     1.93116    3.52(14)     50.2      3.618    3.617
  93279.     1.93174    3.53(14)     52.2      3.618    3.618
  93307.     1.93232    3.33(13)     58.3      3.619    3.619
  93335.     1.93290    3.49(13)     54.9      3.619    3.619
  93363.     1.93348    3.73(14)     48.7      3.620    3.620
  93391.     1.93406    3.65(14)     48.9      3.620    3.620
  93419.     1.93464    3.73(15)     45.8      3.621    3.621
  93447.     1.93522    3.85(15)     45.4      3.621    3.648
  93475.     1.93580    3.77(15)     46.1      3.622    3.649
  93503.     1.93639    3.35(13)     57.3      3.622    3.651
  93531.     1.93697    3.60(14)     48.2      3.623    3.665
  93559.     1.93755    3.78(15)     44.4      3.623    3.668
  93587.     1.93813    3.78(14)     49.4      3.624    3.670
  93615.     1.93871    3.53(14)     51.6      3.625    3.672
  93643.     1.93929    3.62(14)     47.8      3.625    3.674
  93671.     1.93987    3.59(14)     50.1      3.626    3.677
  93699.     1.94046    3.54(15)     46.7      3.626    3.679
  93728.     1.94104    3.57(14)     50.0      3.627    3.682
  93756.     1.94162    3.59(14)     50.5      3.627    3.685
  93784.     1.94220    3.57(14)     49.2      3.628    3.688
  93812.     1.94279    3.33(13)     55.8      3.628    3.691
  93840.     1.94337    3.88(15)     45.4      3.629    3.695
  93868.     1.94395    3.91(15)     43.3      3.629    3.698
  93896.     1.94453    3.74(15)     44.4      3.630    3.702
  93925.     1.94512    3.73(14)     47.7      3.631    3.706
  93953.     1.94570    3.65(15)     45.7      3.631    3.710
  93981.     1.94629    3.64(15)     47.5      3.632    3.715
  94009.     1.94687    3.88(15)     43.0      3.632    3.720
  94037.     1.94745    3.88(15)     43.7      3.633    3.725
  94066.     1.94804    3.71(15)     45.4      3.633    3.730
  94094.     1.94862    3.51(14)     48.3      3.634    3.737
  94122.     1.94921    3.34(13)     56.6      3.634    3.743
  94150.     1.94979    3.76(15)     46.0      3.635    3.750
  94178.     1.95038    3.54(14)     47.9      3.635    3.758
  94207.     1.95096    3.49(14)     48.5      3.636    3.766
  94235.     1.95155    3.46(14)     49.0      3.637    3.775
  94263.     1.95213    3.68(15)     46.7      3.637    3.785
  94292.     1.95272    3.55(15)     44.6      3.638    3.796
  94320.     1.95330    3.72(15)     45.5      3.638    3.808
  94348.     1.95389    3.55(15)     47.6      3.639    3.821
  94376.     1.95448    4.05(16)     38.6      3.639    3.836
  94405.     1.95506    3.59(14)     49.6      3.640    3.853
  94433.     1.95565    3.67(15)     45.3      3.640    3.872
  94461.     1.95624    3.68(15)     45.9      3.641    3.893
  94490.     1.95682    3.77(15)     44.3      3.641    3.917
  94518.     1.95741    3.63(14)     48.3      3.642    3.944
  94546.     1.95800    3.73(15)     42.7      3.643    3.976
  94575.     1.95858    3.79(16)     41.3      3.643    4.013
  94603.     1.95917    3.62(15)     46.2      3.644    4.056
  94632.     1.95976    3.67(15)     45.9      3.644    4.106
  94660.     1.96035    3.65(15)     47.1      3.645    4.167
  94688.     1.96094    3.83(15)     45.1      3.645    4.240
  94717.     1.96152    3.86(15)     43.2      3.646    4.333
  94745.     1.96211    3.79(15)     45.8      3.646    4.459
  94774.     1.96270    4.16(16)     40.7      3.647    4.649
  94802.     1.96329    4.79(18)     32.62     3.647    4.968
  94830.     1.96388    5.37(18)     30.96     3.648    5.548
  94859.     1.96447    6.41(19)     26.75     3.648    6.613
  94887.     1.96506    8.28(22)     20.70     3.649    8.487
  94916.     1.96565   11.09(25)     15.69     3.650   11.534
  94944.     1.96624   15.16(30)     11.04     3.650   16.032
  94973.     1.96683   18.90(34)      8.78     3.651   21.966
  95001.     1.96742   24.1(4)        6.94     3.65    28.86
  95030.     1.96801   32.7(4)        5.10     3.65    35.67
  95058.     1.96860   43.1(5)        3.60     3.65    40.96
  95087.     1.96919   48.2(6)        3.064    3.65    43.58
  95115.     1.96978   44.3(5)        3.431    3.65    43.21
  95144.     1.97037   36.7(5)        4.18     3.65    40.19
  95172.     1.97096   30.3(4)        5.24     3.65    35.18
  95201.     1.97155   25.8(4)        6.01     3.65    29.13
  95230.     1.97214   21.4(4)        7.43     3.66    23.03
  95258.     1.97274   17.49(33)      9.13     3.656   17.610
  95287.     1.97333   14.22(29)     11.78     3.657   13.268
  95315.     1.97392   10.66(25)     15.67     3.657   10.069
  95344.     1.97451    8.83(23)     19.03     3.658    7.874
  95372.     1.97510    7.04(20)     23.88     3.658    6.454
  95401.     1.97570    5.77(18)     30.44     3.659    5.570
  95430.     1.97629    5.15(17)     33.14     3.659    5.030
  95458.     1.97688    4.88(17)     33.30     3.660    4.697
  95487.     1.97748    4.38(16)     37.4      3.660    4.485
  95516.     1.97807    4.29(16)     38.4      3.661    4.342
  95544.     1.97866    4.33(16)     36.8      3.661    4.240
  95573.     1.97926    4.17(17)     36.7      3.662    4.164
  95602.     1.97985    4.04(16)     39.0      3.663    4.104
  95630.     1.98044    3.98(16)     39.9      3.663    4.055
  95659.     1.98104    4.04(16)     39.2      3.664    4.015
  95688.     1.98163    3.86(16)     40.8      3.664    3.981
  95716.     1.98223    3.84(15)     42.9      3.665    3.952
  95745.     1.98282    3.86(16)     38.7      3.665    3.927
  95774.     1.98342    4.03(16)     36.9      3.666    3.905
  95803.     1.98401    3.93(16)     39.8      3.666    3.886
  95831.     1.98461    3.64(15)     44.3      3.667    3.870
  95860.     1.98520    4.16(17)     35.8      3.667    3.855
  95889.     1.98580    3.79(15)     42.4      3.668    3.842
  95918.     1.98639    3.75(16)     41.5      3.668    3.830
  95946.     1.98699    3.48(15)     45.9      3.669    3.820
  95975.     1.98759    3.44(14)     48.5      3.670    3.811
  96004.     1.98818    3.91(16)     40.4      3.670    3.802
  96033.     1.98878    3.82(15)     43.3      3.671    3.795
  96062.     1.98938    3.71(15)     44.0      3.671    3.788
  96090.     1.98997    3.83(15)     41.9      3.672    3.781
  96119.     1.99057    3.59(15)     43.4      3.672    3.776
  96148.     1.99117    3.60(16)     40.9      3.673    3.771
  96177.     1.99176    3.60(16)     40.1      3.673    3.766
  96206.     1.99236    3.54(14)     47.7      3.674    3.762
  96235.     1.99296    3.48(15)     45.6      3.674    3.758
  96263.     1.99356    3.98(16)     37.7      3.675    3.754
  96292.     1.99416    3.82(16)     39.3      3.675    3.751
  96321.     1.99475    3.70(16)     40.3      3.676    3.748
  96350.     1.99535    3.70(16)     41.3      3.677    3.745
  96379.     1.99595    3.85(16)     36.9      3.677    3.743
  96408.     1.99655    3.72(16)     40.4      3.678    3.740
  96437.     1.99715    3.85(16)     39.0      3.678    3.738
  96466.     1.99775    3.47(15)     46.3      3.679    3.736
  96495.     1.99835    3.95(17)     36.7      3.679    3.734
  96524.     1.99895    3.75(16)     38.6      3.680    3.733
  96553.     1.99955    3.79(16)     37.2      3.680    3.731
  96582.     2.00015    3.81(16)     38.3      3.681    3.730
  96611.     2.00075    3.98(17)     35.8      3.681    3.728
  96640.     2.00135    4.03(17)     34.96     3.682    3.698
  96669.     2.00195    3.75(16)     39.3      3.682    3.698
  96698.     2.00255    3.81(16)     38.6      3.683    3.698
  96727.     2.00315    3.67(16)     38.6      3.683    3.683
  96756.     2.00375    3.82(16)     39.7      3.684    3.684
  96785.     2.00435    3.91(17)     36.4      3.685    3.685
  96814.     2.00495    3.71(16)     40.6      3.685    3.685
  96843.     2.00555    3.76(16)     39.5      3.686    3.686
  96872.     2.00616    3.93(17)     36.0      3.686    3.686
  96901.     2.00676    3.66(16)     41.1      3.687    3.687
  96930.     2.00736    3.78(16)     37.6      3.687    3.687
  96959.     2.00796    3.95(17)     33.42     3.688    3.688
  96988.     2.00856    3.88(16)     37.6      3.688    3.688
  97017.     2.00917    3.79(16)     38.2      3.689    3.689
  97046.     2.00977    3.52(16)     41.2      3.689    3.689
  97075.     2.01037    3.60(16)     39.5      3.690    3.690
  97104.     2.01098    3.70(16)     40.0      3.690    3.690
  97134.     2.01158    3.54(15)     42.5      3.691    3.691
  97163.     2.01218    3.58(15)     43.6      3.691    3.691
  97192.     2.01279    3.52(16)     39.7      3.692    3.692
  97221.     2.01339    3.70(16)     36.9      3.692    3.692
  97250.     2.01399    3.61(16)     38.7      3.693    3.693
  97279.     2.01460    3.65(16)     41.6      3.694    3.694
  97309.     2.01520    3.64(16)     40.3      3.694    3.694
  97338.     2.01581    3.72(16)     40.8      3.695    3.695
  97367.     2.01641    3.59(16)     41.2      3.695    3.695
  97396.     2.01702    3.59(16)     38.2      3.696    3.696
  97425.     2.01762    3.62(16)     38.2      3.696    3.696
  97455.     2.01823    3.68(16)     39.3      3.697    3.697
  97484.     2.01883    3.58(16)     39.4      3.697    3.697
  97513.     2.01944    3.66(16)     40.4      3.698    3.698
  97542.     2.02004    3.61(16)     41.3      3.698    3.698
  97572.     2.02065    3.91(16)     36.7      3.699    3.699
  97601.     2.02126    3.63(16)     41.4      3.699    3.699
  97630.     2.02186    3.41(15)     44.7      3.700    3.700
  97659.     2.02247    3.79(17)     35.1      3.700    3.700
  97689.     2.02308    3.70(16)     38.7      3.701    3.701
  97718.     2.02368    3.58(16)     38.4      3.701    3.701
  97747.     2.02429    3.77(17)     36.0      3.702    3.702
  97777.     2.02490    3.60(16)     39.7      3.703    3.703
  97806.     2.02551    3.69(17)     34.57     3.703    3.703
  97835.     2.02611    3.75(16)     38.0      3.704    3.704
  97865.     2.02672    3.67(17)     36.0      3.704    3.704
  97894.     2.02733    3.51(16)     40.0      3.705    3.705
  97923.     2.02794    3.45(16)     41.5      3.705    3.705
  97953.     2.02855    3.81(16)     37.4      3.706    3.706
  97982.     2.02915    3.99(16)     37.2      3.706    3.706
  98012.     2.02976    3.74(16)     37.2      3.707    3.707
  98041.     2.03037    3.85(17)     34.29     3.707    3.707
  98070.     2.03098    3.71(17)     36.3      3.708    3.708
  98100.     2.03159    3.61(16)     39.1      3.708    3.708
  98129.     2.03220    3.74(16)     37.6      3.709    3.709
  98159.     2.03281    4.00(17)     33.51     3.709    3.709
  98188.     2.03342    3.81(17)     34.74     3.710    3.710
  98218.     2.03403    3.85(17)     35.9      3.710    3.710
  98247.     2.03464    3.72(16)     37.7      3.711    3.711
  98277.     2.03525    3.85(17)     32.86     3.711    3.711
  98306.     2.03586    3.74(16)     37.1      3.712    3.712
  98336.     2.03647    3.80(17)     35.8      3.712    3.712
  98365.     2.03708    4.08(18)     30.71     3.713    3.713
  98395.     2.03769    3.90(17)     35.9      3.714    3.714
  98424.     2.03831    3.69(16)     37.5      3.714    3.714
  98454.     2.03892    3.80(16)     38.8      3.715    3.715
  98483.     2.03953    4.06(18)     31.31     3.715    3.715
  98513.     2.04014    3.98(17)     34.85     3.716    3.716
  98542.     2.04075    3.87(17)     34.78     3.716    3.716
  98572.     2.04136    3.61(16)     38.4      3.717    3.717
  98601.     2.04198    3.92(16)     36.9      3.717    3.717
  98631.     2.04259    3.80(16)     38.2      3.718    3.718
  98661.     2.04320    3.78(17)     35.6      3.718    3.718
  98690.     2.04382    3.96(18)     30.71     3.719    3.719
  98720.     2.04443    4.05(18)     31.72     3.719    3.719
  98749.     2.04504    3.76(17)     35.5      3.720    3.720
  98779.     2.04566    3.90(17)     34.66     3.720    3.720
  98809.     2.04627    3.65(16)     39.5      3.721    3.721
  98838.     2.04688    3.69(16)     38.3      3.721    3.721
  98868.     2.04750    3.74(16)     37.0      3.722    3.722
  98898.     2.04811    4.30(18)     31.59     3.722    3.722
  98927.     2.04873    4.01(17)     34.04     3.723    3.723
  98957.     2.04934    3.87(16)     37.2      3.723    3.723
  98987.     2.04996    3.84(17)     35.9      3.724    3.724
  99016.     2.05057    3.77(16)     38.3      3.724    3.724
  99046.     2.05119    3.99(17)     34.46     3.725    3.725
  99076.     2.05180    3.84(17)     35.8      3.725    3.725
  99105.     2.05242    3.64(16)     40.0      3.726    3.726
  99135.     2.05303    3.87(16)     38.5      3.727    3.727
  99165.     2.05365    4.07(17)     33.34     3.727    3.727
  99195.     2.05426    3.90(17)     35.2      3.728    3.728
  99224.     2.05488    3.63(15)     41.9      3.728    3.728
  99254.     2.05550    3.72(16)     39.0      3.729    3.729
  99284.     2.05611    3.76(16)     37.5      3.729    3.729
  99314.     2.05673    3.68(16)     38.3      3.730    3.730
  99344.     2.05735    3.76(16)     40.9      3.730    3.730
  99373.     2.05797    3.69(16)     40.0      3.731    3.731
  99403.     2.05858    4.07(17)     35.7      3.731    3.731
  99433.     2.05920    3.96(17)     33.65     3.732    3.732
  99463.     2.05982    3.83(16)     38.5      3.732    3.732
  99493.     2.06044    4.05(17)     36.5      3.733    3.733
  99522.     2.06105    3.68(16)     37.4      3.733    3.733
  99552.     2.06167    3.60(15)     42.2      3.734    3.734
  99582.     2.06229    3.90(16)     39.7      3.734    3.734
  99612.     2.06291    3.83(15)     42.1      3.735    3.735
  99642.     2.06353    3.87(15)     41.7      3.735    3.735
  99672.     2.06415    3.86(15)     42.0      3.736    3.736
  99702.     2.06477    3.84(15)     42.3      3.736    3.736
  99732.     2.06539    3.99(17)     34.98     3.737    3.737
  99762.     2.06601    3.97(17)     33.26     3.737    3.737
  99792.     2.06663    3.99(17)     33.28     3.738    3.738
  99821.     2.06725    4.17(19)     28.20     3.738    3.738
  99851.     2.06787    3.97(18)     29.77     3.739    3.739
  99881.     2.06849    4.01(17)     33.41     3.739    3.739
  99911.     2.06911    4.04(18)     29.23     3.740    3.740
  99941.     2.06973    3.72(17)     36.3      3.740    3.741
  99971.     2.07035    3.67(17)     35.8      3.741    3.741
  100001.    2.07097    3.86(18)     30.46     3.741    3.742
  100031.    2.07159    3.50(16)     37.9      3.742    3.743
  100061.    2.07221    3.53(16)     38.0      3.743    3.743
  100091.    2.07283    3.45(16)     36.9      3.743    3.744
  100121.    2.07346    3.69(17)     34.24     3.744    3.744
  100151.    2.07408    3.51(17)     36.5      3.744    3.745
  100181.    2.07470    3.56(16)     38.5      3.745    3.745
  100211.    2.07532    3.74(17)     34.80     3.745    3.746
  100242.    2.07595    3.59(17)     34.85     3.746    3.746
  100272.    2.07657    3.80(17)     34.07     3.746    3.747
  100302.    2.07719    3.66(17)     36.6      3.747    3.747
  100332.    2.07782    3.72(17)     34.40     3.747    3.748
  100362.    2.07844    3.51(16)     40.3      3.748    3.748
  100392.    2.07906    3.80(17)     34.53     3.748    3.749
  100422.    2.07969    3.96(19)     28.98     3.749    3.750
  100452.    2.08031    3.93(18)     31.81     3.749    3.750
  100482.    2.08093    3.72(17)     35.3      3.750    3.751
  100512.    2.08156    3.74(17)     34.45     3.750    3.751
  100543.    2.08218    3.94(17)     32.68     3.751    3.752
  100573.    2.08281    4.18(18)     30.90     3.751    3.752
  100603.    2.08343    4.24(18)     29.77     3.752    3.753
  100633.    2.08406    4.31(19)     27.61     3.752    3.754
  100663.    2.08468    4.02(18)     30.05     3.753    3.754
  100694.    2.08531    3.93(18)     31.58     3.753    3.755
  100724.    2.08593    3.86(18)     32.50     3.754    3.755
  100754.    2.08656    3.53(17)     35.8      3.754    3.756
  100784.    2.08719    3.89(17)     33.93     3.755    3.757
  100814.    2.08781    3.56(16)     38.2      3.755    3.757
  100845.    2.08844    3.74(17)     35.5      3.756    3.758
  100875.    2.08906    4.02(18)     29.44     3.756    3.758
  100905.    2.08969    3.47(16)     37.5      3.757    3.759
  100935.    2.09032    3.69(17)     34.93     3.757    3.760
  100966.    2.09095    3.87(17)     33.19     3.758    3.761
  100996.    2.09157    3.83(17)     34.40     3.758    3.761
  101026.    2.09220    3.85(18)     32.63     3.759    3.762
  101057.    2.09283    3.81(18)     31.70     3.759    3.763
  101087.    2.09346    4.26(19)     27.27     3.760    3.764
  101117.    2.09408    3.89(18)     31.96     3.760    3.765
  101148.    2.09471    3.82(17)     32.92     3.761    3.766
  101178.    2.09534    3.84(17)     33.88     3.761    3.767
  101208.    2.09597    3.66(17)     33.39     3.762    3.768
  101239.    2.09660    3.71(18)     32.65     3.762    3.770
  101269.    2.09723    3.60(17)     34.35     3.763    3.771
  101299.    2.09786    3.75(17)     33.35     3.763    3.773
  101330.    2.09849    4.00(18)     30.60     3.764    3.776
  101360.    2.09912    3.94(17)     35.1      3.765    3.780
  101391.    2.09975    3.86(17)     36.7      3.765    3.787
  101421.    2.10037    3.92(17)     33.50     3.766    3.801
  101451.    2.10101    4.20(18)     31.53     3.766    3.824
  101482.    2.10164    4.07(17)     36.2      3.767    3.864
  101512.    2.10227    4.49(18)     31.50     3.767    3.924
  101543.    2.10290    4.49(18)     30.04     3.768    4.004
  101573.    2.10353    4.23(17)     33.48     3.768    4.099
  101604.    2.10416    4.14(17)     33.61     3.769    4.191
  101634.    2.10479    4.12(17)     33.41     3.769    4.259
  101665.    2.10542    4.14(17)     33.60     3.770    4.279
  101695.    2.10605    3.80(16)     36.9      3.770    4.247
  101726.    2.10668    3.94(17)     33.74     3.771    4.177
  101756.    2.10732    3.85(17)     33.33     3.771    4.088
  101787.    2.10795    3.74(17)     35.06     3.772    4.001
  101817.    2.10858    3.62(16)     38.4      3.772    3.928
  101848.    2.10921    3.92(18)     32.04     3.773    3.874
  101878.    2.10985    3.63(16)     37.7      3.773    3.837
  101909.    2.11048    3.67(17)     36.6      3.774    3.814
  101940.    2.11111    3.74(17)     36.5      3.774    3.801
  101970.    2.11175    3.88(17)     34.10     3.775    3.793
  102001.    2.11238    3.91(17)     34.27     3.775    3.789
  102031.    2.11301    3.93(17)     33.23     3.776    3.787
  102062.    2.11365    3.87(17)     33.98     3.776    3.785
  102093.    2.11428    3.81(17)     34.64     3.777    3.784
  102123.    2.11492    3.81(17)     34.39     3.777    3.784
  102154.    2.11555    3.78(17)     33.24     3.778    3.783
  102184.    2.11619    3.92(17)     33.00     3.778    3.783
  102215.    2.11682    4.23(19)     27.79     3.779    3.783
  102246.    2.11746    3.98(18)     31.11     3.779    3.783
  102276.    2.11809    3.88(17)     34.42     3.780    3.783
  102307.    2.11873    3.60(16)     38.0      3.780    3.784
  102338.    2.11936    3.56(16)     38.0      3.781    3.784
  102369.    2.12000    3.74(17)     35.4      3.781    3.784
  102399.    2.12063    3.69(17)     35.05     3.782    3.784
  102430.    2.12127    4.03(18)     32.62     3.782    3.785
  102461.    2.12191    3.94(18)     29.87     3.783    3.785
  102491.    2.12254    3.77(17)     35.05     3.783    3.785
  102522.    2.12318    4.14(19)     28.51     3.784    3.786
  102553.    2.12382    3.97(18)     29.54     3.784    3.786
  102584.    2.12445    3.99(18)     31.20     3.785    3.786
  102614.    2.12509    3.53(17)     36.4      3.785    3.787
  102645.    2.12573    3.94(18)     30.85     3.786    3.787
  102676.    2.12637    3.95(18)     30.83     3.786    3.788
  102707.    2.12700    3.81(17)     33.85     3.787    3.788
  102738.    2.12764    3.71(17)     36.5      3.787    3.789
  102768.    2.12828    3.86(18)     31.82     3.788    3.789
  102799.    2.12892    3.65(17)     34.39     3.788    3.789
  102830.    2.12956    4.07(18)     31.38     3.789    3.790
  102861.    2.13020    3.98(17)     32.95     3.789    3.790
  102892.    2.13084    3.89(18)     30.99     3.790    3.791
  102923.    2.13148    3.82(18)     31.86     3.790    3.791
  102954.    2.13212    3.82(17)     33.02     3.791    3.792
  102985.    2.13275    3.92(19)     28.73     3.791    3.792
  103015.    2.13339    4.03(18)     32.24     3.792    3.793
  103046.    2.13403    4.08(18)     30.02     3.792    3.793
  103077.    2.13468    3.60(17)     36.0      3.793    3.794
  103108.    2.13532    3.86(18)     31.54     3.793    3.794
  103139.    2.13596    3.73(18)     30.90     3.794    3.795
  103170.    2.13660    3.86(18)     29.98     3.795    3.795
  103201.    2.13724    3.76(17)     33.02     3.795    3.796
  103232.    2.13788    3.71(17)     33.60     3.796    3.796
  103263.    2.13852    3.56(17)     36.1      3.796    3.797
  103294.    2.13916    3.96(18)     30.45     3.797    3.797
  103325.    2.13980    3.63(17)     34.79     3.797    3.797
  103356.    2.14045    3.65(17)     36.3      3.798    3.798
  103387.    2.14109    3.46(16)     37.9      3.798    3.798
  103418.    2.14173    3.58(17)     36.6      3.799    3.799
  103449.    2.14237    3.94(18)     30.71     3.799    3.799
  103480.    2.14302    3.53(16)     37.2      3.800    3.800
  103511.    2.14366    3.55(16)     37.0      3.800    3.800
  103542.    2.14430    3.85(18)     30.26     3.801    3.801
  103573.    2.14494    3.88(18)     32.00     3.801    3.801
  103604.    2.14559    3.75(17)     33.57     3.802    3.802
  103635.    2.14623    3.79(17)     32.99     3.802    3.802
  103666.    2.14688    3.66(17)     35.03     3.803    3.803
  103697.    2.14752    3.63(17)     34.80     3.803    3.803
  103729.    2.14816    3.68(17)     34.18     3.804    3.804
  103760.    2.14881    3.66(17)     34.63     3.804    3.804
  103791.    2.14945    3.54(17)     36.4      3.805    3.805
  103822.    2.15010    3.50(17)     36.2      3.805    3.806
  103853.    2.15074    3.90(17)     33.18     3.806    3.807
  103884.    2.15139    3.92(17)     34.45     3.806    3.808
  103915.    2.15203    3.95(18)     30.71     3.807    3.811
  103947.    2.15268    3.84(17)     33.82     3.807    3.815
  103978.    2.15333    3.81(17)     32.70     3.808    3.823
  104009.    2.15397    4.14(19)     27.60     3.808    3.833
  104040.    2.15462    3.96(18)     30.21     3.809    3.846
  104071.    2.15526    3.72(17)     32.77     3.809    3.860
  104103.    2.15591    4.08(18)     30.79     3.810    3.872
  104134.    2.15656    3.70(16)     37.6      3.810    3.881
  104165.    2.15720    3.85(17)     36.4      3.811    3.882
  104196.    2.15785    4.27(19)     29.17     3.811    3.877
  104228.    2.15850    4.06(18)     29.29     3.812    3.867
  104259.    2.15915    4.23(19)     28.08     3.812    3.855
  104290.    2.15980    4.45(19)     28.41     3.813    3.843
  104321.    2.16044    4.28(18)     29.89     3.813    3.833
  104353.    2.16109    4.29(18)     31.10     3.814    3.826
  104384.    2.16174    4.19(18)     30.36     3.814    3.821
  104415.    2.16239    4.17(18)     30.17     3.815    3.819
  104447.    2.16304    3.87(17)     33.96     3.815    3.817
  104478.    2.16369    3.78(17)     34.95     3.816    3.817
  104509.    2.16434    4.27(18)     29.50     3.816    3.817
  104541.    2.16498    4.11(18)     29.60     3.817    3.817
  104572.    2.16563    4.06(18)     29.91     3.817    3.818
  104603.    2.16628    3.87(18)     32.48     3.818    3.818
  104635.    2.16693    3.98(18)     30.87     3.818    3.819
  104666.    2.16758    4.00(18)     31.85     3.819    3.819
  104698.    2.16823    3.77(17)     34.74     3.820    3.820
  104729.    2.16888    3.43(16)     41.0      3.820    3.820
  104760.    2.16953    3.78(18)     31.79     3.821    3.821
  104792.    2.17019    3.86(18)     30.69     3.821    3.821
  104823.    2.17084    3.57(17)     34.29     3.822    3.822
  104855.    2.17149    3.45(16)     36.9      3.822    3.822
  104886.    2.17214    3.58(17)     36.5      3.823    3.823
  104918.    2.17279    3.86(18)     32.58     3.823    3.823
  104949.    2.17344    3.80(17)     34.45     3.824    3.824
  104981.    2.17410    3.80(18)     32.26     3.824    3.824
  105012.    2.17475    3.83(17)     34.66     3.825    3.825
  105044.    2.17540    4.13(18)     29.24     3.825    3.825
  105075.    2.17605    3.61(17)     34.71     3.826    3.826
  105107.    2.17671    3.94(18)     29.23     3.826    3.826
  105138.    2.17736    3.75(18)     31.93     3.827    3.827
  105170.    2.17801    3.46(16)     37.9      3.827    3.827
  105201.    2.17866    3.88(17)     32.71     3.828    3.828
  105233.    2.17932    4.17(19)     28.45     3.828    3.828
  105264.    2.17997    3.95(18)     31.19     3.829    3.829
  105296.    2.18063    3.91(17)     34.31     3.829    3.829
  105328.    2.18128    3.89(17)     32.98     3.830    3.830
  105359.    2.18194    3.74(17)     34.77     3.830    3.830
  105391.    2.18259    3.74(17)     32.86     3.831    3.831
  105422.    2.18324    3.71(17)     33.94     3.831    3.831
  105454.    2.18390    3.77(17)     32.84     3.832    3.832
  105486.    2.18455    4.13(19)     27.43     3.832    3.832
  105517.    2.18521    3.97(19)     28.43     3.833    3.833
  105549.    2.18587    3.91(18)     30.90     3.833    3.833
  105581.    2.18652    3.99(19)     28.71     3.834    3.834
  105612.    2.18718    3.76(17)     32.99     3.834    3.834
  105644.    2.18783    3.99(18)     30.82     3.835    3.835
  105676.    2.18849    3.74(18)     31.77     3.836    3.836
  105707.    2.18915    3.97(18)     30.64     3.836    3.836
  105739.    2.18980    4.14(19)     26.97     3.837    3.837
  105771.    2.19046    4.01(19)     28.99     3.837    3.837
  105803.    2.19112    3.72(17)     33.51     3.838    3.838
  105834.    2.19177    3.74(17)     34.65     3.838    3.838
  105866.    2.19243    3.87(17)     33.60     3.839    3.839
  105898.    2.19309    3.57(16)     37.7      3.839    3.839
  105930.    2.19375    3.78(17)     33.65     3.840    3.840
  105961.    2.19441    3.90(18)     29.96     3.840    3.840
  105993.    2.19507    4.01(20)     25.55     3.841    3.841
  106025.    2.19572    3.97(19)     28.70     3.841    3.841
  106057.    2.19638    4.10(19)     26.57     3.842    3.842
  106089.    2.19704    4.08(19)     27.52     3.842    3.842
  106120.    2.19770    3.90(19)     28.26     3.843    3.843
  106152.    2.19836    3.65(17)     33.33     3.843    3.843
  106184.    2.19902    3.98(18)     30.79     3.844    3.844
  106216.    2.19968    3.83(18)     30.92     3.844    3.844
  106248.    2.20034    3.54(17)     34.36     3.845    3.845
  106280.    2.20100    4.08(19)     26.71     3.845    3.845
  106312.    2.20166    3.67(18)     32.57     3.846    3.846
  106343.    2.20232    3.75(18)     31.02     3.846    3.846
  106375.    2.20298    4.07(20)     25.67     3.847    3.847
  106407.    2.20364    4.12(19)     27.45     3.847    3.847
  106439.    2.20430    3.56(17)     36.2      3.848    3.848
  106471.    2.20496    3.67(17)     34.34     3.849    3.849
  106503.    2.20563    3.60(17)     33.86     3.849    3.849
  106535.    2.20629    3.60(17)     32.67     3.850    3.850
  106567.    2.20695    3.87(18)     31.32     3.850    3.850
  106599.    2.20761    4.00(19)     28.36     3.851    3.851
  106631.    2.20827    4.10(19)     27.96     3.851    3.851
  106663.    2.20894    3.81(17)     32.86     3.852    3.852
  106695.    2.20960    3.98(19)     27.90     3.852    3.852
  106727.    2.21026    3.78(18)     31.62     3.853    3.853
  106759.    2.21092    3.89(18)     30.60     3.853    3.853
  106791.    2.21159    3.82(18)     31.55     3.854    3.854
  106823.    2.21225    4.23(20)     26.02     3.854    3.854
  106855.    2.21292    3.88(18)     30.87     3.855    3.855
  106887.    2.21358    3.78(18)     30.09     3.855    3.855
  106919.    2.21424    3.78(18)     29.61     3.856    3.856
  106951.    2.21491    3.93(19)     27.87     3.856    3.856
  106983.    2.21557    4.08(19)     27.73     3.857    3.857
  107015.    2.21624    3.88(18)     29.71     3.857    3.857
  107047.    2.21690    3.81(18)     31.07     3.858    3.858
  107080.    2.21757    3.94(19)     29.02     3.858    3.858
  107112.    2.21823    3.83(19)     29.04     3.859    3.859
  107144.    2.21890    3.76(18)     32.07     3.860    3.860
  107176.    2.21956    3.96(18)     29.98     3.860    3.860
  107208.    2.22023    3.90(19)     28.44     3.861    3.861
  107240.    2.22090    4.18(20)     26.30     3.861    3.861
  107273.    2.22156    3.55(17)     34.97     3.862    3.862
  107305.    2.22223    3.66(17)     33.28     3.862    3.862
  107337.    2.22290    4.05(19)     28.69     3.863    3.863
  107369.    2.22356    3.76(18)     31.65     3.863    3.863
  107401.    2.22423    3.73(18)     30.67     3.864    3.864
  107434.    2.22490    3.91(19)     27.97     3.864    3.864
  107466.    2.22556    3.95(20)     25.78     3.865    3.865
  107498.    2.22623    3.85(18)     29.83     3.865    3.865
  107530.    2.22690    3.63(18)     31.86     3.866    3.866
  107562.    2.22757    3.72(18)     29.26     3.866    3.866
  107595.    2.22824    3.58(18)     31.64     3.867    3.867
  107627.    2.22890    3.46(17)     33.54     3.867    3.867
  107659.    2.22957    3.68(18)     30.72     3.868    3.868
  107692.    2.23024    3.93(19)     27.28     3.868    3.868
  107724.    2.23091    3.93(18)     29.62     3.869    3.869
  107756.    2.23158    3.87(18)     30.80     3.870    3.870
  107789.    2.23225    4.03(19)     26.93     3.870    3.870
  107821.    2.23292    3.75(18)     30.48     3.871    3.871
  107853.    2.23359    3.69(18)     29.51     3.871    3.871
  107886.    2.23426    3.46(17)     34.89     3.872    3.872
  107918.    2.23493    3.96(18)     30.67     3.872    3.872
  107950.    2.23560    4.03(20)     25.69     3.873    3.873
  107983.    2.23627    3.52(18)     31.69     3.873    3.873
  108015.    2.23694    4.02(19)     28.44     3.874    3.891
  108048.    2.23761    4.01(19)     27.08     3.874    3.892
  108080.    2.23828    3.89(19)     26.85     3.875    3.894
  108112.    2.23896    3.67(18)     31.94     3.875    3.895
  108145.    2.23963    4.01(19)     28.19     3.876    3.896
  108177.    2.24030    3.77(18)     29.73     3.876    3.897
  108210.    2.24097    4.11(20)     25.13     3.877    3.899
  108242.    2.24164    3.77(19)     27.79     3.877    3.900
  108275.    2.24232    4.04(20)     24.52     3.878    3.902
  108307.    2.24299    3.88(19)     26.75     3.879    3.903
  108340.    2.24366    3.88(20)     26.17     3.879    3.905
  108372.    2.24434    3.68(18)     32.38     3.880    3.907
  108405.    2.24501    3.88(18)     29.54     3.880    3.908
  108437.    2.24568    3.91(19)     26.94     3.881    3.910
  108470.    2.24636    3.76(18)     30.19     3.881    3.912
  108502.    2.24703    4.42(21)     22.72     3.882    3.914
  108535.    2.24770    3.75(19)     28.83     3.882    3.917
  108567.    2.24838    4.31(21)     23.64     3.883    3.919
  108600.    2.24905    3.79(19)     27.12     3.883    3.921
  108632.    2.24973    3.62(18)     31.23     3.884    3.924
  108665.    2.25040    3.94(20)     25.36     3.884    3.927
  108698.    2.25108    3.85(20)     26.11     3.885    3.930
  108730.    2.25175    3.85(20)     25.03     3.885    3.933
  108763.    2.25243    4.30(20)     24.37     3.886    3.937
  108796.    2.25310    3.91(19)     27.77     3.886    3.940
  108828.    2.25378    3.70(19)     28.95     3.887    3.945
  108861.    2.25446    3.97(19)     27.80     3.887    3.949
  108893.    2.25513    4.08(19)     27.54     3.888    3.954
  108926.    2.25581    3.87(20)     25.48     3.889    3.959
  108959.    2.25649    4.16(20)     24.25     3.889    3.965
  108992.    2.25716    3.84(19)     27.91     3.890    3.972
  109024.    2.25784    3.66(18)     29.57     3.890    3.979
  109057.    2.25852    3.81(18)     30.26     3.891    3.988
  109090.    2.25920    4.15(20)     25.35     3.891    3.997
  109122.    2.25987    3.84(19)     28.28     3.892    4.007
  109155.    2.26055    4.02(19)     27.73     3.892    4.019
  109188.    2.26123    4.06(19)     27.08     3.893    4.033
  109221.    2.26191    4.07(20)     26.27     3.893    4.051
  109253.    2.26259    3.97(19)     27.53     3.894    4.069
  109286.    2.26327    4.09(20)     25.18     3.894    4.091
  109319.    2.26394    3.90(20)     25.36     3.895    4.118
  109352.    2.26462    4.03(20)     25.58     3.895    4.150
  109385.    2.26530    3.87(19)     27.29     3.896    4.190
  109417.    2.26598    4.20(20)     25.61     3.896    4.243
  109450.    2.26666    3.72(18)     31.63     3.897    4.320
  109483.    2.26734    4.10(19)     28.70     3.897    4.449
  109516.    2.26802    4.58(21)     22.79     3.898    4.685
  109549.    2.26870    4.98(21)     21.72     3.899    5.128
  109582.    2.26938    5.97(23)     19.22     3.899    5.937
  109614.    2.27006    7.39(25)     15.41     3.900    7.306
  109647.    2.27075    8.78(28)     12.42     3.900    9.402
  109680.    2.27143   12.38(33)      8.92     3.901   12.253
  109713.    2.27211   15.4(4)        7.26     3.90    15.63
  109746.    2.27279   19.7(4)        5.44     3.90    18.97
  109779.    2.27347   22.5(5)        4.60     3.90    21.45
  109812.    2.27415   22.1(5)        4.65     3.90    22.29
  109845.    2.27484   19.4(4)        5.45     3.90    21.26
  109878.    2.27552   15.6(4)        6.91     3.90    18.82
  109911.    2.27620   14.2(4)        7.57     3.90    15.76
  109944.    2.27688   11.87(32)      9.51     3.905   12.818
  109977.    2.27757   11.06(32)      9.66     3.905   10.442
  110010.    2.27825   10.14(31)     10.19     3.906    8.783
  110043.    2.27893    8.67(29)     11.96     3.906    7.741
  110076.    2.27962    7.32(26)     14.66     3.907    7.096
  110109.    2.28030    6.59(25)     16.41     3.907    6.633
  110142.    2.28099    5.52(22)     20.11     3.908    6.211
  110175.    2.28167    5.20(22)     21.44     3.908    5.781
  110208.    2.28235    5.28(22)     20.57     3.909    5.357
  110241.    2.28304    4.73(21)     21.76     3.909    4.975
  110274.    2.28372    5.02(23)     18.83     3.910    4.665
  110307.    2.28441    4.43(20)     24.41     3.910    4.436
  110340.    2.28510    4.44(21)     23.39     3.911    4.280
  110373.    2.28578    4.35(20)     24.74     3.911    4.181
  110406.    2.28647    4.16(19)     26.37     3.912    4.120
  110440.    2.28715    4.14(20)     24.22     3.912    4.082
  110473.    2.28784    3.87(19)     28.63     3.913    4.057
  110506.    2.28853    3.84(19)     28.87     3.913    4.040
  110539.    2.28921    4.10(20)     24.41     3.914    4.027
  110572.    2.28990    4.14(20)     24.82     3.915    4.017
  110605.    2.29059    3.84(19)     27.65     3.915    4.009
  110638.    2.29127    4.08(20)     25.25     3.916    4.002
  110672.    2.29196    3.83(19)     27.73     3.916    3.996
  110705.    2.29265    4.03(21)     23.68     3.917    3.990
  110738.    2.29334    3.85(20)     25.98     3.917    3.986
  110771.    2.29402    3.79(19)     26.70     3.918    3.981
  110805.    2.29471    3.92(20)     24.60     3.918    3.978
  110838.    2.29540    4.02(19)     26.51     3.919    3.975
  110871.    2.29609    3.80(19)     26.61     3.919    3.972
  110904.    2.29678    3.92(19)     26.67     3.920    3.969
  110938.    2.29747    3.94(20)     24.35     3.920    3.967
  110971.    2.29816    3.97(20)     24.78     3.921    3.964
  111004.    2.29885    3.91(20)     25.66     3.921    3.963
  111037.    2.29954    4.07(20)     25.17     3.922    3.961
  111071.    2.30023    4.02(20)     23.90     3.922    3.959
  111104.    2.30092    4.00(21)     23.33     3.922    3.958
  111137.    2.30161    3.90(20)     25.47     3.923    3.957
  111171.    2.30230    3.68(18)     30.74     3.923    3.956
  111204.    2.30299    3.82(19)     28.68     3.924    3.955
  111237.    2.30368    4.10(20)     24.56     3.924    3.954
  111271.    2.30437    3.92(20)     25.20     3.925    3.954
  111304.    2.30506    3.85(20)     26.13     3.925    3.953
  111338.    2.30575    4.07(20)     24.68     3.926    3.954
  111371.    2.30644    4.06(20)     23.86     3.926    3.955
  111404.    2.30714    3.99(20)     24.24     3.927    3.960
  111438.    2.30783    4.01(21)     22.91     3.927    3.969
  111471.    2.30852    3.96(20)     24.01     3.928    3.988
  111505.    2.30921    4.02(20)     23.97     3.928    4.019
  111538.    2.30991    4.48(22)     20.14     3.929    4.064
  111572.    2.31060    4.17(20)     24.28     3.929    4.121
  111605.    2.31129    4.24(20)     24.26     3.930    4.183
  111639.    2.31198    4.32(21)     23.08     3.930    4.220
  111672.    2.31268    4.23(21)     22.71     3.931    4.254
  111706.    2.31337    4.15(20)     24.91     3.931    4.259
  111739.    2.31407    4.34(21)     22.73     3.932    4.232
  111773.    2.31476    4.64(22)     20.49     3.932    4.183
  111806.    2.31546    4.34(22)     21.53     3.933    4.124
  111840.    2.31615    4.00(20)     24.76     3.933    4.067
  111873.    2.31684    3.85(20)     24.19     3.933    4.020
  111907.    2.31754    4.15(20)     24.18     3.934    3.986
  111940.    2.31824    3.88(19)     26.55     3.934    3.964
  111974.    2.31893    4.05(20)     24.16     3.935    3.951
  112007.    2.31963    4.05(21)     23.11     3.935    3.944
  112041.    2.32032    4.19(21)     23.69     3.936    3.940
  112075.    2.32102    4.06(21)     22.59     3.936    3.939
  112108.    2.32171    4.07(21)     22.77     3.937    3.938
  112142.    2.32241    4.08(21)     23.18     3.937    3.938
  112176.    2.32311    3.92(21)     23.46     3.937    3.938
  112209.    2.32380    4.32(22)     20.45     3.938    3.939
  112243.    2.32450    3.78(21)     23.31     3.938    3.939
  112277.    2.32520    4.24(23)     19.75     3.939    3.939
  112310.    2.32590    3.99(20)     24.16     3.939    3.940
  112344.    2.32659    3.95(20)     25.26     3.940    3.940
  112378.    2.32729    3.67(20)     25.75     3.940    3.941
  112411.    2.32799    3.68(20)     24.66     3.941    3.941
  112445.    2.32869    4.48(22)     20.92     3.941    3.941
  112479.    2.32939    3.90(21)     23.47     3.941    3.941
  112513.    2.33009    3.55(19)     28.26     3.942    3.942
  112546.    2.33079    3.59(19)     26.84     3.942    3.942
  112580.    2.33149    3.82(20)     24.94     3.943    3.943
  112614.    2.33218    4.09(20)     24.34     3.943    3.943
  112648.    2.33288    4.01(20)     24.76     3.943    3.943
  112681.    2.33358    4.12(21)     22.46     3.944    3.944
  112715.    2.33428    4.01(20)     24.64     3.944    3.944
  112749.    2.33498    4.07(20)     23.96     3.945    3.945
  112783.    2.33569    3.76(19)     26.73     3.945    3.945
  112817.    2.33639    3.87(20)     25.55     3.946    3.946
  112851.    2.33709    3.70(19)     27.07     3.946    3.946
  112884.    2.33779    3.84(20)     24.58     3.946    3.946
  112918.    2.33849    4.25(22)     21.13     3.947    3.947
  112952.    2.33919    4.10(21)     23.29     3.947    3.947
  112986.    2.33989    3.95(21)     23.30     3.947    3.947
  113020.    2.34059    4.09(21)     23.59     3.948    3.948
  113054.    2.34130    3.70(20)     25.72     3.948    3.948
  113088.    2.34200    3.96(21)     23.41     3.949    3.949
  113122.    2.34270    4.01(21)     23.59     3.949    3.949
  113156.    2.34340    3.88(20)     23.90     3.949    3.949
  113190.    2.34411    3.97(20)     23.92     3.950    3.950
  113224.    2.34481    3.78(20)     25.03     3.950    3.950
  113258.    2.34552    3.98(21)     22.16     3.950    3.950
  113292.    2.34622    4.06(21)     22.45     3.951    3.951
  113325.    2.34692    3.79(20)     25.07     3.951    3.951
  113359.    2.34763    3.79(19)     27.15     3.952    3.952
  113394.    2.34833    3.86(20)     25.76     3.952    3.952
  113428.    2.34904    3.90(21)     23.40     3.952    3.952
  113462.    2.34974    3.93(21)     23.27     3.953    3.953
  113496.    2.35045    3.87(21)     22.20     3.953    3.953
  113530.    2.35115    3.76(20)     26.08     3.953    3.953
  113564.    2.35186    4.26(22)     21.22     3.954    3.954
  113598.    2.35256    4.06(21)     22.62     3.954    3.954
  113632.    2.35327    3.99(21)     22.39     3.954    3.954
  113666.    2.35397    4.09(22)     21.37     3.955    3.955
  113700.    2.35468    3.91(20)     24.74     3.955    3.955
  113734.    2.35539    3.79(20)     24.65     3.955    3.955
  113768.    2.35609    4.03(21)     22.21     3.955    3.955
  113802.    2.35680    4.22(21)     21.77     3.956    3.956
  113837.    2.35751    3.80(20)     25.97     3.956    3.956
  113871.    2.35821    4.09(21)     23.74     3.956    3.956
  113905.    2.35892    3.93(20)     25.79     3.957    3.957
  113939.    2.35963    3.78(21)     22.86     3.957    3.957
  113973.    2.36034    3.87(20)     24.94     3.957    3.957
  114007.    2.36104    3.98(20)     24.04     3.958    3.958
  114042.    2.36175    3.71(20)     25.70     3.958    3.958
  114076.    2.36246    3.74(19)     26.93     3.958    3.958
  114110.    2.36317    4.30(22)     21.04     3.958    3.958
  114144.    2.36388    3.94(20)     25.31     3.959    3.959
  114179.    2.36459    3.84(20)     24.78     3.959    3.959
  114213.    2.36530    3.97(21)     23.30     3.959    3.959
  114247.    2.36601    3.85(21)     22.53     3.959    3.959
  114281.    2.36672    3.89(20)     23.84     3.960    3.960
  114316.    2.36743    3.95(20)     24.54     3.960    3.960
  114350.    2.36814    4.03(21)     23.64     3.960    3.960
  114384.    2.36885    3.98(20)     25.64     3.960    3.960
  114418.    2.36956    4.18(21)     22.00     3.961    3.961
  114453.    2.37027    4.06(20)     23.90     3.961    3.961
  114487.    2.37098    4.01(20)     24.18     3.961    3.961
  114521.    2.37169    3.97(21)     23.55     3.961    3.961
  114556.    2.37240    3.99(20)     24.02     3.961    3.961
  114590.    2.37312    4.07(21)     21.88     3.962    3.962
  114625.    2.37383    3.92(20)     24.87     3.962    3.962
  114659.    2.37454    3.98(20)     23.90     3.962    3.962
  114693.    2.37525    3.86(21)     23.14     3.962    3.962
  114728.    2.37596    3.89(20)     25.46     3.962    3.962
  114762.    2.37668    3.99(20)     24.11     3.962    3.962
  114797.    2.37739    3.97(20)     25.12     3.963    3.963
  114831.    2.37810    3.91(20)     25.09     3.963    3.963
  114866.    2.37882    3.93(20)     23.83     3.963    3.963
  114900.    2.37953    4.16(22)     21.45     3.963    3.963
  114934.    2.38024    4.18(21)     23.05     3.963    3.963
  114969.    2.38096    4.18(22)     21.12     3.963    3.963
  115003.    2.38167    4.27(22)     20.05     3.963    3.963
  115038.    2.38239    4.02(21)     22.25     3.964    3.964
  115072.    2.38310    4.08(22)     21.00     3.964    3.964
  115107.    2.38382    3.69(20)     24.52     3.964    3.964
  115141.    2.38453    4.00(21)     21.95     3.964    3.964
  115176.    2.38525    3.99(21)     23.04     3.964    3.964
  115211.    2.38596    3.54(19)     29.04     3.964    3.964
  115245.    2.38668    4.02(21)     23.79     3.964    3.964
  115280.    2.38740    3.61(19)     26.52     3.964    3.964
  115314.    2.38811    3.91(20)     24.23     3.964    3.964
  115349.    2.38883    4.12(21)     22.10     3.964    3.964
  115384.    2.38955    3.82(21)     22.65     3.964    3.964
  115418.    2.39026    3.82(20)     25.59     3.965    3.965
  115453.    2.39098    3.55(20)     25.94     3.965    3.965
  115487.    2.39170    3.87(21)     23.75     3.965    3.965
  115522.    2.39241    4.01(21)     22.78     3.965    3.965
  115557.    2.39313    3.90(21)     23.29     3.965    3.965
  115591.    2.39385    4.00(21)     23.52     3.965    3.965
  115626.    2.39457    4.09(22)     21.38     3.965    3.965
  115661.    2.39529    3.73(21)     23.37     3.965    3.965
  115695.    2.39600    3.88(20)     24.74     3.965    3.965
  115730.    2.39672    3.94(21)     23.62     3.965    3.965
  115765.    2.39744    3.62(20)     25.10     3.965    3.965
  115800.    2.39816    3.67(19)     29.02     3.965    3.965
  115834.    2.39888    3.78(20)     25.90     3.965    3.965
  115869.    2.39960    4.07(20)     23.81     3.964    3.964
  115904.    2.40032    3.69(19)     26.73     3.964    3.964
  115939.    2.40104    4.02(22)     21.24     3.964    3.964
  115973.    2.40176    3.81(21)     23.73     3.964    3.964
  116008.    2.40248    3.58(20)     25.55     3.964    3.964
  116043.    2.40320    3.76(20)     24.80     3.964    3.964
  116078.    2.40392    4.04(22)     21.60     3.964    3.964
  116113.    2.40464    4.30(22)     20.30     3.964    3.964
  116147.    2.40537    3.90(20)     25.62     3.964    3.964
  116182.    2.40609    3.99(21)     22.54     3.964    3.964
  116217.    2.40681    3.94(21)     23.47     3.963    3.963
  116252.    2.40753    4.24(23)     19.38     3.963    3.963
  116287.    2.40825    3.97(20)     24.09     3.963    3.963
  116322.    2.40898    3.69(21)     23.46     3.963    3.963
  116357.    2.40970    3.91(22)     20.92     3.963    3.963
  116392.    2.41042    4.15(22)     21.58     3.963    3.963
  116426.    2.41115    3.73(19)     26.57     3.962    3.962
  116461.    2.41187    3.76(19)     27.10     3.962    3.962
  116496.    2.41259    4.07(21)     22.25     3.962    3.962
  116531.    2.41332    3.80(20)     26.20     3.962    3.962
  116566.    2.41404    3.82(20)     24.25     3.962    3.962
  116601.    2.41476    4.06(21)     22.60     3.961    3.961
  116636.    2.41549    4.14(22)     21.29     3.961    3.961
  116671.    2.41621    3.90(21)     22.77     3.961    3.961
  116706.    2.41694    3.95(21)     23.17     3.961    3.961
  116741.    2.41766    4.11(22)     21.47     3.960    3.960
  116776.    2.41839    4.11(23)     19.36     3.960    3.960
  116811.    2.41911    4.19(22)     20.00     3.960    3.960
  116846.    2.41984    4.00(20)     23.99     3.959    3.959
  116881.    2.42057    3.74(20)     25.82     3.959    3.959
  116916.    2.42129    4.10(22)     20.39     3.959    3.959
  116952.    2.42202    3.98(21)     22.10     3.958    3.958
  116987.    2.42275    3.82(22)     21.32     3.958    3.958
  117022.    2.42347    3.91(20)     24.07     3.958    3.958
  117057.    2.42420    3.92(20)     24.35     3.957    3.957
  117092.    2.42493    4.10(22)     21.18     3.957    3.957
  117127.    2.42565    4.07(21)     21.68     3.956    3.956
  117162.    2.42638    3.73(20)     25.83     3.956    3.956
  117197.    2.42711    3.76(21)     23.29     3.955    3.955
  117232.    2.42784    3.94(22)     21.55     3.955    3.955
  117268.    2.42857    4.08(22)     19.89     3.955    3.955
  117303.    2.42930    3.83(21)     23.22     3.954    3.954
  117338.    2.43002    3.83(21)     22.27     3.954    3.954
  117373.    2.43075    4.25(23)     19.05     3.953    3.953
  117408.    2.43148    4.26(22)     20.26     3.953    3.953
  117444.    2.43221    3.73(20)     25.28     3.952    3.952
  117479.    2.43294    3.73(21)     22.66     3.951    3.951
  117514.    2.43367    3.97(21)     21.82     3.951    3.951
  117549.    2.43440    4.08(22)     21.52     3.950    3.950
  117585.    2.43513    3.87(21)     23.18     3.950    3.950
  117620.    2.43586    4.09(22)     20.47     3.949    3.949
  117655.    2.43659    4.16(22)     20.34     3.949    3.949
  117691.    2.43732    3.93(21)     22.26     3.948    3.948
  117726.    2.43806    4.14(23)     19.31     3.947    3.947
  117761.    2.43879    3.99(21)     21.73     3.947    3.947
  117796.    2.43952    4.10(22)     21.30     3.946    3.946
  117832.    2.44025    4.17(23)     19.23     3.945    3.945
  117867.    2.44098    4.15(23)     18.35     3.945    3.945
  117903.    2.44171    4.01(22)     20.30     3.944    3.944
  117938.    2.44245    4.16(23)     19.59     3.943    3.943
  117973.    2.44318    4.32(23)     19.56     3.942    3.942
  118009.    2.44391    4.20(23)     18.83     3.942    3.942
  118044.    2.44465    3.88(21)     21.96     3.941    3.941
  118079.    2.44538    3.97(22)     20.16     3.940    3.940
  118115.    2.44611    3.95(21)     21.71     3.939    3.939
  118150.    2.44685    4.09(22)     21.62     3.938    3.938
  118186.    2.44758    4.23(23)     19.17     3.938    3.938
  118221.    2.44832    3.80(21)     22.02     3.937    3.937
  118257.    2.44905    3.98(21)     21.90     3.936    3.936
  118292.    2.44978    3.85(21)     22.04     3.935    3.935
  118328.    2.45052    4.14(23)     18.51     3.934    3.935
  118363.    2.45126    3.86(21)     21.75     3.933    3.934
  118399.    2.45199    4.10(21)     21.90     3.932    3.933
  118434.    2.45273    4.22(23)     19.42     3.931    3.932
  118470.    2.45346    4.33(23)     18.84     3.930    3.931
  118505.    2.45420    3.98(22)     19.94     3.929    3.930
  118541.    2.45493    3.39(20)     24.60     3.928    3.929
  118576.    2.45567    4.20(23)     18.21     3.927    3.928
  118612.    2.45641    4.06(22)     20.84     3.926    3.927
  118648.    2.45714    4.34(23)     18.59     3.925    3.926
  118683.    2.45788    4.36(23)     18.99     3.924    3.925
  118719.    2.45862    4.10(23)     19.68     3.923    3.924
  118754.    2.45936    3.98(23)     18.93     3.922    3.923
  118790.    2.46009    3.67(21)     21.86     3.921    3.921
  118826.    2.46083    3.81(22)     21.25     3.919    3.920
  118861.    2.46157    3.59(21)     23.45     3.918    3.919
  118897.    2.46231    4.21(23)     19.10     3.917    3.918
  118933.    2.46305    3.83(21)     22.86     3.916    3.917
  118968.    2.46379    4.10(22)     20.52     3.915    3.916
  119004.    2.46453    4.25(24)     17.86     3.913    3.914
  119040.    2.46527    3.81(22)     20.82     3.912    3.913
  119075.    2.46601    3.63(20)     25.34     3.911    3.912
  119111.    2.46675    3.81(22)     19.97     3.909    3.911
  119147.    2.46749    4.20(22)     20.74     3.908    3.909
  119183.    2.46823    3.84(22)     20.30     3.907    3.908
  119218.    2.46897    4.03(22)     19.87     3.905    3.907
  119254.    2.46971    4.04(23)     19.47     3.904    3.906
  119290.    2.47045    3.98(23)     18.97     3.902    3.904
  119326.    2.47119    4.45(24)     16.87     3.901    3.903
  119361.    2.47193    4.29(25)     16.65     3.900    3.902
  119397.    2.47267    4.13(24)     17.85     3.898    3.900
  119433.    2.47341    4.31(24)     17.44     3.896    3.899
  119469.    2.47416    4.00(22)     19.94     3.895    3.898
  119505.    2.47490    4.03(22)     21.61     3.893    3.896
  119541.    2.47564    4.14(22)     21.14     3.892    3.895
  119576.    2.47638    4.26(22)     20.79     3.890    3.894
  119612.    2.47713    3.96(21)     21.79     3.889    3.893
  119648.    2.47787    3.90(22)     19.93     3.887    3.892
  119684.    2.47861    4.22(24)     17.35     3.885    3.890
  119720.    2.47936    4.16(25)     16.66     3.883    3.889
  119756.    2.48010    4.42(27)     13.48     3.882    3.889
  119792.    2.48084    3.85(23)     19.13     3.880    3.888
  119828.    2.48159    4.05(24)     17.06     3.878    3.888
  119864.    2.48233    4.19(25)     15.65     3.876    3.888
  119900.    2.48308    3.93(25)     16.62     3.875    3.890
  119936.    2.48382    4.11(24)     16.96     3.873    3.895
  119972.    2.48457    4.49(26)     15.00     3.871    3.907
  120008.    2.48531    4.39(25)     16.24     3.869    3.929
  120044.    2.48606    4.47(25)     15.48     3.867    3.967
  120080.    2.48680    4.25(25)     16.31     3.865    4.025
  120116.    2.48755    4.11(24)     18.03     3.863    4.102
  120152.    2.48830    4.32(24)     17.12     3.861    4.190
  120188.    2.48904    4.00(23)     19.64     3.859    4.272
  120224.    2.48979    4.00(23)     18.38     3.857    4.327
  120260.    2.49054    3.74(23)     18.92     3.855    4.335
  120296.    2.49128    3.79(24)     17.85     3.853    4.293
  120332.    2.49203    3.60(22)     20.08     3.850    4.218
  120368.    2.49278    4.35(26)     14.63     3.848    4.129
  120404.    2.49353    3.76(23)     19.67     3.846    4.044
  120440.    2.49428    4.16(24)     16.88     3.844    3.975
  120477.    2.49502    3.48(23)     19.35     3.841    3.925
  120513.    2.49577    3.88(23)     19.62     3.839    3.891
  120549.    2.49652    3.69(23)     18.92     3.837    3.869
  120585.    2.49727    3.67(23)     18.74     3.834    3.856
  120621.    2.49802    3.90(23)     18.43     3.832    3.847
  120657.    2.49877    3.66(24)     17.64     3.830    3.841
  120694.    2.49952    3.95(26)     15.00     3.827    3.836
  120730.    2.50027    4.00(25)     15.82     3.825    3.832
  120766.    2.50102    3.57(22)     19.83     3.822    3.829
  120802.    2.50177    3.90(24)     18.03     3.820    3.825
  120838.    2.50252    3.61(23)     18.98     3.817    3.822
  120875.    2.50327    4.04(26)     15.17     3.814    3.819
  120911.    2.50402    3.64(22)     20.72     3.812    3.816
  120947.    2.50477    3.71(24)     17.79     3.809    3.813
  120984.    2.50552    3.88(23)     18.65     3.806    3.810
  121020.    2.50628    3.60(23)     19.41     3.804    3.807
  121056.    2.50703    3.66(24)     17.79     3.801    3.804
  121092.    2.50778    4.10(26)     14.91     3.798    3.801
  121129.    2.50853    4.25(27)     13.37     3.795    3.797
  121165.    2.50928    4.09(25)     15.64     3.792    3.794
  121201.    2.51004    3.55(22)     19.94     3.789    3.791
  121238.    2.51079    3.89(24)     17.05     3.786    3.788
  121274.    2.51154    3.96(26)     15.09     3.783    3.785
  121311.    2.51230    4.17(27)     13.96     3.780    3.782
  121347.    2.51305    4.14(27)     13.85     3.777    3.779
  121383.    2.51380    3.69(23)     18.65     3.774    3.776
  121420.    2.51456    3.65(24)     16.77     3.771    3.772
  121456.    2.51531    4.06(26)     14.35     3.768    3.769
  121493.    2.51607    3.78(24)     17.24     3.765    3.766
  121529.    2.51682    3.31(23)     19.38     3.761    3.763
  121566.    2.51758    3.87(24)     16.84     3.758    3.759
  121602.    2.51833    3.82(24)     17.38     3.755    3.756
  121638.    2.51909    3.45(23)     19.57     3.751    3.752
  121675.    2.51984    3.79(24)     17.79     3.748    3.749
  121711.    2.52060    3.79(24)     17.36     3.745    3.745
  121748.    2.52136    3.87(23)     18.29     3.741    3.742
  121785.    2.52211    3.84(24)     16.84     3.738    3.738
  121821.    2.52287    3.97(25)     15.62     3.734    3.735
  121858.    2.52363    3.61(22)     19.86     3.730    3.731
  121894.    2.52438    4.00(25)     16.29     3.727    3.728
  121931.    2.52514    3.89(25)     16.66     3.723    3.724
  121967.    2.52590    3.90(25)     16.64     3.719    3.720
  122004.    2.52666    3.59(24)     18.09     3.716    3.716
  122041.    2.52741    3.81(25)     16.25     3.712    3.712
  122077.    2.52817    3.61(24)     16.67     3.708    3.709
  122114.    2.52893    3.98(26)     14.32     3.704    3.705
  122150.    2.52969    3.83(25)     16.12     3.700    3.701
  122187.    2.53045    3.63(23)     18.66     3.696    3.696
  122224.    2.53121    3.42(22)     20.48     3.692    3.692
  122260.    2.53197    3.93(24)     17.01     3.688    3.688
  122297.    2.53273    3.57(23)     18.66     3.684    3.684
  122334.    2.53349    4.04(27)     13.64     3.680    3.680
  122370.    2.53425    3.86(26)     14.79     3.676    3.676
  122407.    2.53501    3.68(25)     16.06     3.671    3.671
  122444.    2.53577    3.90(25)     15.88     3.667    3.667
  122481.    2.53653    3.58(25)     15.42     3.663    3.663
  122517.    2.53729    3.61(25)     16.33     3.658    3.658
  122554.    2.53805    3.73(25)     15.58     3.654    3.654
  122591.    2.53881    3.11(21)     22.53     3.649    3.649
  122628.    2.53957    3.77(25)     16.64     3.645    3.645
  122664.    2.54034    3.66(26)     15.02     3.640    3.640
  122701.    2.54110    3.82(27)     13.48     3.636    3.636
  122738.    2.54186    4.02(26)     14.28     3.631    3.631
  122775.    2.54262    3.40(24)     16.80     3.626    3.626
  122812.    2.54339    3.90(28)     12.88     3.622    3.622
  122849.    2.54415    3.91(27)     13.82     3.617    3.617
  122885.    2.54491    3.68(26)     15.09     3.612    3.612
  122922.    2.54568    3.47(24)     16.69     3.607    3.607
  122959.    2.54644    3.67(25)     15.55     3.602    3.602
  122996.    2.54720    3.38(23)     19.28     3.597    3.597
  123033.    2.54797    3.49(25)     16.30     3.592    3.592
  123070.    2.54873    3.49(25)     16.16     3.587    3.587
  123107.    2.54950    3.59(26)     15.04     3.581    3.581
  123144.    2.55026    3.32(24)     17.04     3.576    3.576
  123181.    2.55103    3.66(26)     14.49     3.571    3.571
  123218.    2.55179    3.21(23)     19.10     3.566    3.566
  123255.    2.55256    3.26(22)     19.82     3.560    3.560
  123292.    2.55332    3.73(26)     14.93     3.555    3.555
  123328.    2.55409    3.22(24)     16.72     3.549    3.549
  123365.    2.55486    4.06(28)     12.59     3.544    3.544
  123402.    2.55562    3.75(28)     12.62     3.538    3.538
  123440.    2.55639    3.74(26)     14.42     3.532    3.532
  123477.    2.55716    3.46(26)     14.98     3.526    3.526
  123514.    2.55792    3.79(27)     13.53     3.521    3.521
  123551.    2.55869    3.62(25)     16.26     3.515    3.515
  123588.    2.55946    3.52(26)     14.56     3.509    3.509
  123625.    2.56023    3.81(27)     14.11     3.503    3.503
  123662.    2.56099    4.10(30)     11.46     3.497    3.497
  123699.    2.56176    3.52(26)     15.00     3.491    3.491
  123736.    2.56253    3.38(25)     16.04     3.485    3.485
  123773.    2.56330    3.52(26)     14.24     3.478    3.478
  123810.    2.56407    3.83(29)     12.29     3.472    3.472
  123847.    2.56484    3.62(27)     13.64     3.466    3.466
  123885.    2.56561    3.36(26)     14.47     3.459    3.459
  123922.    2.56638    3.12(24)     17.76     3.453    3.453
  123959.    2.56715    3.20(24)     17.89     3.446    3.446
  123996.    2.56792    3.44(27)     13.80     3.440    3.440
  124033.    2.56869    3.41(26)     14.60     3.433    3.433
  124071.    2.56946    3.28(24)     16.89     3.426    3.426
  124108.    2.57023    3.37(25)     16.04     3.420    3.419
  124145.    2.57100    3.10(25)     15.76     3.413    3.413
  124182.    2.57177    2.93(24)     17.49     3.406    3.406
  124220.    2.57254    3.60(28)     13.10     3.399    3.399
  124257.    2.57331    3.80(30)     11.39     3.392    3.392
  124294.    2.57409    3.16(25)     15.44     3.385    3.384
  124331.    2.57486    3.40(25)     15.38     3.377    3.377
  124369.    2.57563    3.43(26)     15.34     3.370    3.370
  124406.    2.57640    3.36(26)     14.31     3.363    3.363
  124443.    2.57718    2.99(24)     17.37     3.355    3.355
  124481.    2.57795    3.14(27)     14.19     3.348    3.348
  124518.    2.57872    2.84(23)     18.13     3.340    3.340
  124555.    2.57950    3.44(26)     15.10     3.333    3.333
  124593.    2.58027    3.20(25)     16.25     3.325    3.325
  124630.    2.58105    3.35(27)     13.75     3.317    3.317
  124667.    2.58182    3.11(26)     14.74     3.309    3.309
  124705.    2.58259    3.28(28)     12.65     3.301    3.301
  124742.    2.58337    3.32(27)     13.39     3.293    3.293
  124780.    2.58414    3.15(27)     13.34     3.285    3.285
  124817.    2.58492    3.23(27)     14.07     3.277    3.277
  124855.    2.58570    3.02(27)     13.76     3.269    3.269
  124892.    2.58647    3.38(27)     14.03     3.261    3.261
  124929.    2.58725    3.22(27)     13.97     3.252    3.252
  124967.    2.58802    3.22(28)     12.44     3.244    3.244
  125005.   .          -0.00097(8)   .        .        .
_pd_meas_number_of_points              4610
_pd_proc_number_of_points              4610

loop_
      _refln_index_h
      _refln_index_k
      _refln_index_l
      _pd_refln_phase_id
      _refln_observed_status
      _refln_F_squared_meas
      _refln_F_squared_calc
      _refln_phase_calc
      _refln_d_spacing
      _gsas_i100_meas
   2   1   0  1 o   0.214    0.077    0.00    2.49010   5.94
   0   0   6  2 o  129.435  67.505   113.31   2.31288   2.48
   1   1   3  2 o  63.728   64.177   159.88   2.27985   6.91
   2   0   1  1 o   3.695    3.879   180.00   2.27388  71.45
   2   0   2  2 o  26.846    6.076   43.28    2.15675   1.17
   2   1   1  1 o   0.130    0.068    0.00    2.10510   3.70
   0   0   2  1 o  19.214   20.099    0.00    1.97051  52.38
   2   2   0  1 o  18.413   19.690    0.00    1.96860 100.00
   2   0  -4  2 o  98.756   46.434   16.48    1.89903   2.58
   1   1   2  1 o   2.936    3.015    0.00    1.76213  20.48
   2   2   1  1 o   3.940    4.039    0.00    1.76111  27.41
   3   1   0  1 o   3.155    3.234    0.00    1.76077  21.94
   1   1   6  2 o  72.037   64.487  -13.97    1.73398   2.62
   2   1   1  2 o  44.591   12.198  -171.04   1.70237   1.50
   2   1  -2  2 o  39.701   26.116  -10.27    1.66519   1.23
   1   0  -8  2 o   8.949   12.351   -4.97    1.62033   0.12
   2   0   2  1 o   0.927    0.885    0.00    1.60839   4.48
   3   1   1  1 o   1.461    1.421    0.00    1.60761  14.11
   2   1   4  2 o   3.754   11.710   -5.59    1.53764   0.08
   2   1   2  1 o   0.009    0.041    0.00    1.54522   0.07
   3   2   0  1 o   0.021    0.033    0.00    1.54430   0.09
   3   0   0  2 o  102.884  105.922  -1.18    1.51277   1.08
   2   1  -5  2 o   0.000   11.612   49.21    1.45914   0.00
   3   2   1  1 o   0.000    0.025    0.00    1.43785   0.00
   2   2   2  1 o  14.021   13.477    0.00    1.39268  38.15
   2   0   8  2 o  23.840   45.287  -35.46    1.37811   0.17
   4   0   0  1 o  13.861   13.502    0.00    1.39201  18.82
   4   1   0  1 o   0.625    0.199   180.00   1.35045   1.50
   1   1   9  2 o  75.952   55.371  -60.37    1.32889   0.95
   1   0  10  2 o  22.401   17.436   -2.71    1.32707   0.14
   2   2   0  2 o   0.035    0.040  -180.00   1.31010   0.00
   0   0   3  1 o   0.911    0.858    0.00    1.31367   0.49
   3   1   2  1 o   2.729    2.603    0.00    1.31296  11.73
   4   0   1  1 o   4.041    3.885    0.00    1.31254   8.67
   3   3   0  1 o   0.700    0.674    0.00    1.31240   0.75
   2   1   7  2 o  14.334   11.055  -31.28    1.29716   0.16
   4   1   1  1 o   0.220    0.165   180.00   1.27753   0.85
   3   0  -6  2 o  32.407   31.962  -105.86   1.26602   0.17
   3   0   6  2 o  35.189   34.705   102.56   1.26602   0.18
   2   2   3  2 o  40.454   34.403  -20.12    1.26052   0.41
   3   1  -1  2 o  34.804   19.729  -174.84   1.25356   0.35
   3   1   2  2 o  123.674  57.471   -7.51    1.23849   1.17
   1   1   3  1 o   0.573    0.328    0.00    1.24614   1.00
   3   3   1  1 o   0.612    0.353    0.00    1.24517   1.06
   4   2   0  1 o   0.164    0.093    0.00    1.24505   0.28
   2   1  -8  2 o  13.393   13.265   20.45    1.21969   0.12
   3   2   2  1 o   0.013    0.018    0.00    1.21549   0.04
   2   0 -10  2 o   5.570   15.514  -66.06    1.18389   0.02
   3   1  -4  2 o   0.000    0.006  -133.13   1.18323   0.00
   4   2   1  1 o   0.741    0.802   180.00   1.18721   2.13
   2   0   3  1 o   1.046    1.094   180.00   1.18805   1.51
   0   0  12  2 o  86.793   125.165 -58.07    1.15644   0.10
   2   1   3  1 o   0.000    0.019    0.00    1.16190   0.00
   3   1   5  2 o   7.137   18.782  -35.09    1.14633   0.05
   2   2   6  2 o  45.943   38.392   -8.49    1.13993   0.31
   4   0   2  1 o   9.216    9.227    0.00    1.13694  11.14
   4   0  -2  2 o   9.721   53.668   15.32    1.11971   0.03
   4   1   2  1 o   0.056    0.106   180.00   1.11395   0.13
   4   3   0  1 o   0.067    0.084    0.00    1.11361   0.07
   2   2   3  1 o   1.145    1.256    0.00    1.09271   1.18
   3   3   2  1 o   0.670    0.729    0.00    1.09231   0.69
   5   1   0  1 o   0.817    0.896    0.00    1.09198   0.84
   2   1  10  2 o  20.033    7.731   13.96    1.07887   0.11
   4   0   4  2 o   3.063    0.932  -120.72   1.07838   0.01
   3   1  -7  2 o   8.572   17.880   45.41    1.06261   0.04
   4   3   1  1 o   0.059    0.080    0.00    1.07165   0.11
   1   1  12  2 o  27.955   25.012   43.50    1.05798   0.14
   3   1   3  1 o   0.786    0.794    0.00    1.05292   1.40
   4   2   2  1 o   0.309    0.309    0.00    1.05255   0.55
   5   1   1  1 o   0.773    0.773    0.00    1.05233   1.37
   3   2   1  2 o  11.577    3.391   42.72    1.03824   0.05
   3   2  -2  2 o   0.000    3.712  -75.55    1.02963   0.00
   5   2   0  1 o   0.024    0.001   180.00   1.03396   0.02
   3   1   8  2 o   7.150    8.840   37.47    1.01876   0.03
   2   1 -11  2 o   3.106    9.538  -90.54    1.01630   0.01
   2   2   9  2 o  31.273   29.682   119.63   0.99839   0.12
   3   2   4  2 o  54.805   49.456  -17.00    0.99722   0.22
   3   2   3  1 o   0.000    0.007    0.00    1.00061   0.00
   5   2   1  1 o   0.001    0.001   180.00   1.00011   0.00
   4   1   0  2 o   0.085    0.075   104.64   0.99034   0.00
   0   0   4  1 o   7.630    7.533    0.00    0.98525   1.30
   3   2  -5  2 o   0.000    3.228  -97.03    0.97483   0.00
   4   4   0  1 o   7.904    8.186    0.00    0.98430   2.68
   1   0 -14  2 o   3.772    5.384   24.66    0.96840   0.01
   4   1  -3  2 o   9.231   13.180   13.05    0.96840   0.03
   4   1   3  2 o   9.231   13.180   152.80   0.96840   0.03
   4   3   2  1 o   0.048    0.044    0.00    0.96950   0.06
   4   0  -8  2 o   0.000   14.671  -37.12    0.94951   0.00
   1   1   4  1 o   1.953    1.900    0.00    0.95578   1.18
   4   0   3  1 o   1.413    1.398    0.00    0.95540   0.85
   5   1   2  1 o   0.834    0.833    0.00    0.95513   1.00
   4   4   1  1 o   3.851    3.868    0.00    0.95497   2.32
   5   3   0  1 o   2.959    2.977    0.00    0.95491   1.78
   3   1 -10  2 o  29.730   23.756   18.72    0.93232   0.09
   4   1   3  1 o   0.036    0.046   180.00   0.94164   0.04
   3   2   7  2 o   8.434    3.073  -177.53   0.92177   0.02
   2   0   4  1 o   1.674    1.600    0.00    0.92881   0.90
   3   3   3  1 o   0.388    0.371    0.00    0.92846   0.21
   5   3   1  1 o   2.978    2.844    0.00    0.92806   3.20
   6   0   0  1 o   0.130    0.124    0.00    0.92801   0.03
   3   0 -12  2 o  75.900   75.271   52.31    0.91874   0.11
   3   0  12  2 o  73.012   72.406  -54.48    0.91874   0.10
   4   1   6  2 o  46.763   29.798  -10.15    0.91039   0.13
   4   1  -6  2 o  51.549   32.847    5.74    0.91039   0.14
   2   0  14  2 o  47.107   18.394   45.00    0.90835   0.06
   2   1   4  1 o   0.006    0.006    0.00    0.91615   0.01
   5   2   2  1 o   0.001    0.000   180.00   0.91557   0.00
   6   1   0  1 o   0.283    0.199    0.00    0.91538   0.14
   2   1  13  2 o   0.000    8.644   108.47   0.90631   0.00
   5   0   2  2 o  76.103    9.336   136.41   0.89999   0.10
   4   2   3  1 o   0.074    0.095   180.00   0.90367   0.07
   6   0   1  1 o   0.047    0.057   180.00   0.90330   0.02
   3   2  -8  2 o  35.315   46.490   39.34    0.89270   0.09
   3   1  11  2 o  29.830   15.427   104.66   0.89105   0.08
   6   1   1  1 o   0.243    0.174    0.00    0.89164   0.22
   4   0  10  2 o  33.767   29.647  -12.32    0.87837   0.04
   5   0  -4  2 o  102.050  85.069   21.52    0.87811   0.12
   3   3   0  2 o  54.123   32.202    0.00    0.87340   0.06
   2   2   4  1 o   5.100    4.942    0.00    0.88107   2.22
   1   1  15  2 o  137.868  41.217   79.38    0.87237   0.32
   4   4   2  1 o   5.593    5.517    0.00    0.88055   2.43
   6   2   0  1 o   5.772    5.716    0.00    0.88038   2.51
   2   2  12  2 o  16.729   16.341   29.28    0.86699   0.04
   5   4   0  1 o   0.044    0.010    0.00    0.86958   0.02
   2   1 -14  2 o   7.612    7.874   -3.81    0.85824   0.02
   3   3   3  2 o   1.058    1.095   159.88   0.85823   0.00
   4   2  -1  2 o  16.342   28.197   -0.85    0.85603   0.04
   1   0  16  2 o  22.967   18.721   17.97    0.85191   0.02
   4   2   2  2 o  53.914   46.456    4.06    0.85118   0.11
   3   1   4  1 o   1.556    1.422    0.00    0.85980   1.23
   5   3   2  1 o   2.254    2.121    0.00    0.85933   1.78
   6   2   1  1 o   3.193    3.022    0.00    0.85921   2.52
   4   3   3  1 o   0.061    0.023    0.00    0.84946   0.05
   5   4   1  1 o   0.018    0.006    0.00    0.84916   0.01
   4   1  -9  2 o   0.000   11.372  -126.71   0.83327   0.00
   4   1   9  2 o   0.000   11.372  -67.45    0.83327   0.00
   3   2  10  2 o   0.000   16.884   77.86    0.83282   0.00
   4   2  -4  2 o   0.000    1.900  -64.56    0.83260   0.00
   5   1   3  1 o   0.792    0.597    0.00    0.83975   0.57
   6   0   2  1 o   0.352    0.256    0.00    0.83956   0.13
   3   2   4  1 o   0.007    0.003    0.00    0.83061   0.00
   6   1   2  1 o   0.334    0.105    0.00    0.83018   0.23
   6   3   0  1 o   0.414    0.117   180.00   0.83003   0.14
   4   2   5  2 o  31.091   26.843   138.90   0.81943   0.06
   3   3   6  2 o   0.000    9.131   70.55    0.81708   0.00
   3   1 -13  2 o  28.723   13.981  -94.34    0.81413   0.05
   5   1   1  2 o  16.719    8.639  -156.70   0.81370   0.03
   2   0 -16  2 o  14.754   18.656   35.70    0.81017   0.01
   5   1  -2  2 o  21.591   19.652  -19.09    0.80954   0.04
   5   2   3  1 o   0.001    0.000   180.00   0.81248   0.00
   5   0   8  2 o  69.016   80.052  -41.67    0.80422   0.06
   6   3   1  1 o   0.126    0.092   180.00   0.81222   0.08
   3   2 -11  2 o   2.054    2.652   123.22   0.80301   0.00
   4   0   4  1 o   2.853    3.364    0.00    0.80420   0.86
   6   2   2  1 o   3.240    3.902    0.00    0.80381   1.96
   5   1   4  2 o   0.000    9.304    7.66    0.79350   0.00
   4   1   4  1 o   0.003    0.016   180.00   0.79594   0.00
   5   4   2  1 o   0.000    0.005    0.00    0.79556   0.00
   4   2  -7  2 o  22.297   25.554  -140.61   0.78716   0.03
   5   1  -5  2 o   0.000    8.224   63.55    0.78208   0.00
   0   0   5  1 o   0.022    0.028    0.00    0.78820   0.00
   3   3   4  1 o   0.531    0.653    0.00    0.78793   0.15
   4   4   3  1 o   1.283    1.575    0.00    0.78771   0.36
   5   5   0  1 o   0.007    0.009    0.00    0.78744   0.00
   7   1   0  1 o   1.037    1.278    0.00    0.78744   0.29
   3   1  14  2 o   0.000    7.680  -56.75    0.77875   0.00
   2   1  16  2 o  19.560   17.808    0.28    0.77401   0.03
   0   0  18  2 o  66.217   74.184   44.11    0.77096   0.02
   4   2   8  2 o   0.000    1.651   37.36    0.76882   0.00
   1   1   5  1 o   0.098    0.115    0.00    0.77287   0.03
   4   2   4  1 o   0.567    0.675    0.00    0.77261   0.29
   5   3   3  1 o   1.205    1.439    0.00    0.77241   0.62
   5   5   1  1 o   0.045    0.054    0.00    0.77218   0.01
   7   1   1  1 o   1.185    1.414    0.00    0.77218   0.61
   6   4   0  1 o   0.005    0.006    0.00    0.77215   0.00
   3   3   9  2 o   0.018    0.945  -60.37    0.75995   0.00
   5   0 -10  2 o   0.000   37.525  -88.99    0.75961   0.00
   6   3   2  1 o   0.000    0.063   180.00   0.76494   0.00
   7   2   0  1 o   0.000    0.004   180.00   0.76483   0.00
   6   0   0  2 o  23.948   17.938  -14.93    0.75639   0.02
   2   2  15  2 o  16.031   22.095  -100.62   0.75572   0.02
   5   1   7  2 o   0.000    7.829  -16.94    0.75387   0.00
   4   1  12  2 o   5.768   15.159   26.78    0.75221   0.01
   4   1 -12  2 o   4.556   11.974  -29.03    0.75221   0.01
   2   0   5  1 o   0.000    0.091   180.00   0.75839   0.00
   6   0   3  1 o   0.000    0.009    0.00    0.75796   0.00
   6   4   1  1 o   0.000    0.042   180.00   0.75774   0.00
   4   0 -14  2 o   0.000    5.233   73.33    0.74648   0.00
   3   2  13  2 o   0.000    2.403  -37.78    0.74534   0.00
   4   3   1  2 o   0.000   12.028  -17.55    0.74502   0.00
   2   1   5  1 o   0.003    0.002    0.00    0.75146   0.00
   6   1   3  1 o   0.119    0.049    0.00    0.75103   0.05
   7   2   1  1 o   0.013    0.004   180.00   0.75082   0.01
   4   3  -2  2 o   0.000   34.085   16.96    0.74182   0.00
   1   1  18  2 o   0.000   11.554  -80.71    0.73961   0.00
   5   1  -8  2 o   0.255    6.542   33.58    0.73772   0.00
   2   1 -17  2 o   0.947    6.759   129.71   0.73710   0.00
   4   3   4  1 o   0.000    0.006    0.00    0.73791   0.00
   4   2 -10  2 o  12.915   11.370   32.54    0.72957   0.01
   4   3   4  2 o   1.062    0.908  -110.54   0.72942   0.00
   5   2   0  2 o   0.000    5.635    9.06    0.72671   0.00
   2   2   5  1 o   0.130    0.140    0.00    0.73173   0.03
   5   1   4  1 o   0.537    0.590    0.00    0.73151   0.22
   6   2   3  1 o   1.188    1.315    0.00    0.73134   0.49
   7   1   2  1 o   0.889    0.986    0.00    0.73122   0.37
   5   5   2  1 o   0.051    0.057    0.00    0.73122   0.01
   7   3   0  1 o   0.084    0.093    0.00    0.73112   0.02
   4   3  -5  2 o  27.604   11.450  -157.31   0.72051   0.03
   6   0  -6  2 o   3.744    2.379  -46.46    0.71892   0.00
   6   0   6  2 o  20.894   13.277   48.36    0.71892   0.01
   3   2 -14  2 o  49.677   20.485  -51.67    0.71791   0.05
   5   2  -3  2 o   9.499    3.905  -179.91   0.71791   0.01
   5   2   3  2 o   9.499    3.905  -40.16    0.71791   0.01
   5   4   3  1 o   0.018    0.001    0.00    0.72511   0.01
   3   1 -16  2 o  176.165  21.506  -33.92    0.71419   0.18
   3   1   5  1 o   0.546    0.268    0.00    0.71941   0.21
   6   4   2  1 o   0.136    0.066    0.00    0.71892   0.05
   7   3   1  1 o   0.380    0.181    0.00    0.71885   0.15
   4   2  11  2 o  178.418  22.048  -81.35    0.70928   0.18
   5   2   4  1 o   0.001    0.000   180.00   0.71328   0.00
   7   2   2  1 o   0.037    0.002   180.00   0.71300   0.01
   6   5   0  1 o   0.446    0.023    0.00    0.71291   0.08
   5   1  10  2 o  10.269    2.385    9.36    0.70283   0.01
   3   2   5  1 o   0.001    0.000    0.00    0.70205   0.00
   6   3   3  1 o   0.095    0.025   180.00   0.70170   0.03
   6   5   1  1 o   0.103    0.023    0.00    0.70153   0.04
_reflns_number_total                   226
_reflns_limit_h_min                    0
_reflns_limit_h_max                    8
_reflns_limit_k_min                    0
_reflns_limit_k_max                    5
_reflns_limit_l_min                    -17
_reflns_limit_l_max                    18
_reflns_d_resolution_high              0.702
_reflns_d_resolution_low               2.490

# Powder diffraction data for histogram  2
data_LNN20_P4MBM_800C_p_02

_pd_block_id
  2017-01-13T12:24|LNN20_P4MBM_800C_H_02|LNN20_P4mbm_800C|bank_2
#==============================================================================
# 9. INSTRUMENT CHARACTERIZATION

_exptl_special_details
; ?
;

# if regions of the data are excluded, the reason(s) are supplied here:
_pd_proc_info_excluded_regions
; ?
;

# The following item is used to identify the equipment used to record
# the powder pattern when the diffractogram was measured at a laboratory
# other than the authors' home institution, e.g. when neutron or synchrotron
# radiation is used.

_pd_instr_location
; ?
;
_pd_calibration_special_details           # description of the method used
                                          # to calibrate the instrument
; ?
;

_diffrn_ambient_temperature       ?
_diffrn_source                    ?
_diffrn_source_target             ?
_diffrn_source_type               ?
_diffrn_measurement_device_type   ?
_diffrn_detector                  ?
_diffrn_detector_type             ?       # make or model of detector

_pd_meas_scan_method              ?       # options are 'step', 'cont',
                                          # 'tof', 'fixed' or
                                          # 'disp' (= dispersive)
_pd_meas_special_details
;  ?
;

# The following two items identify the program(s) used (if appropriate).
_computing_data_collection        ?
_computing_data_reduction         ?

# Describe any processing performed on the data, prior to refinement.
# For example: a manual Lp correction or a precomputed absorption correction
_pd_proc_info_data_reduction      ?

# The following item is used for angular dispersive measurements only.

_diffrn_radiation_monochromator   ?

# The following items are used to define the size of the instrument.
# Not all distances are appropriate for all instrument types.

_pd_instr_dist_src/mono           ?
_pd_instr_dist_mono/spec          ?
_pd_instr_dist_src/spec           ?
_pd_instr_dist_spec/anal          ?
_pd_instr_dist_anal/detc          ?
_pd_instr_dist_spec/detc          ?

# 10. Specimen size and mounting information

# The next three fields give the specimen dimensions in mm.  The equatorial
# plane contains the incident and diffracted beam.

_pd_spec_size_axial               ?       # perpendicular to
                                          # equatorial plane

_pd_spec_size_equat               ?       # parallel to
                                          # scattering vector
                                          # in transmission

_pd_spec_size_thick               ?       # parallel to
                                          # scattering vector
                                          # in reflection

_pd_spec_mounting                         # This field should be
                                          # used to give details of the
                                          # container.
; ?
;

_pd_spec_mount_mode               ?       # options are 'reflection'
                                          # or 'transmission'

_pd_spec_shape                    ?       # options are 'cylinder'
                                          # 'flat_sheet' or 'irregular'

# phase table
loop_     _pd_phase_id
          _pd_phase_block_id
          _pd_phase_mass_%
          _pd_proc_ls_profile_function
          _pd_proc_ls_peak_cutoff
  1  2017-01-13T12:24|LNN20_P4MBM_800C_phase1|LNN20_P4mbm_800C||
          ?
;
 TOF Profile function number 3 with  21 terms
 Profile coefficients for exponential pseudovoigt
  convolution Von Dreele, 1990 (unpublished)
 #1 (alp  ) =   0.1481 #2 (bet-0) = 0.026128 #3 (bet-1) = 0.003691
 #4 (sig-0) =      0.0 #5 (sig-1) =   5060.2 #6 (sig-2) =    135.6
 #7 (gam-0) =     0.00 #8 (gam-1) =     7.78 #9 (gam-2) =     0.00
 #10(gsf  ) =     0.00 #11(g1ec ) =     0.00 #12(g2ec ) =     0.00
 #13(rstr ) =    0.000 #14(rsta ) =    0.000 #15(rsca ) =    0.000
 #16(L11)   =    0.000 #17(L22)   =    0.000 #18(L33)   =    0.000
 #19(L12)   =    0.000 #20(L13)   =    0.000 #21(L23)   =    0.000
 Peak tails are ignored  where the intensity is below 0.0010 times the peak
   Aniso. broadening axis   0.0   0.0   1.0
;
           0.00100
  2  2017-01-13T12:24|LNN20_P4MBM_800C_phase2|LNN20_P4mbm_800C||
          ?
;
 TOF Profile function number 3 with  21 terms
 Profile coefficients for exponential pseudovoigt
  convolution Von Dreele, 1990 (unpublished)
 #1 (alp  ) =   0.1481 #2 (bet-0) = 0.026128 #3 (bet-1) = 0.003691
 #4 (sig-0) =      0.0 #5 (sig-1) =   5728.1 #6 (sig-2) =    188.9
 #7 (gam-0) =     0.00 #8 (gam-1) =     6.85 #9 (gam-2) =     0.00
 #10(gsf  ) =     0.00 #11(g1ec ) =     0.00 #12(g2ec ) =     0.00
 #13(rstr ) =    0.000 #14(rsta ) =    0.000 #15(rsca ) =    0.000
 #16(L11)   =    0.000 #17(L22)   =    0.000 #18(L33)   =    0.000
 #19(L12)   =    0.000 #20(L13)   =    0.000 #21(L23)   =    0.000
 Peak tails are ignored  where the intensity is below 0.0010 times the peak
   Aniso. broadening axis   0.0   0.0   1.0
;
           0.00100

loop_ _atom_type_symbol
      _atom_type_scat_length_neutron
      _atom_type_scat_source
  Nb   0.7054
  International_Tables_Vol_C
  Na   0.3630
  International_Tables_Vol_C
  O   0.5805
  International_Tables_Vol_C
  Li  -0.1900
  International_Tables_Vol_C
  Li+1  -0.1900
  International_Tables_Vol_C
  Nb+5   0.7054
  International_Tables_Vol_C
  O-2   0.5805
  International_Tables_Vol_C
_diffrn_radiation_probe                neutron
_pd_proc_ls_prof_R_factor              0.0276
_pd_proc_ls_prof_wR_factor             0.0275
_pd_proc_ls_prof_wR_expected           0.0164
_refine_ls_R_Fsqd_factor               0.17208

_pd_proc_ls_background_function
;   GSAS Background function number 1 with  9 terms.
 Shifted Chebyshev function of 1st kind
      1:    1.11357     2:   4.226790E-02 3:  -0.102977     4:  -2.285340E-02
      5:  -1.993280E-02 6:   2.540920E-02 7:   5.214660E-03 8:   1.935460E-02
      9:   3.824000E-02
;

_exptl_absorpt_process_details
;   GSAS Absorption/surface roughness correction: function number 0
 No correction is applied.
;
_exptl_absorpt_correction_T_min        1.00000
_exptl_absorpt_correction_T_max        1.00000
# Extinction correction
_gsas_exptl_extinct_corr_T_min         1.00000
_gsas_exptl_extinct_corr_T_max         1.00000
_pd_proc_info_datetime                 2017-01-13T12:24:19
_pd_calc_method                        "Rietveld Refinement"
_pd_meas_2theta_fixed                  89.58

#---- raw/calc data loop -----

loop_
      _pd_meas_time_of_flight
      _pd_proc_d_spacing
      _pd_meas_intensity_total
      _pd_proc_ls_weight
      _pd_proc_intensity_bkg_calc
      _pd_calc_intensity_total
  29423.2   .           0.89(20)     .       .         .
  29446.8   .           0.87(24)     .       .         .
  29470.3   .           1.12(21)     .       .         .
  29493.9   .           0.70(16)     .       .         .
  29517.5   .           1.08(21)     .       .         .
  29541.1   .           1.26(21)     .       .         .
  29564.8   .           0.90(20)     .       .         .
  29588.4   .           1.17(19)     .       .         .
  29612.1   .           0.94(17)     .       .         .
  29635.8   .           1.37(26)     .       .         .
  29659.5   .           1.10(19)     .       .         .
  29683.2   .           1.11(18)     .       .         .
  29707.0   .           1.01(17)     .       .         .
  29730.7   .           0.87(14)     .       .         .
  29754.5   .           0.90(14)     .       .         .
  29778.3   .           0.94(14)     .       .         .
  29802.1   .           1.12(15)     .       .         .
  29826.0   .           1.05(14)     .       .         .
  29849.8   .           1.06(14)     .       .         .
  29873.7   .           1.71(18)     .       .         .
  29897.6   .           2.18(21)     .       .         .
  29921.5   .           2.31(21)     .       .         .
  29945.5   .           2.46(21)     .       .         .
  29969.4   .           2.65(22)     .       .         .
  29993.4   .           2.03(17)     .       .         .
  30017.4   .           1.98(16)     .       .         .
  30041.4   .           1.53(14)     .       .         .
  30065.4   .           1.20(12)     .       .         .
  30089.5   .           1.17(13)     .       .         .
  30113.6   .           1.16(12)     .       .         .
  30137.7   .           1.09(11)     .       .         .
  30161.8   .           1.14(11)     .       .         .
  30185.9   .           1.29(12)     .       .         .
  30210.0   .           1.11(11)     .       .         .
  30234.2   .           1.09(11)     .       .         .
  30258.4   .           1.06(11)     .       .         .
  30282.6   .           1.05(11)     .       .         .
  30306.8   .           0.95(9)      .       .         .
  30331.1   .           1.06(10)     .       .         .
  30355.3   .           1.22(11)     .       .         .
  30379.6   .           1.07(10)     .       .         .
  30403.9   .           1.04(9)      .       .         .
  30428.3   .           0.89(8)      .       .         .
  30452.6   .           1.17(10)     .       .         .
  30477.0   .           1.34(10)     .       .         .
  30501.3   .           1.08(9)      .       .         .
  30525.7   .           1.07(9)      .       .         .
  30550.2   .           1.23(9)      .       .         .
  30574.6   .           1.33(9)      .       .         .
  30599.1   .           1.68(10)     .       .         .
  30623.5   .           1.94(11)     .       .         .
  30648.0   .           2.18(11)     .       .         .
  30672.6   .           2.87(12)     .       .         .
  30697.1   .           2.55(12)     .       .         .
  30721.7   .           2.51(12)     .       .         .
  30746.2   .           1.90(10)     .       .         .
  30770.8   .           1.64(9)      .       .         .
  30795.4   .           1.46(9)      .       .         .
  30820.1   .           1.26(8)      .       .         .
  30844.7   .           1.30(8)      .       .         .
  30869.4   .           0.99(7)      .       .         .
  30894.1   .           1.05(7)      .       .         .
  30918.8   .           1.05(7)      .       .         .
  30943.6   .           1.00(7)      .       .         .
  30968.3   .           1.08(7)      .       .         .
  30993.1   .           1.13(7)      .       .         .
  31017.9   .           1.02(6)      .       .         .
  31042.7   .           1.08(7)      .       .         .
  31067.5   .           1.12(7)      .       .         .
  31092.4   .           0.99(6)      .       .         .
  31117.3   .           1.00(6)      .       .         .
  31142.2   .           1.07(6)      .       .         .
  31167.1   .           1.16(6)      .       .         .
  31192.0   .           0.93(6)      .       .         .
  31217.0   .           1.05(6)      .       .         .
  31241.9   .           1.07(6)      .       .         .
  31266.9   .           1.04(6)      .       .         .
  31291.9   .           1.02(6)      .       .         .
  31317.0   .           0.97(5)      .       .         .
  31342.0    0.89986    1.08(6)       0.0     0.970    .
  31367.1    0.90058    1.06(6)      304.2    0.970     0.982
  31392.2    0.90130    1.04(6)      307.7    0.970     0.988
  31417.3    0.90202    1.09(6)      303.5    0.969     0.994
  31442.4    0.90275    1.11(6)      323.5    0.969     0.999
  31467.6    0.90347    1.09(6)      303.8    0.969     1.003
  31492.8    0.90419    1.06(5)      346.1    0.969     1.004
  31518.0    0.90491    1.04(5)      360.     0.969     1.003
  31543.2    0.90564    1.01(5)      366.     0.968     1.001
  31568.4    0.90636    1.10(5)      356.     0.968     0.999
  31593.7    0.90709    1.23(6)      304.8    0.968     0.999
  31618.9    0.90781    1.03(5)      374.     0.968     1.003
  31644.2    0.90854    1.07(5)      362.     0.968     1.008
  31669.6    0.90927    1.25(6)      325.4    0.968     1.013
  31694.9    0.90999    1.17(5)      347.0    0.968     1.016
  31720.2    0.91072    1.16(5)      361.     0.967     1.017
  31745.6    0.91145    1.12(5)      361.     0.967     1.015
  31771.0    0.91218    1.08(5)      396.     0.967     1.011
  31796.4    0.91291    1.15(5)      381.     0.967     1.007
  31821.9    0.91364    1.14(5)      383.     0.967     1.006
  31847.3    0.91437    1.22(5)      370.     0.967     1.007
  31872.8    0.91510    1.18(5)      382.     0.967     1.012
  31898.3    0.91583    1.02(5)      469.     0.967     1.017
  31923.8    0.91656    1.04(5)      464.     0.966     1.023
  31949.4    0.91730    1.11(5)      436.     0.966     1.028
  31974.9    0.91803    1.11(5)      423.     0.966     1.031
  32000.5    0.91877    1.14(5)      433.     0.966     1.030
  32026.1    0.91950    1.06(5)      471.     0.966     1.026
  32051.7    0.92024    1.14(5)      433.     0.966     1.019
  32077.4    0.92097    1.00(4)      537.     0.966     1.010
  32103.0    0.92171    1.02(4)      511.     0.966     1.004
  32128.7    0.92245    1.03(4)      526.     0.966     1.006
  32154.4    0.92318    1.06(4)      533.     0.966     1.026
  32180.1    0.92392    1.03(4)      555.     0.966     1.077
  32205.9    0.92466    1.16(5)      486.     0.966     1.174
  32231.6    0.92540    1.24(5)      461.     0.966     1.328
  32257.4    0.92614    1.51(5)      389.     0.966     1.530
  32283.2    0.92688    1.69(5)      346.7    0.966     1.746
  32309.1    0.92762    1.90(6)      310.1    0.966     1.921
  32334.9    0.92837    2.04(6)      293.6    0.966     1.999
  32360.8    0.92911    2.04(6)      305.4    0.966     1.957
  32386.7    0.92985    1.75(5)      360.     0.966     1.814
  32412.6    0.93060    1.57(5)      407.     0.966     1.618
  32438.5    0.93134    1.39(5)      467.     0.966     1.422
  32464.5    0.93209    1.28(4)      506.     0.966     1.260
  32490.4    0.93283    1.20(4)      551.     0.966     1.144
  32516.4    0.93358    1.13(4)      592.     0.966     1.070
  32542.4    0.93432    1.04(4)      639.     0.966     1.026
  32568.5    0.93507    0.97(4)      715.     0.966     1.000
  32594.5    0.93582    1.04(4)      676.     0.966     0.986
  32620.6    0.93657    0.99(4)      678.     0.966     0.979
  32646.7    0.93732    0.97(4)      723.     0.967     0.975
  32672.8    0.93807    1.00(4)      738.     0.967     0.975
  32698.9    0.93882    0.99(4)      757.     0.967     0.976
  32725.1    0.93957    1.02(4)      731.     0.967     0.978
  32751.3    0.94032    0.98(4)      767.     0.967     0.981
  32777.5    0.94107    1.02(4)      747.     0.967     0.983
  32803.7    0.94183    0.99(4)      775.     0.967     0.984
  32830.0    0.94258    1.01(4)      775.     0.967     0.984
  32856.2    0.94333    0.959(35)    838.     0.9674    0.9820
  32882.5    0.94409    1.03(4)      763.     0.968     0.980
  32908.8    0.94484    0.983(35)    826.     0.9677    0.9775
  32935.1    0.94560    0.985(34)    847.     0.9678    0.9765
  32961.5    0.94635    0.997(34)    842.     0.9680    0.9769
  32987.9    0.94711    0.967(34)    865.     0.9681    0.9787
  33014.2    0.94787    0.923(33)    943.     0.9683    0.9831
  33040.7    0.94863    1.024(35)    825.     0.9684    0.9932
  33067.1    0.94939    0.952(33)    923.     0.9686    1.0172
  33093.5    0.95015    1.026(34)    849.     0.9687    1.0708
  33120.0    0.95091    1.075(35)    823.     0.9689    1.1786
  33146.5    0.95167    1.29(4)      693.     0.969     1.367
  33173.0    0.95243    1.44(4)      625.     0.969     1.647
  33199.6    0.95319    1.80(4)      512.     0.969     1.997
  33226.1    0.95395    2.17(5)      428.     0.970     2.350
  33252.7    0.95472    2.61(5)      358.     0.970     2.609
  33279.3    0.95548    2.64(5)      361.     0.970     2.690
  33305.9    0.95624    2.49(5)      383.     0.970     2.569
  33332.6    0.95701    2.16(5)      448.     0.970     2.295
  33359.2    0.95777    1.90(4)      512.     0.971     1.955
  33385.9    0.95854    1.55(4)      638.     0.971     1.632
  33412.6    0.95931    1.31(4)      749.     0.971     1.377
  33439.4    0.96007    1.180(34)    853.     0.9714    1.2028
  33466.1    0.96084    1.146(34)    868.     0.9716    1.0965
  33492.9    0.96161    1.079(33)    944.     0.9719    1.0375
  33519.7    0.96238    1.061(32)    967.     0.9721    1.0073
  33546.5    0.96315    1.076(32)    952.     0.9724    0.9929
  33573.3    0.96392    1.013(31)    1046.    0.9726    0.9873
  33600.2    0.96469    1.020(31)    1059.    0.9729    0.9867
  33627.1    0.96546    1.032(31)    1036.    0.9731    0.9896
  33654.0    0.96624    1.028(31)    1057.    0.9734    0.9950
  33680.9    0.96701    1.043(31)    1067.    0.9737    1.0022
  33707.9    0.96778    1.010(30)    1100.    0.9739    1.0089
  33734.8    0.96856    1.002(30)    1108.    0.9742    1.0131
  33761.8    0.96933    1.032(30)    1099.    0.9745    1.0139
  33788.8    0.97011    1.064(31)    1062.    0.9748    1.0111
  33815.8    0.97088    0.972(29)    1188.    0.9751    1.0057
  33842.9    0.97166    1.053(30)    1094.    0.9754    0.9982
  33870.0    0.97244    1.022(30)    1146.    0.9757    0.9922
  33897.1    0.97321    1.009(29)    1167.    0.9760    0.9881
  33924.2    0.97399    1.003(29)    1185.    0.9763    0.9856
  33951.3    0.97477    1.024(29)    1183.    0.9766    0.9843
  33978.5    0.97555    1.005(29)    1208.    0.9769    0.9838
  34005.7    0.97633    0.976(28)    1263.    0.9772    0.9841
  34032.9    0.97711    1.013(28)    1240.    0.9775    0.9858
  34060.1    0.97789    1.033(29)    1190.    0.9778    0.9911
  34087.3    0.97868    0.989(28)    1257.    0.9782    1.0048
  34114.6    0.97946    0.999(28)    1277.    0.9785    1.0363
  34141.9    0.98024    1.064(29)    1229.    0.9788    1.0990
  34169.2    0.98103    1.114(29)    1173.    0.9792    1.2065
  34196.6    0.98181    1.267(31)    1034.    0.9795    1.3640
  34223.9    0.98260    1.422(33)    935.     0.9799    1.5573
  34251.3    0.98338    1.637(35)    826.     0.9802    1.7487
  34278.7    0.98417    1.82(4)      740.     0.981     1.886
  34306.1    0.98496    1.79(4)      764.     0.981     1.926
  34333.6    0.98575    1.79(4)      760.     0.981     1.857
  34361.0    0.98653    1.564(33)    902.     0.9816    1.7067
  34388.5    0.98732    1.347(31)    1050.    0.9820    1.5211
  34416.0    0.98811    1.244(30)    1127.    0.9824    1.3454
  34443.6    0.98890    1.143(28)    1242.    0.9828    1.2064
  34471.1    0.98969    1.057(27)    1361.    0.9831    1.1111
  34498.7    0.99049    1.038(27)    1397.    0.9835    1.0532
  34526.3    0.99128    1.020(26)    1427.    0.9839    1.0218
  34553.9    0.99207    1.013(26)    1463.    0.9843    1.0072
  34581.6    0.99287    0.971(25)    1571.    0.9847    1.0032
  34609.2    0.99366    0.987(26)    1525.    0.9851    1.0063
  34636.9    0.99445    1.048(26)    1441.    0.9855    1.0147
  34664.6    0.99525    1.048(26)    1486.    0.9859    1.0267
  34692.4    0.99605    1.061(26)    1451.    0.9863    1.0400
  34720.1    0.99684    1.042(26)    1504.    0.9867    1.0513
  34747.9    0.99764    1.067(26)    1476.    0.9871    1.0577
  34775.7    0.99844    1.114(27)    1385.    0.9875    1.0574
  34803.5    0.99924    1.024(25)    1571.    0.9879    1.0507
  34831.3    1.00004    1.064(26)    1513.    0.9883    1.0398
  34859.2    1.00084    0.993(25)    1654.    0.9887    1.0267
  34887.1    1.00164    1.012(25)    1588.    0.9891    1.0151
  34915.0    1.00244    0.985(24)    1671.    0.9896    1.0061
  34942.9    1.00324    0.992(24)    1674.    0.9900    0.9999
  34970.9    1.00404    1.022(25)    1649.    0.9904    0.9960
  34998.9    1.00485    0.978(24)    1752.    0.9908    0.9939
  35026.9    1.00565    1.003(24)    1700.    0.9913    0.9929
  35054.9    1.00645    0.995(24)    1719.    0.9917    0.9926
  35083.     1.00726    0.999(24)    1736.    0.9922    0.9927
  35111.     1.00806    0.988(24)    1786.    0.9926    0.9930
  35139.     1.00887    0.986(24)    1778.    0.9930    0.9934
  35167.     1.00968    1.015(24)    1748.    0.9935    0.9939
  35195.     1.01049    0.999(24)    1783.    0.9939    0.9945
  35223.     1.01129    0.932(23)    1898.    0.9944    0.9954
  35252.     1.01210    0.993(23)    1834.    0.9948    0.9968
  35280.     1.01291    0.979(23)    1868.    0.9953    0.9986
  35308.     1.01372    0.972(23)    1869.    0.9958    1.0011
  35336.     1.01453    1.006(23)    1842.    0.9962    1.0041
  35365.     1.01535    0.994(23)    1837.    0.9967    1.0072
  35393.     1.01616    0.981(23)    1913.    0.9971    1.0102
  35421.     1.01697    0.982(23)    1922.    0.9976    1.0123
  35450.     1.01778    1.027(23)    1847.    0.9981    1.0133
  35478.     1.01860    0.972(22)    1990.    0.9986    1.0132
  35506.     1.01941    1.004(23)    1924.    0.9990    1.0119
  35535.     1.02023    1.005(23)    1937.    0.9995    1.0100
  35563.     1.02105    1.037(23)    1865.    1.0000    1.0079
  35592.     1.02186    1.032(23)    1886.    1.0005    1.0059
  35620.     1.02268    0.976(22)    2035.    1.0009    1.0045
  35649.     1.02350    1.035(23)    1942.    1.0014    1.0036
  35677.     1.02432    1.005(22)    2005.    1.0019    1.0034
  35706.     1.02514    1.071(23)    1850.    1.0024    1.0036
  35734.     1.02596    0.993(22)    2065.    1.0029    1.0042
  35763.     1.02678    1.007(22)    2046.    1.0034    1.0052
  35791.     1.02760    1.019(22)    1997.    1.0039    1.0063
  35820.     1.02842    1.039(23)    1971.    1.0044    1.0075
  35849.     1.02924    1.001(22)    2096.    1.0049    1.0084
  35877.     1.03007    1.020(22)    2073.    1.0054    1.0091
  35906.     1.03089    0.993(22)    2128.    1.0059    1.0093
  35935.     1.03171    0.986(22)    2152.    1.0064    1.0093
  35964.     1.03254    1.009(22)    2146.    1.0069    1.0093
  35992.     1.03337    0.989(21)    2170.    1.0074    1.0097
  36021.     1.03419    1.000(22)    2152.    1.0079    1.0103
  36050.     1.03502    1.031(22)    2083.    1.0084    1.0110
  36079.     1.03585    1.006(22)    2155.    1.0089    1.0120
  36108.     1.03668    1.018(22)    2145.    1.0094    1.0131
  36136.     1.03751    1.018(22)    2147.    1.0099    1.0141
  36165.     1.03834    1.021(22)    2154.    1.0104    1.0149
  36194.     1.03917    1.011(21)    2230.    1.0109    1.0154
  36223.     1.04000    1.000(21)    2277.    1.0115    1.0157
  36252.     1.04083    0.995(21)    2298.    1.0120    1.0157
  36281.     1.04166    1.053(21)    2165.    1.0125    1.0158
  36310.     1.04250    1.059(22)    2152.    1.0130    1.0161
  36339.     1.04333    1.051(22)    2154.    1.0135    1.0167
  36368.     1.04416    1.010(21)    2259.    1.0140    1.0179
  36398.     1.04500    0.986(21)    2379.    1.0146    1.0207
  36427.     1.04584    0.998(20)    2387.    1.0151    1.0274
  36456.     1.04667    1.032(21)    2298.    1.0156    1.0431
  36485.     1.04751    1.114(22)    2107.    1.0161    1.0765
  36514.     1.04835    1.134(22)    2123.    1.0167    1.1391
  36543.     1.04919    1.205(23)    1970.    1.0172    1.2404
  36573.     1.05003    1.316(23)    1842.    1.0177    1.3793
  36602.     1.05087    1.485(25)    1611.    1.0183    1.5364
  36631.     1.05171    1.623(26)    1495.    1.0188    1.6748
  36660.     1.05255    1.711(26)    1428.    1.0193    1.7526
  36690.     1.05339    1.640(26)    1505.    1.0199    1.7447
  36719.     1.05423    1.560(25)    1572.    1.0204    1.6576
  36748.     1.05508    1.408(24)    1765.    1.0209    1.5237
  36778.     1.05592    1.337(23)    1883.    1.0215    1.3824
  36807.     1.05676    1.197(22)    2111.    1.0220    1.2628
  36837.     1.05761    1.120(21)    2254.    1.0225    1.1769
  36866.     1.05846    1.126(21)    2259.    1.0231    1.1223
  36896.     1.05930    1.090(21)    2341.    1.0236    1.0906
  36925.     1.06015    1.085(21)    2356.    1.0242    1.0733
  36955.     1.06100    1.091(21)    2343.    1.0247    1.0641
  36984.     1.06185    1.039(20)    2489.    1.0252    1.0588
  37014.     1.06270    1.088(20)    2400.    1.0258    1.0550
  37044.     1.06355    1.081(20)    2412.    1.0263    1.0513
  37073.     1.06440    1.101(21)    2348.    1.0269    1.0473
  37103.     1.06525    1.069(20)    2464.    1.0274    1.0435
  37132.     1.06610    1.018(20)    2624.    1.0280    1.0407
  37162.     1.06695    1.042(20)    2517.    1.0285    1.0398
  37192.     1.06781    1.057(20)    2538.    1.0290    1.0416
  37222.     1.06866    1.068(20)    2482.    1.0296    1.0461
  37251.     1.06952    1.090(20)    2454.    1.0301    1.0526
  37281.     1.07037    1.108(20)    2441.    1.0307    1.0591
  37311.     1.07123    1.115(20)    2469.    1.0312    1.0638
  37341.     1.07208    1.078(20)    2576.    1.0318    1.0656
  37371.     1.07294    1.055(20)    2624.    1.0323    1.0637
  37401.     1.07380    1.052(19)    2644.    1.0329    1.0595
  37431.     1.07466    1.049(19)    2641.    1.0334    1.0542
  37461.     1.07552    1.064(20)    2601.    1.0340    1.0500
  37491.     1.07638    1.078(20)    2494.    1.0345    1.0476
  37521.     1.07724    1.076(20)    2473.    1.0351    1.0469
  37551.     1.07810    1.036(20)    2615.    1.0356    1.0472
  37581.     1.07896    1.102(20)    2451.    1.0361    1.0475
  37611.     1.07983    1.077(20)    2530.    1.0367    1.0473
  37641.     1.08069    1.077(20)    2541.    1.0372    1.0466
  37671.     1.08156    1.056(20)    2596.    1.0378    1.0456
  37701.     1.08242    1.032(19)    2727.    1.0383    1.0446
  37731.     1.08329    1.086(20)    2548.    1.0389    1.0443
  37761.     1.08415    1.051(19)    2637.    1.0394    1.0452
  37792.     1.08502    1.047(19)    2698.    1.0400    1.0489
  37822.     1.08589    1.067(19)    2642.    1.0405    1.0586
  37852.     1.08676    1.085(20)    2607.    1.0411    1.0807
  37882.     1.08763    1.105(20)    2565.    1.0416    1.1242
  37913.     1.08850    1.182(20)    2414.    1.0422    1.1987
  37943.     1.08937    1.316(22)    2162.    1.0427    1.3071
  37973.     1.09024    1.420(22)    2019.    1.0433    1.4391
  38004.     1.09111    1.555(23)    1878.    1.0438    1.5676
  38034.     1.09198    1.640(24)    1782.    1.0444    1.6563
  38065.     1.09286    1.660(24)    1770.    1.0449    1.6760
  38095.     1.09373    1.562(23)    1887.    1.0455    1.6215
  38125.     1.09461    1.476(22)    1980.    1.0460    1.5136
  38156.     1.09548    1.367(22)    2139.    1.0465    1.3862
  38186.     1.09636    1.254(21)    2374.    1.0471    1.2697
  38217.     1.09724    1.185(20)    2545.    1.0476    1.1807
  38248.     1.09811    1.148(20)    2592.    1.0482    1.1217
  38278.     1.09899    1.109(19)    2686.    1.0487    1.0872
  38309.     1.09987    1.067(19)    2838.    1.0493    1.0690
  38339.     1.10075    1.099(19)    2773.    1.0498    1.0601
  38370.     1.10163    1.103(19)    2772.    1.0504    1.0561
  38401.     1.10251    1.074(19)    2809.    1.0509    1.0545
  38432.     1.10340    1.075(19)    2847.    1.0514    1.0540
  38462.     1.10428    1.096(19)    2810.    1.0520    1.0541
  38493.     1.10516    1.059(18)    2932.    1.0525    1.0544
  38524.     1.10605    1.076(19)    2891.    1.0531    1.0550
  38555.     1.10693    1.125(19)    2728.    1.0536    1.0561
  38586.     1.10782    1.135(19)    2759.    1.0541    1.0583
  38616.     1.10870    1.133(19)    2748.    1.0547    1.0625
  38647.     1.10959    1.096(19)    2875.    1.0552    1.0698
  38678.     1.11048    1.094(19)    2900.    1.0557    1.0809
  38709.     1.11137    1.133(19)    2844.    1.0563    1.0953
  38740.     1.11225    1.122(19)    2859.    1.0568    1.1102
  38771.     1.11314    1.160(19)    2763.    1.0573    1.1232
  38802.     1.11403    1.146(19)    2783.    1.0579    1.1302
  38833.     1.11493    1.111(19)    2892.    1.0584    1.1300
  38864.     1.11582    1.091(18)    2991.    1.0589    1.1244
  38895.     1.11671    1.119(19)    2901.    1.0595    1.1190
  38926.     1.11760    1.123(19)    2903.    1.0600    1.1129
  38958.     1.11850    1.082(18)    3056.    1.0605    1.1090
  38989.     1.11939    1.123(18)    2941.    1.0611    1.1063
  39020.     1.12029    1.110(18)    3000.    1.0616    1.1031
  39051.     1.12118    1.092(18)    3020.    1.0621    1.0984
  39082.     1.12208    1.137(19)    2902.    1.0626    1.0924
  39114.     1.12298    1.095(18)    3027.    1.0632    1.0862
  39145.     1.12388    1.064(18)    3184.    1.0637    1.0809
  39176.     1.12478    1.092(18)    3058.    1.0642    1.0772
  39208.     1.12568    1.088(18)    3108.    1.0647    1.0752
  39239.     1.12658    1.046(17)    3266.    1.0652    1.0749
  39270.     1.12748    1.075(18)    3175.    1.0658    1.0765
  39302.     1.12838    1.097(18)    3111.    1.0663    1.0816
  39333.     1.12928    1.076(18)    3189.    1.0668    1.0952
  39365.     1.13019    1.086(18)    3189.    1.0673    1.1295
  39396.     1.13109    1.193(19)    2883.    1.0678    1.2075
  39428.     1.13199    1.359(20)    2542.    1.0683    1.3636
  39459.     1.13290    1.600(21)    2198.    1.0689    1.6338
  39491.     1.13381    1.989(24)    1786.    1.0694    2.0312
  39522.     1.13471    2.498(27)    1417.    1.0699    2.5183
  39554.     1.13562    2.954(29)    1212.    1.0704    2.9956
  39586.     1.13653    3.313(30)    1083.    1.0709    3.3266
  39617.     1.13744    3.403(31)    1054.    1.0714    3.4017
  39649.     1.13835    3.123(29)    1149.    1.0719    3.2014
  39681.     1.13926    2.738(28)    1310.    1.0724    2.8047
  39712.     1.14017    2.304(25)    1569.    1.0729    2.3373
  39744.     1.14108    1.852(23)    1957.    1.0734    1.9103
  39776.     1.14200    1.553(21)    2340.    1.0739    1.5842
  39808.     1.14291    1.334(19)    2736.    1.0744    1.3684
  39840.     1.14382    1.234(18)    2949.    1.0749    1.2420
  39872.     1.14474    1.189(18)    3075.    1.0754    1.1750
  39903.     1.14565    1.127(18)    3260.    1.0759    1.1418
  39935.     1.14657    1.125(18)    3242.    1.0764    1.1251
  39967.     1.14749    1.114(17)    3308.    1.0769    1.1151
  39999.     1.14841    1.122(17)    3273.    1.0773    1.1075
  40031.     1.14933    1.095(17)    3347.    1.0778    1.1013
  40063.     1.15024    1.085(17)    3370.    1.0783    1.0966
  40095.     1.15116    1.097(17)    3355.    1.0788    1.0941
  40127.     1.15209    1.084(17)    3363.    1.0793    1.0943
  40160.     1.15301    1.105(17)    3350.    1.0798    1.0972
  40192.     1.15393    1.090(17)    3430.    1.0802    1.1020
  40224.     1.15485    1.090(17)    3415.    1.0807    1.1074
  40256.     1.15578    1.115(17)    3321.    1.0812    1.1120
  40288.     1.15670    1.049(17)    3579.    1.0817    1.1121
  40320.     1.15763    1.117(17)    3323.    1.0821    1.1120
  40353.     1.15855    1.093(17)    3435.    1.0826    1.1100
  40385.     1.15948    1.094(17)    3420.    1.0831    1.1070
  40417.     1.16041    1.106(17)    3439.    1.0835    1.1041
  40450.     1.16134    1.109(17)    3409.    1.0840    1.1016
  40482.     1.16226    1.108(17)    3403.    1.0845    1.0993
  40514.     1.16319    1.090(17)    3520.    1.0849    1.0969
  40547.     1.16413    1.060(17)    3619.    1.0854    1.0945
  40579.     1.16506    1.062(17)    3651.    1.0859    1.0922
  40612.     1.16599    1.099(17)    3486.    1.0863    1.0904
  40644.     1.16692    1.089(17)    3502.    1.0868    1.0896
  40677.     1.16785    1.064(17)    3653.    1.0872    1.0893
  40709.     1.16879    1.059(17)    3661.    1.0877    1.0892
  40742.     1.16972    1.071(17)    3582.    1.0881    1.0894
  40774.     1.17066    1.071(17)    3645.    1.0886    1.0898
  40807.     1.17160    1.080(17)    3592.    1.0890    1.0903
  40840.     1.17253    1.085(17)    3523.    1.0895    1.0908
  40872.     1.17347    1.093(17)    3574.    1.0899    1.0914
  40905.     1.17441    1.062(17)    3662.    1.0903    1.0921
  40938.     1.17535    1.066(17)    3647.    1.0908    1.0928
  40971.     1.17629    1.073(17)    3662.    1.0912    1.0937
  41003.     1.17723    1.081(17)    3601.    1.0916    1.0950
  41036.     1.17817    1.082(17)    3622.    1.0921    1.0973
  41069.     1.17912    1.104(17)    3529.    1.0925    1.1020
  41102.     1.18006    1.099(17)    3567.    1.0929    1.1121
  41135.     1.18100    1.149(17)    3439.    1.0934    1.1336
  41168.     1.18195    1.115(17)    3556.    1.0938    1.1760
  41201.     1.18289    1.203(17)    3308.    1.0942    1.2506
  41233.     1.18384    1.339(18)    2994.    1.0946    1.3650
  41266.     1.18479    1.490(19)    2697.    1.0950    1.5140
  41299.     1.18573    1.622(20)    2467.    1.0955    1.6738
  41333.     1.18668    1.763(21)    2285.    1.0959    1.8038
  41366.     1.18763    1.866(22)    2161.    1.0963    1.8633
  41399.     1.18858    1.817(21)    2227.    1.0967    1.8324
  41432.     1.18953    1.705(21)    2370.    1.0971    1.7236
  41465.     1.19048    1.558(20)    2624.    1.0975    1.5736
  41498.     1.19144    1.427(19)    2873.    1.0979    1.4228
  41531.     1.19239    1.275(18)    3203.    1.0983    1.2990
  41565.     1.19334    1.185(17)    3503.    1.0987    1.2123
  41598.     1.19430    1.140(17)    3610.    1.0991    1.1590
  41631.     1.19525    1.121(17)    3642.    1.0995    1.1298
  41664.     1.19621    1.106(16)    3738.    1.0999    1.1152
  41698.     1.19717    1.130(17)    3644.    1.1003    1.1084
  41731.     1.19813    1.101(16)    3762.    1.1007    1.1054
  41764.     1.19908    1.082(16)    3871.    1.1010    1.1042
  41798.     1.20004    1.074(16)    3899.    1.1014    1.1038
  41831.     1.20100    1.111(16)    3771.    1.1018    1.1037
  41865.     1.20196    1.088(16)    3841.    1.1022    1.1038
  41898.     1.20293    1.120(16)    3786.    1.1026    1.1040
  41932.     1.20389    1.100(16)    3802.    1.1029    1.1042
  41965.     1.20485    1.082(16)    3890.    1.1033    1.1044
  41999.     1.20581    1.104(16)    3805.    1.1037    1.1047
  42032.     1.20678    1.090(16)    3880.    1.1040    1.1045
  42066.     1.20774    1.121(16)    3762.    1.1044    1.1046
  42100.     1.20871    1.092(16)    3832.    1.1048    1.1053
  42133.     1.20968    1.117(16)    3705.    1.1051    1.1062
  42167.     1.21065    1.088(16)    3851.    1.1055    1.1076
  42201.     1.21161    1.107(16)    3812.    1.1058    1.1097
  42235.     1.21258    1.092(16)    3817.    1.1062    1.1127
  42268.     1.21355    1.108(16)    3799.    1.1065    1.1163
  42302.     1.21452    1.083(16)    3871.    1.1069    1.1205
  42336.     1.21550    1.113(16)    3760.    1.1072    1.1247
  42370.     1.21647    1.091(16)    3831.    1.1076    1.1286
  42404.     1.21744    1.099(16)    3792.    1.1079    1.1319
  42438.     1.21842    1.088(16)    3847.    1.1082    1.1340
  42472.     1.21939    1.088(16)    3842.    1.1086    1.1346
  42506.     1.22037    1.116(16)    3741.    1.1089    1.1334
  42540.     1.22134    1.125(16)    3716.    1.1092    1.1303
  42574.     1.22232    1.105(16)    3813.    1.1096    1.1263
  42608.     1.22330    1.088(16)    3905.    1.1099    1.1221
  42642.     1.22428    1.091(16)    3875.    1.1102    1.1184
  42676.     1.22526    1.135(16)    3694.    1.1105    1.1157
  42710.     1.22624    1.107(16)    3827.    1.1109    1.1140
  42744.     1.22722    1.128(16)    3767.    1.1112    1.1132
  42778.     1.22820    1.127(16)    3753.    1.1115    1.1130
  42813.     1.22918    1.134(16)    3754.    1.1118    1.1134
  42847.     1.23016    1.123(16)    3792.    1.1121    1.1144
  42881.     1.23115    1.124(16)    3815.    1.1124    1.1168
  42916.     1.23213    1.116(16)    3840.    1.1127    1.1214
  42950.     1.23312    1.142(16)    3731.    1.1130    1.1297
  42984.     1.23411    1.134(16)    3792.    1.1133    1.1426
  43019.     1.23509    1.166(16)    3690.    1.1136    1.1603
  43053.     1.23608    1.168(17)    3669.    1.1139    1.1810
  43087.     1.23707    1.227(17)    3491.    1.1142    1.2012
  43122.     1.23806    1.259(17)    3446.    1.1145    1.2174
  43156.     1.23905    1.238(17)    3445.    1.1148    1.2282
  43191.     1.24004    1.234(17)    3508.    1.1150    1.2369
  43226.     1.24103    1.264(17)    3378.    1.1153    1.2499
  43260.     1.24203    1.270(17)    3382.    1.1156    1.2734
  43295.     1.24302    1.346(18)    3194.    1.1159    1.3077
  43329.     1.24401    1.358(18)    3172.    1.1162    1.3452
  43364.     1.24501    1.400(18)    3096.    1.1164    1.3721
  43399.     1.24601    1.396(18)    3083.    1.1167    1.3763
  43433.     1.24700    1.363(18)    3156.    1.1170    1.3544
  43468.     1.24800    1.353(18)    3205.    1.1172    1.3133
  43503.     1.24900    1.282(17)    3386.    1.1175    1.2660
  43538.     1.25000    1.221(17)    3578.    1.1177    1.2246
  43573.     1.25100    1.203(17)    3605.    1.1180    1.1953
  43607.     1.25200    1.181(16)    3695.    1.1182    1.1783
  43642.     1.25300    1.201(17)    3634.    1.1185    1.1701
  43677.     1.25400    1.198(17)    3639.    1.1187    1.1666
  43712.     1.25501    1.187(16)    3690.    1.1190    1.1654
  43747.     1.25601    1.192(16)    3696.    1.1192    1.1663
  43782.     1.25701    1.194(16)    3707.    1.1195    1.1700
  43817.     1.25802    1.194(16)    3730.    1.1197    1.1767
  43852.     1.25903    1.208(17)    3650.    1.1199    1.1852
  43887.     1.26003    1.218(17)    3656.    1.1202    1.1931
  43922.     1.26104    1.185(16)    3759.    1.1204    1.1990
  43958.     1.26205    1.178(16)    3803.    1.1206    1.2021
  43993.     1.26306    1.180(16)    3783.    1.1208    1.2033
  44028.     1.26407    1.155(16)    3913.    1.1211    1.2033
  44063.     1.26508    1.197(16)    3760.    1.1213    1.2017
  44098.     1.26609    1.163(16)    3892.    1.1215    1.1973
  44134.     1.26711    1.142(16)    4001.    1.1217    1.1891
  44169.     1.26812    1.174(16)    3873.    1.1219    1.1776
  44204.     1.26913    1.139(16)    3997.    1.1221    1.1652
  44240.     1.27015    1.173(16)    3859.    1.1223    1.1547
  44275.     1.27117    1.144(16)    3994.    1.1225    1.1492
  44310.     1.27218    1.189(16)    3853.    1.1227    1.1510
  44346.     1.27320    1.196(16)    3828.    1.1229    1.1617
  44381.     1.27422    1.209(16)    3821.    1.1231    1.1808
  44417.     1.27524    1.249(16)    3676.    1.1233    1.2046
  44452.     1.27626    1.248(16)    3690.    1.1235    1.2269
  44488.     1.27728    1.245(17)    3667.    1.1237    1.2403
  44524.     1.27830    1.223(16)    3727.    1.1239    1.2399
  44559.     1.27932    1.198(16)    3823.    1.1240    1.2261
  44595.     1.28035    1.164(16)    3953.    1.1242    1.2038
  44631.     1.28137    1.156(16)    3992.    1.1244    1.1799
  44666.     1.28240    1.130(16)    4092.    1.1246    1.1593
  44702.     1.28342    1.128(16)    4102.    1.1247    1.1445
  44738.     1.28445    1.156(16)    4021.    1.1249    1.1354
  44774.     1.28548    1.132(16)    4071.    1.1251    1.1303
  44809.     1.28651    1.122(16)    4087.    1.1252    1.1279
  44845.     1.28754    1.132(16)    4063.    1.1254    1.1269
  44881.     1.28857    1.149(16)    4035.    1.1255    1.1267
  44917.     1.28960    1.152(16)    4044.    1.1257    1.1285
  44953.     1.29063    1.159(16)    3984.    1.1258    1.1316
  44989.     1.29166    1.141(16)    4067.    1.1260    1.1339
  45025.     1.29269    1.159(16)    3980.    1.1261    1.1373
  45061.     1.29373    1.165(16)    3995.    1.1263    1.1418
  45097.     1.29476    1.169(16)    3947.    1.1264    1.1468
  45133.     1.29580    1.168(16)    3993.    1.1266    1.1515
  45169.     1.29684    1.159(16)    4049.    1.1267    1.1548
  45205.     1.29787    1.184(16)    3919.    1.1268    1.1559
  45241.     1.29891    1.183(16)    3939.    1.1270    1.1548
  45278.     1.29995    1.178(16)    3970.    1.1271    1.1526
  45314.     1.30099    1.180(16)    3951.    1.1272    1.1506
  45350.     1.30203    1.198(16)    3903.    1.1273    1.1512
  45386.     1.30307    1.183(16)    3949.    1.1275    1.1587
  45423.     1.30412    1.188(16)    3893.    1.1276    1.1839
  45459.     1.30516    1.291(17)    3589.    1.1277    1.2498
  45495.     1.30620    1.416(17)    3287.    1.1278    1.3976
  45532.     1.30725    1.702(19)    2767.    1.1279    1.6845
  45568.     1.30829    2.160(21)    2177.    1.1280    2.1632
  45605.     1.30934    2.899(25)    1630.    1.1281    2.8396
  45641.     1.31039    3.710(28)    1266.    1.1282    3.6307
  45678.     1.31144    4.400(31)    1072.    1.1283    4.3569
  45714.     1.31249    4.838(32)    972.     1.1284    4.7983
  45751.     1.31354    4.832(32)    968.     1.1285    4.8028
  45787.     1.31459    4.439(31)    1056.    1.1286    4.3771
  45824.     1.31564    3.714(28)    1263.    1.1287    3.6766
  45861.     1.31669    2.953(25)    1584.    1.1288    2.9118
  45897.     1.31774    2.279(22)    2057.    1.1289    2.2503
  45934.     1.31880    1.830(20)    2581.    1.1289    1.7698
  45971.     1.31985    1.527(18)    3043.    1.1290    1.4685
  46008.     1.32091    1.368(17)    3420.    1.1291    1.3031
  46044.     1.32197    1.281(17)    3653.    1.1292    1.2248
  46081.     1.32302    1.255(16)    3711.    1.1292    1.1967
  46118.     1.32408    1.235(16)    3792.    1.1293    1.1967
  46155.     1.32514    1.278(16)    3677.    1.1294    1.2122
  46192.     1.32620    1.279(17)    3671.    1.1294    1.2345
  46229.     1.32726    1.347(17)    3447.    1.1295    1.2557
  46266.     1.32832    1.352(17)    3488.    1.1295    1.2685
  46303.     1.32939    1.370(17)    3431.    1.1296    1.2683
  46340.     1.33045    1.349(17)    3449.    1.1297    1.2547
  46377.     1.33151    1.321(17)    3572.    1.1297    1.2317
  46414.     1.33258    1.282(16)    3692.    1.1298    1.2054
  46451.     1.33365    1.233(16)    3803.    1.1298    1.1812
  46488.     1.33471    1.208(16)    3882.    1.1298    1.1622
  46526.     1.33578    1.243(16)    3755.    1.1299    1.1460
  46563.     1.33685    1.226(16)    3822.    1.1299    1.1384
  46600.     1.33792    1.191(16)    3918.    1.1300    1.1343
  46637.     1.33899    1.234(16)    3778.    1.1300    1.1324
  46675.     1.34006    1.200(16)    3928.    1.1300    1.1316
  46712.     1.34113    1.212(16)    3853.    1.1301    1.1316
  46749.     1.34221    1.221(16)    3836.    1.1301    1.1325
  46787.     1.34328    1.193(16)    3955.    1.1301    1.1349
  46824.     1.34435    1.207(16)    3893.    1.1301    1.1401
  46862.     1.34543    1.252(16)    3718.    1.1301    1.1492
  46899.     1.34651    1.269(17)    3670.    1.1302    1.1630
  46937.     1.34758    1.283(17)    3650.    1.1302    1.1803
  46974.     1.34866    1.316(17)    3574.    1.1302    1.1979
  47012.     1.34974    1.294(17)    3662.    1.1302    1.2108
  47049.     1.35082    1.265(16)    3723.    1.1302    1.2145
  47087.     1.35190    1.275(16)    3674.    1.1302    1.2080
  47125.     1.35298    1.255(16)    3738.    1.1302    1.1937
  47162.     1.35406    1.208(16)    3875.    1.1302    1.1763
  47200.     1.35515    1.181(16)    3983.    1.1302    1.1601
  47238.     1.35623    1.162(16)    4050.    1.1302    1.1478
  47276.     1.35732    1.182(16)    3926.    1.1302    1.1396
  47313.     1.35840    1.159(16)    4043.    1.1302    1.1350
  47351.     1.35949    1.138(16)    4150.    1.1302    1.1325
  47389.     1.36058    1.118(16)    4157.    1.1302    1.1314
  47427.     1.36167    1.147(16)    4107.    1.1301    1.1309
  47465.     1.36276    1.147(16)    4109.    1.1301    1.1306
  47503.     1.36385    1.159(16)    4036.    1.1301    1.1305
  47541.     1.36494    1.121(15)    4189.    1.1301    1.1304
  47579.     1.36603    1.140(16)    4093.    1.1301    1.1304
  47617.     1.36712    1.121(15)    4211.    1.1300    1.1331
  47655.     1.36822    1.148(16)    4121.    1.1300    1.1390
  47693.     1.36931    1.111(15)    4196.    1.1300    1.1404
  47732.     1.37041    1.120(15)    4203.    1.1299    1.1429
  47770.     1.37150    1.101(15)    4260.    1.1299    1.1470
  47808.     1.37260    1.137(16)    4126.    1.1299    1.1536
  47846.     1.37370    1.165(16)    4010.    1.1298    1.1629
  47884.     1.37480    1.138(16)    4135.    1.1298    1.1747
  47923.     1.37590    1.153(16)    4073.    1.1297    1.1873
  47961.     1.37700    1.184(16)    3990.    1.1297    1.1984
  47999.     1.37810    1.199(16)    3907.    1.1296    1.2055
  48038.     1.37920    1.199(16)    3923.    1.1296    1.2078
  48076.     1.38030    1.179(16)    3991.    1.1295    1.2077
  48115.     1.38141    1.214(16)    3872.    1.1295    1.2124
  48153.     1.38251    1.201(16)    3905.    1.1294    1.2391
  48192.     1.38362    1.299(17)    3667.    1.1294    1.3256
  48230.     1.38473    1.504(18)    3151.    1.1293    1.5460
  48269.     1.38583    1.983(20)    2396.    1.1292    2.0208
  48308.     1.38694    2.924(25)    1632.    1.1292    2.8969
  48346.     1.38805    4.369(30)    1094.    1.1291    4.2771
  48385.     1.38916    6.26(4)      763.     1.129     6.107
  48424.     1.39028    8.30(4)      574.     1.129     8.089
  48462.     1.39139    9.86(5)      480.     1.129     9.715
  48501.     1.39250   10.66(5)      446.     1.129    10.461
  48540.     1.39361   10.27(5)      459.     1.129    10.068
  48579.     1.39473    8.81(4)      537.     1.129     8.699
  48618.     1.39585    6.99(4)      674.     1.129     6.823
  48656.     1.39696    5.030(33)    943.     1.1285    4.9531
  48695.     1.39808    3.524(27)    1346.    1.1284    3.4396
  48734.     1.39920    2.470(23)    1930.    1.1283    2.3987
  48773.     1.40032    1.870(20)    2514.    1.1282    1.7753
  48812.     1.40144    1.499(18)    3155.    1.1281    1.4429
  48851.     1.40256    1.309(17)    3570.    1.1281    1.2818
  48890.     1.40368    1.207(16)    3909.    1.1280    1.2086
  48930.     1.40480    1.170(16)    4047.    1.1279    1.1762
  48969.     1.40593    1.143(16)    4128.    1.1278    1.1612
  49008.     1.40705    1.135(16)    4136.    1.1277    1.1535
  49047.     1.40818    1.129(15)    4190.    1.1276    1.1489
  49086.     1.40930    1.104(15)    4283.    1.1275    1.1457
  49126.     1.41043    1.100(15)    4288.    1.1274    1.1433
  49165.     1.41156    1.099(15)    4306.    1.1273    1.1413
  49204.     1.41269    1.083(15)    4349.    1.1271    1.1397
  49244.     1.41382    1.098(15)    4306.    1.1270    1.1383
  49283.     1.41495    1.113(15)    4224.    1.1269    1.1338
  49322.     1.41608    1.093(15)    4293.    1.1268    1.1268
  49362.     1.41722    1.083(15)    4359.    1.1267    1.1267
  49401.     1.41835    1.105(15)    4256.    1.1266    1.1266
  49441.     1.41949    1.072(15)    4402.    1.1265    1.1265
  49480.     1.42062    1.099(15)    4277.    1.1263    1.1264
  49520.     1.42176    1.101(15)    4331.    1.1262    1.1263
  49560.     1.42289    1.114(15)    4258.    1.1261    1.1262
  49599.     1.42403    1.109(15)    4235.    1.1260    1.1260
  49639.     1.42517    1.100(15)    4286.    1.1258    1.1259
  49679.     1.42631    1.104(15)    4240.    1.1257    1.1258
  49718.     1.42745    1.103(15)    4309.    1.1256    1.1258
  49758.     1.42860    1.107(15)    4241.    1.1255    1.1259
  49798.     1.42974    1.109(15)    4249.    1.1253    1.1263
  49838.     1.43088    1.105(15)    4282.    1.1252    1.1274
  49878.     1.43203    1.109(15)    4218.    1.1251    1.1295
  49918.     1.43317    1.094(15)    4275.    1.1249    1.1329
  49958.     1.43432    1.114(15)    4211.    1.1248    1.1377
  49998.     1.43547    1.127(15)    4181.    1.1246    1.1429
  50038.     1.43662    1.124(15)    4175.    1.1245    1.1474
  50078.     1.43776    1.134(16)    4144.    1.1244    1.1495
  50118.     1.43892    1.114(15)    4182.    1.1242    1.1486
  50158.     1.44007    1.099(15)    4294.    1.1241    1.1449
  50198.     1.44122    1.104(15)    4292.    1.1239    1.1397
  50238.     1.44237    1.064(15)    4433.    1.1238    1.1345
  50278.     1.44353    1.088(15)    4278.    1.1236    1.1301
  50318.     1.44468    1.072(15)    4362.    1.1235    1.1271
  50359.     1.44584    1.079(15)    4357.    1.1233    1.1252
  50399.     1.44699    1.097(15)    4272.    1.1232    1.1242
  50439.     1.44815    1.092(15)    4292.    1.1230    1.1237
  50480.     1.44931    1.098(15)    4264.    1.1229    1.1237
  50520.     1.45047    1.091(15)    4275.    1.1227    1.1242
  50560.     1.45163    1.112(15)    4196.    1.1226    1.1255
  50601.     1.45279    1.119(15)    4187.    1.1224    1.1280
  50641.     1.45395    1.071(15)    4350.    1.1222    1.1320
  50682.     1.45512    1.125(16)    4132.    1.1221    1.1376
  50722.     1.45628    1.104(15)    4208.    1.1219    1.1440
  50763.     1.45745    1.112(15)    4185.    1.1217    1.1499
  50804.     1.45861    1.117(15)    4169.    1.1216    1.1535
  50844.     1.45978    1.087(15)    4344.    1.1214    1.1539
  50885.     1.46095    1.131(16)    4126.    1.1213    1.1507
  50926.     1.46211    1.112(15)    4197.    1.1211    1.1450
  50966.     1.46328    1.110(15)    4214.    1.1209    1.1384
  51007.     1.46446    1.102(15)    4253.    1.1207    1.1323
  51048.     1.46563    1.089(15)    4290.    1.1206    1.1275
  51089.     1.46680    1.078(15)    4314.    1.1204    1.1242
  51130.     1.46797    1.095(15)    4266.    1.1202    1.1222
  51171.     1.46915    1.118(15)    4190.    1.1201    1.1210
  51211.     1.47032    1.099(15)    4236.    1.1199    1.1203
  51252.     1.47150    1.091(15)    4274.    1.1197    1.1199
  51293.     1.47268    1.111(15)    4199.    1.1195    1.1197
  51334.     1.47385    1.105(15)    4213.    1.1194    1.1194
  51376.     1.47503    1.084(15)    4257.    1.1192    1.1192
  51417.     1.47621    1.085(15)    4286.    1.1190    1.1191
  51458.     1.47739    1.094(15)    4236.    1.1188    1.1189
  51499.     1.47858    1.093(15)    4241.    1.1186    1.1187
  51540.     1.47976    1.090(15)    4252.    1.1185    1.1185
  51581.     1.48094    1.078(15)    4279.    1.1183    1.1183
  51623.     1.48213    1.091(15)    4246.    1.1181    1.1181
  51664.     1.48331    1.070(15)    4296.    1.1179    1.1179
  51705.     1.48450    1.091(15)    4226.    1.1177    1.1177
  51747.     1.48569    1.087(15)    4264.    1.1175    1.1177
  51788.     1.48688    1.096(15)    4193.    1.1174    1.1175
  51829.     1.48807    1.103(16)    4155.    1.1172    1.1173
  51871.     1.48926    1.086(15)    4190.    1.1170    1.1171
  51912.     1.49045    1.077(15)    4284.    1.1168    1.1170
  51954.     1.49164    1.091(15)    4182.    1.1166    1.1168
  51996.     1.49283    1.069(15)    4306.    1.1164    1.1166
  52037.     1.49403    1.081(15)    4255.    1.1162    1.1165
  52079.     1.49522    1.076(15)    4243.    1.1160    1.1163
  52120.     1.49642    1.103(16)    4158.    1.1158    1.1162
  52162.     1.49762    1.095(15)    4198.    1.1157    1.1161
  52204.     1.49882    1.083(15)    4204.    1.1155    1.1160
  52246.     1.50002    1.059(15)    4322.    1.1153    1.1160
  52287.     1.50122    1.080(15)    4227.    1.1151    1.1164
  52329.     1.50242    1.113(16)    4112.    1.1149    1.1177
  52371.     1.50362    1.129(16)    4000.    1.1147    1.1209
  52413.     1.50482    1.121(16)    4051.    1.1145    1.1277
  52455.     1.50603    1.143(16)    3971.    1.1143    1.1404
  52497.     1.50723    1.151(16)    3985.    1.1141    1.1607
  52539.     1.50844    1.166(16)    3931.    1.1139    1.1889
  52581.     1.50964    1.185(16)    3850.    1.1137    1.2219
  52623.     1.51085    1.223(16)    3751.    1.1135    1.2531
  52665.     1.51206    1.256(17)    3641.    1.1133    1.2742
  52707.     1.51327    1.272(17)    3608.    1.1131    1.2786
  52749.     1.51448    1.237(17)    3666.    1.1129    1.2650
  52792.     1.51569    1.216(16)    3769.    1.1128    1.2379
  52834.     1.51690    1.226(16)    3679.    1.1126    1.2052
  52876.     1.51812    1.182(16)    3797.    1.1124    1.1742
  52918.     1.51933    1.161(16)    3911.    1.1122    1.1496
  52961.     1.52055    1.164(16)    3859.    1.1120    1.1327
  53003.     1.52176    1.114(16)    4079.    1.1118    1.1225
  53045.     1.52298    1.118(16)    4079.    1.1116    1.1169
  53088.     1.52420    1.120(16)    4013.    1.1114    1.1141
  53130.     1.52542    1.122(16)    4063.    1.1112    1.1128
  53173.     1.52664    1.137(16)    3985.    1.1110    1.1123
  53215.     1.52786    1.118(16)    4026.    1.1108    1.1125
  53258.     1.52908    1.115(16)    4041.    1.1106    1.1135
  53301.     1.53031    1.123(16)    4037.    1.1104    1.1156
  53343.     1.53153    1.080(15)    4227.    1.1102    1.1195
  53386.     1.53276    1.136(16)    3991.    1.1100    1.1253
  53429.     1.53398    1.175(16)    3841.    1.1098    1.1329
  53471.     1.53521    1.131(16)    3942.    1.1096    1.1411
  53514.     1.53644    1.178(16)    3806.    1.1094    1.1489
  53557.     1.53767    1.159(16)    3873.    1.1092    1.1552
  53600.     1.53890    1.157(16)    3881.    1.1090    1.1607
  53643.     1.54013    1.203(16)    3746.    1.1088    1.1663
  53686.     1.54136    1.227(17)    3633.    1.1086    1.1733
  53729.     1.54260    1.189(16)    3781.    1.1084    1.1808
  53772.     1.54383    1.195(16)    3733.    1.1082    1.1863
  53815.     1.54506    1.183(16)    3772.    1.1080    1.1865
  53858.     1.54630    1.191(16)    3736.    1.1078    1.1795
  53901.     1.54754    1.114(16)    4004.    1.1076    1.1665
  53944.     1.54878    1.128(16)    3953.    1.1074    1.1507
  53987.     1.55001    1.131(16)    3934.    1.1073    1.1358
  54030.     1.55125    1.094(16)    4101.    1.1071    1.1240
  54073.     1.55250    1.121(16)    3977.    1.1069    1.1160
  54117.     1.55374    1.114(16)    3970.    1.1067    1.1113
  54160.     1.55498    1.101(16)    4023.    1.1065    1.1087
  54203.     1.55623    1.061(15)    4235.    1.1063    1.1074
  54247.     1.55747    1.072(16)    4148.    1.1061    1.1067
  54290.     1.55872    1.097(16)    4082.    1.1059    1.1063
  54333.     1.55996    1.124(16)    3984.    1.1057    1.1060
  54377.     1.56121    1.058(15)    4241.    1.1055    1.1057
  54420.     1.56246    1.087(16)    4069.    1.1053    1.1055
  54464.     1.56371    1.087(16)    4054.    1.1051    1.1053
  54508.     1.56496    1.102(16)    4027.    1.1049    1.1051
  54551.     1.56621    1.110(16)    4006.    1.1048    1.1049
  54595.     1.56747    1.095(16)    4033.    1.1046    1.1047
  54638.     1.56872    1.104(16)    3985.    1.1044    1.1045
  54682.     1.56998    1.077(16)    4102.    1.1042    1.1043
  54726.     1.57123    1.093(16)    4070.    1.1040    1.1041
  54770.     1.57249    1.091(16)    4072.    1.1038    1.1038
  54813.     1.57375    1.112(16)    3932.    1.1036    1.1036
  54857.     1.57501    1.095(16)    4024.    1.1035    1.1035
  54901.     1.57627    1.099(16)    3988.    1.1033    1.1033
  54945.     1.57753    1.099(16)    4041.    1.1031    1.1031
  54989.     1.57879    1.111(16)    3909.    1.1029    1.1046
  55033.     1.58005    1.094(16)    4047.    1.1027    1.1051
  55077.     1.58132    1.123(16)    3901.    1.1025    1.1052
  55121.     1.58258    1.098(16)    3976.    1.1024    1.1052
  55165.     1.58385    1.100(16)    3993.    1.1022    1.1054
  55209.     1.58512    1.082(16)    4075.    1.1020    1.1055
  55254.     1.58638    1.108(16)    3928.    1.1018    1.1058
  55298.     1.58765    1.080(16)    4032.    1.1017    1.1061
  55342.     1.58892    1.083(16)    4043.    1.1015    1.1065
  55386.     1.59019    1.082(16)    4052.    1.1013    1.1070
  55431.     1.59147    1.104(16)    3938.    1.1011    1.1078
  55475.     1.59274    1.069(16)    4113.    1.1010    1.1089
  55519.     1.59401    1.108(16)    3948.    1.1008    1.1111
  55564.     1.59529    1.105(16)    4006.    1.1006    1.1162
  55608.     1.59657    1.110(16)    3882.    1.1005    1.1297
  55653.     1.59784    1.174(16)    3701.    1.1003    1.1642
  55697.     1.59912    1.221(17)    3570.    1.1001    1.2439
  55742.     1.60040    1.410(18)    3111.    1.0999    1.4061
  55786.     1.60168    1.725(20)    2529.    1.0998    1.6923
  55831.     1.60296    2.165(22)    2026.    1.0996    2.1232
  55876.     1.60425    2.717(25)    1611.    1.0995    2.6669
  55920.     1.60553    3.253(27)    1349.    1.0993    3.2205
  55965.     1.60681    3.695(29)    1185.    1.0991    3.6309
  56010.     1.60810    3.815(29)    1153.    1.0990    3.7601
  56055.     1.60939    3.601(29)    1218.    1.0988    3.5637
  56100.     1.61067    3.165(27)    1375.    1.0987    3.1171
  56144.     1.61196    2.587(24)    1672.    1.0985    2.5664
  56189.     1.61325    2.054(22)    2070.    1.0984    2.0523
  56234.     1.61454    1.649(20)    2595.    1.0982    1.6582
  56279.     1.61583    1.400(18)    3045.    1.0980    1.4017
  56324.     1.61713    1.287(17)    3288.    1.0979    1.2574
  56369.     1.61842    1.182(17)    3594.    1.0977    1.1860
  56414.     1.61972    1.216(17)    3436.    1.0976    1.1537
  56460.     1.62101    1.148(17)    3650.    1.0975    1.1387
  56505.     1.62231    1.106(16)    3796.    1.0973    1.1299
  56550.     1.62361    1.089(16)    3838.    1.0972    1.1227
  56595.     1.62491    1.114(16)    3755.    1.0970    1.1163
  56640.     1.62621    1.107(16)    3770.    1.0969    1.1108
  56686.     1.62751    1.086(16)    3870.    1.0967    1.1066
  56731.     1.62881    1.109(16)    3755.    1.0966    1.1036
  56776.     1.63011    1.080(16)    3854.    1.0965    1.1016
  56822.     1.63142    1.114(16)    3752.    1.0963    1.1004
  56867.     1.63272    1.114(16)    3734.    1.0962    1.0996
  56913.     1.63403    1.069(16)    3922.    1.0961    1.0969
  56958.     1.63534    1.089(16)    3837.    1.0959    1.0960
  57004.     1.63664    1.070(16)    3941.    1.0958    1.0960
  57050.     1.63795    1.104(16)    3761.    1.0957    1.0958
  57095.     1.63926    1.112(16)    3773.    1.0956    1.0957
  57141.     1.64057    1.079(16)    3883.    1.0954    1.0956
  57187.     1.64189    1.060(16)    3944.    1.0953    1.0955
  57232.     1.64320    1.077(16)    3859.    1.0952    1.0954
  57278.     1.64452    1.085(16)    3833.    1.0951    1.0953
  57324.     1.64583    1.097(16)    3821.    1.0949    1.0952
  57370.     1.64715    1.080(16)    3865.    1.0948    1.0950
  57416.     1.64847    1.099(16)    3771.    1.0947    1.0950
  57462.     1.64979    1.083(16)    3807.    1.0946    1.0949
  57508.     1.65111    1.089(16)    3826.    1.0945    1.0950
  57554.     1.65243    1.097(16)    3799.    1.0944    1.0953
  57600.     1.65375    1.105(16)    3720.    1.0943    1.0962
  57646.     1.65507    1.097(16)    3817.    1.0942    1.0984
  57692.     1.65640    1.093(16)    3841.    1.0941    1.1030
  57738.     1.65772    1.098(16)    3754.    1.0940    1.1114
  57784.     1.65905    1.106(16)    3779.    1.0939    1.1249
  57830.     1.66037    1.154(17)    3569.    1.0938    1.1435
  57877.     1.66170    1.187(17)    3457.    1.0937    1.1652
  57923.     1.66303    1.196(17)    3446.    1.0936    1.1856
  57969.     1.66436    1.181(17)    3510.    1.0935    1.1993
  58016.     1.66569    1.205(17)    3407.    1.0934    1.2021
  58062.     1.66703    1.183(17)    3478.    1.0933    1.1931
  58109.     1.66836    1.132(17)    3610.    1.0932    1.1753
  58155.     1.66970    1.178(17)    3496.    1.0931    1.1537
  58202.     1.67103    1.135(17)    3592.    1.0931    1.1334
  58248.     1.67237    1.135(17)    3610.    1.0930    1.1172
  58295.     1.67371    1.112(17)    3649.    1.0929    1.1063
  58341.     1.67505    1.113(16)    3700.    1.0928    1.0996
  58388.     1.67639    1.119(16)    3674.    1.0927    1.0961
  58435.     1.67773    1.083(16)    3818.    1.0927    1.0943
  58481.     1.67907    1.078(16)    3815.    1.0926    1.0935
  58528.     1.68041    1.079(16)    3786.    1.0925    1.0931
  58575.     1.68176    1.100(16)    3711.    1.0925    1.0929
  58622.     1.68310    1.090(16)    3731.    1.0924    1.0928
  58669.     1.68445    1.093(16)    3743.    1.0923    1.0927
  58716.     1.68580    1.109(16)    3684.    1.0923    1.0926
  58763.     1.68715    1.076(16)    3756.    1.0922    1.0926
  58810.     1.68850    1.111(17)    3623.    1.0922    1.0926
  58857.     1.68985    1.100(16)    3733.    1.0921    1.0928
  58904.     1.69120    1.109(16)    3673.    1.0921    1.0935
  58951.     1.69255    1.097(16)    3707.    1.0920    1.0949
  58998.     1.69391    1.095(16)    3674.    1.0920    1.0979
  59045.     1.69526    1.118(17)    3622.    1.0919    1.1031
  59093.     1.69662    1.133(17)    3566.    1.0919    1.1109
  59140.     1.69798    1.152(17)    3523.    1.0918    1.1210
  59187.     1.69933    1.169(17)    3533.    1.0918    1.1318
  59235.     1.70069    1.161(17)    3495.    1.0918    1.1410
  59282.     1.70205    1.199(17)    3396.    1.0917    1.1458
  59329.     1.70342    1.132(17)    3605.    1.0917    1.1450
  59377.     1.70478    1.146(17)    3528.    1.0917    1.1385
  59424.     1.70614    1.153(17)    3501.    1.0916    1.1286
  59472.     1.70751    1.121(17)    3568.    1.0916    1.1179
  59519.     1.70887    1.096(16)    3682.    1.0916    1.1085
  59567.     1.71024    1.132(17)    3561.    1.0916    1.1016
  59615.     1.71161    1.112(17)    3634.    1.0916    1.0971
  59662.     1.71298    1.091(16)    3679.    1.0916    1.0946
  59710.     1.71435    1.131(17)    3552.    1.0915    1.0933
  59758.     1.71572    1.082(16)    3742.    1.0915    1.0928
  59806.     1.71709    1.119(17)    3625.    1.0915    1.0926
  59854.     1.71847    1.105(17)    3633.    1.0915    1.0928
  59901.     1.71984    1.108(17)    3615.    1.0915    1.0934
  59949.     1.72122    1.142(17)    3465.    1.0915    1.0951
  59997.     1.72260    1.125(17)    3497.    1.0915    1.0990
  60045.     1.72397    1.152(17)    3418.    1.0915    1.1078
  60093.     1.72535    1.160(17)    3404.    1.0915    1.1249
  60141.     1.72673    1.158(17)    3447.    1.0915    1.1543
  60190.     1.72812    1.232(18)    3223.    1.0916    1.1983
  60238.     1.72950    1.269(18)    3137.    1.0916    1.2574
  60286.     1.73088    1.367(19)    2887.    1.0916    1.3243
  60334.     1.73227    1.447(19)    2758.    1.0916    1.3763
  60382.     1.73365    1.471(19)    2671.    1.0916    1.4042
  60431.     1.73504    1.476(19)    2683.    1.0917    1.3996
  60479.     1.73643    1.375(19)    2882.    1.0917    1.3645
  60527.     1.73782    1.357(19)    2908.    1.0917    1.3106
  60576.     1.73921    1.254(18)    3137.    1.0917    1.2525
  60624.     1.74060    1.251(18)    3107.    1.0918    1.2023
  60673.     1.74199    1.194(17)    3312.    1.0918    1.1661
  60721.     1.74339    1.156(17)    3339.    1.0919    1.1444
  60770.     1.74478    1.160(17)    3383.    1.0919    1.1350
  60819.     1.74618    1.142(17)    3451.    1.0919    1.1367
  60867.     1.74757    1.190(17)    3279.    1.0920    1.1544
  60916.     1.74897    1.250(18)    3123.    1.0920    1.2068
  60965.     1.75037    1.303(18)    3017.    1.0921    1.3405
  61013.     1.75177    1.622(20)    2434.    1.0922    1.6448
  61062.     1.75317    2.199(24)    1797.    1.0922    2.2542
  61111.     1.75458    3.337(29)    1182.    1.0923    3.3126
  61160.     1.75598    4.98(4)      792.     1.092     4.885
  61209.     1.75738    6.97(4)      563.     1.092     6.846
  61258.     1.75879    8.89(5)      440.     1.092     8.819
  61307.     1.76020   10.22(5)      381.     1.093    10.261
  61356.     1.76161   10.50(5)      371.     1.093    10.692
  61405.     1.76302    9.84(5)      393.     1.093     9.964
  61454.     1.76443    8.13(5)      476.     1.093     8.348
  61503.     1.76584    6.19(4)      628.     1.093     6.363
  61552.     1.76725    4.474(34)    861.     1.0929    4.5074
  61602.     1.76866    3.045(28)    1267.    1.0930    3.0781
  61651.     1.77008    2.148(24)    1810.    1.0931    2.1396
  61700.     1.77150    1.640(21)    2363.    1.0932    1.6034
  61750.     1.77291    1.405(19)    2724.    1.0933    1.3321
  61799.     1.77433    1.290(18)    3007.    1.0934    1.2082
  61849.     1.77575    1.207(18)    3168.    1.0935    1.1554
  61898.     1.77717    1.174(18)    3247.    1.0936    1.1332
  61948.     1.77859    1.139(17)    3341.    1.0937    1.1231
  61997.     1.78002    1.077(17)    3532.    1.0938    1.1178
  62047.     1.78144    1.104(17)    3464.    1.0940    1.1143
  62096.     1.78287    1.078(17)    3560.    1.0941    1.1118
[truncated: 69,097 more chars]
