# Supplementary material for: Unprecedented phase transition sequence in the perovskite Li0.2Na0.8NbO3
Source: IUCrJ. 2017 Mar 8;4(Pt 3):215–22. doi: 10.1107/S2052252517002226 (PMC5414396; doi:10.1107/S2052252517002226)
Supplement: Supplementary file 4 [file m-04-00215-sup4.cif]

data_LNN20_900C_CUBIC_publ

_pd_block_id
  2017-01-13T11:26|LNN20_900C_CUBIC|LNN20_900C_Pm3m|Overall

_audit_creation_method  "from EXP file using GSAS2CIF"
_audit_creation_date                   2017-01-13T11:26
_audit_author_name                     LNN20_900C_Pm3m
_audit_update_record
; 2017-01-13T11:26  Initial CIF as created by GSAS2CIF
;

#=============================================================================
# this information describes the project, paper etc. for the CIF             #
# Acta Cryst. Section C papers and editorial correspondence is generated     #
# from the information in this section                                       #
#                                                                            #
#   (from)   CIF submission form for Rietveld refinements (Acta Cryst. C)    #
#                                                 Version 14 December 1998   #
#=============================================================================
# 1. SUBMISSION DETAILS

_publ_contact_author_name            ?   # Name of author for correspondence
_publ_contact_author_address             'School of Chemistry, University of St Andrews, North Haugh, St Andrews, KY16 9ST'
_publ_contact_author_email           pl@st-andrews.ac.uk
_publ_contact_author_fax             ?
_publ_contact_author_phone           ?

_publ_contact_letter
; ?
;

_publ_requested_journal              ?
_publ_requested_coeditor_name        ?
_publ_requested_category             ?   # Acta C: one of CI/CM/CO/FI/FM/FO

#==============================================================================

# 2. PROCESSING SUMMARY (IUCr Office Use Only)

_journal_data_validation_number      ?

_journal_date_recd_electronic        ?
_journal_date_to_coeditor            ?
_journal_date_from_coeditor          ?
_journal_date_accepted               ?
_journal_date_printers_first         ?
_journal_date_printers_final         ?
_journal_date_proofs_out             ?
_journal_date_proofs_in              ?
_journal_coeditor_name               ?
_journal_coeditor_code               ?
_journal_coeditor_notes
; ?
;
_journal_techeditor_code             ?
_journal_techeditor_notes
; ?
;
_journal_coden_ASTM                  ?
_journal_name_full                   ?
_journal_year                        ?
_journal_volume                      ?
_journal_issue                       ?
_journal_page_first                  ?
_journal_page_last                   ?
_journal_paper_category              ?
_journal_suppl_publ_number           ?
_journal_suppl_publ_pages            ?

#==============================================================================

# 3. TITLE AND AUTHOR LIST

_publ_section_title
; ?
;
_publ_section_title_footnote
; ?
;

# The loop structure below should contain the names and addresses of all
# authors, in the required order of publication. Repeat as necessary.

loop_
	_publ_author_name
        _publ_author_footnote
	_publ_author_address
 ?                                   #<--'Last name, first name'
; ?
;
; ?
;

#==============================================================================

# 4. TEXT

_publ_section_synopsis
;  ?
;
_publ_section_abstract
; ?
;
_publ_section_comment
; ?
;
_publ_section_exptl_prep      # Details of the preparation of the sample(s)
                              # should be given here.
; ?
;
_publ_section_exptl_refinement
; ?
;
_publ_section_references
; ?
;
_publ_section_figure_captions
; ?
;
_publ_section_acknowledgements
; ?
;

#=============================================================================
# 5. OVERALL REFINEMENT & COMPUTING DETAILS

_refine_special_details
; ?
;
_pd_proc_ls_special_details
; ?
;

# The following items are used to identify the programs used.
_computing_molecular_graphics     ?
_computing_publication_material   ?

_refine_ls_weighting_scheme       ?
_refine_ls_weighting_details      ?
_refine_ls_hydrogen_treatment     ?
_refine_ls_extinction_method      ?
_refine_ls_extinction_coef        ?
_refine_ls_number_constraints     ?

_refine_ls_restrained_S_all       ?
_refine_ls_restrained_S_obs       ?

#==============================================================================
# 6. SAMPLE PREPARATION DATA

# (In the unusual case where multiple samples are used in a single
#  Rietveld study, this information should be moved into the phase
#  blocks)

# The following three fields describe the preparation of the material.
# The cooling rate is in K/min.  The pressure at which the sample was
# prepared is in kPa.  The temperature of preparation is in K.

_pd_prep_cool_rate                ?
_pd_prep_pressure                 ?
_pd_prep_temperature              ?

_pd_char_colour                   ?       # use ICDD colour descriptions
data_LNN20_900C_CUBIC_overall

_refine_ls_shift/su_max                0.02
_refine_ls_shift/su_mean               0.00
_computing_structure_refinement        GSAS
_refine_ls_number_parameters           33
_refine_ls_goodness_of_fit_all         1.24
_refine_ls_number_restraints           0

# Overall powder R-factors

_pd_proc_ls_prof_R_factor              0.0296
_pd_proc_ls_prof_wR_factor             0.0269
_refine_ls_matrix_type                 full

# pointers to the phase blocks
loop_   _pd_phase_block_id
      2017-01-13T11:26|LNN20_900C_CUBIC_phase1|LNN20_900C_Pm3m||
      2017-01-13T11:26|LNN20_900C_CUBIC_phase2|LNN20_900C_Pm3m||
# pointers to the diffraction patterns
loop_   _pd_block_diffractogram_id
      2017-01-13T11:26|LNN20_900C_CUBIC_H_01|LNN20_900C_Pm3m|HRPD
      2017-01-13T11:26|LNN20_900C_CUBIC_H_02|LNN20_900C_Pm3m|HRPD

# Information for phase 1
data_LNN20_900C_CUBIC_phase_1

_pd_block_id
  2017-01-13T11:26|LNN20_900C_CUBIC_phase1|LNN20_900C_Pm3m||

# Histograms for phase 1
loop_   _pd_block_diffractogram_id
  2017-01-13T11:26|LNN20_900C_CUBIC_H_01|LNN20_900C_Pm3m|HRPD
  2017-01-13T11:26|LNN20_900C_CUBIC_H_02|LNN20_900C_Pm3m|HRPD

#==============================================================================
# 7. CHEMICAL, STRUCTURAL AND CRYSTAL DATA

_pd_char_particle_morphology      ?

_chemical_name_systematic
; ?
;
_chemical_name_common             ?
_chemical_formula_moiety          ?
_chemical_formula_structural      ?
_chemical_formula_analytical      ?
_chemical_melting_point           ?
_chemical_compound_source         ?       # for minerals and
                                          # natural products
_symmetry_space_group_name_Hall   ?

_exptl_crystal_F_000               ?
_exptl_crystal_density_diffrn      ?
_exptl_crystal_density_meas        ?
_exptl_crystal_density_method      ?

_cell_measurement_temperature     1173

_cell_special_details
; ?
;

_geom_special_details             ?

# The following item identifies the program(s) used (if appropriate).
_computing_structure_solution     ?

#==============================================================================

# 8. Phase information from GSAS

_pd_phase_name
                   "from C:/gsas/MyWork/ISISHRPDLNN20/900C/NaNbO3cubic.cif"
_cell_length_a                         3.945606(34)
_cell_length_b                         3.945606
_cell_length_c                         3.945606
_cell_angle_alpha                      90.0
_cell_angle_beta                       90.0
_cell_angle_gamma                      90.0
_cell_volume                           61.4240(20)
_symmetry_cell_setting                 cubic
_symmetry_space_group_name_H-M         "P m -3 m"
loop_ _symmetry_equiv_pos_site_id _symmetry_equiv_pos_as_xyz
       1 +x,+y,+z 
       2 +z,+x,+y 
       3 +y,+z,+x 
       4 +x,+y,-z 
       5 -z,+x,+y 
       6 +y,-z,+x 
       7 -z,+x,-y 
       8 -y,-z,+x 
       9 +y,-z,-x 
      10 -x,+y,-z 
      11 -z,-x,+y 
      12 +x,-y,-z 
      13 +y,+x,+z 
      14 +z,+y,+x 
      15 +x,+z,+y 
      16 +y,+x,-z 
      17 -z,+y,+x 
      18 +x,-z,+y 
      19 -z,+y,-x 
      20 -x,-z,+y 
      21 +x,-z,-y 
      22 -y,+x,-z 
      23 -z,-y,+x 
      24 +y,-x,-z 
      -1 -x,-y,-z 
      -2 -z,-x,-y 
      -3 -y,-z,-x 
      -4 -x,-y,+z 
      -5 +z,-x,-y 
      -6 -y,+z,-x 
      -7 +z,-x,+y 
      -8 +y,+z,-x 
      -9 -y,+z,+x 
     -10 +x,-y,+z 
     -11 +z,+x,-y 
     -12 -x,+y,+z 
     -13 -y,-x,-z 
     -14 -z,-y,-x 
     -15 -x,-z,-y 
     -16 -y,-x,+z 
     -17 +z,-y,-x 
     -18 -x,+z,-y 
     -19 +z,-y,+x 
     -20 +x,+z,-y 
     -21 -x,+z,+y 
     -22 +y,-x,+z 
     -23 +z,+y,-x 
     -24 -y,+x,+z 

# ATOMIC COORDINATES AND DISPLACEMENT PARAMETERS


loop_
      _atom_site_type_symbol
      _atom_site_label
      _atom_site_fract_x
      _atom_site_fract_y
      _atom_site_fract_z
      _atom_site_occupancy
      _atom_site_thermal_displace_type
      _atom_site_U_iso_or_equiv
      _atom_site_symmetry_multiplicity
Na
Na1     0.0          0.0          0.0          0.8        Uani   0.04055       1
Nb
Nb1     0.5          0.5          0.5          1.0        Uani   0.01471       1
O
O1      0.0          0.5          0.5          1.0        Uani   0.04842       3
Li
Li1     0.0          0.0          0.0          0.2        Uani   0.04054       1

loop_ _atom_site_aniso_label
      _atom_site_aniso_U_11
      _atom_site_aniso_U_12
      _atom_site_aniso_U_13
      _atom_site_aniso_U_22
      _atom_site_aniso_U_23
      _atom_site_aniso_U_33
Na1     0.04055     0.0         0.0         0.04055     0.0         0.04055   
Nb1     0.01471     0.0         0.0         0.01471     0.0         0.01471   
O1      0.01035     0.0         0.0         0.06746     0.0         0.06746   
Li1     0.04054     0.0         0.0         0.04054     0.0         0.04054   

loop_ _atom_type_symbol
      _atom_type_number_in_cell
                   Na  0.8        
                   Nb  1.0        
                   O   3.0        
                   Li  0.2        
 
# If you change Z, be sure to change all 3 of the following
_chemical_formula_sum                  "Li0.20 Na0.80 Nb O3"
_chemical_formula_weight               160.68
_cell_formula_units_Z                  1

# MOLECULAR GEOMETRY

loop_
      _geom_bond_atom_site_label_1
      _geom_bond_atom_site_label_2
      _geom_bond_distance
      _geom_bond_site_symmetry_1
      _geom_bond_site_symmetry_2
      _geom_bond_publ_flag
  Na1       Na1           3.945610(30)  .      1_455  N
  Na1       Na1           3.945610(30)  .      1_545  N
  Na1       Na1           3.945610(30)  .      1_554  N
  Na1       Na1           3.945610(30)  .      1_556  N
  Na1       Na1           3.945610(30)  .      1_565  N
  Na1       Na1           3.945610(30)  .      1_655  N
  Na1       Nb1           3.417000(20)  .      1_444  N
  Na1       Nb1           3.417000(20)  .      1_445  N
  Na1       Nb1           3.417000(20)  .      1_454  N
  Na1       Nb1           3.417000(20)  .      1_455  N
  Na1       Nb1           3.417000(20)  .      1_544  N
  Na1       Nb1           3.417000(20)  .      1_545  N
  Na1       Nb1           3.417000(20)  .      1_554  N
  Na1       Nb1           3.417000(20)  .      1_555  N
  Na1       O1            2.789960(20)  .      1_544  N
  Na1       O1            2.789960(20)  .      1_545  N
  Na1       O1            2.789960(20)  .      1_554  N
  Na1       O1            2.789960(20)  .      1_555  N
  Na1       O1            2.789960(20)  .      2_454  N
  Na1       O1            2.789960(20)  .      2_455  N
  Na1       O1            2.789960(20)  .      2_554  N
  Na1       O1            2.789960(20)  .      2_555  N
  Na1       O1            2.789960(20)  .      3_445  N
  Na1       O1            2.789960(20)  .      3_455  N
  Na1       O1            2.789960(20)  .      3_545  N
  Na1       O1            2.789960(20)  .      3_555  N
  Nb1       Na1           3.417000(20)  .      1_555  N
  Nb1       Na1           3.417000(20)  .      1_556  N
  Nb1       Na1           3.417000(20)  .      1_565  N
  Nb1       Na1           3.417000(20)  .      1_566  N
  Nb1       Na1           3.417000(20)  .      1_655  N
  Nb1       Na1           3.417000(20)  .      1_656  N
  Nb1       Na1           3.417000(20)  .      1_665  N
  Nb1       Na1           3.417000(20)  .      1_666  N
  Nb1       O1            1.972800(20)  .      1_555  N
  Nb1       O1            1.972800(20)  .      1_655  N
  Nb1       O1            1.972800(20)  .      2_555  N
  Nb1       O1            1.972800(20)  .      2_565  N
  Nb1       O1            1.972800(20)  .      3_555  N
  Nb1       O1            1.972800(20)  .      3_556  N
  Nb1       Li1           3.417000(20)  .      1_555  N
  Nb1       Li1           3.417000(20)  .      1_556  N
  Nb1       Li1           3.417000(20)  .      1_565  N
  Nb1       Li1           3.417000(20)  .      1_566  N
  Nb1       Li1           3.417000(20)  .      1_655  N
  Nb1       Li1           3.417000(20)  .      1_656  N
  Nb1       Li1           3.417000(20)  .      1_665  N
  Nb1       Li1           3.417000(20)  .      1_666  N
  O1        Na1           2.789960(20)  .      1_555  N
  O1        Na1           2.789960(20)  .      1_556  N
  O1        Na1           2.789960(20)  .      1_565  N
  O1        Na1           2.789960(20)  .      1_566  N
  O1        Nb1           1.972800(20)  .      1_455  N
  O1        Nb1           1.972800(20)  .      1_555  N
  O1        Li1           2.789960(20)  .      1_555  N
  O1        Li1           2.789960(20)  .      1_556  N
  O1        Li1           2.789960(20)  .      1_565  N
  O1        Li1           2.789960(20)  .      1_566  N
  Li1       Nb1           3.417000(20)  .      1_444  N
  Li1       Nb1           3.417000(20)  .      1_445  N
  Li1       Nb1           3.417000(20)  .      1_454  N
  Li1       Nb1           3.417000(20)  .      1_455  N
  Li1       Nb1           3.417000(20)  .      1_544  N
  Li1       Nb1           3.417000(20)  .      1_545  N
  Li1       Nb1           3.417000(20)  .      1_554  N
  Li1       Nb1           3.417000(20)  .      1_555  N
  Li1       O1            2.789960(20)  .      1_544  N
  Li1       O1            2.789960(20)  .      1_545  N
  Li1       O1            2.789960(20)  .      1_554  N
  Li1       O1            2.789960(20)  .      1_555  N
  Li1       O1            2.789960(20)  .      2_454  N
  Li1       O1            2.789960(20)  .      2_455  N
  Li1       O1            2.789960(20)  .      2_554  N
  Li1       O1            2.789960(20)  .      2_555  N
  Li1       O1            2.789960(20)  .      3_445  N
  Li1       O1            2.789960(20)  .      3_455  N
  Li1       O1            2.789960(20)  .      3_545  N
  Li1       O1            2.789960(20)  .      3_555  N

loop_
      _geom_angle_atom_site_label_1
      _geom_angle_atom_site_label_2
      _geom_angle_atom_site_label_3
      _geom_angle
      _geom_angle_site_symmetry_1
      _geom_angle_site_symmetry_2
      _geom_angle_site_symmetry_3
      _geom_angle_publ_flag
  O1        Na1       O1              90.0000(7)      1_544  .      1_545  N
  O1        Na1       O1              90.0000(7)      1_544  .      1_554  N
  O1        Na1       O1                   180.0      1_544  .      1_555  N
  O1        Na1       O1              60.0000(4)      1_544  .      2_454  N
  O1        Na1       O1             120.0000(4)      1_544  .      2_455  N
  O1        Na1       O1              60.0000(4)      1_544  .      2_554  N
  O1        Na1       O1             120.0000(4)      1_544  .      2_555  N
  O1        Na1       O1            60.00000(20)      1_544  .      3_445  N
  O1        Na1       O1           120.00000(20)      1_544  .      3_455  N
  O1        Na1       O1            60.00000(20)      1_544  .      3_545  N
  O1        Na1       O1           120.00000(20)      1_544  .      3_555  N
  O1        Na1       O1                   180.0      1_545  .      1_554  N
  O1        Na1       O1              90.0000(7)      1_545  .      1_555  N
  O1        Na1       O1             120.0000(4)      1_545  .      2_454  N
  O1        Na1       O1              60.0000(4)      1_545  .      2_455  N
  O1        Na1       O1             120.0000(4)      1_545  .      2_554  N
  O1        Na1       O1              60.0000(4)      1_545  .      2_555  N
  O1        Na1       O1            60.00000(20)      1_545  .      3_445  N
  O1        Na1       O1           120.00000(20)      1_545  .      3_455  N
  O1        Na1       O1            60.00000(20)      1_545  .      3_545  N
  O1        Na1       O1           120.00000(20)      1_545  .      3_555  N
  O1        Na1       O1              90.0000(7)      1_554  .      1_555  N
  O1        Na1       O1              60.0000(4)      1_554  .      2_454  N
  O1        Na1       O1             120.0000(4)      1_554  .      2_455  N
  O1        Na1       O1              60.0000(4)      1_554  .      2_554  N
  O1        Na1       O1             120.0000(4)      1_554  .      2_555  N
  O1        Na1       O1           120.00000(20)      1_554  .      3_445  N
  O1        Na1       O1            60.00000(20)      1_554  .      3_455  N
  O1        Na1       O1           120.00000(20)      1_554  .      3_545  N
  O1        Na1       O1            60.00000(20)      1_554  .      3_555  N
  O1        Na1       O1             120.0000(4)      1_555  .      2_454  N
  O1        Na1       O1              60.0000(4)      1_555  .      2_455  N
  O1        Na1       O1             120.0000(4)      1_555  .      2_554  N
  O1        Na1       O1              60.0000(4)      1_555  .      2_555  N
  O1        Na1       O1           120.00000(20)      1_555  .      3_445  N
  O1        Na1       O1            60.00000(20)      1_555  .      3_455  N
  O1        Na1       O1           120.00000(20)      1_555  .      3_545  N
  O1        Na1       O1            60.00000(20)      1_555  .      3_555  N
  O1        Na1       O1              90.0000(7)      2_454  .      2_455  N
  O1        Na1       O1              90.0000(7)      2_454  .      2_554  N
  O1        Na1       O1                   180.0      2_454  .      2_555  N
  O1        Na1       O1            60.00000(20)      2_454  .      3_445  N
  O1        Na1       O1            60.00000(20)      2_454  .      3_455  N
  O1        Na1       O1           120.00000(20)      2_454  .      3_545  N
  O1        Na1       O1           120.00000(20)      2_454  .      3_555  N
  O1        Na1       O1                   180.0      2_455  .      2_554  N
  O1        Na1       O1              90.0000(7)      2_455  .      2_555  N
  O1        Na1       O1            60.00000(20)      2_455  .      3_445  N
  O1        Na1       O1            60.00000(20)      2_455  .      3_455  N
  O1        Na1       O1           120.00000(20)      2_455  .      3_545  N
  O1        Na1       O1           120.00000(20)      2_455  .      3_555  N
  O1        Na1       O1              90.0000(7)      2_554  .      2_555  N
  O1        Na1       O1           120.00000(20)      2_554  .      3_445  N
  O1        Na1       O1           120.00000(20)      2_554  .      3_455  N
  O1        Na1       O1            60.00000(20)      2_554  .      3_545  N
  O1        Na1       O1            60.00000(20)      2_554  .      3_555  N
  O1        Na1       O1           120.00000(20)      2_555  .      3_445  N
  O1        Na1       O1           120.00000(20)      2_555  .      3_455  N
  O1        Na1       O1            60.00000(20)      2_555  .      3_545  N
  O1        Na1       O1            60.00000(20)      2_555  .      3_555  N
  O1        Na1       O1                    90.0      3_445  .      3_455  N
  O1        Na1       O1                    90.0      3_445  .      3_545  N
  O1        Na1       O1                   180.0      3_445  .      3_555  N
  O1        Na1       O1                   180.0      3_455  .      3_545  N
  O1        Na1       O1                    90.0      3_455  .      3_555  N
  O1        Na1       O1                    90.0      3_545  .      3_555  N
  O1        Nb1       O1                   180.0      1_555  .      1_655  N
  O1        Nb1       O1                    90.0      1_555  .      2_555  N
  O1        Nb1       O1                    90.0      1_555  .      2_565  N
  O1        Nb1       O1                    90.0      1_555  .      3_555  N
  O1        Nb1       O1                    90.0      1_555  .      3_556  N
  O1        Nb1       O1                    90.0      1_655  .      2_555  N
  O1        Nb1       O1                    90.0      1_655  .      2_565  N
  O1        Nb1       O1                    90.0      1_655  .      3_555  N
  O1        Nb1       O1                    90.0      1_655  .      3_556  N
  O1        Nb1       O1                   180.0      2_555  .      2_565  N
  O1        Nb1       O1                    90.0      2_555  .      3_555  N
  O1        Nb1       O1                    90.0      2_555  .      3_556  N
  O1        Nb1       O1                    90.0      2_565  .      3_555  N
  O1        Nb1       O1                    90.0      2_565  .      3_556  N
  O1        Nb1       O1                   180.0      3_555  .      3_556  N
  Na1       O1        Na1             90.0000(7)      1_555  .      1_556  N
  Na1       O1        Na1             90.0000(7)      1_555  .      1_565  N
  Na1       O1        Na1                  180.0      1_555  .      1_566  N
  Na1       O1        Nb1                   90.0      1_555  .      1_455  N
  Na1       O1        Nb1                   90.0      1_555  .      1_555  N
  Na1       O1        Na1                  180.0      1_556  .      1_565  N
  Na1       O1        Na1             90.0000(7)      1_556  .      1_566  N
  Na1       O1        Nb1                   90.0      1_556  .      1_455  N
  Na1       O1        Nb1                   90.0      1_556  .      1_555  N
  Na1       O1        Na1             90.0000(7)      1_565  .      1_566  N
  Na1       O1        Nb1                   90.0      1_565  .      1_455  N
  Na1       O1        Nb1                   90.0      1_565  .      1_555  N
  Na1       O1        Nb1                   90.0      1_566  .      1_455  N
  Na1       O1        Nb1                   90.0      1_566  .      1_555  N
  Nb1       O1        Nb1                  180.0      1_455  .      1_555  N

# Information for phase 2
data_LNN20_900C_CUBIC_phase_2

_pd_block_id
  2017-01-13T11:26|LNN20_900C_CUBIC_phase2|LNN20_900C_Pm3m||

# Histograms for phase 2
loop_   _pd_block_diffractogram_id
  2017-01-13T11:26|LNN20_900C_CUBIC_H_01|LNN20_900C_Pm3m|HRPD
  2017-01-13T11:26|LNN20_900C_CUBIC_H_02|LNN20_900C_Pm3m|HRPD

#==============================================================================
# 7. CHEMICAL, STRUCTURAL AND CRYSTAL DATA

_pd_char_particle_morphology      ?

_chemical_name_systematic
; ?
;
_chemical_name_common             ?
_chemical_formula_moiety          ?
_chemical_formula_structural      ?
_chemical_formula_analytical      ?
_chemical_melting_point           ?
_chemical_compound_source         ?       # for minerals and
                                          # natural products
_symmetry_space_group_name_Hall   ?

_exptl_crystal_F_000               ?
_exptl_crystal_density_diffrn      ?
_exptl_crystal_density_meas        ?
_exptl_crystal_density_method      ?

_cell_measurement_temperature     1173

_cell_special_details
; ?
;

_geom_special_details             ?

# The following item identifies the program(s) used (if appropriate).
_computing_structure_solution     ?

#==============================================================================

# 8. Phase information from GSAS

_pd_phase_name
    "from C:/gsas/MyWork/isishrpdlnn20/900C/cubic for paper/with LiR3c/"
_cell_length_a                         5.25373(24)
_cell_length_b                         5.25373
_cell_length_c                         13.8744(11)
_cell_angle_alpha                      90.0
_cell_angle_beta                       90.0
_cell_angle_gamma                      120.0
_cell_volume                           331.650(24)
_symmetry_cell_setting                 trigonal
_symmetry_space_group_name_H-M         "R 3 c H"
loop_ _symmetry_equiv_pos_site_id _symmetry_equiv_pos_as_xyz
       1 +x,+y,+z 
       2 -y,x-y,+z 
       3 y-x,-x,+z 
       4 y-x,+y,+z+1/2 
       5 -y,-x,+z+1/2 
       6 +x,x-y,+z+1/2 
     101 +x+1/3,+y+2/3,+z+2/3 
     102 -y+1/3,x-y+2/3,+z+2/3 
     103 y-x+1/3,-x+2/3,+z+2/3 
     104 y-x+1/3,+y+2/3,+z+1/6 
     105 -y+1/3,-x+2/3,+z+1/6 
     106 +x+1/3,x-y+2/3,+z+1/6 
     201 +x+2/3,+y+1/3,+z+1/3 
     202 -y+2/3,x-y+1/3,+z+1/3 
     203 y-x+2/3,-x+1/3,+z+1/3 
     204 y-x+2/3,+y+1/3,+z+5/6 
     205 -y+2/3,-x+1/3,+z+5/6 
     206 +x+2/3,x-y+1/3,+z+5/6 

# ATOMIC COORDINATES AND DISPLACEMENT PARAMETERS


loop_
      _atom_site_type_symbol
      _atom_site_label
      _atom_site_fract_x
      _atom_site_fract_y
      _atom_site_fract_z
      _atom_site_occupancy
      _atom_site_thermal_displace_type
      _atom_site_U_iso_or_equiv
      _atom_site_symmetry_multiplicity
Li
Li1     0.0          0.0          0.2829       1.0        Uiso   0.01          6
Nb
Nb1     0.0          0.0          0.0          1.0        Uiso   0.01          6
O
O1      0.0492       0.3446       0.0647       1.0        Uiso   0.01         18

loop_ _atom_type_symbol
      _atom_type_number_in_cell
                   Nb  6.0        
                   O  18.0        
                   Li  6.0        
 
# If you change Z, be sure to change all 3 of the following
_chemical_formula_sum                  "Li Nb O3"
_chemical_formula_weight               147.84
_cell_formula_units_Z                  6

# MOLECULAR GEOMETRY

loop_
      _geom_bond_atom_site_label_1
      _geom_bond_atom_site_label_2
      _geom_bond_distance
      _geom_bond_site_symmetry_1
      _geom_bond_site_symmetry_2
      _geom_bond_publ_flag
  Li1       Nb1            3.01214(23)  .      4_555  N
  Li1       Nb1            3.11290(13)  .    201_445  N
  Li1       Nb1            3.11290(13)  .    201_455  N
  Li1       Nb1            3.11290(13)  .    201_555  N
  Li1       O1              2.10589(9)  .    104_445  N
  Li1       O1              2.10589(9)  .    105_545  N
  Li1       O1              2.10589(9)  .    106_555  N
  Li1       O1             2.26213(10)  .    201_445  N
  Li1       O1             2.26213(10)  .    202_555  N
  Li1       O1             2.26213(10)  .    203_455  N
  Nb1       Li1            3.01214(23)  .      4_554  N
  Nb1       Li1            3.11290(13)  .    101_444  N
  Nb1       Li1            3.11290(13)  .    101_544  N
  Nb1       Li1            3.11290(13)  .    101_554  N
  Nb1       O1              1.91894(8)  .      1_555  N
  Nb1       O1              1.91894(8)  .      2_555  N
  Nb1       O1              1.91894(8)  .      3_555  N
  Nb1       O1              2.13705(9)  .    204_444  N
  Nb1       O1              2.13705(9)  .    205_554  N
  Nb1       O1              2.13705(9)  .    206_454  N
  O1        Li1            2.26213(10)  .    101_554  N
  O1        Li1             2.10589(9)  .    204_454  N
  O1        Nb1             1.91894(8)  .      1_555  N
  O1        Nb1             2.13705(9)  .    104_555  N

loop_
      _geom_angle_atom_site_label_1
      _geom_angle_atom_site_label_2
      _geom_angle_atom_site_label_3
      _geom_angle
      _geom_angle_site_symmetry_1
      _geom_angle_site_symmetry_2
      _geom_angle_site_symmetry_3
      _geom_angle_publ_flag
  Nb1       Li1       O1            109.8478(16)      4_555  .    104_445  N
  Nb1       Li1       O1            109.8478(16)      4_555  .    105_545  N
  Nb1       Li1       O1            109.8478(16)      4_555  .    106_555  N
  Nb1       Li1       O1             45.0774(26)      4_555  .    201_445  N
  Nb1       Li1       O1             45.0774(26)      4_555  .    202_555  N
  Nb1       Li1       O1             45.0774(26)      4_555  .    203_455  N
  O1        Li1       O1            109.0921(17)    104_445  .    105_545  N
  O1        Li1       O1            109.0920(17)    104_445  .    106_555  N
  O1        Li1       O1             89.2379(25)    104_445  .    201_445  N
  O1        Li1       O1             154.1316(9)    104_445  .    202_555  N
  O1        Li1       O1             80.3728(30)    104_445  .    203_455  N
  O1        Li1       O1            109.0921(17)    105_545  .    106_555  N
  O1        Li1       O1             80.3728(30)    105_545  .    201_445  N
  O1        Li1       O1             89.2379(25)    105_545  .    202_555  N
  O1        Li1       O1             154.1316(9)    105_545  .    203_455  N
  O1        Li1       O1             154.1316(9)    106_555  .    201_445  N
  O1        Li1       O1             80.3728(30)    106_555  .    202_555  N
  O1        Li1       O1             89.2379(25)    106_555  .    203_455  N
  O1        Li1       O1               75.642(4)    201_445  .    202_555  N
  O1        Li1       O1               75.642(4)    201_445  .    203_455  N
  O1        Li1       O1               75.642(4)    202_555  .    203_455  N
  Li1       Nb1       O1            117.8914(21)      4_554  .      1_555  N
  Li1       Nb1       O1            117.8914(21)      4_554  .      2_555  N
  Li1       Nb1       O1            117.8914(21)      4_554  .      3_555  N
  Li1       Nb1       O1             48.5474(25)      4_554  .    204_444  N
  Li1       Nb1       O1             48.5474(25)      4_554  .    205_554  N
  Li1       Nb1       O1             48.5474(25)      4_554  .    206_454  N
  O1        Nb1       O1             99.8895(27)      1_555  .      2_555  N
  O1        Nb1       O1             99.8895(27)      1_555  .      3_555  N
  O1        Nb1       O1             166.3907(4)      1_555  .    204_444  N
  O1        Nb1       O1             87.9689(33)      1_555  .    205_554  N
  O1        Nb1       O1             89.5739(32)      1_555  .    206_454  N
  O1        Nb1       O1             99.8895(27)      2_555  .      3_555  N
  O1        Nb1       O1             89.5739(32)      2_555  .    204_444  N
  O1        Nb1       O1             166.3907(4)      2_555  .    205_554  N
  O1        Nb1       O1             87.9689(33)      2_555  .    206_454  N
  O1        Nb1       O1             87.9689(33)      3_555  .    204_444  N
  O1        Nb1       O1             89.5739(32)      3_555  .    205_554  N
  O1        Nb1       O1             166.3907(4)      3_555  .    206_454  N
  O1        Nb1       O1               80.946(4)    204_444  .    205_554  N
  O1        Nb1       O1               80.946(4)    204_444  .    206_454  N
  O1        Nb1       O1               80.946(4)    205_554  .    206_454  N
  Li1       O1        Li1            121.6241(9)    101_554  .    204_454  N
  Li1       O1        Nb1              95.888(4)    101_554  .      1_555  N
  Li1       O1        Nb1              86.375(5)    101_554  .    104_555  N
  Li1       O1        Nb1            117.1189(9)    204_454  .      1_555  N
  Li1       O1        Nb1            94.3865(25)    204_454  .    104_555  N
  Nb1       O1        Nb1            140.1688(9)      1_555  .    104_555  N

# Powder diffraction data for histogram  1
data_LNN20_900C_CUBIC_p_01

_pd_block_id
  2017-01-13T11:26|LNN20_900C_CUBIC_H_01|LNN20_900C_Pm3m|HRPD
#==============================================================================
# 9. INSTRUMENT CHARACTERIZATION

_exptl_special_details
; ?
;

# if regions of the data are excluded, the reason(s) are supplied here:
_pd_proc_info_excluded_regions
; ?
;

# The following item is used to identify the equipment used to record
# the powder pattern when the diffractogram was measured at a laboratory
# other than the authors' home institution, e.g. when neutron or synchrotron
# radiation is used.

_pd_instr_location
; ?
;
_pd_calibration_special_details           # description of the method used
                                          # to calibrate the instrument
; ?
;

_diffrn_ambient_temperature       1173
_diffrn_source                    ?
_diffrn_source_target             ?
_diffrn_source_type               ?
_diffrn_measurement_device_type   'energy dispersive powder neutron diffractometer'
_diffrn_detector                  ?
_diffrn_detector_type             'HRPD instrument ISIS banks 1 and 2'       # make or model of detector

_pd_meas_scan_method              'tof'       # options are 'step', 'cont',
                                          # 'tof', 'fixed' or
                                          # 'disp' (= dispersive)
_pd_meas_special_details
;  ?
;

# The following two items identify the program(s) used (if appropriate).
_computing_data_collection        ?
_computing_data_reduction         ?

# Describe any processing performed on the data, prior to refinement.
# For example: a manual Lp correction or a precomputed absorption correction
_pd_proc_info_data_reduction      ?

# The following item is used for angular dispersive measurements only.

_diffrn_radiation_monochromator   ?

# The following items are used to define the size of the instrument.
# Not all distances are appropriate for all instrument types.

_pd_instr_dist_src/mono           ?
_pd_instr_dist_mono/spec          ?
_pd_instr_dist_src/spec           ?
_pd_instr_dist_spec/anal          ?
_pd_instr_dist_anal/detc          ?
_pd_instr_dist_spec/detc          ?

# 10. Specimen size and mounting information

# The next three fields give the specimen dimensions in mm.  The equatorial
# plane contains the incident and diffracted beam.

_pd_spec_size_axial               ?       # perpendicular to
                                          # equatorial plane

_pd_spec_size_equat               ?       # parallel to
                                          # scattering vector
                                          # in transmission

_pd_spec_size_thick               ?       # parallel to
                                          # scattering vector
                                          # in reflection

_pd_spec_mounting                         # This field should be
                                          # used to give details of the
                                          # container.
; ?
;

_pd_spec_mount_mode               ?       # options are 'reflection'
                                          # or 'transmission'

_pd_spec_shape                    ?       # options are 'cylinder'
                                          # 'flat_sheet' or 'irregular'

# phase table
loop_     _pd_phase_id
          _pd_phase_block_id
          _pd_phase_mass_%
          _pd_proc_ls_profile_function
          _pd_proc_ls_peak_cutoff
  1  2017-01-13T11:26|LNN20_900C_CUBIC_phase1|LNN20_900C_Pm3m||
           97.09
;
 TOF Profile function number 3 with  21 terms
 Profile coefficients for exponential pseudovoigt
  convolution Von Dreele, 1990 (unpublished)
 #1 (alp  ) =   0.1481 #2 (bet-0) = 0.026128 #3 (bet-1) = 0.003691
 #4 (sig-0) =      0.0 #5 (sig-1) =    437.7 #6 (sig-2) =     16.3
 #7 (gam-0) =     0.00 #8 (gam-1) =     7.03 #9 (gam-2) =     0.00
 #10(gsf  ) =     0.00 #11(g1ec ) =     0.00 #12(g2ec ) =     0.00
 #13(rstr ) =    0.000 #14(rsta ) =    0.000 #15(rsca ) =    0.000
 #16(L11)   =    0.000 #17(L22)   =    0.000 #18(L33)   =    0.000
 #19(L12)   =    0.000 #20(L13)   =    0.000 #21(L23)   =    0.000
 Peak tails are ignored  where the intensity is below 0.0010 times the peak
   Aniso. broadening axis   0.0   0.0   1.0
;
           0.00100
  2  2017-01-13T11:26|LNN20_900C_CUBIC_phase2|LNN20_900C_Pm3m||
            2.91(4)
;
 TOF Profile function number 3 with  21 terms
 Profile coefficients for exponential pseudovoigt
  convolution Von Dreele, 1990 (unpublished)
 #1 (alp  ) =   0.1481 #2 (bet-0) = 0.026128 #3 (bet-1) = 0.003691
 #4 (sig-0) =      0.0 #5 (sig-1) =    815.3 #6 (sig-2) =     18.1
 #7 (gam-0) =     0.00 #8 (gam-1) =     4.48 #9 (gam-2) =     0.00
 #10(gsf  ) =     0.00 #11(g1ec ) =     0.00 #12(g2ec ) =     0.00
 #13(rstr ) =    0.000 #14(rsta ) =    0.000 #15(rsca ) =    0.000
 #16(L11)   =    0.000 #17(L22)   =    0.000 #18(L33)   =    0.000
 #19(L12)   =    0.000 #20(L13)   =    0.000 #21(L23)   =    0.000
 Peak tails are ignored  where the intensity is below 0.0010 times the peak
   Aniso. broadening axis   0.0   0.0   1.0
;
           0.00100

loop_ _atom_type_symbol
      _atom_type_scat_length_neutron
      _atom_type_scat_source
  Na+1   0.3630
  International_Tables_Vol_C
  Nb+5   0.7054
  International_Tables_Vol_C
  O-2   0.5803
  International_Tables_Vol_C
  Li  -0.1900
  International_Tables_Vol_C
  Li+1  -0.1900
  International_Tables_Vol_C
_diffrn_radiation_probe                neutron
_pd_proc_ls_prof_R_factor              0.0315
_pd_proc_ls_prof_wR_factor             0.0311
_pd_proc_ls_prof_wR_expected           0.0276
_refine_ls_R_Fsqd_factor               0.45362

_pd_proc_ls_background_function
;   GSAS Background function number 1 with  9 terms.
 Shifted Chebyshev function of 1st kind
      1:    3.37713     2:   0.538992     3:  -0.216714     4:  -0.124358    
      5:  -0.112292     6:  -6.510650E-02 7:  -3.588810E-02 8:  -4.340770E-02
      9:  -2.900840E-02
;

_exptl_absorpt_process_details
;   GSAS Absorption/surface roughness correction: function number 0
 No correction is applied.
;
_exptl_absorpt_correction_T_min        1.00000
_exptl_absorpt_correction_T_max        1.00000
# Extinction correction
_gsas_exptl_extinct_corr_T_min         1.00000
_gsas_exptl_extinct_corr_T_max         1.00000
_pd_proc_info_datetime                 2017-01-13T11:26:26
_pd_calc_method                        "Rietveld Refinement"
_pd_meas_2theta_fixed                  168.33

#---- raw/calc data loop -----

loop_
      _pd_meas_time_of_flight
      _pd_proc_d_spacing
      _pd_meas_intensity_total
      _pd_proc_ls_weight
      _pd_proc_intensity_bkg_calc
      _pd_calc_intensity_total
  31370.1   .           2.06(27)     .        .        .
  31379.6   .           2.22(28)     .        .        .
  31389.0   .           2.48(31)     .        .        .
  31398.4   .           2.27(30)     .        .        .
  31407.8   .           1.84(25)     .        .        .
  31417.2   .           1.57(22)     .        .        .
  31426.7   .           1.81(23)     .        .        .
  31436.1   .           2.14(26)     .        .        .
  31445.5   .           2.13(25)     .        .        .
  31454.9   .           2.47(31)     .        .        .
  31464.4   .           1.76(24)     .        .        .
  31473.8   .           1.91(23)     .        .        .
  31483.3   .           1.75(21)     .        .        .
  31492.7   .           1.98(23)     .        .        .
  31502.2   .           1.64(19)     .        .        .
  31511.6   .           1.53(18)     .        .        .
  31521.1   .           1.78(20)     .        .        .
  31530.5   .           1.79(21)     .        .        .
  31540.0   .           2.46(26)     .        .        .
  31549.4   .           2.07(23)     .        .        .
  31558.9   .           1.70(20)     .        .        .
  31568.4   .           2.31(26)     .        .        .
  31577.8   .           2.03(23)     .        .        .
  31587.3   .           1.89(22)     .        .        .
  31596.8   .           2.22(24)     .        .        .
  31606.3   .           1.88(21)     .        .        .
  31615.8   .           2.40(26)     .        .        .
  31625.2   .           2.25(26)     .        .        .
  31634.7   .           2.07(21)     .        .        .
  31644.2   .           2.21(24)     .        .        .
  31653.7   .           2.46(26)     .        .        .
  31663.2   .           1.96(23)     .        .        .
  31672.7   .           1.95(22)     .        .        .
  31682.2   .           1.65(19)     .        .        .
  31691.7   .           1.98(21)     .        .        .
  31701.2   .           2.04(21)     .        .        .
  31710.7   .           1.92(19)     .        .        .
  31720.2   .           2.45(24)     .        .        .
  31729.8   .           2.12(20)     .        .        .
  31739.3   .           2.10(19)     .        .        .
  31748.8   .           2.35(22)     .        .        .
  31758.3   .           2.59(23)     .        .        .
  31767.9   .           2.37(22)     .        .        .
  31777.4   .           2.44(22)     .        .        .
  31786.9   .           2.29(21)     .        .        .
  31796.5   .           2.05(18)     .        .        .
  31806.0   .           2.19(19)     .        .        .
  31815.5   .           2.22(20)     .        .        .
  31825.1   .           1.95(19)     .        .        .
  31834.6   .           1.93(18)     .        .        .
  31844.2   .           2.00(19)     .        .        .
  31853.7   .           1.74(16)     .        .        .
  31863.3   .           1.81(17)     .        .        .
  31872.8   .           1.86(18)     .        .        .
  31882.4   .           2.13(20)     .        .        .
  31892.0   .           1.85(17)     .        .        .
  31901.5   .           2.25(20)     .        .        .
  31911.1   .           2.15(19)     .        .        .
  31920.7   .           1.87(17)     .        .        .
  31930.3   .           2.00(20)     .        .        .
  31939.8   .           2.06(19)     .        .        .
  31949.4   .           1.95(18)     .        .        .
  31959.0   .           2.09(19)     .        .        .
  31968.6   .           2.20(19)     .        .        .
  31978.2   .           2.17(18)     .        .        .
  31987.8   .           1.78(16)     .        .        .
  31997.4   .           2.19(18)     .        .        .
  32007.0   .           2.49(21)     .        .        .
  32016.6   .           2.09(18)     .        .        .
  32026.2   .           1.96(17)     .        .        .
  32035.8   .           2.16(18)     .        .        .
  32045.4   .           1.72(16)     .        .        .
  32055.0   .           1.95(16)     .        .        .
  32064.6   .           2.36(20)     .        .        .
  32074.2   .           1.93(16)     .        .        .
  32083.9   .           2.18(18)     .        .        .
  32093.5   .           2.28(19)     .        .        .
  32103.1   .           2.04(17)     .        .        .
  32112.8   .           2.06(16)     .        .        .
  32122.4   .           2.08(18)     .        .        .
  32132.0   .           2.17(18)     .        .        .
  32141.7   .           1.90(15)     .        .        .
  32151.3   .           2.05(16)     .        .        .
  32160.9   .           1.92(15)     .        .        .
  32170.6   .           2.02(15)     .        .        .
  32180.3   .           2.43(19)     .        .        .
  32189.9   .           2.22(17)     .        .        .
  32199.6   .           2.00(16)     .        .        .
  32209.2   .           2.03(16)     .        .        .
  32218.9   .           1.90(15)     .        .        .
  32228.5   .           2.03(16)     .        .        .
  32238.2   .           1.76(14)     .        .        .
  32247.9   .           2.30(16)     .        .        .
  32257.6   .           1.88(15)     .        .        .
  32267.2   .           1.85(15)     .        .        .
  32276.9   .           2.01(15)     .        .        .
  32286.6   .           1.98(15)     .        .        .
  32296.3   .           2.04(15)     .        .        .
  32306.0   .           1.89(15)     .        .        .
  32315.7   .           2.19(17)     .        .        .
  32325.4   .           1.89(14)     .        .        .
  32335.1   .           1.87(14)     .        .        .
  32344.8   .           1.84(14)     .        .        .
  32354.5   .           2.10(16)     .        .        .
  32364.2   .           1.90(14)     .        .        .
  32373.9   .           1.89(15)     .        .        .
  32383.6   .           1.83(14)     .        .        .
  32393.3   .           1.99(14)     .        .        .
  32403.0   .           2.07(15)     .        .        .
  32412.7   .           2.11(15)     .        .        .
  32422.5   .           1.83(14)     .        .        .
  32432.2   .           1.92(14)     .        .        .
  32441.9   .           1.95(14)     .        .        .
  32451.7   .           2.02(14)     .        .        .
  32461.4   .           2.18(15)     .        .        .
  32471.1   .           2.14(14)     .        .        .
  32480.9   .           2.05(14)     .        .        .
  32490.6   .           2.04(14)     .        .        .
  32500.4   .           1.67(12)     .        .        .
  32510.1   .           2.10(14)     .        .        .
  32519.9   .           2.05(14)     .        .        .
  32529.6   .           2.21(15)     .        .        .
  32539.4   .           2.27(15)     .        .        .
  32549.1   .           2.00(14)     .        .        .
  32558.9   .           1.90(13)     .        .        .
  32568.7   .           2.08(13)     .        .        .
  32578.4   .           1.97(14)     .        .        .
  32588.2   .           2.14(15)     .        .        .
  32598.0   .           1.96(13)     .        .        .
  32607.8   .           2.19(15)     .        .        .
  32617.6   .           2.23(14)     .        .        .
  32627.3   .           2.14(14)     .        .        .
  32637.1   .           2.10(14)     .        .        .
  32646.9   .           2.31(15)     .        .        .
  32656.7   .           2.22(14)     .        .        .
  32666.5   .           2.27(14)     .        .        .
  32676.3   .           2.24(14)     .        .        .
  32686.1   .           2.34(15)     .        .        .
  32695.9   .           2.39(14)     .        .        .
  32705.7   .           2.03(13)     .        .        .
  32715.5   .           1.92(13)     .        .        .
  32725.4   .           2.08(14)     .        .        .
  32735.2   .           2.19(14)     .        .        .
  32745.0   .           1.88(13)     .        .        .
  32754.8   .           1.85(12)     .        .        .
  32764.7   .           2.07(12)     .        .        .
  32774.5   .           2.15(13)     .        .        .
  32784.3   .           1.92(12)     .        .        .
  32794.1   .           1.89(12)     .        .        .
  32804.0   .           2.02(13)     .        .        .
  32813.8   .           1.81(12)     .        .        .
  32823.7   .           1.94(12)     .        .        .
  32833.5   .           2.07(13)     .        .        .
  32843.4   .           2.21(14)     .        .        .
  32853.2   .           1.87(13)     .        .        .
  32863.1   .           1.99(12)     .        .        .
  32872.9   .           2.10(13)     .        .        .
  32882.8   .           2.06(13)     .        .        .
  32892.7   .           2.12(13)     .        .        .
  32902.5   .           2.00(13)     .        .        .
  32912.4   .           2.11(13)     .        .        .
  32922.3   .           2.13(13)     .        .        .
  32932.1   .           1.94(12)     .        .        .
  32942.0   .           1.89(11)     .        .        .
  32951.9   .           2.09(12)     .        .        .
  32961.8   .           1.92(12)     .        .        .
  32971.7   .           1.87(12)     .        .        .
  32981.6   .           2.14(12)     .        .        .
  32991.5   .           2.33(14)     .        .        .
  33001.4   .           2.12(13)     .        .        .
  33011.3   .           2.02(12)     .        .        .
  33021.2   .           2.00(11)     .        .        .
  33031.1   .           1.97(12)     .        .        .
  33041.0   .           2.18(13)     .        .        .
  33050.9   .           2.10(13)     .        .        .
  33060.8   .           2.02(12)     .        .        .
  33070.7   .           2.15(12)     .        .        .
  33080.7   .           2.06(11)     .        .        .
  33090.6   .           2.27(13)     .        .        .
  33100.5   .           2.00(12)     .        .        .
  33110.4   .           1.80(11)     .        .        .
  33120.4   .           2.12(12)     .        .        .
  33130.3   .           1.96(11)     .        .        .
  33140.2   .           2.24(13)     .        .        .
  33150.2   .           2.25(12)     .        .        .
  33160.1   .           2.47(13)     .        .        .
  33170.1   .           2.45(12)     .        .        .
  33180.0   .           2.55(13)     .        .        .
  33190.0   .           2.40(13)     .        .        .
  33199.9   .           2.25(13)     .        .        .
  33209.9   .           2.19(12)     .        .        .
  33219.9   .           2.23(12)     .        .        .
  33229.8   .           2.06(11)     .        .        .
  33239.8   .           2.10(12)     .        .        .
  33249.8   .           2.26(12)     .        .        .
  33259.8   .           2.28(12)     .        .        .
  33269.7   .           2.14(12)     .        .        .
  33279.7   .           2.10(12)     .        .        .
  33289.7   .           2.11(12)     .        .        .
  33299.7   .           2.09(12)     .        .        .
  33309.7   .           2.06(11)     .        .        .
  33319.7   .           2.29(13)     .        .        .
  33329.7   .           2.44(13)     .        .        .
  33339.7   .           1.87(11)     .        .        .
  33349.7   .           2.09(11)     .        .        .
  33359.7   .           2.01(11)     .        .        .
  33369.7   .           2.11(11)     .        .        .
  33379.7   .           2.22(12)     .        .        .
  33389.7   .           1.92(11)     .        .        .
  33399.7   .           2.03(11)     .        .        .
  33409.7   .           2.05(11)     .        .        .
  33419.8   .           2.05(11)     .        .        .
  33429.8   .           2.01(11)     .        .        .
  33439.8   .           1.86(10)     .        .        .
  33449.8   .           1.97(10)     .        .        .
  33459.9   .           1.95(11)     .        .        .
  33469.9   .           2.08(11)     .        .        .
  33480.0   .           2.11(11)     .        .        .
  33490.0   .           2.19(12)     .        .        .
  33500.0   .           2.15(12)     .        .        .
  33510.1   .           2.06(11)     .        .        .
  33520.2   .           2.01(11)     .        .        .
  33530.2   .           2.22(11)     .        .        .
  33540.3   .           2.13(11)     .        .        .
  33550.3   .           2.08(11)     .        .        .
  33560.4   .           2.20(12)     .        .        .
  33570.5   .           2.02(11)     .        .        .
  33580.5   .           1.93(10)     .        .        .
  33590.6   .           2.07(11)     .        .        .
  33600.7   .           2.05(11)     .        .        .
  33610.8   .           2.01(10)     .        .        .
  33620.8   .           2.07(11)     .        .        .
  33630.9   .           2.14(11)     .        .        .
  33641.0   .           2.09(11)     .        .        .
  33651.1   .           2.21(11)     .        .        .
  33661.2   .           2.48(12)     .        .        .
  33671.3   .           2.52(12)     .        .        .
  33681.4   .           2.36(11)     .        .        .
  33691.5   .           2.27(11)     .        .        .
  33701.6   .           2.44(12)     .        .        .
  33711.7   .           2.17(11)     .        .        .
  33721.8   .           2.04(10)     .        .        .
  33732.0   .           2.18(10)     .        .        .
  33742.1   .           2.20(11)     .        .        .
  33752.2   .           2.08(10)     .        .        .
  33762.3   .           2.17(11)     .        .        .
  33772.5   .           2.15(10)     .        .        .
  33782.6   .           2.03(10)     .        .        .
  33792.7   .           1.89(9)      .        .        .
  33802.9   .           2.15(11)     .        .        .
  33813.0   .           2.12(11)     .        .        .
  33823.1   .           2.10(11)     .        .        .
  33833.3   .           2.20(11)     .        .        .
  33843.4   .           1.97(10)     .        .        .
  33853.6   .           2.07(10)     .        .        .
  33863.8   .           2.06(10)     .        .        .
  33873.9   .           2.15(10)     .        .        .
  33884.1   .           2.03(10)     .        .        .
  33894.2   .           2.15(10)     .        .        .
  33904.4   .           2.04(10)     .        .        .
  33914.6   .           2.14(10)     .        .        .
  33924.8   .           2.04(10)     .        .        .
  33934.9   .           2.10(10)     .        .        .
  33945.1   .           1.91(10)     .        .        .
  33955.3   .           2.00(10)     .        .        .
  33965.5   .           2.15(11)     .        .        .
  33975.7   .           2.02(10)     .        .        .
  33985.9   .           1.86(10)     .        .        .
  33996.1   .           2.26(11)     .        .        .
  34006.3   .           2.03(10)     .        .        .
  34016.5   .           2.05(10)     .        .        .
  34026.7   .           2.12(10)     .        .        .
  34036.9   .           2.23(11)     .        .        .
  34047.1   .           2.28(11)     .        .        .
  34057.3   .           2.10(10)     .        .        .
  34067.5   .           2.18(10)     .        .        .
  34077.7   .           2.30(11)     .        .        .
  34088.0   .           2.16(10)     .        .        .
  34098.2   .           2.07(10)     .        .        .
  34108.4   .           2.11(10)     .        .        .
  34118.7   .           2.39(11)     .        .        .
  34128.9   .           2.06(10)     .        .        .
  34139.1   .           1.96(10)     .        .        .
  34149.4   .           2.15(10)     .        .        .
  34159.6   .           2.12(10)     .        .        .
  34169.9   .           1.98(10)     .        .        .
  34180.1   .           2.02(10)     .        .        .
  34190.4   .           2.03(10)     .        .        .
  34200.6   .           2.08(10)     .        .        .
  34210.9   .           2.15(10)     .        .        .
  34221.1   .           2.11(10)     .        .        .
  34231.4   .           2.18(10)     .        .        .
  34241.7   .           2.05(10)     .        .        .
  34252.0   .           2.08(10)     .        .        .
  34262.2   .           2.01(9)      .        .        .
  34272.5   .           2.02(9)      .        .        .
  34282.8   .           2.24(10)     .        .        .
  34293.1   .           2.21(10)     .        .        .
  34303.4   .           2.21(10)     .        .        .
  34313.7   .           2.25(10)     .        .        .
  34323.9   .           2.07(10)     .        .        .
  34334.2   .           2.10(10)     .        .        .
  34344.5   .           2.17(10)     .        .        .
  34354.8   .           2.22(10)     .        .        .
  34365.2   .           2.07(10)     .        .        .
  34375.5   .           2.07(9)      .        .        .
  34385.8   .           2.03(9)      .        .        .
  34396.1   .           2.01(9)      .        .        .
  34406.4   .           2.26(10)     .        .        .
  34416.7   .           2.22(10)     .        .        .
  34427.1   .           2.07(9)      .        .        .
  34437.4   .           2.09(10)     .        .        .
  34447.7   .           2.10(10)     .        .        .
  34458.1   .           2.22(10)     .        .        .
  34468.4   .           2.28(10)     .        .        .
  34478.7   .           2.22(10)     .        .        .
  34489.1   .           2.16(9)      .        .        .
  34499.4   .           2.24(10)     .        .        .
  34509.8   .           2.19(10)     .        .        .
  34520.1   .           2.21(10)     .        .        .
  34530.5   .           2.03(9)      .        .        .
  34540.8   .           2.36(10)     .        .        .
  34551.2   .           2.12(9)      .        .        .
  34561.6   .           2.17(10)     .        .        .
  34571.9   .           2.08(9)      .        .        .
  34582.3   .           2.04(9)      .        .        .
  34592.7   .           2.06(9)      .        .        .
  34603.1   .           2.12(9)      .        .        .
  34613.4   .           2.11(9)      .        .        .
  34623.8   .           2.07(9)      .        .        .
  34634.2   .           2.09(10)     .        .        .
  34644.6   .           2.18(10)     .        .        .
  34655.0   .           2.24(10)     .        .        .
  34665.4   .           2.07(9)      .        .        .
  34675.8   .           2.14(9)      .        .        .
  34686.2   .           1.97(9)      .        .        .
  34696.6   .           1.97(9)      .        .        .
  34707.0   .           2.12(10)     .        .        .
  34717.4   .           2.06(9)      .        .        .
  34727.8   .           2.24(10)     .        .        .
  34738.3   .           2.14(9)      .        .        .
  34748.7   .           2.25(9)      .        .        .
  34759.1   .           2.21(10)     .        .        .
  34769.5   .           2.19(9)      .        .        .
  34780.0   .           2.18(9)      .        .        .
  34790.4   .           2.26(10)     .        .        .
  34800.8   .           2.26(10)     .        .        .
  34811.3   .           2.18(9)      .        .        .
  34821.7   .           2.23(9)      .        .        .
  34832.2   .           2.13(9)      .        .        .
  34842.6   .           2.25(9)      .        .        .
  34853.1   .           2.13(9)      .        .        .
  34863.5   .           2.18(9)      .        .        .
  34874.0   .           2.23(9)      .        .        .
  34884.4   .           2.16(9)      .        .        .
  34894.9   .           2.17(9)      .        .        .
  34905.4   .           2.19(9)      .        .        .
  34915.8   .           2.05(9)      .        .        .
  34926.3   .           2.08(9)      .        .        .
  34936.8   .           2.26(9)      .        .        .
  34947.3   .           2.08(9)      .        .        .
  34957.8   .           2.17(9)      .        .        .
  34968.2   .           2.23(9)      .        .        .
  34978.7   .           2.08(9)      .        .        .
  34989.2   .           2.13(9)      .        .        .
  34999.7   .           2.20(9)      .        .        .
  35010.2   .           2.22(9)      .        .        .
  35020.7   .           2.28(9)      .        .        .
  35031.2   .           2.18(9)      .        .        .
  35041.7   .           2.17(9)      .        .        .
  35052.3   .           2.07(9)      .        .        .
  35062.8   .           2.02(8)      .        .        .
  35073.3   .           2.15(9)      .        .        .
  35084.    .           2.18(9)      .        .        .
  35094.    .           2.22(9)      .        .        .
  35105.    .           2.15(9)      .        .        .
  35115.    .           2.13(9)      .        .        .
  35126.    .           2.19(9)      .        .        .
  35136.    .           2.12(8)      .        .        .
  35147.    .           2.19(9)      .        .        .
  35158.    .           2.07(8)      .        .        .
  35168.    .           2.16(9)      .        .        .
  35179.    .           2.25(9)      .        .        .
  35189.    .           2.12(9)      .        .        .
  35200.    .           2.05(8)      .        .        .
  35210.    .           2.20(9)      .        .        .
  35221.    .           2.18(9)      .        .        .
  35231.    .           2.14(9)      .        .        .
  35242.    .           2.17(9)      .        .        .
  35253.    .           2.22(9)      .        .        .
  35263.    .           2.14(9)      .        .        .
  35274.    .           2.13(9)      .        .        .
  35284.    .           2.29(9)      .        .        .
  35295.    .           2.24(9)      .        .        .
  35306.    .           2.18(9)      .        .        .
  35316.    .           2.26(9)      .        .        .
  35327.    .           2.35(9)      .        .        .
  35337.    .           2.20(9)      .        .        .
  35348.    .           2.28(9)      .        .        .
  35359.    .           2.79(10)     .        .        .
  35369.    .           2.98(10)     .        .        .
  35380.    .           3.17(10)     .        .        .
  35390.    .           3.15(10)     .        .        .
  35401.    .           2.92(10)     .        .        .
  35412.    .           2.67(9)      .        .        .
  35422.    .           2.72(9)      .        .        .
  35433.    .           2.46(9)      .        .        .
  35443.    .           2.35(9)      .        .        .
  35454.    .           2.33(9)      .        .        .
  35465.    .           2.20(9)      .        .        .
  35475.    .           2.31(9)      .        .        .
  35486.    .           2.19(9)      .        .        .
  35497.    .           2.30(9)      .        .        .
  35507.    .           2.30(9)      .        .        .
  35518.    .           2.20(8)      .        .        .
  35529.    .           2.05(8)      .        .        .
  35539.    .           2.21(8)      .        .        .
  35550.    .           2.16(9)      .        .        .
  35561.    .           2.22(9)      .        .        .
  35571.    .           2.28(9)      .        .        .
  35582.    .           2.18(8)      .        .        .
  35593.    .           2.27(8)      .        .        .
  35603.    .           2.24(9)      .        .        .
  35614.    .           2.16(8)      .        .        .
  35625.    .           2.24(9)      .        .        .
  35635.    .           2.14(8)      .        .        .
  35646.    .           2.25(9)      .        .        .
  35657.    .           2.19(8)      .        .        .
  35667.    .           2.19(8)      .        .        .
  35678.    .           2.26(8)      .        .        .
  35689.    .           2.20(8)      .        .        .
  35700.    .           2.23(8)      .        .        .
  35710.    .           2.21(8)      .        .        .
  35721.    .           2.29(9)      .        .        .
  35732.    .           2.17(8)      .        .        .
  35742.    .           2.20(8)      .        .        .
  35753.    .           2.22(8)      .        .        .
  35764.    .           2.46(9)      .        .        .
  35775.    .           2.24(9)      .        .        .
  35785.    .           2.21(8)      .        .        .
  35796.    .           2.25(8)      .        .        .
  35807.    .           2.13(8)      .        .        .
  35818.    .           2.19(8)      .        .        .
  35828.    .           2.16(8)      .        .        .
  35839.    .           2.16(8)      .        .        .
  35850.    .           2.18(8)      .        .        .
  35861.    .           2.17(8)      .        .        .
  35871.    .           2.26(8)      .        .        .
  35882.    .           2.17(8)      .        .        .
  35893.    .           2.45(9)      .        .        .
  35904.    .           2.29(8)      .        .        .
  35914.    .           2.17(8)      .        .        .
  35925.    .           2.32(8)      .        .        .
  35936.    .           2.23(8)      .        .        .
  35947.    .           2.29(8)      .        .        .
  35957.    .           2.24(8)      .        .        .
  35968.    .           2.17(8)      .        .        .
  35979.    .           2.31(8)      .        .        .
  35990.    .           2.23(8)      .        .        .
  36001.    .           2.22(8)      .        .        .
  36011.    .           2.33(8)      .        .        .
  36022.    .           2.22(8)      .        .        .
  36033.    .           2.21(8)      .        .        .
  36044.    .           2.27(8)      .        .        .
  36055.    .           2.26(8)      .        .        .
  36065.    .           2.22(8)      .        .        .
  36076.    .           2.30(8)      .        .        .
  36087.    .           2.24(8)      .        .        .
  36098.    .           2.21(8)      .        .        .
  36109.    .           2.23(8)      .        .        .
  36120.    .           2.26(8)      .        .        .
  36130.    .           2.24(8)      .        .        .
  36141.    .           2.30(8)      .        .        .
  36152.    .           2.27(8)      .        .        .
  36163.    .           2.25(8)      .        .        .
  36174.    .           2.11(8)      .        .        .
  36185.    .           2.24(8)      .        .        .
  36196.    .           2.18(8)      .        .        .
  36206.    .           2.18(8)      .        .        .
  36217.    .           2.29(8)      .        .        .
  36228.    .           2.30(8)      .        .        .
  36239.    .           2.18(8)      .        .        .
  36250.    .           2.21(8)      .        .        .
  36261.    .           2.25(8)      .        .        .
  36272.    .           2.13(8)      .        .        .
  36282.    .           2.24(8)      .        .        .
  36293.    .           2.16(8)      .        .        .
  36304.    .           2.25(8)      .        .        .
  36315.    .           2.23(8)      .        .        .
  36326.    .           2.30(8)      .        .        .
  36337.    .           2.36(8)      .        .        .
  36348.    .           2.31(8)      .        .        .
  36359.    .           2.28(8)      .        .        .
  36370.    .           2.22(8)      .        .        .
  36381.    .           2.32(8)      .        .        .
  36391.    .           2.29(8)      .        .        .
  36402.    .           2.40(8)      .        .        .
  36413.    .           2.27(8)      .        .        .
  36424.    .           2.28(8)      .        .        .
  36435.    .           2.37(8)      .        .        .
  36446.    .           2.38(8)      .        .        .
  36457.    .           2.39(8)      .        .        .
  36468.    .           2.40(8)      .        .        .
  36479.    .           2.29(8)      .        .        .
  36490.    .           2.23(8)      .        .        .
  36501.    .           2.22(7)      .        .        .
  36512.    .           2.43(8)      .        .        .
  36523.    .           2.20(7)      .        .        .
  36534.    .           2.41(8)      .        .        .
  36545.    .           2.27(8)      .        .        .
  36556.    .           2.21(8)      .        .        .
  36567.    .           2.30(8)      .        .        .
  36578.    .           2.18(8)      .        .        .
  36588.    .           2.21(7)      .        .        .
  36599.    .           2.46(8)      .        .        .
  36610.    .           2.36(8)      .        .        .
  36621.    .           2.28(8)      .        .        .
  36632.    .           2.35(8)      .        .        .
  36643.    .           2.35(8)      .        .        .
  36654.    .           2.40(8)      .        .        .
  36665.    .           2.22(7)      .        .        .
  36676.    .           2.35(8)      .        .        .
  36687.    .           2.44(8)      .        .        .
  36698.    .           2.39(8)      .        .        .
  36709.    .           2.40(8)      .        .        .
  36720.    .           2.34(8)      .        .        .
  36731.    .           2.39(8)      .        .        .
  36742.    .           2.29(8)      .        .        .
  36753.    .           2.31(8)      .        .        .
  36765.    .           2.21(7)      .        .        .
  36776.    .           2.21(7)      .        .        .
  36787.    .           2.26(8)      .        .        .
  36798.    .           2.22(7)      .        .        .
  36809.    .           2.28(8)      .        .        .
  36820.    .           2.44(8)      .        .        .
  36831.    .           2.35(8)      .        .        .
  36842.    .           2.38(8)      .        .        .
  36853.    .           2.27(8)      .        .        .
  36864.    .           2.30(7)      .        .        .
  36875.    .           2.29(8)      .        .        .
  36886.    .           2.25(8)      .        .        .
  36897.    .           2.36(8)      .        .        .
  36908.    .           2.32(8)      .        .        .
  36919.    .           2.38(8)      .        .        .
  36930.    .           2.31(8)      .        .        .
  36941.    .           2.30(8)      .        .        .
  36952.    .           2.23(7)      .        .        .
  36964.    .           2.20(7)      .        .        .
  36975.    .           2.30(7)      .        .        .
  36986.    .           2.25(7)      .        .        .
  36997.    .           2.25(7)      .        .        .
  37008.    .           2.32(8)      .        .        .
  37019.    .           2.31(8)      .        .        .
  37030.    .           2.28(8)      .        .        .
  37041.    .           2.46(8)      .        .        .
  37052.    .           2.24(8)      .        .        .
  37063.    .           2.20(7)      .        .        .
  37075.    .           2.33(7)      .        .        .
  37086.    .           2.40(8)      .        .        .
  37097.    .           2.37(7)      .        .        .
  37108.    .           2.43(8)      .        .        .
  37119.    .           2.28(7)      .        .        .
  37130.    .           2.47(8)      .        .        .
  37141.    .           2.38(8)      .        .        .
  37153.    .           2.37(8)      .        .        .
  37164.    .           2.32(7)      .        .        .
  37175.    .           2.34(8)      .        .        .
  37186.    .           2.32(7)      .        .        .
  37197.    .           2.30(7)      .        .        .
  37208.    .           2.37(8)      .        .        .
  37219.    .           2.31(7)      .        .        .
  37231.    .           2.33(8)      .        .        .
  37242.    .           2.38(7)      .        .        .
  37253.    .           2.39(8)      .        .        .
  37264.    .           2.41(8)      .        .        .
  37275.    .           2.31(7)      .        .        .
  37286.    .           2.42(8)      .        .        .
  37298.    .           2.36(7)      .        .        .
  37309.    .           2.50(8)      .        .        .
  37320.    .           2.59(8)      .        .        .
  37331.    .           2.72(8)      .        .        .
  37342.    .           2.99(8)      .        .        .
  37354.    .           3.39(9)      .        .        .
  37365.    .           3.70(9)      .        .        .
  37376.    .           3.72(9)      .        .        .
  37387.    .           3.48(9)      .        .        .
  37398.    .           3.17(8)      .        .        .
  37410.    .           2.89(8)      .        .        .
  37421.    .           2.83(8)      .        .        .
  37432.    .           2.61(8)      .        .        .
  37443.    .           2.55(8)      .        .        .
  37455.    .           2.43(7)      .        .        .
  37466.    .           2.56(8)      .        .        .
  37477.    .           2.45(7)      .        .        .
  37488.    .           2.60(8)      .        .        .
  37500.    .           2.53(8)      .        .        .
  37511.    .           2.51(8)      .        .        .
  37522.    .           2.48(7)      .        .        .
  37533.    .           2.44(8)      .        .        .
  37545.    .           2.38(7)      .        .        .
  37556.    .           2.36(7)      .        .        .
  37567.    .           2.35(7)      .        .        .
  37578.    .           2.37(7)      .        .        .
  37590.    .           2.45(7)      .        .        .
  37601.    .           2.43(7)      .        .        .
  37612.    .           2.42(8)      .        .        .
  37624.    .           2.46(7)      .        .        .
  37635.    .           2.51(8)      .        .        .
  37646.    .           2.45(7)      .        .        .
  37657.    .           2.45(7)      .        .        .
  37669.    .           2.44(7)      .        .        .
  37680.    .           2.48(7)      .        .        .
  37691.    .           2.35(7)      .        .        .
  37703.    .           2.36(7)      .        .        .
  37714.    .           2.45(7)      .        .        .
  37725.    .           2.34(7)      .        .        .
  37737.    .           2.38(7)      .        .        .
  37748.    .           2.28(7)      .        .        .
  37759.    .           2.48(7)      .        .        .
  37771.    .           2.35(7)      .        .        .
  37782.    .           2.54(7)      .        .        .
  37793.    .           2.46(7)      .        .        .
  37805.    .           2.45(7)      .        .        .
  37816.    .           2.47(7)      .        .        .
  37827.    .           2.37(7)      .        .        .
  37839.    .           2.47(7)      .        .        .
  37850.    .           2.31(7)      .        .        .
  37861.    .           2.45(7)      .        .        .
  37873.    .           2.44(7)      .        .        .
  37884.    .           2.44(7)      .        .        .
  37895.    .           2.42(7)      .        .        .
  37907.    .           2.37(7)      .        .        .
  37918.    .           2.32(7)      .        .        .
  37929.    .           2.44(7)      .        .        .
  37941.    .           2.32(7)      .        .        .
  37952.    .           2.38(7)      .        .        .
  37964.    .           2.47(7)      .        .        .
  37975.    .           2.36(7)      .        .        .
  37986.    .           2.47(7)      .        .        .
  37998.    .           2.45(7)      .        .        .
  38009.    .           2.35(7)      .        .        .
  38021.    .           2.49(7)      .        .        .
  38032.    .           2.48(7)      .        .        .
  38043.    .           2.38(7)      .        .        .
  38055.    .           2.45(7)      .        .        .
  38066.    .           2.52(7)      .        .        .
  38078.    .           2.77(8)      .        .        .
  38089.    .           3.06(8)      .        .        .
  38101.    .           3.17(8)      .        .        .
  38112.    .           3.43(9)      .        .        .
  38123.    .           3.18(8)      .        .        .
  38135.    .           3.01(8)      .        .        .
  38146.    .           2.87(8)      .        .        .
  38158.    .           2.79(8)      .        .        .
  38169.    .           2.57(7)      .        .        .
  38181.    .           2.52(7)      .        .        .
  38192.    .           2.43(7)      .        .        .
  38204.    .           2.53(7)      .        .        .
  38215.    .           2.59(7)      .        .        .
  38226.    .           2.51(7)      .        .        .
  38238.    .           2.42(7)      .        .        .
  38249.    .           2.55(7)      .        .        .
  38261.    .           2.52(7)      .        .        .
  38272.    .           2.49(7)      .        .        .
  38284.    .           2.43(7)      .        .        .
  38295.    .           2.43(7)      .        .        .
  38307.    .           2.49(7)      .        .        .
  38318.    .           2.42(7)      .        .        .
  38330.    .           2.32(7)      .        .        .
  38341.    .           2.30(7)      .        .        .
  38353.    .           2.36(7)      .        .        .
  38364.    .           2.48(7)      .        .        .
  38376.    .           2.40(7)      .        .        .
  38387.    .           2.40(7)      .        .        .
  38399.    .           2.48(7)      .        .        .
  38410.    .           2.59(7)      .        .        .
  38422.    .           2.53(7)      .        .        .
  38433.    .           2.45(7)      .        .        .
  38445.    .           2.47(7)      .        .        .
  38456.    .           2.50(7)      .        .        .
  38468.    .           2.42(7)      .        .        .
  38480.    .           2.34(7)      .        .        .
  38491.    .           2.48(7)      .        .        .
  38503.    .           2.59(7)      .        .        .
  38514.    .           2.55(7)      .        .        .
  38526.    .           2.45(7)      .        .        .
  38537.    .           2.53(7)      .        .        .
  38549.    .           2.39(7)      .        .        .
  38560.    .           2.47(7)      .        .        .
  38572.    .           2.50(7)      .        .        .
  38584.    .           2.45(7)      .        .        .
  38595.    .           2.58(7)      .        .        .
  38607.    .           2.58(7)      .        .        .
  38618.    .           2.51(7)      .        .        .
  38630.    .           2.54(7)      .        .        .
  38641.    .           2.45(7)      .        .        .
  38653.    .           2.52(7)      .        .        .
  38665.    .           2.47(7)      .        .        .
  38676.    .           2.36(6)      .        .        .
  38688.    .           2.55(7)      .        .        .
  38699.    .           2.53(7)      .        .        .
  38711.    .           2.52(7)      .        .        .
  38723.    .           2.51(7)      .        .        .
  38734.    .           2.50(7)      .        .        .
  38746.    .           2.55(7)      .        .        .
  38758.    .           2.63(7)      .        .        .
  38769.    .           2.49(7)      .        .        .
  38781.    .           2.51(7)      .        .        .
  38792.    .           2.50(7)      .        .        .
  38804.    .           2.45(7)      .        .        .
  38816.    .           2.70(7)      .        .        .
  38827.    .           2.55(7)      .        .        .
  38839.    .           2.76(7)      .        .        .
  38851.    .           3.00(8)      .        .        .
  38862.    .           3.46(8)      .        .        .
  38874.    .           4.14(9)      .        .        .
  38886.    .           4.82(10)     .        .        .
  38897.    .           5.28(10)     .        .        .
  38909.    .           5.05(10)     .        .        .
  38921.    .           4.25(9)      .        .        .
  38932.    .           3.72(8)      .        .        .
  38944.    .           3.43(8)      .        .        .
  38956.    .           3.12(8)      .        .        .
  38967.    .           2.94(7)      .        .        .
  38979.    .           2.81(7)      .        .        .
  38991.    .           2.75(7)      .        .        .
  39002.    .           2.57(7)      .        .        .
  39014.    .           2.61(7)      .        .        .
  39026.    .           2.54(7)      .        .        .
  39038.    .           2.54(7)      .        .        .
  39049.    .           2.53(7)      .        .        .
  39061.    .           2.60(7)      .        .        .
  39073.    .           2.59(7)      .        .        .
  39084.    .           2.61(7)      .        .        .
  39096.    .           2.56(7)      .        .        .
  39108.    .           2.58(7)      .        .        .
  39120.    .           2.59(7)      .        .        .
  39131.    .           2.58(7)      .        .        .
  39143.    .           2.46(7)      .        .        .
  39155.    .           2.64(7)      .        .        .
  39167.    .           2.51(7)      .        .        .
  39178.    .           2.52(7)      .        .        .
  39190.    .           2.49(7)      .        .        .
  39202.    .           2.57(7)      .        .        .
  39214.    .           2.47(7)      .        .        .
  39225.    .           2.61(7)      .        .        .
  39237.    .           2.60(7)      .        .        .
  39249.    .           2.57(7)      .        .        .
  39261.    .           2.50(7)      .        .        .
  39272.    .           2.54(7)      .        .        .
  39284.    .           2.56(7)      .        .        .
  39296.    .           2.54(7)      .        .        .
  39308.    .           2.47(7)      .        .        .
  39320.    .           2.60(7)      .        .        .
  39331.    .           2.60(7)      .        .        .
  39343.    .           2.56(7)      .        .        .
  39355.    .           2.54(7)      .        .        .
  39367.    .           2.51(7)      .        .        .
  39379.    .           2.49(7)      .        .        .
  39390.    .           2.59(7)      .        .        .
  39402.    .           2.60(7)      .        .        .
  39414.    .           2.56(7)      .        .        .
  39426.    .           2.44(6)      .        .        .
  39438.    .           2.55(7)      .        .        .
  39450.    .           2.54(7)      .        .        .
  39461.    .           2.58(7)      .        .        .
  39473.    .           2.58(7)      .        .        .
  39485.    .           2.67(7)      .        .        .
  39497.    .           2.53(7)      .        .        .
  39509.    .           2.49(7)      .        .        .
  39521.    .           2.52(7)      .        .        .
  39532.    .           2.65(7)      .        .        .
  39544.    .           2.65(7)      .        .        .
  39556.    .           2.52(7)      .        .        .
  39568.    .           2.61(7)      .        .        .
  39580.    .           2.54(7)      .        .        .
  39592.    .           2.63(7)      .        .        .
  39604.    .           2.58(7)      .        .        .
  39616.    .           2.56(7)      .        .        .
  39627.    .           2.60(7)      .        .        .
  39639.    .           2.59(7)      .        .        .
  39651.    .           2.50(7)      .        .        .
  39663.    .           2.58(7)      .        .        .
  39675.    .           2.56(7)      .        .        .
  39687.    .           2.72(7)      .        .        .
  39699.    .           2.55(7)      .        .        .
  39711.    .           2.43(6)      .        .        .
  39723.    .           2.57(7)      .        .        .
  39735.    .           2.56(7)      .        .        .
  39746.    .           2.48(7)      .        .        .
  39758.    .           2.56(7)      .        .        .
  39770.    .           2.52(6)      .        .        .
  39782.    .           2.48(7)      .        .        .
  39794.    .           2.48(6)      .        .        .
  39806.    .           2.60(7)      .        .        .
  39818.    .           2.67(7)      .        .        .
  39830.    .           2.67(7)      .        .        .
  39842.    .           2.58(6)      .        .        .
  39854.    .           2.65(7)      .        .        .
  39866.    .           2.69(7)      .        .        .
  39878.    .           2.67(7)      .        .        .
  39890.    .           2.77(7)      .        .        .
  39902.    .           2.74(7)      .        .        .
  39914.    .           2.69(7)      .        .        .
  39926.    .           2.83(7)      .        .        .
  39938.    .           2.69(7)      .        .        .
  39950.    .           2.71(7)      .        .        .
  39962.    .           2.77(7)      .        .        .
  39974.    .           2.77(8)      .        .        .
  39986.    .           2.72(8)      .        .        .
  39998.    .           2.61(8)      .        .        .
  40010.    .           2.71(8)      .        .        .
  40022.    .           2.49(7)      .        .        .
  40034.    .           2.58(8)      .        .        .
  40046.    .           2.70(8)      .        .        .
  40058.    .           2.62(8)      .        .        .
  40070.    .           2.48(7)      .        .        .
  40082.    .           2.48(8)      .        .        .
  40094.    .           2.67(8)      .        .        .
  40106.    .           2.61(8)      .        .        .
  40118.    .           2.54(8)      .        .        .
  40130.    .           2.57(8)      .        .        .
  40142.    .           2.48(8)      .        .        .
  40154.    .           2.56(8)      .        .        .
  40166.    .           2.55(8)      .        .        .
  40178.    .           2.61(8)      .        .        .
  40190.    .           2.57(8)      .        .        .
  40202.    .           2.48(8)      .        .        .
  40214.    .           2.48(7)      .        .        .
  40226.    .           2.55(8)      .        .        .
  40238.    .           2.61(8)      .        .        .
  40250.    .           2.62(8)      .        .        .
  40262.    .           2.65(8)      .        .        .
  40275.    .           2.52(8)      .        .        .
  40287.    .           2.67(8)      .        .        .
  40299.    .           2.57(8)      .        .        .
  40311.    .           2.59(8)      .        .        .
  40323.    .           2.64(8)      .        .        .
  40335.    .           2.68(8)      .        .        .
  40347.    .           2.58(8)      .        .        .
  40359.    .           2.56(7)      .        .        .
  40371.    .           2.63(8)      .        .        .
  40383.    .           2.55(7)      .        .        .
  40396.    .           2.52(7)      .        .        .
  40408.    .           2.69(8)      .        .        .
  40420.    .           2.59(8)      .        .        .
  40432.    .           2.59(7)      .        .        .
  40444.    .           2.57(7)      .        .        .
  40456.    .           2.58(7)      .        .        .
  40468.    .           2.57(7)      .        .        .
  40480.    .           2.59(7)      .        .        .
  40493.    .           2.56(7)      .        .        .
  40505.    .           2.49(7)      .        .        .
  40517.    .           2.48(7)      .        .        .
  40529.    .           2.61(7)      .        .        .
  40541.    .           2.75(7)      .        .        .
  40553.    .           2.57(7)      .        .        .
  40566.    .           2.65(7)      .        .        .
  40578.    .           2.51(7)      .        .        .
  40590.    .           2.69(7)      .        .        .
  40602.    .           2.90(7)      .        .        .
  40614.    .           3.01(7)      .        .        .
  40626.    .           2.97(7)      .        .        .
  40639.    .           2.85(7)      .        .        .
  40651.    .           2.90(7)      .        .        .
  40663.    .           2.79(7)      .        .        .
  40675.    .           2.82(7)      .        .        .
  40687.    .           2.67(6)      .        .        .
  40700.    .           2.64(7)      .        .        .
  40712.    .           2.72(7)      .        .        .
  40724.    .           2.75(7)      .        .        .
  40736.    .           2.74(7)      .        .        .
  40748.    .           2.66(7)      .        .        .
  40761.    .           2.62(6)      .        .        .
  40773.    .           2.64(6)      .        .        .
  40785.    .           2.58(6)      .        .        .
  40797.    .           2.67(7)      .        .        .
  40810.    .           2.69(7)      .        .        .
  40822.    .           2.69(7)      .        .        .
  40834.    .           2.58(6)      .        .        .
  40846.    .           2.71(7)      .        .        .
  40859.    .           2.72(7)      .        .        .
  40871.    .           2.61(6)      .        .        .
  40883.    .           2.68(7)      .        .        .
  40895.    .           2.68(6)      .        .        .
  40908.    .           2.63(6)      .        .        .
  40920.    .           2.65(6)      .        .        .
  40932.    .           2.62(6)      .        .        .
  40944.    .           2.70(7)      .        .        .
  40957.    .           2.63(6)      .        .        .
  40969.    .           2.69(7)      .        .        .
  40981.    .           2.74(7)      .        .        .
  40994.    .           2.66(6)      .        .        .
  41006.    .           2.63(6)      .        .        .
  41018.    .           2.56(6)      .        .        .
  41031.    .           2.59(6)      .        .        .
  41043.    .           2.67(7)      .        .        .
  41055.    .           2.58(6)      .        .        .
  41067.    .           2.64(6)      .        .        .
  41080.    .           2.60(6)      .        .        .
  41092.    .           2.74(7)      .        .        .
  41104.    .           2.62(6)      .        .        .
  41117.    .           2.71(7)      .        .        .
  41129.    .           2.70(7)      .        .        .
  41141.    .           2.73(7)      .        .        .
  41154.    .           2.72(7)      .        .        .
  41166.    .           2.73(7)      .        .        .
  41178.    .           2.66(6)      .        .        .
  41191.    .           2.67(6)      .        .        .
  41203.    .           2.69(7)      .        .        .
  41216.    .           2.61(6)      .        .        .
  41228.    .           2.70(7)      .        .        .
  41240.    .           2.58(6)      .        .        .
  41253.    .           2.80(7)      .        .        .
  41265.    .           2.71(6)      .        .        .
  41277.    .           2.65(6)      .        .        .
  41290.    .           2.68(6)      .        .        .
  41302.    .           2.66(6)      .        .        .
  41315.    .           2.74(7)      .        .        .
  41327.    .           2.66(6)      .        .        .
  41339.    .           2.69(6)      .        .        .
  41352.    .           2.65(6)      .        .        .
  41364.    .           2.67(6)      .        .        .
  41377.    .           2.75(7)      .        .        .
  41389.    .           2.58(6)      .        .        .
  41401.    .           2.69(7)      .        .        .
  41414.    .           2.71(7)      .        .        .
  41426.    .           2.71(6)      .        .        .
  41439.    .           2.69(6)      .        .        .
  41451.    .           2.78(7)      .        .        .
  41464.    .           2.72(6)      .        .        .
  41476.    .           2.72(6)      .        .        .
  41488.    .           2.68(6)      .        .        .
  41501.    .           2.92(7)      .        .        .
  41513.    .           2.92(7)      .        .        .
  41526.    .           3.17(7)      .        .        .
  41538.    .           3.58(7)      .        .        .
  41551.    .           4.44(8)      .        .        .
  41563.    .           5.68(9)      .        .        .
  41576.    .           6.92(11)     .        .        .
  41588.    .           7.13(11)     .        .        .
  41601.    .           6.37(10)     .        .        .
  41613.    .           5.31(9)      .        .        .
  41626.    .           4.68(9)      .        .        .
  41638.    .           3.94(8)      .        .        .
  41651.    .           3.56(7)      .        .        .
  41663.    .           3.28(7)      .        .        .
  41676.    .           3.13(7)      .        .        .
  41688.    .           2.94(7)      .        .        .
  41701.    .           2.90(7)      .        .        .
  41713.    .           2.77(7)      .        .        .
  41726.    .           2.76(7)      .        .        .
  41738.    .           2.78(6)      .        .        .
  41751.    .           2.80(7)      .        .        .
  41763.    .           2.66(6)      .        .        .
  41776.    .           2.57(6)      .        .        .
  41788.    .           2.66(6)      .        .        .
  41801.    .           2.69(6)      .        .        .
  41813.    .           2.68(6)      .        .        .
  41826.    .           2.74(6)      .        .        .
  41838.    .           2.70(6)      .        .        .
  41851.    .           2.74(6)      .        .        .
  41863.    .           2.68(6)      .        .        .
  41876.    .           2.80(7)      .        .        .
  41889.    .           2.56(6)      .        .        .
  41901.    .           2.63(6)      .        .        .
  41914.    .           2.65(6)      .        .        .
  41926.    .           2.74(7)      .        .        .
  41939.    .           2.72(7)      .        .        .
  41951.    .           2.63(6)      .        .        .
  41964.    .           2.77(7)      .        .        .
  41977.    .           2.78(6)      .        .        .
  41989.    .           2.62(6)      .        .        .
  42002.    .           2.69(6)      .        .        .
  42014.    .           2.71(6)      .        .        .
  42027.    .           2.72(6)      .        .        .
  42040.    .           2.74(6)      .        .        .
  42052.    .           2.73(6)      .        .        .
  42065.    .           2.81(7)      .        .        .
  42077.    .           2.77(7)      .        .        .
  42090.    .           2.86(7)      .        .        .
  42103.    .           3.10(7)      .        .        .
  42115.    .           3.06(7)      .        .        .
  42128.    .           3.05(7)      .        .        .
  42141.    .           3.05(7)      .        .        .
  42153.    .           2.97(7)      .        .        .
  42166.    .           2.87(7)      .        .        .
  42179.    .           2.83(7)      .        .        .
  42191.    .           2.79(7)      .        .        .
  42204.    .           2.79(7)      .        .        .
  42217.    .           2.73(6)      .        .        .
  42229.    .           2.73(6)      .        .        .
  42242.    .           2.71(6)      .        .        .
  42255.    .           2.78(7)      .        .        .
  42267.    .           2.71(6)      .        .        .
  42280.    .           2.65(6)      .        .        .
  42293.    .           2.68(6)      .        .        .
  42305.    .           2.72(7)      .        .        .
  42318.    .           2.70(6)      .        .        .
  42331.    .           2.70(6)      .        .        .
  42343.    .           2.83(7)      .        .        .
  42356.    .           2.83(7)      .        .        .
  42369.    .           2.79(7)      .        .        .
  42381.    .           2.72(6)      .        .        .
  42394.    .           2.90(7)      .        .        .
  42407.    .           2.82(6)      .        .        .
  42420.    .           2.75(7)      .        .        .
  42432.    .           2.82(7)      .        .        .
  42445.    .           2.80(6)      .        .        .
  42458.    .           2.84(7)      .        .        .
  42471.    .           2.89(7)      .        .        .
  42483.    .           2.88(7)      .        .        .
  42496.    .           2.87(7)      .        .        .
  42509.    .           2.85(7)      .        .        .
  42522.    .           2.88(7)      .        .        .
  42534.    .           2.92(7)      .        .        .
  42547.    .           3.20(7)      .        .        .
  42560.    .           3.61(7)      .        .        .
  42573.    .           4.38(8)      .        .        .
  42585.    .           5.92(9)      .        .        .
  42598.    .           7.38(11)     .        .        .
  42611.    .           8.34(12)     .        .        .
  42624.    .           7.55(11)     .        .        .
  42637.    .           6.38(10)     .        .        .
  42649.    .           5.40(9)      .        .        .
  42662.    .           4.38(8)      .        .        .
  42675.    .           4.00(8)      .        .        .
  42688.    .           3.59(7)      .        .        .
  42700.    .           3.37(7)      .        .        .
  42713.    .           3.08(7)      .        .        .
  42726.    .           3.01(7)      .        .        .
  42739.    .           2.98(7)      .        .        .
  42752.    .           2.85(7)      .        .        .
  42765.    .           2.80(6)      .        .        .
  42777.    .           2.76(6)      .        .        .
  42790.    .           2.72(6)      .        .        .
  42803.    .           2.77(7)      .        .        .
  42816.    .           2.77(6)      .        .        .
  42829.    .           2.72(6)      .        .        .
  42842.    .           2.68(6)      .        .        .
  42854.    .           2.83(7)      .        .        .
  42867.    .           2.78(6)      .        .        .
  42880.    .           2.72(6)      .        .        .
  42893.    .           2.66(6)      .        .        .
  42906.    .           2.79(7)      .        .        .
  42919.    .           2.75(6)      .        .        .
  42932.    .           2.70(6)      .        .        .
  42945.    .           2.75(7)      .        .        .
  42957.    .           2.70(6)      .        .        .
  42970.    .           2.79(7)      .        .        .
  42983.    .           2.65(6)      .        .        .
  42996.    .           2.58(6)      .        .        .
  43009.    .           2.65(6)      .        .        .
  43022.    .           2.80(7)      .        .        .
  43035.    .           2.63(6)      .        .        .
  43048.    .           2.63(6)      .        .        .
  43061.    .           2.71(6)      .        .        .
  43074.    .           2.71(6)      .        .        .
  43086.    .           2.75(6)      .        .        .
  43099.    .           2.68(6)      .        .        .
  43112.    .           2.75(6)      .        .        .
  43125.    .           2.80(6)      .        .        .
  43138.    .           2.74(6)      .        .        .
  43151.    .           2.67(6)      .        .        .
  43164.    .           2.86(7)      .        .        .
  43177.    .           2.81(7)      .        .        .
  43190.    .           2.77(6)      .        .        .
  43203.    .           2.91(7)      .        .        .
  43216.    .           2.79(6)      .        .        .
  43229.    .           2.80(6)      .        .        .
  43242.    .           2.82(6)      .        .        .
  43255.    .           2.73(6)      .        .        .
  43268.    .           2.79(7)      .        .        .
  43281.    .           2.78(6)      .        .        .
  43294.    .           2.73(6)      .        .        .
  43307.    .           2.84(7)      .        .        .
  43320.    .           2.79(6)      .        .        .
  43333.    .           2.80(7)      .        .        .
  43346.    .           2.80(7)      .        .        .
  43359.    .           2.74(7)      .        .        .
  43372.    .           2.66(6)      .        .        .
  43385.    .           2.68(6)      .        .        .
  43398.    .           2.69(6)      .        .        .
  43411.    .           2.67(6)      .        .        .
  43424.    .           2.76(6)      .        .        .
  43437.    .           2.67(6)      .        .        .
  43450.     0.89975    2.73(6)       0.0      2.677   .
  43463.     0.90002    2.73(6)      245.6     2.677    2.678
  43476.     0.90029    2.70(6)      249.0     2.678    2.678
  43489.     0.90056    2.77(6)      241.5     2.678    2.679
  43502.     0.90083    2.73(6)      239.9     2.679    2.679
  43515.     0.90110    2.57(6)      261.2     2.679    2.681
  43528.     0.90137    2.57(6)      273.6     2.679    2.683
  43541.     0.90164    2.66(6)      257.1     2.680    2.685
  43554.     0.90191    2.68(6)      249.2     2.680    2.688
  43567.     0.90218    2.63(6)      262.6     2.681    2.691
  43580.     0.90245    2.63(6)      263.2     2.681    2.692
  43593.     0.90272    2.70(6)      248.5     2.682    2.691
  43607.     0.90299    2.79(7)      234.4     2.682    2.690
  43620.     0.90327    2.72(6)      251.6     2.683    2.689
  43633.     0.90354    2.75(6)      245.3     2.683    2.689
  43646.     0.90381    2.72(6)      248.1     2.684    2.690
  43659.     0.90408    2.73(6)      241.4     2.684    2.696
  43672.     0.90435    2.75(6)      238.6     2.685    2.711
  43685.     0.90462    2.83(6)      237.5     2.685    2.741
  43698.     0.90489    2.66(6)      260.1     2.685    2.778
  43711.     0.90516    2.74(6)      242.4     2.686    2.806
  43724.     0.90544    2.74(6)      254.2     2.686    2.808
  43738.     0.90571    2.79(6)      248.0     2.687    2.790
  43751.     0.90598    2.79(7)      234.6     2.687    2.767
  43764.     0.90625    2.74(7)      232.0     2.688    2.749
  43777.     0.90652    2.73(6)      248.5     2.688    2.738
  43790.     0.90679    2.77(7)      233.3     2.689    2.730
  43803.     0.90707    2.71(6)      245.4     2.689    2.724
  43816.     0.90734    2.64(6)      259.0     2.689    2.719
  43829.     0.90761    2.60(6)      261.8     2.690    2.715
  43843.     0.90788    2.66(6)      250.8     2.690    2.714
  43856.     0.90816    2.72(6)      254.6     2.691    2.715
  43869.     0.90843    2.78(6)      240.7     2.691    2.716
  43882.     0.90870    2.74(6)      239.8     2.692    2.716
  43895.     0.90897    2.69(6)      246.3     2.692    2.714
  43908.     0.90925    2.78(6)      236.8     2.692    2.710
  43922.     0.90952    2.77(7)      235.9     2.693    2.707
  43935.     0.90979    2.76(6)      245.5     2.693    2.703
  43948.     0.91007    2.89(7)      229.2     2.694    2.701
  43961.     0.91034    2.64(6)      254.0     2.694    2.700
  43974.     0.91061    2.68(6)      265.1     2.695    2.701
  43988.     0.91088    2.79(6)      241.6     2.695    2.705
  44001.     0.91116    2.84(7)      229.3     2.695    2.716
  44014.     0.91143    2.70(6)      258.3     2.696    2.736
  44027.     0.91170    2.71(6)      254.2     2.696    2.765
  44040.     0.91198    2.77(6)      239.3     2.697    2.798
  44054.     0.91225    2.90(7)      228.4     2.697    2.824
  44067.     0.91253    2.77(6)      237.9     2.698    2.831
  44080.     0.91280    2.75(6)      254.2     2.698    2.820
  44093.     0.91307    2.77(6)      241.3     2.698    2.797
  44106.     0.91335    2.80(6)      242.7     2.699    2.773
  44120.     0.91362    2.78(6)      245.5     2.699    2.751
  44133.     0.91390    2.88(7)      231.8     2.700    2.735
  44146.     0.91417    2.69(6)      260.5     2.700    2.724
  44159.     0.91444    2.66(6)      263.9     2.701    2.717
  44173.     0.91472    2.71(6)      257.3     2.701    2.712
  44186.     0.91499    2.84(7)      235.5     2.701    2.709
  44199.     0.91527    2.72(6)      249.0     2.702    2.707
  44212.     0.91554    2.76(6)      238.8     2.702    2.706
  44226.     0.91582    2.74(6)      250.4     2.703    2.705
  44239.     0.91609    2.75(6)      245.7     2.703    2.705
  44252.     0.91637    2.73(6)      254.7     2.703    2.705
  44265.     0.91664    2.61(6)      272.8     2.704    2.705
  44279.     0.91692    2.74(6)      252.2     2.704    2.706
  44292.     0.91719    2.76(6)      242.5     2.705    2.706
  44305.     0.91747    2.69(6)      248.2     2.705    2.707
  44319.     0.91774    2.84(7)      232.5     2.705    2.709
  44332.     0.91802    2.82(6)      241.2     2.706    2.715
  44345.     0.91829    2.62(6)      267.8     2.706    2.728
  44359.     0.91857    2.80(7)      236.5     2.707    2.752
  44372.     0.91884    2.86(6)      240.9     2.707    2.787
  44385.     0.91912    2.73(6)      263.0     2.707    2.827
  44398.     0.91940    2.87(6)      238.6     2.708    2.859
  44412.     0.91967    2.87(6)      247.2     2.708    2.869
  44425.     0.91995    2.76(6)      250.5     2.709    2.857
  44438.     0.92022    2.75(6)      239.2     2.709    2.830
  44452.     0.92050    2.78(7)      235.2     2.709    2.800
  44465.     0.92078    2.72(6)      248.9     2.710    2.773
  44478.     0.92105    2.77(6)      247.4     2.710    2.754
  44492.     0.92133    2.76(6)      248.2     2.711    2.740
  44505.     0.92160    2.69(6)      263.4     2.711    2.731
  44518.     0.92188    2.75(6)      252.8     2.711    2.725
  44532.     0.92216    2.61(6)      259.3     2.712    2.721
  44545.     0.92243    2.68(6)      250.9     2.712    2.719
  44559.     0.92271    2.75(6)      247.0     2.712    2.721
  44572.     0.92299    2.72(6)      254.6     2.713    2.722
  44585.     0.92327    2.70(6)      261.1     2.713    2.724
  44599.     0.92354    2.68(6)      260.1     2.714    2.725
  44612.     0.92382    2.64(6)      269.1     2.714    2.725
  44625.     0.92410    2.69(6)      256.8     2.714    2.725
  44639.     0.92437    2.77(6)      246.2     2.715    2.724
  44652.     0.92465    2.74(6)      244.4     2.715    2.724
  44666.     0.92493    2.71(6)      255.2     2.716    2.723
  44679.     0.92521    2.77(6)      241.7     2.716    2.723
  44692.     0.92548    2.75(6)      243.7     2.716    2.724
  44706.     0.92576    2.79(6)      238.2     2.717    2.725
  44719.     0.92604    2.75(6)      242.9     2.717    2.726
  44733.     0.92632    2.82(6)      241.6     2.717    2.727
  44746.     0.92660    2.71(6)      256.4     2.718    2.728
  44759.     0.92687    2.69(6)      254.5     2.718    2.730
  44773.     0.92715    2.67(6)      257.1     2.719    2.733
  44786.     0.92743    2.61(6)      274.6     2.719    2.736
  44800.     0.92771    2.69(6)      248.8     2.719    2.741
  44813.     0.92799    2.76(6)      239.5     2.720    2.747
  44827.     0.92826    2.85(6)      237.9     2.720    2.761
  44840.     0.92854    2.83(6)      245.1     2.720    2.801
  44854.     0.92882    3.09(7)      223.4     2.721    2.928
  44867.     0.92910    3.44(7)      206.6     2.721    3.265
  44880.     0.92938    3.98(7)      179.9     2.722    3.924
  44894.     0.92966    4.80(8)      139.2     2.722    4.810
  44907.     0.92994    5.52(9)      119.4     2.722    5.513
  44921.     0.93022    5.64(9)      120.1     2.723    5.611
  44934.     0.93050    5.07(9)      135.5     2.723    5.169
  44948.     0.93077    4.54(8)      147.4     2.723    4.542
  44961.     0.93105    3.88(7)      179.6     2.724    3.989
  44975.     0.93133    3.54(7)      192.9     2.724    3.583
  44988.     0.93161    3.25(7)      211.6     2.724    3.305
  45002.     0.93189    3.11(7)      222.3     2.725    3.119
  45015.     0.93217    3.00(7)      225.6     2.725    2.997
  45029.     0.93245    2.84(6)      239.2     2.726    2.918
  45042.     0.93273    2.88(6)      240.9     2.726    2.872
  45056.     0.93301    2.86(6)      239.6     2.726    2.847
  45069.     0.93329    2.89(6)      237.7     2.727    2.834
  45083.     0.93357    2.77(6)      251.2     2.727    2.825
  45096.     0.93385    2.79(6)      255.9     2.727    2.813
  45110.     0.93413    2.88(6)      238.5     2.728    2.798
  45123.     0.93441    2.79(6)      250.4     2.728    2.782
  45137.     0.93469    2.77(6)      241.2     2.728    2.769
  45151.     0.93497    2.79(6)      248.0     2.729    2.758
  45164.     0.93525    2.64(6)      260.9     2.729    2.750
  45178.     0.93553    2.75(6)      255.7     2.729    2.745
  45191.     0.93581    2.67(6)      263.3     2.730    2.742
  45205.     0.93610    2.74(6)      250.8     2.730    2.739
  45218.     0.93638    2.64(6)      266.0     2.731    2.738
  45232.     0.93666    2.81(7)      232.2     2.731    2.737
  45245.     0.93694    2.69(6)      250.8     2.731    2.736
  45259.     0.93722    2.74(6)      250.6     2.732    2.736
  45273.     0.93750    2.74(6)      254.0     2.732    2.736
  45286.     0.93778    2.73(6)      250.0     2.732    2.735
  45300.     0.93806    2.89(7)      232.7     2.733    2.733
  45313.     0.93834    2.82(7)      236.5     2.733    2.733
  45327.     0.93863    2.75(6)      245.8     2.733    2.733
  45341.     0.93891    2.73(6)      248.3     2.734    2.734
  45354.     0.93919    2.74(6)      243.0     2.734    2.734
  45368.     0.93947    2.76(6)      244.3     2.734    2.734
  45381.     0.93975    2.78(6)      248.1     2.735    2.735
  45395.     0.94004    2.81(6)      252.1     2.735    2.735
  45409.     0.94032    2.64(6)      261.3     2.735    2.735
  45422.     0.94060    2.71(6)      248.9     2.736    2.736
  45436.     0.94088    2.70(6)      271.2     2.736    2.736
  45449.     0.94116    2.66(6)      262.4     2.736    2.736
  45463.     0.94145    2.70(6)      255.3     2.737    2.737
  45477.     0.94173    2.72(6)      258.1     2.737    2.737
  45490.     0.94201    2.73(6)      246.7     2.737    2.737
  45504.     0.94229    2.61(6)      262.2     2.738    2.738
  45518.     0.94258    2.73(6)      253.5     2.738    2.738
  45531.     0.94286    2.83(6)      243.8     2.738    2.738
  45545.     0.94314    2.75(6)      253.5     2.739    2.739
  45559.     0.94343    2.83(6)      239.5     2.739    2.739
  45572.     0.94371    2.79(6)      242.8     2.739    2.739
  45586.     0.94399    2.77(6)      243.1     2.740    2.740
  45600.     0.94427    2.75(6)      249.3     2.740    2.740
  45613.     0.94456    2.66(6)      265.9     2.741    2.741
  45627.     0.94484    2.62(6)      284.1     2.741    2.741
  45641.     0.94513    2.79(6)      241.0     2.741    2.741
  45654.     0.94541    2.70(6)      251.2     2.742    2.742
  45668.     0.94569    2.71(6)      257.9     2.742    2.742
  45682.     0.94598    2.79(6)      248.6     2.742    2.742
  45696.     0.94626    2.71(6)      254.9     2.743    2.743
  45709.     0.94654    2.65(6)      256.5     2.743    2.743
  45723.     0.94683    2.69(6)      251.6     2.743    2.743
  45737.     0.94711    2.74(6)      252.2     2.744    2.744
  45750.     0.94740    2.74(6)      256.5     2.744    2.744
  45764.     0.94768    2.73(6)      249.7     2.744    2.744
  45778.     0.94796    2.66(6)      274.2     2.745    2.745
  45792.     0.94825    2.67(6)      260.7     2.745    2.745
  45805.     0.94853    2.75(6)      255.1     2.745    2.745
  45819.     0.94882    2.72(6)      253.9     2.746    2.746
  45833.     0.94910    2.65(6)      270.7     2.746    2.746
  45847.     0.94939    2.71(6)      260.6     2.746    2.747
  45860.     0.94967    2.77(6)      251.0     2.747    2.752
  45874.     0.94996    2.78(6)      250.0     2.747    2.755
  45888.     0.95024    2.86(7)      230.7     2.747    2.758
  45902.     0.95053    2.71(6)      264.0     2.748    2.763
  45915.     0.95081    2.69(6)      253.6     2.748    2.768
  45929.     0.95110    2.77(6)      255.2     2.748    2.772
  45943.     0.95138    2.81(6)      245.7     2.748    2.774
  45957.     0.95167    2.70(6)      261.3     2.749    2.774
  45970.     0.95195    2.67(6)      268.3     2.749    2.772
  45984.     0.95224    2.69(6)      262.3     2.749    2.770
  45998.     0.95253    2.74(6)      255.6     2.750    2.768
  46012.     0.95281    2.77(6)      248.9     2.750    2.768
  46026.     0.95310    2.73(6)      255.5     2.750    2.769
  46039.     0.95338    2.74(6)      247.9     2.751    2.771
  46053.     0.95367    2.68(6)      257.5     2.751    2.773
  46067.     0.95396    2.77(6)      248.6     2.751    2.777
  46081.     0.95424    2.73(6)      254.8     2.752    2.782
  46095.     0.95453    2.74(6)      262.1     2.752    2.789
  46109.     0.95482    2.76(6)      253.9     2.752    2.799
  46122.     0.95510    2.87(6)      246.3     2.753    2.818
  46136.     0.95539    3.00(7)      230.5     2.753    2.871
  46150.     0.95567    3.27(7)      213.8     2.753    3.041
  46164.     0.95596    3.86(7)      186.0     2.754    3.525
  46178.     0.95625    4.74(8)      153.6     2.754    4.565
  46192.     0.95654    6.27(10)     110.5     2.754    6.129
  46205.     0.95682    7.88(11)     85.1      2.755    7.600
  46219.     0.95711    8.53(11)     78.8      2.755    8.104
  46233.     0.95740    7.80(11)     88.0      2.755    7.494
  46247.     0.95768    6.25(9)      110.8     2.756    6.370
  46261.     0.95797    5.33(9)      126.3     2.756    5.293
  46275.     0.95826    4.52(8)      152.5     2.756    4.478
  46289.     0.95855    3.89(7)      183.4     2.757    3.915
  46303.     0.95883    3.39(7)      210.3     2.757    3.537
  46317.     0.95912    3.23(7)      213.5     2.757    3.285
  46330.     0.95941    3.16(7)      220.0     2.758    3.117
  46344.     0.95970    2.97(6)      241.1     2.758    3.004
  46358.     0.95998    2.93(6)      237.0     2.758    2.929
  46372.     0.96027    2.83(6)      247.6     2.758    2.878
  46386.     0.96056    2.90(7)      236.5     2.759    2.844
  46400.     0.96085    2.85(6)      243.0     2.759    2.821
  46414.     0.96114    2.87(6)      243.4     2.759    2.805
  46428.     0.96143    2.79(6)      248.3     2.760    2.794
  46442.     0.96171    2.74(6)      258.0     2.760    2.786
  46456.     0.96200    2.65(6)      282.1     2.760    2.781
  46470.     0.96229    2.79(6)      249.4     2.761    2.778
  46484.     0.96258    2.80(6)      240.4     2.761    2.775
  46497.     0.96287    2.79(6)      249.3     2.761    2.773
  46511.     0.96316    2.76(6)      253.8     2.762    2.772
  46525.     0.96345    2.87(6)      238.8     2.762    2.771
  46539.     0.96374    2.84(6)      242.2     2.762    2.770
  46553.     0.96403    2.72(6)      260.5     2.763    2.770
  46567.     0.96431    2.87(6)      240.1     2.763    2.769
  46581.     0.96460    2.80(6)      245.3     2.763    2.769
  46595.     0.96489    2.70(6)      257.3     2.764    2.764
  46609.     0.96518    2.74(6)      248.8     2.764    2.764
  46623.     0.96547    2.75(6)      256.3     2.764    2.764
  46637.     0.96576    2.89(7)      235.4     2.765    2.765
  46651.     0.96605    2.81(6)      237.5     2.765    2.765
  46665.     0.96634    2.68(6)      255.4     2.765    2.765
  46679.     0.96663    2.75(6)      254.3     2.765    2.766
  46693.     0.96692    2.82(6)      245.0     2.766    2.766
  46707.     0.96721    2.73(6)      263.1     2.766    2.768
  46721.     0.96750    2.65(6)      269.3     2.766    2.769
  46735.     0.96779    2.77(6)      242.7     2.767    2.771
  46749.     0.96808    2.78(6)      243.0     2.767    2.773
  46763.     0.96837    2.76(6)      257.7     2.767    2.775
  46777.     0.96866    2.86(7)      233.7     2.768    2.775
  46791.     0.96895    2.82(6)      240.1     2.768    2.776
  46805.     0.96925    2.75(6)      251.3     2.768    2.777
  46819.     0.96954    2.81(6)      237.7     2.769    2.782
  46833.     0.96983    2.77(6)      242.6     2.769    2.792
  46847.     0.97012    2.73(6)      257.1     2.769    2.807
  46862.     0.97041    2.87(6)      238.8     2.770    2.824
  46876.     0.97070    2.83(6)      243.7     2.770    2.836
  46890.     0.97099    2.86(6)      238.9     2.770    2.839
  46904.     0.97128    2.85(6)      241.6     2.770    2.832
  46918.     0.97157    2.73(6)      251.9     2.771    2.820
  46932.     0.97187    2.73(6)      251.4     2.771    2.807
  46946.     0.97216    2.70(6)      263.9     2.771    2.797
  46960.     0.97245    2.87(6)      239.7     2.772    2.789
  46974.     0.97274    2.87(6)      246.7     2.772    2.783
  46988.     0.97303    2.82(6)      247.1     2.772    2.780
  47002.     0.97333    2.81(6)      244.1     2.773    2.778
  47016.     0.97362    2.81(6)      245.9     2.773    2.776
  47030.     0.97391    2.75(6)      259.0     2.773    2.776
  47045.     0.97420    2.74(6)      263.2     2.774    2.775
  47059.     0.97449    2.85(6)      245.0     2.774    2.775
  47073.     0.97479    2.78(6)      243.8     2.774    2.775
  47087.     0.97508    2.78(6)      251.8     2.775    2.775
  47101.     0.97537    2.88(6)      236.8     2.775    2.776
  47115.     0.97566    2.74(6)      249.7     2.775    2.776
  47129.     0.97596    2.76(6)      247.2     2.775    2.778
  47143.     0.97625    2.78(6)      249.6     2.776    2.780
  47158.     0.97654    2.81(6)      247.3     2.776    2.782
  47172.     0.97684    2.81(6)      249.3     2.776    2.784
  47186.     0.97713    2.81(6)      246.7     2.777    2.785
  47200.     0.97742    2.82(6)      241.1     2.777    2.785
  47214.     0.97771    2.81(6)      246.5     2.777    2.784
  47228.     0.97801    2.83(6)      240.6     2.778    2.783
  47243.     0.97830    2.81(6)      246.6     2.778    2.784
  47257.     0.97860    2.70(6)      263.7     2.778    2.783
  47271.     0.97889    2.77(6)      251.2     2.779    2.783
  47285.     0.97918    2.73(6)      256.6     2.779    2.783
  47299.     0.97948    2.76(6)      254.4     2.779    2.783
  47313.     0.97977    2.82(6)      242.2     2.779    2.783
  47328.     0.98006    2.66(6)      260.0     2.780    2.784
  47342.     0.98036    2.71(6)      263.6     2.780    2.784
  47356.     0.98065    2.85(6)      237.8     2.780    2.785
  47370.     0.98095    2.75(6)      261.8     2.781    2.786
  47384.     0.98124    2.77(6)      254.6     2.781    2.787
  47399.     0.98154    2.78(6)      251.4     2.781    2.787
  47413.     0.98183    2.85(7)      233.1     2.782    2.789
  47427.     0.98212    2.79(6)      240.6     2.782    2.790
  47441.     0.98242    2.84(6)      236.8     2.782    2.791
  47456.     0.98271    2.69(6)      267.7     2.783    2.793
  47470.     0.98301    2.85(6)      243.8     2.783    2.795
  47484.     0.98330    2.83(6)      244.1     2.783    2.797
  47498.     0.98360    2.78(6)      249.7     2.784    2.800
  47513.     0.98389    2.76(6)      249.1     2.784    2.804
  47527.     0.98419    2.96(7)      227.8     2.784    2.810
  47541.     0.98448    2.87(6)      242.4     2.784    2.821
  47555.     0.98478    2.89(7)      232.4     2.785    2.849
  47570.     0.98508    3.03(7)      232.2     2.785    2.940
  47584.     0.98537    3.26(7)      223.9     2.785    3.202
  47598.     0.98567    3.78(7)      192.6     2.786    3.778
  47612.     0.98596    4.63(8)      149.0     2.786    4.661
  47627.     0.98626    5.45(9)      120.4     2.786    5.514
  47641.     0.98655    5.87(9)      116.1     2.787    5.830
  47655.     0.98685    5.56(9)      121.2     2.787    5.500
  47670.     0.98715    4.73(8)      150.0     2.787    4.861
  47684.     0.98744    4.10(8)      171.7     2.788    4.241
  47698.     0.98774    3.82(7)      177.9     2.788    3.770
  47713.     0.98804    3.45(7)      198.7     2.788    3.446
  47727.     0.98833    3.20(7)      214.5     2.788    3.229
  47741.     0.98863    3.05(7)      221.2     2.789    3.086
  47755.     0.98892    3.03(7)      225.2     2.789    2.990
  47770.     0.98922    2.96(7)      232.1     2.789    2.927
  47784.     0.98952    2.91(7)      231.0     2.790    2.884
  47798.     0.98982    2.90(6)      242.7     2.790    2.856
  47813.     0.99011    2.78(6)      252.3     2.790    2.837
  47827.     0.99041    2.83(6)      246.9     2.791    2.825
  47842.     0.99071    2.72(6)      264.4     2.791    2.816
  47856.     0.99100    2.82(6)      241.8     2.791    2.810
  47870.     0.99130    2.80(6)      245.4     2.792    2.806
  47885.     0.99160    2.77(6)      253.5     2.792    2.803
  47899.     0.99190    2.77(6)      249.1     2.792    2.802
  47913.     0.99219    2.81(6)      238.5     2.793    2.800
  47928.     0.99249    2.88(6)      239.7     2.793    2.800
  47942.     0.99279    2.76(6)      252.4     2.793    2.799
  47956.     0.99309    2.74(6)      253.7     2.793    2.799
  47971.     0.99339    2.89(7)      230.1     2.794    2.799
  47985.     0.99368    2.79(6)      244.5     2.794    2.798
  48000.     0.99398    2.84(6)      250.0     2.794    2.798
  48014.     0.99428    2.80(6)      250.1     2.795    2.798
  48028.     0.99458    2.75(6)      252.2     2.795    2.798
  48043.     0.99488    2.80(6)      243.8     2.795    2.798
  48057.     0.99517    2.80(6)      241.9     2.796    2.799
  48072.     0.99547    2.89(6)      237.0     2.796    2.796
  48086.     0.99577    2.78(6)      249.3     2.796    2.797
  48101.     0.99607    2.80(6)      245.0     2.797    2.797
  48115.     0.99637    2.80(6)      239.4     2.797    2.798
  48129.     0.99667    2.73(6)      248.5     2.797    2.798
  48144.     0.99697    2.75(6)      262.5     2.798    2.799
  48158.     0.99727    2.82(6)      240.3     2.798    2.799
  48173.     0.99757    2.83(7)      235.5     2.798    2.801
  48187.     0.99787    2.73(6)      252.8     2.798    2.806
  48202.     0.99816    2.70(6)      257.8     2.799    2.818
  48216.     0.99846    2.76(6)      255.7     2.799    2.842
  48231.     0.99876    2.83(6)      245.8     2.799    2.882
  48245.     0.99906    2.95(7)      223.4     2.800    2.936
  48259.     0.99936    2.92(6)      237.1     2.800    2.988
  48274.     0.99966    3.02(7)      229.2     2.800    3.019
  48288.     0.99996    2.91(7)      230.1     2.801    3.019
  48303.     1.00026    2.93(7)      233.6     2.801    2.991
  48317.     1.00056    2.87(6)      248.1     2.801    2.950
  48332.     1.00086    2.83(6)      251.7     2.802    2.909
  48346.     1.00116    2.91(6)      236.9     2.802    2.876
  48361.     1.00146    2.87(6)      238.5     2.802    2.852
  48375.     1.00176    2.89(6)      241.7     2.803    2.835
  48390.     1.00207    2.80(6)      242.7     2.803    2.825
  48404.     1.00237    2.90(6)      237.9     2.803    2.818
  48419.     1.00267    2.88(7)      234.0     2.804    2.813
  48433.     1.00297    2.87(7)      232.5     2.804    2.810
  48448.     1.00327    2.81(6)      249.0     2.804    2.809
  48463.     1.00357    2.85(6)      246.0     2.804    2.808
  48477.     1.00387    2.80(6)      241.8     2.805    2.807
  48492.     1.00417    2.80(6)      249.1     2.805    2.807
  48506.     1.00447    2.87(6)      244.2     2.805    2.807
  48521.     1.00477    2.80(6)      247.8     2.806    2.807
  48535.     1.00508    2.75(6)      253.0     2.806    2.807
  48550.     1.00538    2.88(7)      230.7     2.806    2.807
  48564.     1.00568    2.86(6)      244.1     2.807    2.807
  48579.     1.00598    2.90(6)      236.7     2.807    2.807
  48594.     1.00628    2.73(6)      249.6     2.807    2.808
  48608.     1.00658    2.87(6)      243.0     2.808    2.808
  48623.     1.00689    2.92(7)      232.3     2.808    2.808
  48637.     1.00719    2.87(6)      238.6     2.808    2.808
  48652.     1.00749    2.85(7)      233.7     2.809    2.809
  48667.     1.00779    2.84(7)      233.4     2.809    2.809
  48681.     1.00810    2.84(6)      250.0     2.809    2.809
  48696.     1.00840    2.76(6)      248.3     2.810    2.810
  48710.     1.00870    2.78(6)      239.8     2.810    2.810
  48725.     1.00900    2.75(6)      253.2     2.810    2.810
  48740.     1.00931    2.80(6)      253.4     2.811    2.811
  48754.     1.00961    2.88(7)      235.5     2.811    2.811
  48769.     1.00991    2.71(6)      257.4     2.811    2.811
  48783.     1.01022    2.81(6)      250.4     2.811    2.812
  48798.     1.01052    2.76(6)      257.2     2.812    2.812
  48813.     1.01082    2.74(6)      252.7     2.812    2.812
  48827.     1.01112    2.83(6)      237.0     2.812    2.812
  48842.     1.01143    2.82(6)      244.1     2.813    2.813
  48857.     1.01173    2.76(6)      241.8     2.813    2.813
  48871.     1.01204    2.78(6)      248.3     2.813    2.813
  48886.     1.01234    2.72(6)      253.2     2.814    2.814
  48901.     1.01264    2.78(6)      240.8     2.814    2.814
  48915.     1.01295    2.85(6)      245.3     2.814    2.814
  48930.     1.01325    2.88(7)      236.5     2.815    2.815
  48945.     1.01355    2.72(6)      258.4     2.815    2.815
  48959.     1.01386    2.77(6)      250.1     2.815    2.815
  48974.     1.01416    2.69(6)      259.1     2.816    2.816
  48989.     1.01447    2.80(6)      242.4     2.816    2.816
  49003.     1.01477    2.75(6)      255.9     2.816    2.817
  49018.     1.01508    2.82(6)      236.7     2.817    2.817
  49033.     1.01538    2.78(6)      248.0     2.817    2.818
  49048.     1.01569    2.90(7)      230.2     2.817    2.820
  49062.     1.01599    2.77(6)      249.3     2.818    2.824
  49077.     1.01629    2.86(6)      239.5     2.818    2.830
  49092.     1.01660    2.78(6)      243.7     2.818    2.838
  49106.     1.01690    2.77(6)      245.6     2.819    2.844
  49121.     1.01721    2.81(6)      238.6     2.819    2.848
  49136.     1.01752    2.90(7)      229.3     2.819    2.847
  49151.     1.01782    2.99(7)      222.4     2.820    2.842
  49165.     1.01813    2.90(7)      228.7     2.820    2.837
  49180.     1.01843    2.86(6)      238.9     2.820    2.833
  49195.     1.01874    2.78(6)      248.5     2.821    2.830
  49210.     1.01904    2.78(6)      249.4     2.821    2.830
  49224.     1.01935    2.82(6)      244.3     2.821    2.832
  49239.     1.01965    2.80(6)      244.0     2.822    2.837
  49254.     1.01996    2.86(6)      239.4     2.822    2.843
  49269.     1.02027    2.88(6)      242.9     2.822    2.848
  49283.     1.02057    2.84(7)      234.6     2.823    2.850
  49298.     1.02088    2.78(6)      240.6     2.823    2.848
  49313.     1.02118    2.80(6)      247.6     2.823    2.844
  49328.     1.02149    2.91(7)      229.4     2.824    2.839
  49343.     1.02180    2.83(7)      235.7     2.824    2.835
  49357.     1.02210    2.85(7)      235.4     2.824    2.831
  49372.     1.02241    2.85(6)      240.3     2.825    2.829
  49387.     1.02272    2.93(7)      227.3     2.825    2.828
  49402.     1.02302    2.97(7)      222.6     2.825    2.827
  49417.     1.02333    2.76(6)      249.6     2.826    2.827
  49432.     1.02364    2.83(6)      247.3     2.826    2.827
  49446.     1.02395    2.87(6)      237.2     2.826    2.827
  49461.     1.02425    2.88(6)      238.6     2.827    2.827
  49476.     1.02456    2.88(6)      238.9     2.827    2.827
  49491.     1.02487    2.91(7)      235.9     2.827    2.827
  49506.     1.02518    2.87(6)      236.9     2.828    2.828
  49521.     1.02548    2.92(6)      237.6     2.828    2.828
  49535.     1.02579    2.89(7)      229.8     2.828    2.828
  49550.     1.02610    2.90(7)      231.9     2.829    2.829
  49565.     1.02641    2.83(6)      247.8     2.829    2.829
  49580.     1.02671    2.78(6)      253.6     2.829    2.829
  49595.     1.02702    2.78(6)      244.2     2.830    2.830
  49610.     1.02733    2.79(6)      243.3     2.830    2.830
  49625.     1.02764    2.82(6)      240.6     2.830    2.830
  49640.     1.02795    2.78(6)      246.8     2.831    2.831
  49654.     1.02826    2.78(6)      252.6     2.831    2.831
  49669.     1.02856    2.74(6)      250.2     2.831    2.831
  49684.     1.02887    2.90(7)      234.4     2.832    2.832
  49699.     1.02918    2.94(7)      232.4     2.832    2.832
  49714.     1.02949    2.90(7)      235.1     2.832    2.832
  49729.     1.02980    2.86(7)      235.4     2.833    2.833
  49744.     1.03011    2.85(7)      230.2     2.833    2.833
  49759.     1.03042    2.82(6)      241.3     2.833    2.834
  49774.     1.03073    2.80(6)      245.2     2.834    2.835
  49789.     1.03104    2.87(6)      238.3     2.834    2.836
  49804.     1.03134    2.79(6)      238.5     2.834    2.839
  49819.     1.03165    2.72(6)      254.9     2.835    2.842
  49833.     1.03196    2.78(6)      250.3     2.835    2.845
  49848.     1.03227    2.85(6)      237.4     2.835    2.847
  49863.     1.03258    2.91(7)      228.2     2.836    2.847
  49878.     1.03289    2.81(6)      245.7     2.836    2.846
  49893.     1.03320    2.75(6)      261.6     2.836    2.844
  49908.     1.03351    3.04(7)      218.0     2.837    2.842
  49923.     1.03382    3.02(7)      224.3     2.837    2.841
  49938.     1.03413    2.83(6)      244.6     2.837    2.840
  49953.     1.03444    2.90(7)      227.6     2.838    2.839
  49968.     1.03475    2.84(6)      239.1     2.838    2.839
  49983.     1.03506    2.85(6)      242.5     2.838    2.839
  49998.     1.03537    2.84(6)      244.7     2.839    2.839
  50013.     1.03569    2.90(7)      232.3     2.839    2.839
  50028.     1.03600    2.85(7)      232.7     2.839    2.840
  50043.     1.03631    2.84(6)      240.0     2.840    2.840
  50058.     1.03662    2.88(7)      234.8     2.840    2.840
  50073.     1.03693    2.82(6)      243.1     2.840    2.841
  50088.     1.03724    2.94(7)      229.3     2.841    2.841
  50103.     1.03755    2.83(6)      243.0     2.841    2.841
  50118.     1.03786    2.87(6)      239.7     2.841    2.842
  50133.     1.03817    2.90(6)      238.5     2.842    2.842
  50148.     1.03849    2.89(7)      230.8     2.842    2.842
  50163.     1.03880    2.82(6)      243.5     2.842    2.843
  50178.     1.03911    2.80(6)      245.7     2.843    2.843
  50194.     1.03942    2.91(7)      232.3     2.843    2.844
  50209.     1.03973    2.90(7)      230.9     2.844    2.846
  50224.     1.04004    2.80(6)      237.8     2.844    2.848
  50239.     1.04036    2.84(6)      243.6     2.844    2.851
  50254.     1.04067    2.86(6)      243.1     2.845    2.854
  50269.     1.04098    2.86(6)      245.8     2.845    2.856
  50284.     1.04129    2.81(6)      240.6     2.845    2.856
  50299.     1.04161    2.82(6)      242.5     2.846    2.854
  50314.     1.04192    2.84(6)      243.0     2.846    2.853
  50329.     1.04223    2.78(6)      253.3     2.846    2.851
  50344.     1.04254    2.87(6)      247.9     2.847    2.850
  50359.     1.04286    2.85(6)      238.4     2.847    2.849
  50375.     1.04317    2.85(6)      241.3     2.847    2.849
  50390.     1.04348    2.93(7)      221.5     2.848    2.849
  50405.     1.04380    2.90(7)      227.8     2.848    2.849
  50420.     1.04411    2.84(6)      247.3     2.848    2.849
  50435.     1.04442    2.86(6)      241.3     2.849    2.849
  50450.     1.04474    2.89(7)      235.0     2.849    2.849
  50465.     1.04505    2.83(6)      244.3     2.850    2.850
  50480.     1.04536    2.82(6)      244.4     2.850    2.850
  50496.     1.04568    2.87(7)      231.5     2.850    2.850
  50511.     1.04599    2.88(7)      234.1     2.851    2.851
  50526.     1.04630    2.79(6)      250.9     2.851    2.853
  50541.     1.04662    2.97(7)      224.8     2.851    2.853
  50556.     1.04693    2.98(7)      223.2     2.852    2.854
  50571.     1.04725    2.90(7)      235.9     2.852    2.854
  50587.     1.04756    2.81(6)      253.0     2.852    2.855
  50602.     1.04787    2.91(6)      242.9     2.853    2.855
  50617.     1.04819    2.89(7)      236.4     2.853    2.856
  50632.     1.04850    2.86(7)      232.4     2.853    2.857
  50647.     1.04882    2.88(6)      237.5     2.854    2.857
  50662.     1.04913    2.84(6)      244.9     2.854    2.858
  50678.     1.04945    2.80(6)      238.1     2.854    2.859
  50693.     1.04976    2.86(6)      241.6     2.855    2.860
  50708.     1.05008    3.00(7)      227.2     2.855    2.861
  50723.     1.05039    2.82(6)      237.8     2.856    2.862
  50738.     1.05071    2.89(7)      230.0     2.856    2.864
  50754.     1.05102    2.86(7)      235.2     2.856    2.865
  50769.     1.05134    2.77(6)      252.1     2.857    2.867
  50784.     1.05165    2.88(7)      228.4     2.857    2.870
  50799.     1.05197    2.92(7)      228.3     2.857    2.873
  50815.     1.05228    2.83(6)      240.3     2.858    2.879
  50830.     1.05260    2.84(6)      245.0     2.858    2.890
  50845.     1.05292    3.03(7)      223.5     2.858    2.922
  50860.     1.05323    3.16(7)      213.8     2.859    3.027
  50876.     1.05355    3.40(7)      201.6     2.859    3.302
  50891.     1.05386    3.93(8)      168.9     2.860    3.825
  50906.     1.05418    4.43(8)      156.4     2.860    4.494
  50921.     1.05450    4.95(9)      137.8     2.860    4.972
  50937.     1.05481    5.01(9)      134.1     2.861    4.972
  50952.     1.05513    4.53(8)      146.3     2.861    4.594
  50967.     1.05545    4.14(8)      163.8     2.861    4.114
  50983.     1.05576    3.72(7)      179.9     2.862    3.712
  50998.     1.05608    3.36(7)      202.1     2.862    3.426
  51013.     1.05640    3.13(7)      222.3     2.862    3.237
  51028.     1.05671    3.20(7)      216.8     2.863    3.117
  51044.     1.05703    3.07(7)      224.0     2.863    3.044
  51059.     1.05735    2.97(7)      225.5     2.864    3.006
  51074.     1.05767    2.94(7)      228.9     2.864    2.992
  51090.     1.05798    3.07(7)      221.2     2.864    2.989
  51105.     1.05830    2.85(6)      249.6     2.865    2.985
  51120.     1.05862    2.97(7)      232.7     2.865    2.974
  51136.     1.05894    2.93(7)      230.4     2.865    2.955
  51151.     1.05925    2.94(7)      222.5     2.866    2.934
  51166.     1.05957    2.88(6)      237.0     2.866    2.916
  51182.     1.05989    2.91(7)      224.4     2.867    2.901
  51197.     1.06021    2.89(7)      228.2     2.867    2.891
  51212.     1.06052    2.86(6)      239.9     2.867    2.884
  51228.     1.06084    2.92(7)      225.7     2.868    2.880
  51243.     1.06116    2.88(7)      235.8     2.868    2.877
  51259.     1.06148    2.94(7)      227.2     2.868    2.875
  51274.     1.06180    2.89(7)      235.3     2.869    2.874
  51289.     1.06212    2.84(7)      234.9     2.869    2.874
  51305.     1.06244    2.87(7)      228.9     2.870    2.874
  51320.     1.06275    2.81(6)      245.2     2.870    2.876
  51336.     1.06307    2.90(7)      226.0     2.870    2.880
  51351.     1.06339    2.92(7)      231.1     2.871    2.887
  51366.     1.06371    2.94(7)      231.8     2.871    2.900
  51382.     1.06403    2.88(6)      237.8     2.871    2.916
  51397.     1.06435    2.97(7)      226.9     2.872    2.929
  51413.     1.06467    3.00(7)      226.7     2.872    2.934
  51428.     1.06499    3.14(7)      210.0     2.873    2.930
  51443.     1.06531    3.12(7)      208.9     2.873    2.920
  51459.     1.06563    2.84(6)      244.9     2.873    2.908
  51474.     1.06595    2.83(6)      250.8     2.874    2.898
  51490.     1.06627    2.85(6)      240.7     2.874    2.890
  51505.     1.06659    2.85(6)      240.2     2.874    2.885
  51521.     1.06691    2.89(7)      236.6     2.875    2.882
  51536.     1.06723    2.88(7)      232.5     2.875    2.880
  51552.     1.06755    2.88(7)      231.9     2.876    2.879
  51567.     1.06787    2.92(7)      230.0     2.876    2.878
  51582.     1.06819    2.94(7)      224.6     2.876    2.878
  51598.     1.06851    2.92(7)      231.3     2.877    2.878
  51613.     1.06883    2.93(7)      225.6     2.877    2.878
  51629.     1.06915    2.93(7)      221.8     2.877    2.878
  51644.     1.06947    2.84(7)      230.4     2.878    2.878
  51660.     1.06979    2.83(7)      230.7     2.878    2.878
  51675.     1.07011    2.99(7)      222.9     2.879    2.879
  51691.     1.07043    2.94(7)      225.7     2.879    2.879
  51706.     1.07076    2.88(7)      234.0     2.879    2.879
  51722.     1.07108    2.87(6)      239.2     2.880    2.880
  51737.     1.07140    2.97(7)      220.7     2.880    2.880
  51753.     1.07172    2.82(6)      239.8     2.880    2.881
  51768.     1.07204    2.88(7)      225.3     2.881    2.881
  51784.     1.07236    2.95(7)      230.5     2.881    2.881
  51800.     1.07268    2.94(7)      223.9     2.882    2.882
  51815.     1.07301    2.92(7)      226.3     2.882    2.882
  51831.     1.07333    3.01(7)      226.5     2.882    2.882
  51846.     1.07365    2.91(6)      237.3     2.883    2.883
  51862.     1.07397    2.86(7)      235.1     2.883    2.883
  51877.     1.07429    2.83(6)      243.2     2.884    2.884
  51893.     1.07462    2.85(6)      237.3     2.884    2.884
  51908.     1.07494    2.89(7)      225.4     2.884    2.884
  51924.     1.07526    3.00(7)      220.1     2.885    2.885
  51940.     1.07558    2.91(7)      226.4     2.885    2.885
  51955.     1.07591    2.89(7)      231.5     2.886    2.886
  51971.     1.07623    2.89(6)      237.9     2.886    2.886
  51986.     1.07655    3.02(7)      214.6     2.886    2.886
  52002.     1.07688    3.05(7)      205.1     2.887    2.887
  52018.     1.07720    2.90(7)      230.3     2.887    2.887
  52033.     1.07752    2.91(7)      225.0     2.887    2.888
  52049.     1.07785    2.96(7)      216.3     2.888    2.889
  52064.     1.07817    2.87(6)      240.1     2.888    2.890
  52080.     1.07849    2.89(7)      236.6     2.889    2.893
  52096.     1.07882    3.00(7)      221.1     2.889    2.898
  52111.     1.07914    2.85(7)      232.2     2.889    2.905
  52127.     1.07946    2.85(6)      240.5     2.890    2.912
  52143.     1.07979    2.95(7)      231.5     2.890    2.918
  52158.     1.08011    3.06(7)      221.5     2.891    2.919
  52174.     1.08044    3.07(7)      215.0     2.891    2.917
  52189.     1.08076    3.08(7)      216.6     2.891    2.913
  52205.     1.08108    2.95(7)      229.9     2.892    2.908
  52221.     1.08141    2.95(7)      224.4     2.892    2.903
  52236.     1.08173    2.94(7)      227.3     2.893    2.900
  52252.     1.08206    2.86(6)      236.9     2.893    2.898
  52268.     1.08238    2.91(6)      239.2     2.893    2.897
  52283.     1.08271    2.88(7)      234.3     2.894    2.896
  52299.     1.08303    2.90(7)      235.9     2.894    2.896
  52315.     1.08336    2.84(6)      238.3     2.895    2.896
  52331.     1.08368    2.75(6)      242.1     2.895    2.896
  52346.     1.08401    2.84(7)      234.1     2.895    2.896
  52362.     1.08433    2.93(7)      226.2     2.896    2.896
  52378.     1.08466    2.87(6)      243.4     2.896    2.896
  52393.     1.08498    2.79(6)      240.9     2.897    2.897
  52409.     1.08531    2.85(7)      230.1     2.897    2.897
  52425.     1.08563    2.94(7)      223.0     2.897    2.897
  52441.     1.08596    2.91(7)      226.6     2.898    2.898
  52456.     1.08629    3.00(7)      223.3     2.898    2.900
  52472.     1.08661    2.83(7)      229.6     2.899    2.901
  52488.     1.08694    2.87(7)      236.4     2.899    2.901
  52503.     1.08726    2.92(7)      228.8     2.899    2.902
  52519.     1.08759    2.95(7)      226.0     2.900    2.903
  52535.     1.08792    3.00(7)      227.0     2.900    2.903
  52551.     1.08824    3.07(7)      219.2     2.901    2.904
  52567.     1.08857    2.96(7)      224.0     2.901    2.905
  52582.     1.08890    2.87(7)      226.5     2.901    2.906
  52598.     1.08922    2.86(6)      236.7     2.902    2.907
  52614.     1.08955    2.90(7)      227.9     2.902    2.908
  52630.     1.08988    2.89(7)      235.8     2.903    2.909
  52645.     1.09020    2.97(7)      216.5     2.903    2.910
  52661.     1.09053    2.82(7)      234.7     2.903    2.912
  52677.     1.09086    2.92(7)      225.4     2.904    2.914
  52693.     1.09118    2.94(7)      221.0     2.904    2.916
  52709.     1.09151    2.92(7)      231.0     2.905    2.919
  52724.     1.09184    2.93(7)      236.2     2.905    2.923
  52740.     1.09217    2.87(6)      241.0     2.905    2.930
  52756.     1.09249    3.02(7)      223.3     2.906    2.948
  52772.     1.09282    3.00(7)      226.5     2.906    3.006
  52788.     1.09315    3.27(7)      202.6     2.907    3.181
  52804.     1.09348    3.50(7)      199.2     2.907    3.579
  52819.     1.09381    4.17(8)      158.1     2.907    4.213
  52835.     1.09413    5.00(9)      129.6     2.908    4.850
  52851.     1.09446    5.12(9)      128.3     2.908    5.112
  52867.     1.09479    4.96(9)      133.2     2.909    4.888
  52883.     1.09512    4.48(8)      149.7     2.909    4.417
  52899.     1.09545    4.05(8)      166.4     2.909    3.952
  52915.     1.09578    3.49(7)      191.9     2.910    3.601
  52930.     1.09611    3.34(7)      202.0     2.910    3.363
  52946.     1.09644    3.22(7)      204.1     2.911    3.207
  52962.     1.09676    3.12(7)      214.4     2.911    3.107
  52978.     1.09709    3.07(7)      215.6     2.912    3.042
  52994.     1.09742    3.01(7)      219.3     2.912    2.999
  53010.     1.09775    2.93(7)      234.3     2.912    2.972
  53026.     1.09808    2.91(6)      236.7     2.913    2.954
  53042.     1.09841    2.95(7)      228.9     2.913    2.942
  53058.     1.09874    3.00(7)      222.1     2.914    2.934
  53074.     1.09907    2.99(7)      222.7     2.914    2.929
  53089.     1.09940    2.80(6)      240.6     2.914    2.926
  53105.     1.09973    2.76(6)      245.4     2.915    2.924
  53121.     1.10006    2.89(6)      237.2     2.915    2.923
  53137.     1.10039    2.93(7)      232.3     2.916    2.922
  53153.     1.10072    2.78(6)      242.9     2.916    2.921
  53169.     1.10105    2.87(7)      224.5     2.916    2.921
  53185.     1.10138    2.98(7)      225.0     2.917    2.921
  53201.     1.10171    2.94(7)      219.8     2.917    2.921
  53217.     1.10204    3.02(7)      207.0     2.918    2.921
  53233.     1.10237    2.89(7)      220.5     2.918    2.921
  53249.     1.10270    2.95(7)      225.0     2.919    2.921
  53265.     1.10303    2.93(7)      220.5     2.919    2.921
  53281.     1.10336    2.92(7)      220.6     2.919    2.919
  53297.     1.10370    2.85(7)      233.1     2.920    2.920
  53313.     1.10403    2.92(7)      224.5     2.920    2.920
  53329.     1.10436    2.84(7)      230.2     2.921    2.921
  53345.     1.10469    2.90(7)      228.8     2.921    2.921
  53361.     1.10502    2.92(7)      227.0     2.922    2.922
  53377.     1.10535    2.99(7)      211.3     2.922    2.922
  53393.     1.10568    2.92(7)      226.6     2.922    2.922
  53409.     1.10602    2.88(7)      229.0     2.923    2.923
  53425.     1.10635    2.89(7)      228.8     2.923    2.923
  53441.     1.10668    2.86(7)      233.4     2.924    2.924
  53457.     1.10701    2.86(7)      234.5     2.924    2.924
  53473.     1.10734    2.90(7)      232.1     2.924    2.924
  53489.     1.10768    2.96(7)      220.1     2.925    2.925
  53505.     1.10801    2.86(7)      225.7     2.925    2.925
  53521.     1.10834    2.88(7)      227.3     2.926    2.926
  53537.     1.10867    3.09(7)      206.0     2.926    2.926
  53553.     1.10901    2.95(7)      217.9     2.927    2.927
  53569.     1.10934    2.84(7)      235.5     2.927    2.927
  53585.     1.10967    3.03(7)      213.6     2.927    2.927
  53601.     1.11000    2.94(7)      217.7     2.928    2.928
  53618.     1.11034    2.91(7)      221.7     2.928    2.928
  53634.     1.11067    2.93(7)      220.5     2.929    2.929
  53650.     1.11100    2.88(7)      219.6     2.929    2.929
  53666.     1.11134    2.92(7)      224.0     2.930    2.930
  53682.     1.11167    2.99(7)      218.4     2.930    2.930
  53698.     1.11200    2.98(7)      218.6     2.930    2.930
  53714.     1.11234    2.86(7)      224.0     2.931    2.931
  53730.     1.11267    2.85(7)      228.4     2.931    2.931
  53746.     1.11301    2.91(7)      229.4     2.932    2.932
  53762.     1.11334    2.90(7)      221.9     2.932    2.932
  53779.     1.11367    2.97(7)      213.2     2.933    2.933
  53795.     1.11401    2.82(6)      236.8     2.933    2.933
  53811.     1.11434    2.90(7)      219.2     2.933    2.933
  53827.     1.11468    2.95(7)      213.8     2.934    2.934
  53843.     1.11501    2.98(7)      216.4     2.934    2.934
  53859.     1.11535    2.94(7)      226.5     2.935    2.935
  53875.     1.11568    2.86(7)      233.0     2.935    2.935
  53892.     1.11601    2.95(7)      213.9     2.936    2.936
  53908.     1.11635    2.92(7)      219.6     2.936    2.936
  53924.     1.11668    2.94(7)      217.5     2.936    2.937
  53940.     1.11702    2.87(7)      229.4     2.937    2.937
  53956.     1.11735    2.90(7)      223.2     2.937    2.937
  53973.     1.11769    2.89(7)      223.6     2.938    2.938
  53989.     1.11803    2.91(6)      238.0     2.938    2.938
  54005.     1.11836    2.99(7)      215.0     2.939    2.939
  54021.     1.11870    2.88(7)      228.9     2.939    2.939
  54037.     1.11903    2.86(6)      237.3     2.939    2.940
  54054.     1.11937    2.85(7)      225.9     2.940    2.940
  54070.     1.11970    2.94(7)      220.1     2.940    2.941
  54086.     1.12004    2.98(7)      218.2     2.941    2.942
  54102.     1.12038    3.02(7)      210.2     2.941    2.943
  54118.     1.12071    3.01(7)      205.1     2.942    2.948
  54135.     1.12105    2.94(7)      213.7     2.942    2.957
  54151.     1.12138    2.92(7)      218.9     2.942    2.974
  54167.     1.12172    3.03(7)      218.7     2.943    2.999
  54183.     1.12206    2.99(7)      216.1     2.943    3.027
  54200.     1.12239    2.95(7)      218.7     2.944    3.048
  54216.     1.12273    2.97(7)      221.1     2.944    3.054
  54232.     1.12307    2.93(7)      213.5     2.945    3.045
  54248.     1.12340    2.81(7)      234.7     2.945    3.025
  54265.     1.12374    2.99(7)      215.3     2.945    3.003
  54281.     1.12408    2.84(7)      223.6     2.946    2.985
  54297.     1.12442    2.83(7)      231.9     2.946    2.972
  54314.     1.12475    2.99(7)      216.2     2.947    2.964
  54330.     1.12509    2.89(7)      221.8     2.947    2.958
  54346.     1.12543    2.96(7)      217.5     2.948    2.955
  54362.     1.12577    2.93(7)      217.1     2.948    2.953
  54379.     1.12610    2.91(7)      226.2     2.948    2.952
  54395.     1.12644    2.94(7)      213.0     2.949    2.951
  54411.     1.12678    3.06(7)      206.3     2.949    2.951
  54428.     1.12712    2.80(7)      236.4     2.950    2.951
  54444.     1.12746    2.90(7)      225.8     2.950    2.951
  54460.     1.12779    2.93(7)      213.4     2.951    2.951
  54477.     1.12813    2.87(7)      225.2     2.951    2.952
  54493.     1.12847    3.00(7)      210.2     2.952    2.952
  54509.     1.12881    3.00(7)      208.9     2.952    2.952
  54526.     1.12915    2.98(7)      216.2     2.952    2.953
  54542.     1.12949    2.87(7)      226.2     2.953    2.953
  54559.     1.12983    2.87(7)      227.5     2.953    2.959
  54575.     1.13017    3.01(7)      211.2     2.954    2.960
  54591.     1.13050    3.01(7)      209.9     2.954    2.961
  54608.     1.13084    2.88(7)      222.4     2.955    2.962
  54624.     1.13118    2.86(7)      218.4     2.955    2.963
  54640.     1.13152    2.98(7)      207.1     2.956    2.964
  54657.     1.13186    3.09(7)      203.2     2.956    2.966
  54673.     1.13220    2.98(7)      208.8     2.956    2.967
  54690.     1.13254    2.91(7)      215.5     2.957    2.969
  54706.     1.13288    3.03(7)      210.5     2.957    2.970
  54722.     1.13322    2.96(7)      222.9     2.958    2.972
  54739.     1.13356    2.91(7)      218.3     2.958    2.974
  54755.     1.13390    2.98(7)      214.7     2.959    2.977
  54772.     1.13424    2.99(7)      209.1     2.959    2.980
  54788.     1.13458    3.01(7)      207.4     2.960    2.983
  54805.     1.13492    3.04(7)      205.8     2.960    2.988
  54821.     1.13526    2.98(7)      207.1     2.960    2.993
  54837.     1.13560    2.90(7)      222.7     2.961    2.999
  54854.     1.13594    2.86(7)      224.5     2.961    3.008
  54870.     1.13628    3.02(7)      205.5     2.962    3.020
  54887.     1.13663    3.10(7)      203.6     2.962    3.038
  54903.     1.13697    3.01(7)      215.3     2.963    3.077
  54920.     1.13731    3.32(7)      201.9     2.963    3.200
  54936.     1.13765    3.65(8)      174.0     2.963    3.599
  54953.     1.13799    4.62(8)      141.6     2.964    4.638
  54969.     1.13833    6.52(10)     100.6     2.964    6.575
  54986.     1.13867    8.92(12)     71.4      2.965    8.977
  55002.     1.13902   10.78(13)     57.9      2.965   10.570
  55019.     1.13936   11.00(13)     55.7      2.966   10.405
  55035.     1.13970    9.26(12)     67.8      2.966    8.947
  55052.     1.14004    7.32(11)     86.2      2.967    7.207
  55068.     1.14038    5.84(10)     107.1     2.967    5.794
  55085.     1.14073    4.87(9)      131.3     2.968    4.826
  55101.     1.14107    4.19(8)      151.4     2.968    4.212
  55118.     1.14141    3.82(8)      163.1     2.968    3.839
  55134.     1.14175    3.46(7)      186.3     2.969    3.615
  55151.     1.14209    3.45(7)      181.6     2.969    3.470
  55167.     1.14244    3.25(7)      195.6     2.970    3.360
  55184.     1.14278    3.27(7)      187.7     2.970    3.267
  55200.     1.14312    3.20(7)      191.1     2.971    3.188
  55217.     1.14347    3.18(7)      194.2     2.971    3.125
  55234.     1.14381    3.12(7)      201.2     2.972    3.080
  55250.     1.14415    3.01(7)      211.5     2.972    3.048
  55267.     1.14450    2.99(7)      210.6     2.972    3.027
  55283.     1.14484    3.06(7)      198.3     2.973    3.013
  55300.     1.14518    3.03(7)      197.9     2.973    3.004
  55317.     1.14553    2.98(7)      209.1     2.974    2.998
  55333.     1.14587    2.94(7)      212.6     2.974    2.994
  55350.     1.14621    3.04(7)      206.4     2.975    2.992
  55366.     1.14656    2.90(7)      222.2     2.975    2.991
  55383.     1.14690    3.06(7)      206.2     2.976    2.992
  55400.     1.14725    2.89(7)      216.5     2.976    2.998
  55416.     1.14759    2.95(7)      218.5     2.976    3.009
  55433.     1.14793    3.05(7)      202.1     2.977    3.028
  55449.     1.14828    3.13(7)      201.9     2.977    3.048
  55466.     1.14862    3.01(7)      206.6     2.978    3.064
  55483.     1.14897    3.09(7)      203.7     2.978    3.062
  55499.     1.14931    3.15(7)      195.6     2.979    3.054
  55516.     1.14966    3.06(7)      197.8     2.979    3.039
  55533.     1.15000    3.11(7)      192.1     2.980    3.023
  55549.     1.15035    3.03(7)      214.3     2.980    3.010
  55566.     1.15069    3.02(7)      206.2     2.981    3.000
  55583.     1.15104    2.88(7)      221.2     2.981    2.993
  55599.     1.15138    2.86(7)      232.1     2.981    2.989
  55616.     1.15173    2.94(7)      216.6     2.982    2.987
  55633.     1.15207    2.98(7)      214.4     2.982    2.986
  55649.     1.15242    2.90(7)      216.3     2.983    2.985
  55666.     1.15277    2.98(7)      213.4     2.983    2.985
  55683.     1.15311    2.99(7)      200.5     2.984    2.985
  55699.     1.15346    2.94(7)      211.1     2.984    2.985
  55716.     1.15380    2.89(7)      212.5     2.985    2.986
  55733.     1.15415    2.96(7)      206.9     2.985    2.988
  55750.     1.15450    3.03(7)      203.0     2.986    2.993
  55766.     1.15484    2.98(7)      211.4     2.986    3.002
  55783.     1.15519    2.97(7)      207.7     2.986    3.019
  55800.     1.15554    3.05(7)      195.3     2.987    3.042
  55817.     1.15588    3.04(7)      203.3     2.987    3.066
  55833.     1.15623    3.08(7)      197.9     2.988    3.080
  55850.     1.15658    3.05(7)      203.0     2.988    3.081
  55867.     1.15692    2.98(7)      211.4     2.989    3.069
  55884.     1.15727    2.91(7)      213.8     2.989    3.051
  55900.     1.15762    2.91(7)      219.7     2.990    3.033
  55917.     1.15796    2.87(7)      221.6     2.990    3.019
  55934.     1.15831    2.91(7)      219.9     2.991    3.009
  55951.     1.15866    2.98(7)      202.8     2.991    3.003
  55967.     1.15901    2.92(7)      216.8     2.991    2.999
  55984.     1.15936    2.98(7)      206.6     2.992    2.997
  56001.     1.15970    2.96(7)      206.3     2.992    2.996
  56018.     1.16005    3.00(7)      204.4     2.993    2.995
  56035.     1.16040    2.79(7)      232.2     2.993    2.995
  56051.     1.16075    2.92(7)      217.0     2.994    2.995
  56068.     1.16110    3.00(7)      206.1     2.994    2.995
  56085.     1.16144    3.02(7)      202.0     2.995    2.995
  56102.     1.16179    2.91(7)      216.7     2.995    2.995
  56119.     1.16214    3.01(7)      198.9     2.996    2.996
  56136.     1.16249    3.04(7)      201.3     2.996    2.996
  56152.     1.16284    3.05(7)      206.7     2.996    2.997
  56169.     1.16319    3.08(7)      197.7     2.997    2.997
  56186.     1.16354    2.91(7)      215.7     2.997    2.997
  56203.     1.16389    3.01(7)      204.9     2.998    2.998
  56220.     1.16423    2.97(7)      215.9     2.998    2.998
  56237.     1.16458    2.99(7)      209.9     2.999    2.999
  56254.     1.16493    3.04(7)      203.1     2.999    2.999
  56270.     1.16528    2.98(7)      216.1     3.000    3.000
  56287.     1.16563    2.84(7)      214.3     3.000    3.000
  56304.     1.16598    2.96(7)      206.0     3.001    3.001
  56321.     1.16633    2.98(7)      207.6     3.001    3.001
  56338.     1.16668    3.07(7)      197.6     3.001    3.001
  56355.     1.16703    2.97(7)      205.4     3.002    3.002
  56372.     1.16738    2.96(7)      208.1     3.002    3.002
  56389.     1.16773    2.94(7)      215.3     3.003    3.003
  56406.     1.16808    3.01(7)      199.5     3.003    3.003
  56423.     1.16843    3.03(7)      203.8     3.004    3.004
  56439.     1.16878    3.03(7)      199.3     3.004    3.004
  56456.     1.16913    3.02(7)      206.5     3.005    3.005
  56473.     1.16949    3.04(7)      196.0     3.005    3.005
  56490.     1.16984    3.07(7)      199.9     3.006    3.006
  56507.     1.17019    2.94(7)      209.0     3.006    3.006
  56524.     1.17054    2.84(7)      217.8     3.006    3.006
  56541.     1.17089    3.01(7)      203.9     3.007    3.007
  56558.     1.17124    2.93(7)      199.8     3.007    3.007
  56575.     1.17159    2.98(7)      199.0     3.008    3.008
  56592.     1.17194    2.94(7)      204.9     3.008    3.008
  56609.     1.17230    2.88(7)      215.6     3.009    3.009
  56626.     1.17265    2.96(7)      208.6     3.009    3.009
  56643.     1.17300    2.96(7)      205.1     3.010    3.010
  56660.     1.17335    2.99(7)      201.8     3.010    3.010
  56677.     1.17370    2.98(7)      202.9     3.011    3.011
  56694.     1.17406    2.85(7)      220.1     3.011    3.011
  56711.     1.17441    2.97(7)      209.0     3.012    3.012
  56728.     1.17476    3.04(7)      210.4     3.012    3.012
  56745.     1.17511    2.96(7)      211.6     3.012    3.012
  56762.     1.17546    2.96(7)      209.4     3.013    3.013
  56779.     1.17582    2.95(7)      208.2     3.013    3.013
  56796.     1.17617    2.97(7)      210.1     3.014    3.014
  56813.     1.17652    2.97(7)      201.8     3.014    3.014
  56830.     1.17688    2.97(7)      199.0     3.015    3.015
  56847.     1.17723    2.88(7)      209.9     3.015    3.015
  56864.     1.17758    2.90(7)      220.7     3.016    3.016
  56881.     1.17794    2.95(7)      200.5     3.016    3.016
  56898.     1.17829    3.01(7)      205.2     3.017    3.017
  56915.     1.17864    2.97(7)      197.6     3.017    3.017
  56933.     1.17900    2.91(7)      210.5     3.017    3.018
  56950.     1.17935    3.13(7)      193.0     3.018    3.018
  56967.     1.17970    2.98(7)      204.6     3.018    3.018
  56984.     1.18006    2.91(7)      213.8     3.019    3.019
  57001.     1.18041    2.99(7)      203.5     3.019    3.022
  57018.     1.18077    3.08(7)      194.8     3.020    3.022
  57035.     1.18112    2.93(7)      209.8     3.020    3.023
  57052.     1.18147    2.87(7)      216.8     3.021    3.024
  57069.     1.18183    2.93(7)      213.2     3.021    3.025
  57086.     1.18218    2.91(7)      216.1     3.022    3.026
  57104.     1.18254    2.97(7)      209.6     3.022    3.027
  57121.     1.18289    2.92(7)      213.0     3.023    3.030
  57138.     1.18325    3.05(7)      205.1     3.023    3.036
  57155.     1.18360    3.06(7)      193.6     3.023    3.044
  57172.     1.18396    2.97(7)      208.5     3.024    3.055
  57189.     1.18431    3.02(7)      202.0     3.024    3.065
  57206.     1.18467    3.01(7)      205.5     3.025    3.070
  57224.     1.18502    3.06(7)      199.0     3.025    3.070
  57241.     1.18538    3.11(7)      195.9     3.026    3.065
  57258.     1.18574    3.05(7)      196.0     3.026    3.060
  57275.     1.18609    2.96(7)      199.9     3.027    3.055
  57292.     1.18645    3.08(7)      194.9     3.027    3.053
  57309.     1.18680    3.04(7)      204.6     3.028    3.054
  57327.     1.18716    3.06(7)      193.8     3.028    3.058
  57344.     1.18752    3.14(7)      188.3     3.029    3.071
  57361.     1.18787    3.15(7)      189.6     3.029    3.112
  57378.     1.18823    3.34(8)      177.7     3.029    3.248
  57396.     1.18859    3.70(8)      166.1     3.030    3.609
  57413.     1.18894    4.24(8)      146.4     3.030    4.289
  57430.     1.18930    5.16(9)      116.6     3.031    5.142
  57447.     1.18966    5.90(10)     101.0     3.031    5.717
  57464.     1.19001    5.95(10)     98.8      3.032    5.665
  57482.     1.19037    5.31(9)      113.4     3.032    5.144
  57499.     1.19073    4.49(9)      136.7     3.033    4.519
  57516.     1.19108    4.01(8)      153.9     3.033    4.011
  57533.     1.19144    3.62(8)      168.4     3.034    3.661
  57551.     1.19180    3.38(7)      180.6     3.034    3.436
  57568.     1.19216    3.27(7)      178.9     3.034    3.293
  57585.     1.19251    3.17(7)      192.7     3.035    3.203
  57602.     1.19287    2.98(7)      210.1     3.035    3.146
  57620.     1.19323    3.16(7)      185.9     3.036    3.110
  57637.     1.19359    3.03(7)      192.1     3.036    3.087
  57654.     1.19395    3.12(7)      186.9     3.037    3.072
  57672.     1.19430    3.06(7)      196.5     3.037    3.062
  57689.     1.19466    3.11(7)      189.7     3.038    3.056
  57706.     1.19502    3.01(7)      199.3     3.038    3.052
  57724.     1.19538    3.10(7)      191.2     3.039    3.050
  57741.     1.19574    3.08(7)      193.1     3.039    3.048
  57758.     1.19610    3.01(7)      201.0     3.040    3.047
  57776.     1.19646    2.98(7)      194.7     3.040    3.046
  57793.     1.19681    2.97(7)      199.0     3.040    3.046
  57810.     1.19717    3.04(7)      198.5     3.041    3.046
  57828.     1.19753    3.05(7)      204.1     3.041    3.045
  57845.     1.19789    3.06(7)      195.1     3.042    3.045
  57862.     1.19825    3.01(7)      200.2     3.042    3.046
  57880.     1.19861    2.90(7)      214.1     3.043    3.046
  57897.     1.19897    3.07(7)      190.8     3.043    3.046
  57914.     1.19933    3.17(7)      179.8     3.044    3.046
  57932.     1.19969    3.20(7)      178.8     3.044    3.044
  57949.     1.20005    3.01(7)      203.3     3.045    3.045
  57966.     1.20041    3.02(7)      198.2     3.045    3.045
  57984.     1.20077    3.05(7)      201.0     3.045    3.045
  58001.     1.20113    3.05(7)      200.8     3.046    3.046
  58019.     1.20149    3.00(7)      210.1     3.046    3.046
  58036.     1.20185    3.02(7)      200.6     3.047    3.047
  58053.     1.20221    3.02(7)      201.9     3.047    3.047
  58071.     1.20257    3.01(7)      198.1     3.048    3.048
  58088.     1.20293    3.08(7)      199.3     3.048    3.048
  58106.     1.20329    3.14(7)      187.8     3.049    3.049
  58123.     1.20366    3.00(7)      200.7     3.049    3.049
  58141.     1.20402    2.99(7)      194.7     3.050    3.050
  58158.     1.20438    3.12(7)      188.5     3.050    3.050
  58175.     1.20474    3.06(7)      191.5     3.051    3.051
  58193.     1.20510    3.11(7)      196.5     3.051    3.051
  58210.     1.20546    3.14(7)      185.6     3.051    3.051
  58228.     1.20582    3.15(7)      184.4     3.052    3.052
  58245.     1.20619    2.97(7)      202.3     3.052    3.052
  58263.     1.20655    3.17(7)      183.8     3.053    3.053
  58280.     1.20691    3.14(7)      186.8     3.053    3.053
  58298.     1.20727    3.19(7)      181.2     3.054    3.054
  58315.     1.20763    3.18(7)      181.6     3.054    3.054
  58333.     1.20800    3.15(8)      177.1     3.055    3.055
  58350.     1.20836    3.11(7)      186.3     3.055    3.055
  58368.     1.20872    3.09(7)      191.6     3.056    3.056
  58385.     1.20908    3.05(7)      192.3     3.056    3.056
  58403.     1.20945    3.07(7)      188.1     3.056    3.056
  58420.     1.20981    3.17(7)      178.8     3.057    3.057
  58438.     1.21017    3.04(7)      192.5     3.057    3.057
  58455.     1.21054    3.10(7)      183.7     3.058    3.058
  58473.     1.21090    2.98(7)      199.0     3.058    3.058
  58490.     1.21126    3.04(7)      187.7     3.059    3.059
  58508.     1.21163    3.01(7)      196.0     3.059    3.059
  58526.     1.21199    3.11(7)      183.5     3.060    3.060
  58543.     1.21235    3.11(7)      187.6     3.060    3.060
  58561.     1.21272    3.09(7)      186.3     3.061    3.061
  58578.     1.21308    3.19(7)      180.0     3.061    3.061
  58596.     1.21344    3.14(7)      181.8     3.061    3.061
  58613.     1.21381    3.04(7)      196.7     3.062    3.062
  58631.     1.21417    3.18(7)      180.5     3.062    3.062
  58649.     1.21454    3.03(7)      188.5     3.063    3.063
  58666.     1.21490    3.06(7)      187.5     3.063    3.063
  58684.     1.21527    3.03(7)      193.1     3.064    3.064
  58701.     1.21563    2.95(7)      205.8     3.064    3.064
  58719.     1.21600    3.20(7)      183.5     3.065    3.065
  58737.     1.21636    3.06(7)      190.5     3.065    3.065
  58754.     1.21673    3.05(7)      195.4     3.066    3.066
  58772.     1.21709    2.99(7)      199.5     3.066    3.066
  58789.     1.21746    3.06(7)      194.2     3.066    3.067
  58807.     1.21782    3.02(7)      193.3     3.067    3.067
  58825.     1.21819    3.09(7)      185.5     3.067    3.068
  58842.     1.21855    3.07(7)      185.6     3.068    3.069
  58860.     1.21892    3.15(7)      180.5     3.068    3.070
  58878.     1.21928    3.07(7)      186.3     3.069    3.073
  58895.     1.21965    2.99(7)      199.7     3.069    3.080
  58913.     1.22002    3.02(7)      194.1     3.070    3.092
  58931.     1.22038    3.12(7)      183.8     3.070    3.110
  58948.     1.22075    3.16(7)      179.9     3.071    3.128
  58966.     1.22111    3.09(7)      190.9     3.071    3.140
  58984.     1.22148    3.09(7)      192.7     3.071    3.142
  59001.     1.22185    3.06(7)      193.7     3.072    3.134
  59019.     1.22221    3.16(8)      177.5     3.072    3.120
  59037.     1.22258    3.11(7)      181.2     3.073    3.107
  59055.     1.22295    3.21(7)      179.5     3.073    3.096
  59072.     1.22331    3.02(7)      197.6     3.074    3.088
  59090.     1.22368    3.06(7)      188.3     3.074    3.083
  59108.     1.22405    3.03(7)      194.8     3.075    3.080
  59125.     1.22441    3.13(7)      186.3     3.075    3.079
  59143.     1.22478    3.09(7)      192.4     3.075    3.078
  59161.     1.22515    3.03(7)      188.0     3.076    3.077
  59179.     1.22552    3.05(7)      187.2     3.076    3.077
  59196.     1.22589    3.05(7)      191.2     3.077    3.078
  59214.     1.22625    3.13(7)      186.0     3.077    3.078
  59232.     1.22662    3.15(7)      180.3     3.078    3.078
  59250.     1.22699    3.11(7)      184.7     3.078    3.078
  59268.     1.22736    3.04(7)      189.5     3.079    3.079
  59285.     1.22773    3.17(7)      181.9     3.079    3.079
  59303.     1.22809    3.09(7)      184.1     3.080    3.080
  59321.     1.22846    3.10(7)      187.2     3.080    3.080
  59339.     1.22883    3.10(7)      180.9     3.080    3.080
  59356.     1.22920    3.20(7)      185.2     3.081    3.081
  59374.     1.22957    3.22(7)      178.9     3.081    3.081
  59392.     1.22994    3.12(7)      187.4     3.082    3.082
  59410.     1.23031    3.13(7)      188.1     3.082    3.082
  59428.     1.23068    3.16(7)      179.6     3.083    3.083
  59446.     1.23104    3.16(7)      186.2     3.083    3.083
  59463.     1.23141    3.32(8)      165.0     3.084    3.084
  59481.     1.23178    3.37(8)      163.2     3.084    3.084
  59499.     1.23215    3.18(7)      184.8     3.084    3.084
  59517.     1.23252    3.20(7)      178.1     3.085    3.085
  59535.     1.23289    3.20(8)      175.1     3.085    3.085
  59553.     1.23326    3.18(7)      182.4     3.086    3.086
  59571.     1.23363    3.29(8)      170.8     3.086    3.086
  59588.     1.23400    3.18(8)      175.4     3.087    3.087
  59606.     1.23437    3.22(8)      172.8     3.087    3.087
  59624.     1.23474    3.08(7)      187.5     3.088    3.088
  59642.     1.23511    2.98(7)      197.1     3.088    3.088
  59660.     1.23548    3.06(7)      190.5     3.088    3.089
  59678.     1.23586    3.17(7)      183.3     3.089    3.089
  59696.     1.23623    3.12(7)      189.2     3.089    3.090
  59714.     1.23660    3.18(7)      187.4     3.090    3.090
  59732.     1.23697    3.17(7)      191.8     3.090    3.091
  59749.     1.23734    3.09(7)      201.7     3.091    3.092
  59767.     1.23771    3.07(7)      198.4     3.091    3.093
  59785.     1.23808    3.16(7)      196.4     3.092    3.094
  59803.     1.23845    3.27(7)      185.3     3.092    3.095
  59821.     1.23882    3.38(7)      179.8     3.092    3.096
  59839.     1.23920    3.34(8)      177.6     3.093    3.100
  59857.     1.23957    3.28(7)      182.3     3.093    3.111
  59875.     1.23994    3.39(8)      174.4     3.094    3.137
  59893.     1.24031    3.27(8)      163.5     3.094    3.186
  59911.     1.24068    3.47(8)      141.1     3.095    3.259
  59929.     1.24106    3.70(9)      132.5     3.095    3.342
  59947.     1.24143    3.43(8)      142.7     3.096    3.406
  59965.     1.24180    3.52(9)      129.4     3.096    3.424
  59983.     1.24217    3.39(8)      138.6     3.096    3.393
  60001.     1.24255    3.47(9)      134.4     3.097    3.332
  60019.     1.24292    3.41(9)      135.3     3.097    3.266
  60037.     1.24329    3.45(9)      128.6     3.098    3.212
  60055.     1.24367    3.30(9)      135.4     3.098    3.172
  60073.     1.24404    3.30(8)      142.5     3.099    3.147
  60091.     1.24441    3.27(8)      144.9     3.099    3.132
  60109.     1.24479    3.16(8)      144.9     3.099    3.123
  60127.     1.24516    3.12(8)      148.6     3.100    3.119
  60145.     1.24553    3.23(8)      142.6     3.100    3.120
  60163.     1.24591    3.15(8)      148.0     3.101    3.132
  60181.     1.24628    3.12(8)      152.7     3.101    3.177
  60199.     1.24665    3.22(8)      144.2     3.102    3.294
  60217.     1.24703    3.51(9)      129.2     3.102    3.504
  60235.     1.24740    3.68(9)      123.7     3.103    3.750
  60253.     1.24778    3.91(9)      116.9     3.103    3.893
  60271.     1.24815    4.06(9)      111.0     3.103    3.849
  60290.     1.24853    3.89(9)      120.1     3.104    3.684
  60308.     1.24890    3.79(9)      122.4     3.104    3.503
  60326.     1.24927    3.52(9)      131.0     3.105    3.362
  60344.     1.24965    3.36(8)      141.1     3.105    3.268
  60362.     1.25002    3.34(9)      135.4     3.106    3.209
  60380.     1.25040    3.36(8)      139.1     3.106    3.172
  60398.     1.25077    3.18(8)      149.0     3.106    3.149
  60416.     1.25115    3.23(8)      144.4     3.107    3.135
  60434.     1.25153    3.17(8)      146.6     3.107    3.126
  60453.     1.25190    3.13(8)      150.0     3.108    3.120
  60471.     1.25228    3.19(8)      146.9     3.108    3.117
  60489.     1.25265    3.10(8)      148.3     3.109    3.115
  60507.     1.25303    3.15(8)      147.1     3.109    3.114
  60525.     1.25340    3.13(8)      149.5     3.109    3.114
  60543.     1.25378    3.08(8)      149.8     3.110    3.114
  60561.     1.25416    3.16(8)      146.7     3.110    3.114
  60580.     1.25453    3.23(8)      148.7     3.111    3.116
  60598.     1.25491    3.18(8)      151.9     3.111    3.122
  60616.     1.25529    3.16(8)      151.2     3.112    3.135
  60634.     1.25566    3.11(8)      161.0     3.112    3.157
  60652.     1.25604    3.08(8)      158.2     3.112    3.186
  60671.     1.25642    3.34(9)      136.8     3.113    3.214
  60689.     1.25679    3.34(8)      141.6     3.113    3.230
  60707.     1.25717    3.18(8)      150.6     3.114    3.228
  60725.     1.25755    3.21(8)      151.8     3.114    3.210
  60743.     1.25792    3.05(8)      162.8     3.115    3.186
  60762.     1.25830    3.16(8)      155.6     3.115    3.165
  60780.     1.25868    3.16(8)      164.3     3.115    3.148
  60798.     1.25906    3.25(8)      159.5     3.116    3.137
  60816.     1.25943    3.19(8)      163.6     3.116    3.130
  60835.     1.25981    3.09(8)      171.9     3.117    3.125
  60853.     1.26019    3.08(8)      172.6     3.117    3.123
  60871.     1.26057    3.05(7)      186.6     3.118    3.122
  60889.     1.26095    3.09(7)      187.2     3.118    3.123
  60908.     1.26133    3.22(8)      176.7     3.118    3.128
  60926.     1.26170    3.06(7)      182.7     3.119    3.139
  60944.     1.26208    3.18(7)      179.9     3.119    3.164
  60962.     1.26246    3.20(8)      177.4     3.120    3.205
  60981.     1.26284    3.12(7)      184.0     3.120    3.257
  60999.     1.26322    3.25(8)      173.4     3.121    3.305
  61017.     1.26360    3.37(8)      168.7     3.121    3.328
  61036.     1.26398    3.26(8)      176.7     3.121    3.320
  61054.     1.26436    3.33(8)      171.4     3.122    3.286
  61072.     1.26474    3.33(8)      169.7     3.122    3.244
  61091.     1.26511    3.20(8)      171.3     3.123    3.206
  61109.     1.26549    3.15(7)      183.2     3.123    3.178
  61127.     1.26587    3.17(7)      180.2     3.124    3.162
  61146.     1.26625    3.16(7)      184.5     3.124    3.157
  61164.     1.26663    3.17(7)      183.6     3.124    3.168
  61182.     1.26701    3.12(7)      190.8     3.125    3.196
  61201.     1.26739    3.28(8)      167.5     3.125    3.241
  61219.     1.26777    3.25(8)      171.8     3.126    3.290
  61237.     1.26815    3.26(8)      176.7     3.126    3.325
  61256.     1.26853    3.14(7)      185.6     3.126    3.329
  61274.     1.26892    3.28(8)      170.3     3.127    3.305
  61292.     1.26930    3.19(8)      170.9     3.127    3.265
  61311.     1.26968    3.02(7)      197.8     3.128    3.224
  61329.     1.27006    3.13(7)      192.8     3.128    3.192
  61348.     1.27044    3.06(7)      185.3     3.129    3.169
  61366.     1.27082    3.16(8)      175.4     3.129    3.154
  61384.     1.27120    3.10(7)      185.1     3.129    3.145
  61403.     1.27158    3.08(7)      188.1     3.130    3.140
  61421.     1.27196    3.20(8)      177.0     3.130    3.137
  61440.     1.27235    3.30(8)      170.3     3.131    3.135
  61458.     1.27273    3.27(8)      169.9     3.131    3.134
  61477.     1.27311    3.13(7)      179.1     3.131    3.133
  61495.     1.27349    3.13(7)      180.2     3.132    3.133
  61513.     1.27387    3.16(7)      178.7     3.132    3.133
  61532.     1.27426    3.10(7)      187.0     3.133    3.133
  61550.     1.27464    3.19(7)      179.8     3.133    3.134
  61569.     1.27502    3.15(7)      178.7     3.134    3.134
  61587.     1.27540    3.06(7)      189.2     3.134    3.134
  61606.     1.27579    3.16(7)      178.4     3.134    3.135
  61624.     1.27617    3.19(8)      171.8     3.135    3.135
  61643.     1.27655    3.00(7)      190.0     3.135    3.135
  61661.     1.27693    3.20(8)      173.4     3.136    3.136
  61680.     1.27732    3.12(7)      179.4     3.136    3.136
  61698.     1.27770    3.11(7)      181.0     3.136    3.137
  61717.     1.27808    3.15(8)      175.2     3.137    3.137
  61735.     1.27847    3.19(8)      177.0     3.137    3.137
  61754.     1.27885    3.21(8)      170.3     3.138    3.138
  61772.     1.27924    3.17(8)      177.7     3.138    3.138
  61791.     1.27962    3.12(7)      183.4     3.138    3.138
  61809.     1.28000    3.24(8)      176.2     3.139    3.139
  61828.     1.28039    3.24(8)      169.8     3.139    3.139
  61846.     1.28077    3.03(7)      187.2     3.140    3.140
  61865.     1.28116    3.12(8)      173.4     3.140    3.140
  61884.     1.28154    3.11(8)      176.4     3.141    3.141
  61902.     1.28192    3.08(7)      187.4     3.141    3.141
  61921.     1.28231    3.12(8)      177.3     3.141    3.141
  61939.     1.28269    3.02(7)      188.9     3.142    3.142
  61958.     1.28308    3.20(8)      176.1     3.142    3.142
  61976.     1.28346    3.17(8)      173.4     3.143    3.143
  61995.     1.28385    3.10(8)      175.7     3.143    3.143
  62014.     1.28423    3.14(8)      173.4     3.143    3.143
  62032.     1.28462    3.09(8)      177.7     3.144    3.144
  62051.     1.28500    3.22(8)      169.7     3.144    3.144
  62069.     1.28539    3.17(8)      170.6     3.145    3.145
  62088.     1.28578    3.09(7)      181.9     3.145    3.145
  62107.     1.28616    3.22(8)      171.6     3.145    3.145
  62125.     1.28655    3.20(7)      179.3     3.146    3.146
  62144.     1.28693    3.15(8)      170.4     3.146    3.146
  62163.     1.28732    3.17(8)      168.5     3.147    3.147
  62181.     1.28771    3.19(8)      174.3     3.147    3.147
  62200.     1.28809    3.12(7)      179.3     3.147    3.147
  62219.     1.28848    3.18(8)      169.1     3.148    3.148
  62237.     1.28887    3.24(8)      164.0     3.148    3.148
  62256.     1.28925    3.12(8)      174.1     3.149    3.149
  62275.     1.28964    3.30(8)      163.2     3.149    3.149
  62293.     1.29003    3.16(8)      173.8     3.149    3.149
  62312.     1.29041    3.22(8)      170.2     3.150    3.150
  62331.     1.29080    3.20(8)      174.6     3.150    3.150
  62349.     1.29119    3.05(7)      184.1     3.151    3.151
  62368.     1.29157    3.10(8)      174.5     3.151    3.151
  62387.     1.29196    3.18(8)      166.3     3.151    3.151
  62406.     1.29235    3.22(8)      167.9     3.152    3.152
  62424.     1.29274    3.15(8)      169.9     3.152    3.152
  62443.     1.29313    3.22(8)      169.9     3.153    3.153
  62462.     1.29351    3.26(8)      166.2     3.153    3.153
  62480.     1.29390    3.22(8)      170.9     3.153    3.154
  62499.     1.29429    3.19(8)      168.9     3.154    3.154
  62518.     1.29468    3.15(8)      174.0     3.154    3.154
  62537.     1.29507    3.14(7)      177.9     3.155    3.155
  62555.     1.29546    3.17(7)      179.2     3.155    3.155
  62574.     1.29584    3.12(8)      173.9     3.155    3.156
  62593.     1.29623    3.23(8)      173.1     3.156    3.157
  62612.     1.29662    3.17(8)      173.2     3.156    3.158
  62631.     1.29701    3.24(8)      164.5     3.157    3.162
  62649.     1.29740    3.17(8)      176.0     3.157    3.169
  62668.     1.29779    3.22(8)      167.1     3.157    3.182
  62687.     1.29818    3.15(7)      178.8     3.158    3.200
  62706.     1.29857    3.30(8)      167.5     3.158    3.219
  62725.     1.29896    3.28(8)      164.1     3.158    3.230
  62743.     1.29935    3.41(8)      159.5     3.159    3.230
  62762.     1.29974    3.25(8)      171.8     3.159    3.220
  62781.     1.30013    3.33(8)      165.1     3.160    3.206
  62800.     1.30052    3.17(8)      169.0     3.160    3.192
  62819.     1.30091    3.20(8)      165.4     3.160    3.181
  62838.     1.30130    3.33(8)      156.5     3.161    3.174
  62856.     1.30169    3.31(8)      160.7     3.161    3.169
  62875.     1.30208    3.27(8)      157.5     3.162    3.166
  62894.     1.30247    3.13(8)      169.7     3.162    3.165
  62913.     1.30286    3.08(7)      178.9     3.162    3.164
  62932.     1.30325    3.20(8)      169.2     3.163    3.164
  62951.     1.30364    3.13(8)      175.9     3.163    3.164
  62970.     1.30403    3.16(8)      172.2     3.164    3.164
  62989.     1.30442    3.16(8)      170.7     3.164    3.164
  63007.     1.30482    3.13(8)      175.4     3.164    3.174
  63026.     1.30521    3.08(8)      176.4     3.165    3.176
  63045.     1.30560    3.20(8)      169.0     3.165    3.177
  63064.     1.30599    3.12(8)      174.4     3.165    3.178
  63083.     1.30638    3.15(8)      173.6     3.166    3.179
  63102.     1.30677    3.11(7)      177.9     3.166    3.181
  63121.     1.30717    3.14(8)      169.5     3.167    3.183
  63140.     1.30756    3.09(7)      177.9     3.167    3.185
  63159.     1.30795    3.27(8)      165.3     3.167    3.187
  63178.     1.30834    3.14(8)      172.1     3.168    3.190
  63197.     1.30874    3.20(8)      168.0     3.168    3.193
  63216.     1.30913    3.22(8)      162.6     3.168    3.196
  63235.     1.30952    3.19(8)      173.7     3.169    3.200
  63254.     1.30991    3.19(8)      167.4     3.169    3.205
  63273.     1.31031    3.32(8)      159.0     3.170    3.211
  63292.     1.31070    3.23(8)      168.0     3.170    3.218
  63311.     1.31109    3.14(8)      173.3     3.170    3.227
  63330.     1.31149    3.22(8)      162.6     3.171    3.239
  63349.     1.31188    3.25(8)      161.6     3.171    3.255
  63368.     1.31227    3.28(8)      166.2     3.171    3.278
  63387.     1.31267    3.35(8)      156.4     3.172    3.318
  63406.     1.31306    3.52(8)      153.3     3.172    3.426
  63425.     1.31346    4.01(9)      137.8     3.173    3.793
  63444.     1.31385    5.16(10)     109.2     3.173    4.900
  63463.     1.31424    7.53(12)     73.9      3.173    7.379
  63482.     1.31464   11.13(14)     49.0      3.174   11.189
  63501.     1.31503   15.08(17)     35.3      3.174   14.758
  63520.     1.31543   17.08(18)     29.74     3.174   15.845
  63539.     1.31582   15.11(17)     34.52     3.175   14.105
  63558.     1.31622   11.68(15)     46.1      3.175   11.124
  63577.     1.31661    8.53(13)     62.7      3.176    8.392
  63596.     1.31701    6.45(11)     88.6      3.176    6.446
  63615.     1.31740    5.24(10)     101.9     3.176    5.204
  63634.     1.31780    4.50(9)      119.1     3.177    4.439
  63653.     1.31819    3.96(9)      135.7     3.177    3.972
  63672.     1.31859    3.80(8)      139.6     3.177    3.685
  63691.     1.31898    3.57(8)      148.4     3.178    3.509
  63711.     1.31938    3.50(8)      157.4     3.178    3.399
  63730.     1.31978    3.33(8)      161.2     3.179    3.330
  63749.     1.32017    3.38(8)      152.8     3.179    3.287
  63768.     1.32057    3.38(8)      153.2     3.179    3.259
  63787.     1.32096    3.32(8)      157.0     3.180    3.240
  63806.     1.32136    3.20(8)      163.0     3.180    3.228
  63825.     1.32176    3.28(8)      163.1     3.180    3.220
  63844.     1.32215    3.27(8)      163.2     3.181    3.214
  63864.     1.32255    3.15(8)      167.9     3.181    3.209
  63883.     1.32295    3.23(8)      155.1     3.181    3.206
  63902.     1.32334    3.25(8)      163.9     3.182    3.204
  63921.     1.32374    3.27(8)      163.9     3.182    3.202
  63940.     1.32414    3.26(8)      162.9     3.183    3.201
  63959.     1.32454    3.07(8)      171.2     3.183    3.200
  63979.     1.32493    3.09(8)      167.7     3.183    3.201
  63998.     1.32533    3.16(8)      160.9     3.184    3.204
  64017.     1.32573    3.24(8)      161.3     3.184    3.212
  64036.     1.32613    3.21(8)      162.1     3.184    3.214
  64055.     1.32652    3.22(8)      170.7     3.185    3.231
  64075.     1.32692    3.34(8)      157.6     3.185    3.247
  64094.     1.32732    3.34(8)      160.0     3.185    3.262
  64113.     1.32772    3.30(8)      164.0     3.186    3.280
  64132.     1.32812    3.33(8)      154.1     3.186    3.317
  64152.     1.32851    3.19(8)      169.4     3.187    3.383
  64171.     1.32891    3.39(8)      152.0     3.187    3.471
  64190.     1.32931    3.44(8)      158.9     3.187    3.552
  64209.     1.32971    3.51(8)      151.2     3.188    3.588
  64229.     1.33011    3.54(8)      142.3     3.188    3.564
  64248.     1.33051    3.42(8)      152.6     3.188    3.495
  64267.     1.33091    3.23(8)      162.6     3.189    3.412
  64286.     1.33131    3.31(8)      157.5     3.189    3.338
  64306.     1.33171    3.19(8)      158.4     3.189    3.284
  64325.     1.33211    3.16(8)      169.5     3.190    3.248
  64344.     1.33251    3.05(8)      166.2     3.190    3.226
  64364.     1.33291    3.20(8)      159.7     3.190    3.213
  64383.     1.33331    3.30(8)      160.6     3.191    3.205
  64402.     1.33371    3.21(8)      163.1     3.191    3.200
  64422.     1.33411    3.22(8)      162.6     3.192    3.197
  64441.     1.33451    3.06(8)      176.4     3.192    3.196
  64460.     1.33491    3.20(8)      163.8     3.192    3.195
  64480.     1.33531    3.19(8)      164.6     3.193    3.194
  64499.     1.33571    3.09(8)      167.6     3.193    3.194
  64518.     1.33611    3.13(8)      168.5     3.193    3.194
  64538.     1.33651    3.14(8)      169.9     3.194    3.194
  64557.     1.33691    3.16(8)      165.3     3.194    3.195
  64576.     1.33731    3.17(8)      164.5     3.194    3.195
  64596.     1.33771    3.18(8)      159.2     3.195    3.195
  64615.     1.33811    3.18(8)      157.6     3.195    3.195
  64635.     1.33852    3.03(8)      173.1     3.195    3.196
  64654.     1.33892    3.16(8)      161.3     3.196    3.196
  64673.     1.33932    3.16(8)      162.4     3.196    3.196
  64693.     1.33972    3.26(8)      154.1     3.196    3.196
  64712.     1.34012    3.18(8)      158.6     3.197    3.197
  64732.     1.34053    3.19(8)      160.1     3.197    3.197
  64751.     1.34093    3.18(8)      158.4     3.197    3.197
  64770.     1.34133    3.06(8)      165.7     3.198    3.198
  64790.     1.34173    3.18(8)      155.7     3.198    3.198
  64809.     1.34213    3.18(8)      155.0     3.198    3.198
  64829.     1.34254    3.10(8)      165.4     3.199    3.199
  64848.     1.34294    3.21(8)      155.4     3.199    3.199
  64868.     1.34334    3.27(8)      150.9     3.199    3.199
  64887.     1.34375    3.23(8)      158.0     3.200    3.200
  64906.     1.34415    3.19(8)      161.6     3.200    3.200
  64926.     1.34455    3.13(8)      159.8     3.201    3.201
  64945.     1.34496    3.04(7)      178.5     3.201    3.201
  64965.     1.34536    3.05(8)      169.3     3.201    3.201
  64984.     1.34576    3.12(8)      165.8     3.202    3.202
  65004.     1.34617    3.15(8)      160.0     3.202    3.202
  65023.     1.34657    3.24(8)      158.0     3.202    3.202
  65043.     1.34697    3.14(8)      165.9     3.203    3.203
  65062.     1.34738    3.25(8)      156.3     3.203    3.203
  65082.     1.34778    3.21(8)      165.3     3.203    3.203
  65101.     1.34819    3.09(8)      168.2     3.204    3.204
  65121.     1.34859    3.19(8)      157.0     3.204    3.204
  65141.     1.34900    3.34(8)      146.2     3.204    3.204
  65160.     1.34940    3.13(8)      160.8     3.205    3.205
  65180.     1.34981    3.07(8)      168.0     3.205    3.205
  65199.     1.35021    3.20(8)      160.6     3.205    3.205
  65219.     1.35062    3.14(8)      165.0     3.206    3.206
  65238.     1.35102    3.10(8)      166.1     3.206    3.206
  65258.     1.35143    3.19(8)      162.8     3.206    3.206
  65277.     1.35183    3.15(8)      159.7     3.207    3.207
  65297.     1.35224    3.11(8)      165.3     3.207    3.207
  65317.     1.35264    3.16(8)      151.3     3.207    3.207
  65336.     1.35305    3.22(8)      161.7     3.208    3.208
  65356.     1.35346    3.23(8)      155.5     3.208    3.208
  65375.     1.35386    3.22(8)      153.9     3.208    3.208
  65395.     1.35427    3.03(8)      167.9     3.209    3.209
  65415.     1.35467    3.15(8)      158.0     3.209    3.209
  65434.     1.35508    3.20(8)      153.3     3.209    3.209
  65454.     1.35549    3.08(8)      167.0     3.210    3.210
  65474.     1.35589    3.17(8)      157.5     3.210    3.210
  65493.     1.35630    3.15(8)      159.5     3.210    3.210
  65513.     1.35671    3.12(8)      159.7     3.211    3.211
  65533.     1.35712    3.20(8)      158.2     3.211    3.211
  65552.     1.35752    3.09(8)      169.4     3.211    3.211
  65572.     1.35793    3.22(8)      155.8     3.212    3.212
  65592.     1.35834    3.15(8)      156.2     3.212    3.212
  65611.     1.35874    3.15(8)      160.6     3.212    3.212
  65631.     1.35915    3.17(8)      158.1     3.212    3.212
  65651.     1.35956    3.20(8)      154.6     3.213    3.213
  65670.     1.35997    3.18(8)      159.4     3.213    3.213
  65690.     1.36038    3.22(8)      154.3     3.213    3.213
  65710.     1.36078    3.19(8)      152.0     3.214    3.214
  65729.     1.36119    3.16(8)      154.3     3.214    3.214
  65749.     1.36160    3.20(8)      158.1     3.214    3.214
  65769.     1.36201    3.22(8)      156.9     3.215    3.215
  65789.     1.36242    3.10(8)      158.0     3.215    3.215
  65808.     1.36283    3.13(8)      154.6     3.215    3.215
  65828.     1.36324    3.23(8)      157.3     3.216    3.216
  65848.     1.36364    3.16(8)      159.4     3.216    3.216
  65868.     1.36405    3.23(8)      151.0     3.216    3.216
  65887.     1.36446    3.31(8)      147.0     3.217    3.217
  65907.     1.36487    3.11(8)      154.9     3.217    3.217
  65927.     1.36528    3.12(8)      158.1     3.217    3.217
  65947.     1.36569    3.22(8)      148.0     3.218    3.218
  65966.     1.36610    3.28(8)      151.6     3.218    3.218
  65986.     1.36651    3.30(8)      143.9     3.218    3.218
  66006.     1.36692    3.22(8)      148.9     3.219    3.219
  66026.     1.36733    3.24(8)      142.8     3.219    3.219
  66046.     1.36774    3.06(8)      163.8     3.219    3.219
  66065.     1.36815    3.17(8)      156.6     3.220    3.220
  66085.     1.36856    3.19(8)      154.0     3.220    3.220
  66105.     1.36897    3.23(8)      152.9     3.220    3.220
  66125.     1.36938    3.17(8)      153.4     3.220    3.220
  66145.     1.36979    3.19(8)      151.0     3.221    3.221
  66165.     1.37021    3.22(8)      154.0     3.221    3.221
  66184.     1.37062    3.19(8)      156.7     3.221    3.222
  66204.     1.37103    3.18(8)      154.7     3.222    3.222
  66224.     1.37144    3.20(8)      149.7     3.222    3.222
  66244.     1.37185    3.34(9)      135.4     3.222    3.223
  66264.     1.37226    3.27(8)      146.1     3.223    3.223
  66284.     1.37267    3.24(8)      147.3     3.223    3.223
  66304.     1.37309    3.26(8)      142.1     3.223    3.224
  66324.     1.37350    3.16(8)      146.3     3.224    3.224
  66343.     1.37391    3.23(8)      148.4     3.224    3.224
  66363.     1.37432    3.13(8)      156.7     3.224    3.225
  66383.     1.37473    3.17(8)      151.2     3.225    3.225
  66403.     1.37515    3.21(8)      147.1     3.225    3.225
  66423.     1.37556    3.32(9)      132.8     3.225    3.226
  66443.     1.37597    3.17(8)      148.3     3.225    3.227
  66463.     1.37639    3.11(8)      160.5     3.226    3.228
  66483.     1.37680    3.14(8)      159.8     3.226    3.231
  66503.     1.37721    3.21(8)      145.6     3.226    3.240
  66523.     1.37762    3.17(8)      153.3     3.227    3.259
  66543.     1.37804    3.39(8)      140.2     3.227    3.292
  66563.     1.37845    3.47(8)      140.7     3.227    3.337
  66583.     1.37886    3.44(8)      147.7     3.228    3.381
  66603.     1.37928    3.64(9)      129.9     3.228    3.407
  66623.     1.37969    3.55(9)      134.8     3.228    3.403
  66643.     1.38011    3.39(8)      144.6     3.229    3.376
  66663.     1.38052    3.22(8)      150.0     3.229    3.338
  66683.     1.38093    3.20(8)      151.0     3.229    3.303
  66703.     1.38135    3.19(8)      149.8     3.229    3.276
  66723.     1.38176    3.29(8)      140.0     3.230    3.258
  66743.     1.38218    3.10(8)      155.8     3.230    3.247
  66763.     1.38259    3.18(8)      149.1     3.230    3.241
  66783.     1.38301    3.27(8)      151.9     3.231    3.237
  66803.     1.38342    3.37(8)      140.2     3.231    3.235
  66823.     1.38384    3.26(8)      148.7     3.231    3.234
  66843.     1.38425    3.21(8)      152.4     3.232    3.233
  66863.     1.38467    3.19(8)      154.8     3.232    3.262
  66883.     1.38508    3.25(8)      142.9     3.232    3.264
  66903.     1.38550    3.13(8)      152.5     3.232    3.267
  66923.     1.38591    3.18(8)      157.8     3.233    3.270
  66943.     1.38633    3.08(8)      158.5     3.233    3.274
  66963.     1.38675    3.27(8)      145.7     3.233    3.278
  66983.     1.38716    3.32(8)      138.5     3.234    3.283
  67003.     1.38758    3.23(8)      147.4     3.234    3.288
  67023.     1.38800    3.25(8)      143.0     3.234    3.295
  67044.     1.38841    3.27(8)      146.2     3.235    3.303
  67064.     1.38883    3.21(8)      143.5     3.235    3.312
  67084.     1.38924    3.21(8)      151.4     3.235    3.323
  67104.     1.38966    3.16(8)      153.7     3.235    3.336
  67124.     1.39008    3.46(9)      133.8     3.236    3.353
  67144.     1.39050    3.31(8)      142.3     3.236    3.374
  67164.     1.39091    3.32(8)      145.7     3.236    3.402
  67184.     1.39133    3.36(8)      140.9     3.237    3.438
  67205.     1.39175    3.40(8)      142.4     3.237    3.489
  67225.     1.39217    3.62(9)      134.4     3.237    3.571
  67245.     1.39258    4.06(9)      117.2     3.237    3.764
  67265.     1.39300    5.00(10)     95.1      3.238    4.408
  67285.     1.39342    7.29(12)     68.6      3.238    6.488
  67306.     1.39384   12.11(16)     40.7      3.238   11.675
  67326.     1.39425   20.11(20)     24.17     3.239   20.718
  67346.     1.39467   30.55(26)     15.17     3.239   30.802
  67366.     1.39509   37.21(29)     12.18     3.239   35.957
  67386.     1.39551   35.36(28)     12.84     3.239   33.243
  67407.     1.39593   26.96(24)     17.28     3.240   25.844
  67427.     1.39635   18.84(20)     25.26     3.240   18.215
  67447.     1.39677   12.63(16)     38.7      3.240   12.531
  67467.     1.39719    8.83(14)     54.4      3.241    8.886
  67487.     1.39761    6.67(12)     72.4      3.241    6.678
  67508.     1.39802    5.31(11)     88.5      3.241    5.358
  67528.     1.39844    4.60(10)     106.1     3.241    4.567
  67548.     1.39886    3.96(9)      124.1     3.242    4.091
  67568.     1.39928    3.84(9)      127.2     3.242    3.802
  67589.     1.39970    3.51(9)      135.5     3.242    3.623
  67609.     1.40012    3.50(9)      129.9     3.243    3.512
  67629.     1.40054    3.43(9)      131.9     3.243    3.441
  67650.     1.40096    3.38(9)      137.6     3.243    3.394
  67670.     1.40138    3.36(9)      136.8     3.244    3.363
  67690.     1.40180    3.25(8)      147.3     3.244    3.341
  67711.     1.40222    3.27(8)      140.2     3.244    3.326
  67731.     1.40265    3.24(8)      143.2     3.244    3.314
  67751.     1.40307    3.30(8)      140.7     3.245    3.306
  67771.     1.40349    3.19(8)      152.1     3.245    3.299
  67792.     1.40391    3.22(8)      143.8     3.245    3.293
  67812.     1.40433    3.25(8)      142.3     3.245    3.289
  67832.     1.40475    3.28(8)      142.4     3.246    3.285
  67853.     1.40517    3.27(8)      140.5     3.246    3.282
  67873.     1.40559    3.18(8)      144.4     3.246    3.279
  67894.     1.40602    3.11(8)      156.8     3.247    3.247
  67914.     1.40644    3.31(8)      139.6     3.247    3.247
  67934.     1.40686    3.15(8)      152.7     3.247    3.247
  67955.     1.40728    3.15(8)      143.3     3.247    3.247
  67975.     1.40770    3.24(8)      139.7     3.248    3.248
  67995.     1.40813    3.24(8)      142.7     3.248    3.248
  68016.     1.40855    3.31(9)      137.2     3.248    3.248
  68036.     1.40897    3.30(9)      135.1     3.249    3.249
  68057.     1.40939    3.28(8)      139.2     3.249    3.249
  68077.     1.40982    3.26(9)      136.5     3.249    3.249
  68098.     1.41024    3.24(8)      140.8     3.249    3.249
  68118.     1.41066    3.27(8)      142.0     3.250    3.250
  68138.     1.41109    3.15(8)      147.8     3.250    3.250
  68159.     1.41151    3.22(8)      140.1     3.250    3.250
  68179.     1.41193    3.22(8)      143.1     3.251    3.251
  68200.     1.41236    3.12(8)      143.6     3.251    3.251
  68220.     1.41278    3.23(8)      145.4     3.251    3.251
  68241.     1.41320    3.35(9)      135.3     3.251    3.251
  68261.     1.41363    3.23(8)      146.1     3.252    3.252
  68282.     1.41405    3.24(9)      135.5     3.252    3.252
  68302.     1.41448    3.24(8)      141.3     3.252    3.252
  68323.     1.41490    3.19(8)      143.6     3.252    3.252
  68343.     1.41533    3.20(8)      141.5     3.253    3.253
  68364.     1.41575    3.27(9)      134.3     3.253    3.253
  68384.     1.41618    3.23(8)      141.9     3.253    3.253
  68405.     1.41660    3.23(8)      138.5     3.254    3.254
  68425.     1.41703    3.13(8)      147.8     3.254    3.254
  68446.     1.41745    3.22(8)      141.9     3.254    3.254
  68466.     1.41788    3.20(8)      142.3     3.254    3.254
  68487.     1.41830    3.24(9)      137.9     3.255    3.255
  68507.     1.41873    3.18(8)      148.4     3.255    3.255
  68528.     1.41915    3.16(8)      150.4     3.255    3.255
  68548.     1.41958    3.36(9)      130.3     3.255    3.255
  68569.     1.42000    3.27(9)      135.2     3.256    3.256
  68590.     1.42043    3.25(9)      137.4     3.256    3.256
  68610.     1.42086    3.25(9)      136.0     3.256    3.256
  68631.     1.42128    3.16(8)      149.7     3.257    3.257
  68651.     1.42171    3.36(9)      130.7     3.257    3.257
  68672.     1.42214    3.24(9)      135.9     3.257    3.257
  68692.     1.42256    3.26(9)      136.7     3.257    3.257
  68713.     1.42299    3.19(8)      140.6     3.258    3.258
  68734.     1.42342    3.28(9)      137.7     3.258    3.258
  68754.     1.42384    3.29(9)      134.5     3.258    3.258
  68775.     1.42427    3.21(8)      139.7     3.258    3.258
  68796.     1.42470    3.23(9)      137.9     3.259    3.259
  68816.     1.42513    3.31(9)      134.0     3.259    3.259
  68837.     1.42555    3.22(9)      136.4     3.259    3.259
  68857.     1.42598    3.24(9)      136.0     3.259    3.259
  68878.     1.42641    3.30(9)      130.0     3.260    3.260
  68899.     1.42684    3.40(9)      130.3     3.260    3.260
  68919.     1.42726    3.32(9)      135.6     3.260    3.260
  68940.     1.42769    3.42(9)      127.8     3.261    3.261
  68961.     1.42812    3.14(8)      145.8     3.261    3.261
  68982.     1.42855    3.19(8)      144.9     3.261    3.261
  69002.     1.42898    3.34(9)      131.7     3.261    3.261
  69023.     1.42941    3.41(9)      124.3     3.262    3.262
  69044.     1.42984    3.30(9)      135.9     3.262    3.262
  69064.     1.43026    3.20(8)      141.3     3.262    3.262
  69085.     1.43069    3.19(8)      139.0     3.262    3.262
  69106.     1.43112    3.22(8)      140.8     3.263    3.263
  69127.     1.43155    3.43(9)      120.2     3.263    3.263
  69147.     1.43198    3.31(9)      133.8     3.263    3.263
  69168.     1.43241    3.25(9)      132.3     3.263    3.263
  69189.     1.43284    3.20(8)      142.3     3.264    3.264
  69210.     1.43327    3.31(9)      135.3     3.264    3.264
  69230.     1.43370    3.42(9)      125.1     3.264    3.264
  69251.     1.43413    3.09(8)      144.8     3.265    3.265
  69272.     1.43456    3.22(9)      136.6     3.265    3.265
  69293.     1.43499    3.23(9)      133.9     3.265    3.265
  69313.     1.43542    3.17(8)      144.5     3.265    3.265
  69334.     1.43585    3.13(8)      148.0     3.266    3.266
  69355.     1.43628    3.35(9)      129.4     3.266    3.266
  69376.     1.43672    3.29(9)      132.0     3.266    3.266
  69397.     1.43715    3.41(9)      126.2     3.266    3.266
  69417.     1.43758    3.21(9)      138.0     3.267    3.267
  69438.     1.43801    3.26(9)      134.5     3.267    3.267
  69459.     1.43844    3.29(9)      137.7     3.267    3.267
  69480.     1.43887    3.34(9)      128.4     3.267    3.267
  69501.     1.43930    3.21(9)      136.3     3.268    3.268
  69522.     1.43974    3.12(8)      140.0     3.268    3.268
  69542.     1.44017    3.36(9)      123.5     3.268    3.268
  69563.     1.44060    3.46(9)      119.5     3.268    3.268
  69584.     1.44103    3.28(9)      129.7     3.269    3.269
  69605.     1.44146    3.30(9)      127.5     3.269    3.269
  69626.     1.44190    3.26(9)      128.7     3.269    3.269
  69647.     1.44233    3.24(9)      136.3     3.269    3.269
  69668.     1.44276    3.29(9)      131.5     3.270    3.270
  69689.     1.44319    3.30(9)      134.5     3.270    3.270
  69710.     1.44363    3.21(8)      142.8     3.270    3.270
  69730.     1.44406    3.37(9)      128.9     3.270    3.270
  69751.     1.44449    3.30(9)      130.4     3.271    3.271
  69772.     1.44493    3.34(9)      124.0     3.271    3.271
  69793.     1.44536    3.39(9)      122.3     3.271    3.271
  69814.     1.44579    3.21(9)      136.5     3.272    3.272
  69835.     1.44623    3.35(9)      133.0     3.272    3.272
  69856.     1.44666    3.25(9)      133.3     3.272    3.272
  69877.     1.44710    3.22(9)      138.2     3.272    3.272
  69898.     1.44753    3.15(8)      142.5     3.273    3.273
  69919.     1.44796    3.22(9)      137.2     3.273    3.273
  69940.     1.44840    3.41(9)      125.2     3.273    3.273
  69961.     1.44883    3.25(9)      134.7     3.273    3.273
  69982.     1.44927    3.25(9)      131.1     3.274    3.274
  70003.     1.44970    3.30(9)      130.8     3.274    3.274
  70024.     1.45014    3.28(9)      131.5     3.274    3.274
  70045.     1.45057    3.24(9)      135.3     3.274    3.274
  70066.     1.45101    3.20(8)      138.9     3.275    3.275
  70087.     1.45144    3.18(8)      141.2     3.275    3.275
  70108.     1.45188    3.29(9)      128.5     3.275    3.275
  70129.     1.45232    3.30(9)      134.6     3.275    3.275
  70150.     1.45275    3.25(9)      137.7     3.276    3.276
  70171.     1.45319    3.34(9)      131.6     3.276    3.276
  70192.     1.45362    3.45(9)      119.5     3.276    3.276
  70213.     1.45406    3.33(9)      135.8     3.276    3.277
  70234.     1.45450    3.31(9)      130.6     3.277    3.277
  70255.     1.45493    3.53(9)      119.5     3.277    3.277
  70276.     1.45537    3.28(9)      128.4     3.277    3.277
  70297.     1.45580    3.36(9)      123.9     3.277    3.278
  70319.     1.45624    3.35(9)      134.0     3.278    3.278
  70340.     1.45668    3.34(9)      131.8     3.278    3.278
  70361.     1.45712    3.28(9)      131.3     3.278    3.278
  70382.     1.45755    3.41(9)      122.8     3.278    3.279
  70403.     1.45799    3.46(9)      125.7     3.279    3.279
  70424.     1.45843    3.34(9)      132.4     3.279    3.280
  70445.     1.45887    3.35(9)      126.7     3.279    3.281
  70466.     1.45930    3.43(9)      120.9     3.279    3.284
  70487.     1.45974    3.46(9)      119.0     3.280    3.291
  70509.     1.46018    3.30(9)      132.8     3.280    3.305
  70530.     1.46062    3.27(9)      136.0     3.280    3.328
  70551.     1.46105    3.40(9)      125.6     3.280    3.357
  70572.     1.46149    3.55(9)      116.2     3.281    3.382
  70593.     1.46193    3.36(9)      129.0     3.281    3.393
  70614.     1.46237    3.39(9)      128.7     3.281    3.385
  70636.     1.46281    3.39(9)      129.9     3.281    3.365
  70657.     1.46325    3.46(9)      126.2     3.282    3.341
  70678.     1.46369    3.46(9)      127.5     3.282    3.320
  70699.     1.46413    3.31(9)      130.0     3.282    3.306
  70720.     1.46457    3.34(9)      125.2     3.282    3.296
  70742.     1.46501    3.31(9)      131.3     3.283    3.291
  70763.     1.46544    3.32(9)      131.6     3.283    3.288
  70784.     1.46588    3.42(9)      123.2     3.283    3.286
  70805.     1.46632    3.26(9)      133.5     3.283    3.285
  70827.     1.46676    3.27(9)      137.5     3.284    3.285
  70848.     1.46720    3.26(9)      135.9     3.284    3.285
  70869.     1.46764    3.23(9)      131.1     3.284    3.285
  70890.     1.46808    3.27(9)      130.2     3.284    3.285
  70912.     1.46853    3.39(9)      124.3     3.285    3.285
  70933.     1.46897    3.42(9)      121.1     3.285    3.285
  70954.     1.46941    3.22(9)      130.9     3.285    3.285
  70975.     1.46985    3.21(9)      131.9     3.285    3.286
  70997.     1.47029    3.23(9)      133.9     3.286    3.286
  71018.     1.47073    3.33(9)      130.0     3.286    3.286
  71039.     1.47117    3.35(9)      124.9     3.286    3.286
  71061.     1.47161    3.24(9)      130.0     3.286    3.287
  71082.     1.47205    3.33(9)      125.6     3.287    3.287
  71103.     1.47250    3.24(9)      133.4     3.287    3.287
  71125.     1.47294    3.22(9)      135.5     3.287    3.287
  71146.     1.47338    3.22(9)      135.3     3.287    3.287
  71167.     1.47382    3.25(9)      137.1     3.288    3.288
  71189.     1.47426    3.28(9)      126.2     3.288    3.288
  71210.     1.47471    3.33(9)      126.9     3.288    3.288
  71231.     1.47515    3.33(9)      122.5     3.288    3.288
  71253.     1.47559    3.32(9)      123.9     3.289    3.289
  71274.     1.47603    3.31(9)      133.4     3.289    3.289
  71296.     1.47648    3.16(9)      133.2     3.289    3.289
  71317.     1.47692    3.20(9)      131.6     3.289    3.289
  71338.     1.47736    3.22(9)      135.5     3.290    3.290
  71360.     1.47781    3.30(9)      123.3     3.290    3.290
  71381.     1.47825    3.37(9)      123.9     3.290    3.290
  71403.     1.47869    3.17(8)      142.1     3.290    3.290
  71424.     1.47914    3.20(9)      130.5     3.291    3.291
  71445.     1.47958    3.33(9)      123.9     3.291    3.291
  71467.     1.48002    3.39(9)      121.0     3.291    3.291
  71488.     1.48047    3.33(9)      124.5     3.291    3.291
  71510.     1.48091    3.38(9)      122.0     3.292    3.292
  71531.     1.48136    3.29(9)      129.0     3.292    3.292
  71553.     1.48180    3.47(9)      116.8     3.292    3.292
  71574.     1.48225    3.29(9)      131.3     3.292    3.292
  71596.     1.48269    3.39(9)      118.1     3.293    3.293
  71617.     1.48314    3.26(9)      127.6     3.293    3.293
  71639.     1.48358    3.12(9)      134.9     3.293    3.293
  71660.     1.48403    3.18(9)      135.3     3.293    3.293
  71682.     1.48447    3.34(9)      122.1     3.294    3.294
  71703.     1.48492    3.32(9)      124.5     3.294    3.294
  71725.     1.48536    3.39(9)      123.1     3.294    3.294
  71746.     1.48581    3.38(9)      121.7     3.294    3.294
  71768.     1.48625    3.11(9)      135.9     3.295    3.295
  71789.     1.48670    3.45(9)      121.5     3.295    3.295
  71811.     1.48714    3.33(9)      123.5     3.295    3.295
  71832.     1.48759    3.21(9)      132.8     3.295    3.295
  71854.     1.48804    3.28(9)      132.7     3.296    3.296
  71875.     1.48848    3.40(9)      124.1     3.296    3.296
  71897.     1.48893    3.16(8)      139.2     3.296    3.296
  71918.     1.48938    3.14(9)      133.7     3.296    3.296
  71940.     1.48982    3.26(9)      126.9     3.297    3.297
  71962.     1.49027    3.22(9)      126.7     3.297    3.297
  71983.     1.49072    3.24(9)      124.3     3.297    3.297
  72005.     1.49117    3.21(9)      129.9     3.297    3.297
  72026.     1.49161    3.29(9)      122.1     3.298    3.298
  72048.     1.49206    3.34(9)      122.5     3.298    3.298
  72070.     1.49251    3.45(9)      122.7     3.298    3.298
  72091.     1.49296    3.39(9)      121.2     3.298    3.298
  72113.     1.49340    3.34(9)      119.1     3.299    3.299
  72134.     1.49385    3.32(9)      117.4     3.299    3.299
  72156.     1.49430    3.25(9)      125.0     3.299    3.299
  72178.     1.49475    3.25(9)      130.6     3.299    3.299
  72199.     1.49520    3.36(9)      118.0     3.300    3.300
  72221.     1.49565    3.22(9)      127.3     3.300    3.300
  72243.     1.49609    3.26(9)      126.5     3.300    3.300
  72264.     1.49654    3.38(9)      118.1     3.300    3.300
  72286.     1.49699    3.31(9)      125.3     3.301    3.301
  72308.     1.49744    3.27(9)      124.9     3.301    3.301
  72329.     1.49789    3.24(9)      129.9     3.301    3.301
  72351.     1.49834    3.26(9)      125.6     3.301    3.301
  72373.     1.49879    3.32(9)      120.7     3.302    3.302
  72395.     1.49924    3.40(9)      116.8     3.302    3.302
  72416.     1.49969    3.23(9)      124.4     3.302    3.302
  72438.     1.50014    3.41(9)      117.9     3.302    3.302
  72460.     1.50059    3.37(9)      119.6     3.303    3.303
  72481.     1.50104    3.35(9)      116.0     3.303    3.303
  72503.     1.50149    3.39(9)      118.4     3.303    3.303
  72525.     1.50194    3.23(9)      124.5     3.303    3.303
  72547.     1.50239    3.30(9)      127.1     3.304    3.304
  72569.     1.50284    3.18(9)      130.0     3.304    3.304
  72590.     1.50329    3.35(9)      119.5     3.304    3.304
  72612.     1.50374    3.22(9)      122.5     3.304    3.304
  72634.     1.50419    3.21(9)      124.8     3.305    3.305
  72656.     1.50465    3.34(9)      117.8     3.305    3.305
  72677.     1.50510    3.39(9)      114.5     3.305    3.305
  72699.     1.50555    3.13(9)      127.8     3.305    3.305
  72721.     1.50600    3.37(9)      118.1     3.306    3.306
  72743.     1.50645    3.24(9)      121.7     3.306    3.306
  72765.     1.50690    3.27(9)      123.2     3.306    3.306
  72787.     1.50736    3.33(9)      118.1     3.306    3.306
  72808.     1.50781    3.25(9)      124.1     3.307    3.307
  72830.     1.50826    3.32(9)      118.9     3.307    3.308
  72852.     1.50871    3.26(9)      123.5     3.307    3.308
  72874.     1.50917    3.29(9)      119.1     3.307    3.308
  72896.     1.50962    3.45(10)     107.6     3.308    3.309
  72918.     1.51007    3.27(9)      120.7     3.308    3.309
  72939.     1.51053    3.33(9)      119.7     3.308    3.309
  72961.     1.51098    3.36(9)      114.4     3.308    3.310
  72983.     1.51143    3.49(9)      111.8     3.309    3.310
  73005.     1.51189    3.31(9)      118.3     3.309    3.311
  73027.     1.51234    3.43(10)     106.1     3.309    3.312
  73049.     1.51279    3.31(9)      119.0     3.309    3.312
  73071.     1.51325    3.40(9)      116.6     3.310    3.315
  73093.     1.51370    3.45(9)      114.4     3.310    3.320
  73115.     1.51415    3.18(9)      124.6     3.310    3.336
  73137.     1.51461    3.22(9)      119.9     3.310    3.376
  73159.     1.51506    3.39(9)      117.6     3.311    3.456
  73181.     1.51552    3.64(10)     105.6     3.311    3.580
  73203.     1.51597    3.71(10)     105.3     3.311    3.727
  73224.     1.51643    3.88(10)     101.4     3.312    3.846
  73246.     1.51688    3.50(9)      116.4     3.312    3.885
  73268.     1.51734    3.70(10)     105.2     3.312    3.831
  73290.     1.51779    3.53(9)      112.2     3.312    3.719
  73312.     1.51825    3.39(9)      120.0     3.313    3.595
  73334.     1.51870    3.57(10)     110.4     3.313    3.493
  73356.     1.51916    3.59(10)     104.9     3.313    3.421
  73378.     1.51962    3.50(9)      113.5     3.313    3.377
  73400.     1.52007    3.57(10)     107.2     3.314    3.351
  73422.     1.52053    3.51(10)     102.5     3.314    3.336
  73444.     1.52098    3.37(10)     109.9     3.314    3.327
  73466.     1.52144    3.26(9)      119.6     3.314    3.322
  73489.     1.52190    3.31(9)      120.9     3.315    3.320
  73511.     1.52235    3.29(9)      119.2     3.315    3.318
  73533.     1.52281    3.40(9)      114.7     3.315    3.318
  73555.     1.52327    3.26(9)      119.4     3.315    3.317
  73577.     1.52372    3.39(9)      111.2     3.316    3.317
  73599.     1.52418    3.48(9)      111.5     3.316    3.317
  73621.     1.52464    3.41(9)      114.3     3.316    3.317
  73643.     1.52510    3.38(10)     110.4     3.316    3.317
  73665.     1.52555    3.40(9)      113.2     3.317    3.317
  73687.     1.52601    3.40(9)      116.4     3.317    3.318
  73709.     1.52647    3.41(9)      114.4     3.317    3.318
  73731.     1.52693    3.37(9)      114.9     3.317    3.318
  73754.     1.52738    3.41(9)      114.0     3.318    3.318
  73776.     1.52784    3.14(9)      124.2     3.318    3.318
  73798.     1.52830    3.41(9)      115.4     3.318    3.318
  73820.     1.52876    3.40(10)     109.9     3.318    3.318
  73842.     1.52922    3.35(9)      111.7     3.319    3.319
  73864.     1.52968    3.38(9)      115.3     3.319    3.319
  73886.     1.53014    3.37(9)      119.7     3.319    3.319
  73909.     1.53060    3.41(9)      112.7     3.320    3.320
  73931.     1.53105    3.40(9)      110.8     3.320    3.320
  73953.     1.53151    3.36(10)     108.2     3.320    3.320
  73975.     1.53197    3.36(10)     107.1     3.320    3.320
  73997.     1.53243    3.23(9)      120.1     3.321    3.321
  74019.     1.53289    3.34(10)     110.2     3.321    3.321
  74042.     1.53335    3.33(10)     109.2     3.321    3.321
  74064.     1.53381    3.24(9)      119.2     3.321    3.322
  74086.     1.53427    3.18(9)      124.8     3.322    3.322
  74108.     1.53473    3.41(9)      112.0     3.322    3.322
  74131.     1.53519    3.24(9)      124.9     3.322    3.323
  74153.     1.53565    3.31(9)      114.7     3.322    3.323
  74175.     1.53612    3.26(9)      118.7     3.323    3.323
  74197.     1.53658    3.20(9)      124.8     3.323    3.324
  74220.     1.53704    3.47(10)     108.5     3.323    3.324
  74242.     1.53750    3.24(9)      119.2     3.324    3.325
  74264.     1.53796    3.31(10)     109.2     3.324    3.327
  74286.     1.53842    3.32(9)      114.1     3.324    3.333
  74309.     1.53888    3.38(9)      112.7     3.324    3.346
  74331.     1.53934    3.54(10)    100.0      3.325    3.370
  74353.     1.53981    3.38(9)      111.2     3.325    3.403
  74376.     1.54027    3.56(10)     107.4     3.325    3.436
  74398.     1.54073    3.45(9)      113.8     3.325    3.457
  74420.     1.54119    3.38(9)      112.9     3.326    3.456
  74443.     1.54166    3.36(10)     109.2     3.326    3.436
  74465.     1.54212    3.28(9)      118.5     3.326    3.407
  74487.     1.54258    3.33(9)      113.8     3.326    3.380
  74510.     1.54304    3.41(9)      112.3     3.327    3.360
  74532.     1.54351    3.44(10)     107.5     3.327    3.347
  74554.     1.54397    3.61(10)     100.0     3.327    3.339
  74577.     1.54443    3.37(10)     106.9     3.328    3.334
  74599.     1.54490    3.32(10)     109.8     3.328    3.332
  74621.     1.54536    3.49(10)     102.0     3.328    3.330
  74644.     1.54582    3.27(9)      116.2     3.328    3.330
  74666.     1.54629    3.22(9)      117.7     3.329    3.330
  74689.     1.54675    3.35(9)      112.4     3.329    3.330
  74711.     1.54721    3.23(9)      113.0     3.329    3.330
  74733.     1.54768    3.14(9)      122.5     3.329    3.330
  74756.     1.54814    3.28(9)      114.5     3.330    3.330
  74778.     1.54861    3.26(9)      117.6     3.330    3.330
  74801.     1.54907    3.27(9)      118.9     3.330    3.331
  74823.     1.54954    3.22(9)      120.1     3.331    3.331
  74846.     1.55000    3.33(9)      114.5     3.331    3.331
  74868.     1.55047    3.24(9)      116.9     3.331    3.331
  74890.     1.55093    3.29(9)      117.2     3.331    3.332
  74913.     1.55140    3.41(10)     109.5     3.332    3.332
  74935.     1.55186    3.22(9)      118.6     3.332    3.332
  74958.     1.55233    3.22(9)      115.4     3.332    3.332
  74980.     1.55279    3.42(10)     107.1     3.333    3.333
  75003.     1.55326    3.29(9)      112.8     3.333    3.333
  75025.     1.55373    3.28(9)      118.7     3.333    3.333
  75048.     1.55419    3.29(9)      117.0     3.333    3.333
  75070.     1.55466    3.30(10)     109.6     3.334    3.334
  75093.     1.55513    3.26(9)      115.2     3.334    3.334
  75115.     1.55559    3.23(9)      113.0     3.334    3.334
  75138.     1.55606    3.14(9)      116.7     3.334    3.334
  75160.     1.55653    3.41(10)     102.1     3.335    3.335
  75183.     1.55699    3.26(9)      115.1     3.335    3.335
  75206.     1.55746    3.32(9)      114.1     3.335    3.335
  75228.     1.55793    3.26(9)      112.6     3.336    3.336
  75251.     1.55839    3.37(10)     110.7     3.336    3.336
  75273.     1.55886    3.30(9)      115.9     3.336    3.336
  75296.     1.55933    3.28(10)     108.3     3.336    3.336
  75318.     1.55980    3.23(9)      119.5     3.337    3.337
  75341.     1.56027    3.28(9)      110.9     3.337    3.337
  75364.     1.56073    3.42(10)     105.7     3.337    3.337
  75386.     1.56120    3.19(9)      116.5     3.338    3.338
  75409.     1.56167    3.37(10)     103.0     3.338    3.338
  75432.     1.56214    3.22(10)     109.4     3.338    3.338
  75454.     1.56261    3.47(10)     104.8     3.338    3.338
  75477.     1.56308    3.33(10)     106.6     3.339    3.339
  75499.     1.56355    3.31(9)      111.9     3.339    3.339
  75522.     1.56401    3.37(10)     103.9     3.339    3.339
  75545.     1.56448    3.32(10)     107.4     3.340    3.340
  75567.     1.56495    3.28(10)     107.9     3.340    3.340
  75590.     1.56542    3.20(9)      112.1     3.340    3.340
  75613.     1.56589    3.36(10)     104.4     3.340    3.340
  75635.     1.56636    3.28(10)     107.4     3.341    3.341
  75658.     1.56683    3.52(10)     98.3      3.341    3.341
  75681.     1.56730    3.25(10)     108.7     3.341    3.341
  75704.     1.56777    3.37(10)     104.8     3.342    3.342
  75726.     1.56824    3.27(9)      116.3     3.342    3.342
  75749.     1.56871    3.19(9)      116.3     3.342    3.342
  75772.     1.56918    3.34(10)     104.2     3.343    3.343
  75794.     1.56965    3.47(10)     105.2     3.343    3.343
  75817.     1.57013    3.25(9)      113.0     3.343    3.343
  75840.     1.57060    3.29(10)     108.2     3.343    3.343
  75863.     1.57107    3.21(9)      113.4     3.344    3.344
  75885.     1.57154    3.39(10)     107.0     3.344    3.344
  75908.     1.57201    3.23(9)      113.5     3.344    3.344
  75931.     1.57248    3.33(10)     106.1     3.345    3.345
  75954.     1.57295    3.25(10)     105.6     3.345    3.345
  75977.     1.57343    3.15(9)      122.0     3.345    3.345
  75999.     1.57390    3.32(10)     106.2     3.345    3.345
  76022.     1.57437    3.25(10)     110.3     3.346    3.346
  76045.     1.57484    3.30(10)     109.7     3.346    3.346
  76068.     1.57532    3.30(10)     106.4     3.346    3.346
  76091.     1.57579    3.25(9)      112.4     3.347    3.347
  76113.     1.57626    3.28(10)     110.2     3.347    3.347
  76136.     1.57673    3.21(9)      112.7     3.347    3.347
  76159.     1.57721    3.29(10)     106.9     3.348    3.348
  76182.     1.57768    3.37(10)     106.1     3.348    3.348
  76205.     1.57815    3.28(10)     109.5     3.348    3.348
  76228.     1.57863    3.29(10)     105.6     3.349    3.349
  76250.     1.57910    3.48(10)     103.5     3.349    3.349
  76273.     1.57957    3.39(10)     102.7     3.349    3.349
  76296.     1.58005    3.33(10)     105.8     3.349    3.349
  76319.     1.58052    3.28(10)     105.9     3.350    3.350
  76342.     1.58100    3.45(10)     97.9      3.350    3.350
  76365.     1.58147    3.44(10)    100.0      3.350    3.350
  76388.     1.58195    3.34(10)     102.6     3.351    3.351
  76411.     1.58242    3.34(10)     104.8     3.351    3.351
  76434.     1.58289    3.32(10)     106.0     3.351    3.351
  76457.     1.58337    3.31(10)     103.3     3.352    3.352
  76480.     1.58384    3.36(10)     101.4     3.352    3.352
  76502.     1.58432    3.27(10)     103.3     3.352    3.352
  76525.     1.58480    3.18(9)      112.4     3.352    3.352
  76548.     1.58527    3.31(10)     107.5     3.353    3.353
  76571.     1.58575    3.33(10)     105.4     3.353    3.353
  76594.     1.58622    3.43(10)     102.4     3.353    3.353
  76617.     1.58670    3.41(10)     101.2     3.354    3.354
  76640.     1.58717    3.44(10)     94.3      3.354    3.354
  76663.     1.58765    3.40(10)     104.1     3.354    3.354
  76686.     1.58813    3.57(10)     91.8      3.355    3.355
  76709.     1.58860    3.43(10)     104.1     3.355    3.355
  76732.     1.58908    3.41(10)     98.8      3.355    3.355
  76755.     1.58956    3.39(10)     101.0     3.356    3.356
  76778.     1.59003    3.32(10)     103.8     3.356    3.356
  76801.     1.59051    3.32(10)     101.4     3.356    3.356
  76824.     1.59099    3.34(10)     101.7     3.357    3.357
  76847.     1.59147    3.28(10)     105.6     3.357    3.357
  76871.     1.59194    3.42(10)     102.8     3.357    3.357
  76894.     1.59242    3.30(10)     102.3     3.358    3.358
  76917.     1.59290    3.25(10)     105.5     3.358    3.358
  76940.     1.59338    3.47(10)     98.0      3.358    3.358
  76963.     1.59385    3.42(10)     99.1      3.359    3.359
  76986.     1.59433    3.45(10)     97.8      3.359    3.359
  77009.     1.59481    3.31(10)     104.2     3.359    3.359
  77032.     1.59529    3.37(10)     96.5      3.359    3.359
  77055.     1.59577    3.38(10)     99.1      3.360    3.360
  77078.     1.59625    3.35(10)     103.3     3.360    3.360
  77101.     1.59673    3.34(10)     102.4     3.360    3.360
  77125.     1.59720    3.42(10)     99.1      3.361    3.361
  77148.     1.59768    3.22(9)      111.4     3.361    3.361
  77171.     1.59816    3.30(10)     100.1     3.361    3.368
  77194.     1.59864    3.40(10)     99.3      3.362    3.369
  77217.     1.59912    3.34(10)     105.5     3.362    3.370
  77240.     1.59960    3.24(10)     105.6     3.362    3.371
  77263.     1.60008    3.34(10)     99.8      3.363    3.372
  77287.     1.60056    3.36(10)     104.4     3.363    3.373
  77310.     1.60104    3.36(10)     103.8     3.363    3.374
  77333.     1.60152    3.58(11)     89.2      3.364    3.376
  77356.     1.60200    3.30(10)     101.6     3.364    3.377
  77379.     1.60248    3.35(10)     103.6     3.364    3.379
  77403.     1.60296    3.31(10)     102.6     3.365    3.381
  77426.     1.60345    3.45(10)     94.9      3.365    3.384
  77449.     1.60393    3.52(10)     90.9      3.365    3.387
  77472.     1.60441    3.35(10)     99.1      3.366    3.390
  77496.     1.60489    3.34(10)     97.3      3.366    3.395
  77519.     1.60537    3.40(10)     98.1      3.366    3.400
  77542.     1.60585    3.50(10)     99.5      3.367    3.406
  77565.     1.60633    3.41(10)     98.2      3.367    3.415
  77589.     1.60682    3.32(10)     101.5     3.367    3.427
  77612.     1.60730    3.44(10)     100.9     3.368    3.443
  77635.     1.60778    3.61(11)     90.7      3.368    3.475
  77658.     1.60826    3.73(11)     89.9      3.368    3.569
  77682.     1.60875    4.10(11)     87.2      3.369    3.891
  77705.     1.60923    5.14(12)     66.3      3.369    4.824
  77728.     1.60971    7.24(15)     46.6      3.369    6.773
  77752.     1.61019    9.92(17)     32.90     3.370    9.505
  77775.     1.61068   11.93(19)     27.54     3.370   11.685
  77798.     1.61116   12.66(20)     26.14     3.370   11.865
  77822.     1.61164   11.13(19)     28.81     3.371   10.209
  77845.     1.61213    8.24(16)     40.8      3.371    7.991
  77868.     1.61261    6.25(14)     53.2      3.372    6.173
  77892.     1.61309    5.13(13)     63.4      3.372    4.991
  77915.     1.61358    4.35(11)     76.7      3.372    4.301
  77939.     1.61406    4.04(11)     82.2      3.373    3.913
  77962.     1.61455    3.71(10)     92.5      3.373    3.695
  77985.     1.61503    3.61(11)     89.9      3.373    3.572
  78009.     1.61552    3.51(10)     95.0      3.374    3.502
  78032.     1.61600    3.35(10)     100.6     3.374    3.461
  78055.     1.61649    3.41(10)     96.7      3.374    3.436
  78079.     1.61697    3.48(10)     91.8      3.375    3.421
  78102.     1.61746    3.50(10)     91.5      3.375    3.412
  78126.     1.61794    3.40(10)     95.2      3.375    3.408
  78149.     1.61843    3.29(10)     97.4      3.376    3.410
  78173.     1.61891    3.54(10)     91.8      3.376    3.418
  78196.     1.61940    3.30(10)     101.1     3.376    3.434
  78220.     1.61988    3.53(10)     95.1      3.377    3.453
  78243.     1.62037    3.34(10)     101.1     3.377    3.469
  78267.     1.62086    3.46(10)     95.9      3.378    3.472
  78290.     1.62134    3.56(11)     88.0      3.378    3.463
  78313.     1.62183    3.47(10)     92.4      3.378    3.446
  78337.     1.62232    3.36(10)     96.2      3.379    3.427
  78360.     1.62280    3.28(10)     97.7      3.379    3.403
  78384.     1.62329    3.40(10)     91.2      3.379    3.394
  78407.     1.62378    3.28(10)     101.1     3.380    3.388
  78431.     1.62426    3.22(10)     108.3     3.380    3.385
  78455.     1.62475    3.18(10)     105.7     3.380    3.383
  78478.     1.62524    3.40(10)     95.9      3.381    3.382
  78502.     1.62573    3.55(10)     93.1      3.381    3.382
  78525.     1.62621    3.39(10)     97.7      3.382    3.382
  78549.     1.62670    3.36(10)     97.0      3.382    3.382
  78572.     1.62719    3.24(10)     105.6     3.382    3.383
  78596.     1.62768    3.32(10)     97.8      3.383    3.383
  78619.     1.62817    3.41(10)     95.4      3.383    3.383
  78643.     1.62865    3.56(11)     86.9      3.383    3.384
  78667.     1.62914    3.53(11)     87.4      3.384    3.384
  78690.     1.62963    3.43(10)     94.9      3.384    3.384
  78714.     1.63012    3.45(10)     94.2      3.384    3.385
  78737.     1.63061    3.38(10)     94.7      3.385    3.385
  78761.     1.63110    3.63(11)     83.0      3.385    3.385
  78785.     1.63159    3.21(10)     102.2     3.386    3.386
  78808.     1.63208    3.42(10)     97.4      3.386    3.386
  78832.     1.63257    3.51(10)     94.7      3.386    3.386
  78856.     1.63306    3.35(10)     99.6      3.387    3.387
  78879.     1.63355    3.48(10)     91.9      3.387    3.387
  78903.     1.63404    3.38(10)     93.4      3.387    3.387
  78927.     1.63453    3.54(11)     88.1      3.388    3.388
  78950.     1.63502    3.43(11)     90.5      3.388    3.388
  78974.     1.63551    3.62(11)     83.9      3.389    3.389
  78998.     1.63600    3.39(11)     90.4      3.389    3.389
  79021.     1.63649    3.35(10)     95.0      3.389    3.389
  79045.     1.63698    3.35(10)     95.7      3.390    3.390
  79069.     1.63747    3.61(11)     86.5      3.390    3.390
  79093.     1.63796    3.40(10)     92.7      3.390    3.391
  79116.     1.63846    3.32(10)     91.9      3.391    3.391
  79140.     1.63895    3.43(10)     92.5      3.391    3.391
  79164.     1.63944    3.50(11)     88.6      3.392    3.392
  79187.     1.63993    3.49(10)     92.5      3.392    3.392
  79211.     1.64042    3.32(10)     99.3      3.392    3.392
  79235.     1.64091    3.30(10)     96.3      3.393    3.393
  79259.     1.64141    3.30(10)     96.5      3.393    3.393
  79283.     1.64190    3.37(10)     93.3      3.394    3.394
  79306.     1.64239    3.27(10)     100.1     3.394    3.394
  79330.     1.64288    3.49(10)     93.3      3.394    3.394
  79354.     1.64338    3.36(10)     95.3      3.395    3.395
  79378.     1.64387    3.47(10)     91.6      3.395    3.395
  79402.     1.64436    3.41(11)     90.2      3.396    3.396
  79425.     1.64486    3.29(10)     96.8      3.396    3.396
  79449.     1.64535    3.37(10)     95.9      3.396    3.396
  79473.     1.64584    3.46(11)     90.5      3.397    3.397
  79497.     1.64634    3.35(10)     94.7      3.397    3.397
  79521.     1.64683    3.34(10)     95.3      3.398    3.398
  79545.     1.64733    3.30(10)     94.4      3.398    3.398
  79568.     1.64782    3.25(10)     100.1     3.398    3.398
  79592.     1.64832    3.35(10)     94.0      3.399    3.399
  79616.     1.64881    3.43(10)     91.7      3.399    3.399
  79640.     1.64930    3.31(10)     100.4     3.400    3.400
  79664.     1.64980    3.21(10)     105.9     3.400    3.400
  79688.     1.65029    3.30(10)     103.0     3.400    3.400
  79712.     1.65079    3.32(10)     101.8     3.401    3.401
  79736.     1.65128    3.62(10)     93.3      3.401    3.401
  79760.     1.65178    3.27(10)     104.3     3.402    3.402
  79784.     1.65228    3.64(10)     90.9      3.402    3.402
  79807.     1.65277    3.49(10)     91.2      3.402    3.402
  79831.     1.65327    3.43(11)     82.6      3.403    3.403
  79855.     1.65376    3.39(11)     81.1      3.403    3.403
  79879.     1.65426    3.50(11)     78.3      3.404    3.404
  79903.     1.65476    3.64(12)     68.7      3.404    3.404
  79927.     1.65525    3.38(11)     81.4      3.404    3.404
  79951.     1.65575    3.53(12)     73.4      3.405    3.405
  79975.     1.65625    3.47(12)     75.5      3.405    3.405
  79999.     1.65674    3.21(11)     82.9      3.406    3.406
  80023.     1.65724    3.16(11)     81.3      3.406    3.406
  80047.     1.65774    3.41(12)     73.1      3.406    3.406
  80071.     1.65823    3.43(12)     72.8      3.407    3.407
  80095.     1.65873    3.45(12)     72.6      3.407    3.407
  80119.     1.65923    3.23(11)     85.7      3.408    3.408
  80143.     1.65973    3.47(12)     74.7      3.408    3.409
  80167.     1.66023    3.33(11)     78.4      3.409    3.409
  80191.     1.66072    3.46(12)     73.1      3.409    3.409
  80215.     1.66122    3.55(12)     70.4      3.409    3.410
  80239.     1.66172    3.38(11)     77.2      3.410    3.410
  80264.     1.66222    3.47(12)     70.5      3.410    3.411
  80288.     1.66272    3.53(12)     71.2      3.411    3.412
  80312.     1.66322    3.49(12)     73.9      3.411    3.412
  80336.     1.66372    3.48(11)     76.7      3.412    3.413
  80360.     1.66421    3.12(11)     87.4      3.412    3.413
  80384.     1.66471    3.42(11)     76.2      3.412    3.414
  80408.     1.66521    3.54(12)     74.6      3.413    3.415
  80432.     1.66571    3.39(11)     80.3      3.413    3.418
  80456.     1.66621    3.47(12)     74.4      3.414    3.425
  80481.     1.66671    3.47(11)     76.3      3.414    3.443
  80505.     1.66721    3.39(12)     73.7      3.415    3.484
  80529.     1.66771    3.43(11)     76.5      3.415    3.554
  80553.     1.66821    3.60(12)     72.3      3.415    3.650
  80577.     1.66871    3.81(12)     69.3      3.416    3.744
  80601.     1.66921    3.85(12)     69.6      3.416    3.797
  80626.     1.66971    3.71(12)     68.5      3.417    3.786
  80650.     1.67022    3.51(12)     73.3      3.417    3.723
  80674.     1.67072    3.52(11)     77.7      3.418    3.637
  80698.     1.67122    3.53(12)     70.0      3.418    3.560
  80722.     1.67172    3.51(12)     70.7      3.418    3.503
  80747.     1.67222    3.50(12)     71.8      3.419    3.467
  80771.     1.67272    3.58(12)     73.0      3.419    3.446
  80795.     1.67322    3.45(11)     76.8      3.420    3.435
  80819.     1.67373    3.50(12)     72.6      3.420    3.429
  80843.     1.67423    3.44(11)     77.7      3.421    3.426
  80868.     1.67473    3.49(12)     71.2      3.421    3.424
  80892.     1.67523    3.51(12)     71.5      3.421    3.424
  80916.     1.67574    3.43(11)     77.7      3.422    3.424
  80941.     1.67624    3.39(11)     77.0      3.422    3.424
  80965.     1.67674    3.21(11)     81.7      3.423    3.424
  80989.     1.67725    3.38(12)     73.4      3.423    3.424
  81013.     1.67775    3.49(12)     75.3      3.424    3.424
  81038.     1.67825    3.52(12)     72.9      3.424    3.425
  81062.     1.67876    3.45(12)     75.3      3.425    3.425
  81086.     1.67926    3.49(11)     77.3      3.425    3.426
  81111.     1.67976    3.30(10)     91.2      3.426    3.426
  81135.     1.68027    3.39(11)     89.0      3.426    3.426
  81159.     1.68077    3.62(11)     76.0      3.426    3.427
  81184.     1.68128    3.63(11)     79.9      3.427    3.427
  81208.     1.68178    3.47(11)     84.1      3.427    3.427
  81232.     1.68228    3.63(11)     78.0      3.428    3.428
  81257.     1.68279    3.41(11)     85.6      3.428    3.428
  81281.     1.68329    3.54(11)     81.4      3.429    3.429
  81306.     1.68380    3.48(11)     78.8      3.429    3.429
  81330.     1.68430    3.44(11)     81.9      3.430    3.430
  81354.     1.68481    3.45(11)     84.3      3.430    3.430
  81379.     1.68532    3.53(11)     80.9      3.431    3.431
  81403.     1.68582    3.43(11)     89.1      3.431    3.431
  81428.     1.68633    3.45(11)     81.0      3.431    3.431
  81452.     1.68683    3.42(11)     86.4      3.432    3.432
  81476.     1.68734    3.38(11)     87.0      3.432    3.432
  81501.     1.68784    3.37(11)     88.6      3.433    3.433
  81525.     1.68835    3.50(11)     81.6      3.433    3.433
  81550.     1.68886    3.60(11)     76.7      3.434    3.434
  81574.     1.68936    3.55(11)     77.0      3.434    3.434
  81599.     1.68987    3.40(11)     81.0      3.435    3.435
  81623.     1.69038    3.68(11)     77.1      3.435    3.435
  81648.     1.69089    3.50(11)     84.8      3.436    3.436
  81672.     1.69139    3.54(11)     80.5      3.436    3.436
  81697.     1.69190    3.54(11)     79.0      3.437    3.437
  81721.     1.69241    3.55(11)     80.4      3.437    3.437
  81746.     1.69292    3.62(11)     77.3      3.438    3.438
  81770.     1.69342    3.64(12)     75.1      3.438    3.438
  81795.     1.69393    3.47(11)     85.7      3.438    3.438
  81819.     1.69444    3.49(11)     82.5      3.439    3.439
  81844.     1.69495    3.55(11)     79.3      3.439    3.439
  81868.     1.69546    3.35(11)     87.5      3.440    3.440
  81893.     1.69597    3.42(11)     82.2      3.440    3.440
  81918.     1.69647    3.51(11)     80.4      3.441    3.441
  81942.     1.69698    3.61(11)     78.4      3.441    3.442
  81967.     1.69749    3.50(11)     84.8      3.442    3.442
  81991.     1.69800    3.70(12)     71.6      3.442    3.443
  82016.     1.69851    3.65(12)     73.2      3.443    3.443
  82040.     1.69902    3.45(11)     80.3      3.443    3.444
  82065.     1.69953    3.34(11)     85.1      3.444    3.444
  82090.     1.70004    3.43(11)     79.4      3.444    3.445
  82114.     1.70055    3.34(11)     80.2      3.445    3.445
  82139.     1.70106    3.63(12)     72.3      3.445    3.446
  82164.     1.70157    3.47(11)     83.4      3.446    3.446
  82188.     1.70208    3.46(11)     81.0      3.446    3.447
  82213.     1.70259    3.39(11)     84.1      3.447    3.448
  82238.     1.70310    3.66(11)     76.3      3.447    3.450
  82262.     1.70361    3.57(11)     80.1      3.448    3.453
  82287.     1.70413    3.47(11)     82.4      3.448    3.463
  82312.     1.70464    3.70(12)     72.1      3.449    3.484
  82336.     1.70515    3.76(12)     73.0      3.449    3.520
  82361.     1.70566    3.63(11)     79.0      3.450    3.568
  82386.     1.70617    3.63(11)     78.7      3.450    3.615
  82410.     1.70668    3.60(11)     79.3      3.451    3.641
  82435.     1.70720    3.58(11)     76.4      3.451    3.636
  82460.     1.70771    3.42(11)     82.6      3.452    3.603
  82485.     1.70822    3.45(11)     83.2      3.452    3.561
  82509.     1.70873    3.51(11)     80.1      3.453    3.522
  82534.     1.70925    3.48(11)     79.0      3.453    3.494
  82559.     1.70976    3.60(11)     76.0      3.454    3.477
  82584.     1.71027    3.82(12)     66.8      3.454    3.467
  82608.     1.71078    3.53(11)     78.1      3.455    3.462
  82633.     1.71130    3.43(11)     80.9      3.455    3.459
  82658.     1.71181    3.45(11)     82.0      3.456    3.458
  82683.     1.71232    3.50(11)     78.9      3.456    3.458
  82708.     1.71284    3.41(11)     82.1      3.457    3.458
  82732.     1.71335    3.49(11)     78.3      3.457    3.458
  82757.     1.71387    3.45(11)     85.7      3.458    3.458
  82782.     1.71438    3.37(11)     84.9      3.458    3.459
  82807.     1.71489    3.52(11)     77.7      3.459    3.459
  82832.     1.71541    3.53(12)     75.5      3.459    3.459
  82857.     1.71592    3.49(11)     78.6      3.460    3.460
  82881.     1.71644    3.57(12)     74.5      3.460    3.460
  82906.     1.71695    3.67(12)     71.1      3.461    3.461
  82931.     1.71747    3.49(11)     77.1      3.461    3.461
  82956.     1.71798    3.47(11)     77.4      3.462    3.462
  82981.     1.71850    3.53(12)     73.2      3.462    3.462
  83006.     1.71902    3.57(11)     76.5      3.463    3.463
  83031.     1.71953    3.38(11)     84.1      3.463    3.463
  83056.     1.72005    3.42(11)     79.8      3.464    3.464
  83081.     1.72056    3.57(11)     76.8      3.464    3.464
  83105.     1.72108    3.28(11)     87.5      3.465    3.465
  83130.     1.72160    3.33(11)     86.6      3.465    3.465
  83155.     1.72211    3.42(11)     81.4      3.466    3.466
  83180.     1.72263    3.30(11)     82.9      3.466    3.466
  83205.     1.72315    3.34(11)     80.6      3.467    3.467
  83230.     1.72366    3.38(11)     79.7      3.467    3.467
  83255.     1.72418    3.42(11)     75.8      3.468    3.468
  83280.     1.72470    3.43(11)     81.3      3.468    3.468
  83305.     1.72521    3.58(12)     75.3      3.469    3.470
  83330.     1.72573    3.33(11)     80.1      3.469    3.471
  83355.     1.72625    3.35(11)     83.5      3.470    3.471
  83380.     1.72677    3.57(11)     76.6      3.471    3.472
  83405.     1.72729    3.35(11)     81.2      3.471    3.473
  83430.     1.72780    3.41(11)     79.7      3.472    3.473
  83455.     1.72832    3.32(11)     82.0      3.472    3.474
  83480.     1.72884    3.59(12)     74.3      3.473    3.475
  83505.     1.72936    3.29(11)     85.8      3.473    3.476
  83530.     1.72988    3.46(11)     77.5      3.474    3.477
  83555.     1.73040    3.55(12)     71.9      3.474    3.478
  83580.     1.73092    3.54(11)     76.6      3.475    3.479
  83606.     1.73144    3.44(11)     77.5      3.475    3.481
  83631.     1.73196    3.56(12)     71.9      3.476    3.486
  83656.     1.73247    3.37(11)     80.6      3.476    3.500
  83681.     1.73299    3.59(12)     75.3      3.477    3.539
  83706.     1.73351    3.64(12)     75.2      3.477    3.629
  83731.     1.73403    3.55(11)     78.2      3.478    3.801
  83756.     1.73456    3.86(12)     73.2      3.478    4.052
  83781.     1.73508    4.40(13)     60.2      3.479    4.326
  83806.     1.73560    4.89(14)     53.4      3.480    4.517
  83832.     1.73612    4.65(13)     58.4      3.480    4.539
  83857.     1.73664    4.34(13)     61.7      3.481    4.394
  83882.     1.73716    4.30(13)     60.4      3.481    4.160
  83907.     1.73768    3.84(12)     68.8      3.482    3.929
  83932.     1.73820    3.79(12)     71.8      3.482    3.751
  83957.     1.73872    3.58(12)     75.1      3.483    3.635
  83983.     1.73924    3.67(12)     69.4      3.483    3.567
  84008.     1.73977    3.49(11)     78.7      3.484    3.531
  84033.     1.74029    3.50(11)     77.2      3.484    3.511
  84058.     1.74081    3.48(11)     76.5      3.485    3.501
  84083.     1.74133    3.47(11)     78.1      3.486    3.495
  84109.     1.74186    3.49(11)     77.9      3.486    3.493
  84134.     1.74238    3.55(12)     73.8      3.487    3.491
  84159.     1.74290    3.60(12)     73.7      3.487    3.491
  84184.     1.74342    3.46(11)     76.2      3.488    3.490
  84210.     1.74395    3.41(11)     79.1      3.488    3.491
  84235.     1.74447    3.35(11)     80.2      3.489    3.491
  84260.     1.74499    3.66(12)     69.9      3.489    3.491
  84285.     1.74552    3.54(12)     71.1      3.490    3.491
  84311.     1.74604    3.55(12)     68.5      3.491    3.492
  84336.     1.74656    3.44(12)     75.6      3.491    3.492
  84361.     1.74709    3.45(12)     73.6      3.492    3.493
  84387.     1.74761    3.30(11)     80.7      3.492    3.493
  84412.     1.74814    3.56(12)     69.7      3.493    3.494
  84437.     1.74866    3.53(12)     72.2      3.493    3.493
  84463.     1.74919    3.34(11)     80.7      3.494    3.494
  84488.     1.74971    3.63(12)     70.5      3.494    3.494
  84513.     1.75024    3.62(12)     70.1      3.495    3.495
  84539.     1.75076    3.76(12)     67.2      3.496    3.522
  84564.     1.75129    3.48(12)     72.0      3.496    3.525
  84589.     1.75181    3.58(12)     69.9      3.497    3.528
  84615.     1.75234    3.42(11)     76.2      3.497    3.531
  84640.     1.75286    3.40(11)     80.1      3.498    3.535
  84665.     1.75339    3.43(11)     78.9      3.498    3.539
  84691.     1.75391    3.57(12)     72.2      3.499    3.543
  84716.     1.75444    3.49(12)     71.0      3.499    3.548
  84742.     1.75497    3.43(12)     74.1      3.500    3.554
  84767.     1.75549    3.51(12)     74.5      3.501    3.561
  84793.     1.75602    3.75(12)     65.8      3.501    3.569
  84818.     1.75655    3.44(12)     75.2      3.502    3.578
  84843.     1.75707    3.62(12)     65.6      3.502    3.589
  84869.     1.75760    3.48(12)     75.6      3.503    3.603
  84894.     1.75813    3.74(12)     64.4      3.503    3.619
  84920.     1.75866    3.69(12)     67.8      3.504    3.640
  84945.     1.75918    3.73(12)     65.4      3.505    3.667
  84971.     1.75971    3.69(12)     67.0      3.505    3.702
  84996.     1.76024    3.83(13)     62.5      3.506    3.749
  85022.     1.76077    3.95(13)     59.5      3.506    3.821
  85047.     1.76130    4.11(13)     61.0      3.507    3.964
  85073.     1.76182    4.91(14)     52.8      3.507    4.408
  85098.     1.76235    6.64(16)     39.8      3.508    5.929
  85124.     1.76288   10.57(20)     25.51     3.509   10.171
  85149.     1.76341   18.60(27)     13.62     3.509   18.620
  85175.     1.76394   27.93(34)      8.80     3.510   29.758
  85200.     1.76447   37.4(4)        6.23     3.51    37.69
  85226.     1.76500   37.8(4)        6.15     3.51    37.07
  85252.     1.76553   29.05(34)      8.51     3.512   29.494
  85277.     1.76606   19.35(27)     13.23     3.512   20.375
  85303.     1.76659   12.51(22)     20.30     3.513   13.319
  85328.     1.76712    8.50(18)     30.42     3.513    8.949
  85354.     1.76765    6.29(16)     40.4      3.514    6.517
  85380.     1.76818    5.43(15)     44.2      3.514    5.212
  85405.     1.76871    4.55(13)     55.9      3.515    4.510
  85431.     1.76924    3.75(12)     71.7      3.516    4.128
  85456.     1.76977    3.91(13)     63.1      3.516    3.915
  85482.     1.77030    3.84(13)     63.1      3.517    3.792
  85508.     1.77083    3.62(12)     66.8      3.517    3.719
  85533.     1.77136    3.76(12)     64.0      3.518    3.674
  85559.     1.77190    3.70(12)     64.4      3.519    3.644
  85585.     1.77243    3.54(12)     71.8      3.519    3.623
  85610.     1.77296    3.51(12)     68.7      3.520    3.608
  85636.     1.77349    3.70(12)     64.2      3.520    3.596
  85662.     1.77402    3.82(13)     62.4      3.521    3.588
  85687.     1.77455    3.71(12)     66.4      3.521    3.581
  85713.     1.77509    3.53(12)     71.0      3.522    3.575
  85739.     1.77562    3.62(12)     66.0      3.523    3.570
  85765.     1.77615    3.33(12)     72.5      3.523    3.566
  85790.     1.77669    3.73(13)     60.6      3.524    3.563
  85816.     1.77722    3.63(12)     67.6      3.524    3.560
  85842.     1.77775    3.60(12)     66.5      3.525    3.525
  85868.     1.77829    3.57(12)     68.9      3.526    3.526
  85893.     1.77882    3.53(12)     66.3      3.526    3.526
  85919.     1.77935    3.47(12)     69.4      3.527    3.527
  85945.     1.77989    3.57(12)     67.6      3.527    3.527
  85971.     1.78042    3.57(12)     69.2      3.528    3.528
  85996.     1.78095    3.36(12)     74.3      3.529    3.529
  86022.     1.78149    3.36(12)     74.4      3.529    3.529
  86048.     1.78202    3.59(12)     70.2      3.530    3.530
  86074.     1.78256    3.68(12)     64.3      3.530    3.530
  86100.     1.78309    3.72(13)     63.3      3.531    3.531
  86125.     1.78363    3.48(12)     66.2      3.532    3.532
  86151.     1.78416    3.18(11)     78.2      3.532    3.532
  86177.     1.78470    3.44(12)     71.5      3.533    3.533
  86203.     1.78523    3.66(12)     65.9      3.533    3.533
  86229.     1.78577    3.52(12)     71.1      3.534    3.534
  86255.     1.78631    3.53(13)     63.5      3.535    3.535
  86281.     1.78684    3.45(12)     69.0      3.535    3.535
  86307.     1.78738    3.65(13)     63.7      3.536    3.536
  86332.     1.78791    3.50(12)     66.8      3.536    3.536
  86358.     1.78845    3.51(12)     66.6      3.537    3.537
  86384.     1.78899    3.58(12)     66.5      3.538    3.538
  86410.     1.78952    3.25(12)     73.5      3.538    3.538
  86436.     1.79006    3.89(13)     60.1      3.539    3.539
  86462.     1.79060    3.45(12)     68.4      3.539    3.539
  86488.     1.79113    3.65(13)     61.7      3.540    3.540
  86514.     1.79167    3.65(12)     65.3      3.541    3.541
  86540.     1.79221    3.42(12)     74.1      3.541    3.541
  86566.     1.79275    3.63(12)     64.9      3.542    3.542
  86592.     1.79328    3.61(13)     63.9      3.543    3.543
  86618.     1.79382    3.66(13)     62.5      3.543    3.543
  86644.     1.79436    3.50(12)     69.8      3.544    3.544
  86670.     1.79490    3.64(12)     65.3      3.544    3.544
  86696.     1.79544    3.45(12)     72.8      3.545    3.545
  86722.     1.79598    3.47(12)     64.6      3.546    3.546
  86748.     1.79652    3.41(12)     67.4      3.546    3.546
  86774.     1.79705    3.51(12)     64.7      3.547    3.547
  86800.     1.79759    3.62(13)     63.4      3.547    3.547
  86826.     1.79813    3.49(12)     69.3      3.548    3.548
  86852.     1.79867    3.45(12)     71.0      3.549    3.549
  86878.     1.79921    3.63(13)     63.3      3.549    3.549
  86904.     1.79975    3.69(13)     63.0      3.550    3.550
  86930.     1.80029    3.61(12)     64.4      3.551    3.551
  86956.     1.80083    3.42(12)     69.0      3.551    3.551
  86982.     1.80137    3.54(12)     65.6      3.552    3.552
  87008.     1.80191    3.62(13)     61.3      3.552    3.552
  87034.     1.80245    3.78(13)     58.4      3.553    3.553
  87061.     1.80299    3.49(13)     62.0      3.554    3.554
  87087.     1.80354    3.62(13)     62.4      3.554    3.554
  87113.     1.80408    3.66(13)     60.3      3.555    3.555
  87139.     1.80462    3.42(12)     68.7      3.555    3.555
  87165.     1.80516    3.70(13)     61.9      3.556    3.556
  87191.     1.80570    3.16(12)     74.7      3.557    3.557
  87217.     1.80624    3.36(12)     74.0      3.557    3.557
  87244.     1.80678    3.70(13)     63.0      3.558    3.558
  87270.     1.80733    3.52(12)     66.5      3.559    3.559
  87296.     1.80787    3.78(13)     57.7      3.559    3.559
  87322.     1.80841    3.65(13)     62.6      3.560    3.560
  87348.     1.80895    3.54(12)     67.0      3.560    3.560
  87374.     1.80950    3.73(13)     59.1      3.561    3.561
  87401.     1.81004    3.57(12)     65.4      3.562    3.562
  87427.     1.81058    3.62(13)     61.5      3.562    3.562
  87453.     1.81113    3.53(12)     65.9      3.563    3.563
  87479.     1.81167    3.57(13)     61.4      3.564    3.564
  87506.     1.81221    3.42(12)     70.3      3.564    3.564
  87532.     1.81276    3.50(12)     67.3      3.565    3.565
  87558.     1.81330    3.42(12)     67.7      3.565    3.565
  87584.     1.81384    3.37(12)     65.8      3.566    3.566
  87611.     1.81439    3.39(12)     68.4      3.567    3.567
  87637.     1.81493    3.50(12)     67.9      3.567    3.567
  87663.     1.81548    3.56(12)     65.5      3.568    3.568
  87690.     1.81602    3.59(13)     60.4      3.569    3.569
  87716.     1.81657    3.52(12)     65.0      3.569    3.569
  87742.     1.81711    3.58(13)     61.9      3.570    3.570
  87768.     1.81766    3.75(13)     58.5      3.570    3.570
  87795.     1.81820    3.34(12)     70.7      3.571    3.571
  87821.     1.81875    3.45(12)     65.9      3.572    3.572
  87847.     1.81929    3.76(13)     57.5      3.572    3.572
  87874.     1.81984    3.65(13)     60.1      3.573    3.573
  87900.     1.82039    3.35(12)     69.7      3.574    3.574
  87927.     1.82093    3.48(12)     66.5      3.574    3.574
  87953.     1.82148    3.84(13)     58.3      3.575    3.575
  87979.     1.82202    3.59(13)     61.2      3.576    3.576
  88006.     1.82257    3.39(12)     67.4      3.576    3.576
  88032.     1.82312    3.67(13)     56.9      3.577    3.577
  88059.     1.82367    3.46(12)     65.6      3.577    3.577
  88085.     1.82421    3.39(13)     62.8      3.578    3.578
  88111.     1.82476    3.52(13)     63.5      3.579    3.579
  88138.     1.82531    3.63(13)     58.5      3.579    3.579
  88164.     1.82585    3.49(13)     62.0      3.580    3.580
  88191.     1.82640    3.39(12)     64.4      3.581    3.581
  88217.     1.82695    3.64(13)     62.4      3.581    3.581
  88244.     1.82750    3.48(12)     65.0      3.582    3.582
  88270.     1.82805    3.66(13)     63.0      3.582    3.582
  88297.     1.82859    3.56(13)     58.5      3.583    3.583
  88323.     1.82914    3.53(13)     62.1      3.584    3.584
  88350.     1.82969    3.73(13)     57.6      3.584    3.584
  88376.     1.83024    3.50(12)     66.9      3.585    3.585
  88403.     1.83079    3.66(13)     61.8      3.586    3.586
  88429.     1.83134    3.55(13)     62.8      3.586    3.586
  88456.     1.83189    3.50(13)     61.7      3.587    3.587
  88482.     1.83244    3.60(13)     57.3      3.588    3.588
  88509.     1.83299    3.59(13)     60.1      3.588    3.588
  88535.     1.83354    3.69(13)     56.7      3.589    3.589
  88562.     1.83409    3.56(13)     56.7      3.589    3.590
  88588.     1.83464    3.63(13)     58.6      3.590    3.590
  88615.     1.83519    3.55(13)     60.8      3.591    3.591
  88642.     1.83574    3.55(13)     59.0      3.591    3.591
  88668.     1.83629    3.59(13)     63.3      3.592    3.592
  88695.     1.83684    3.72(13)     55.6      3.593    3.593
  88721.     1.83739    3.47(13)     62.7      3.593    3.593
  88748.     1.83794    3.43(12)     67.5      3.594    3.594
  88775.     1.83850    3.69(13)     55.2      3.595    3.595
  88801.     1.83905    3.45(13)     60.0      3.595    3.595
  88828.     1.83960    3.66(13)     58.8      3.596    3.596
  88855.     1.84015    3.84(14)     51.6      3.597    3.597
  88881.     1.84070    3.59(14)     54.2      3.597    3.597
  88908.     1.84126    3.63(13)     58.4      3.598    3.598
  88935.     1.84181    3.69(13)     56.3      3.598    3.598
  88961.     1.84236    3.59(13)     56.5      3.599    3.599
  88988.     1.84291    3.69(14)     54.4      3.600    3.600
  89015.     1.84347    3.53(13)     57.0      3.600    3.600
  89041.     1.84402    3.48(13)     60.3      3.601    3.601
  89068.     1.84457    3.61(13)     57.3      3.602    3.602
  89095.     1.84513    3.60(13)     56.5      3.602    3.602
  89121.     1.84568    3.58(13)     59.6      3.603    3.603
  89148.     1.84623    3.60(13)     57.3      3.604    3.604
  89175.     1.84679    3.84(14)     52.9      3.604    3.604
  89202.     1.84734    3.64(13)     55.9      3.605    3.605
  89228.     1.84790    3.80(13)     55.9      3.605    3.606
  89255.     1.84845    3.73(13)     55.8      3.606    3.606
  89282.     1.84900    3.57(13)     59.7      3.607    3.607
  89309.     1.84956    3.66(14)     54.5      3.607    3.607
  89336.     1.85011    3.55(13)     56.6      3.608    3.608
  89362.     1.85067    3.82(14)     53.8      3.609    3.609
  89389.     1.85122    3.62(13)     57.6      3.609    3.609
  89416.     1.85178    3.91(14)     52.6      3.610    3.610
  89443.     1.85234    3.78(14)     52.1      3.611    3.611
  89470.     1.85289    3.44(13)     61.5      3.611    3.611
  89496.     1.85345    3.26(12)     65.6      3.612    3.612
  89523.     1.85400    3.50(13)     59.9      3.613    3.613
  89550.     1.85456    3.65(13)     57.8      3.613    3.613
  89577.     1.85512    3.65(14)     53.2      3.614    3.614
  89604.     1.85567    3.64(13)     56.1      3.614    3.614
  89631.     1.85623    3.64(13)     56.6      3.615    3.615
  89658.     1.85679    3.36(13)     61.8      3.616    3.616
  89685.     1.85734    3.87(14)     51.6      3.616    3.616
  89712.     1.85790    3.69(14)     53.2      3.617    3.617
  89738.     1.85846    3.75(13)     55.9      3.618    3.618
  89765.     1.85902    3.42(13)     61.9      3.618    3.618
  89792.     1.85957    3.55(14)     54.8      3.619    3.619
  89819.     1.86013    3.46(13)     58.2      3.620    3.620
  89846.     1.86069    3.69(13)     56.2      3.620    3.620
  89873.     1.86125    3.53(13)     59.9      3.621    3.621
  89900.     1.86181    3.73(14)     53.7      3.622    3.622
  89927.     1.86236    3.68(13)     54.9      3.622    3.622
  89954.     1.86292    3.76(14)     51.5      3.623    3.623
  89981.     1.86348    3.70(14)     52.5      3.623    3.623
  90008.     1.86404    3.64(13)     59.7      3.624    3.624
  90035.     1.86460    3.63(13)     58.5      3.625    3.625
  90062.     1.86516    3.55(13)     56.0      3.625    3.625
  90089.     1.86572    3.63(13)     57.5      3.626    3.626
  90116.     1.86628    3.71(14)     53.9      3.627    3.627
  90143.     1.86684    3.50(13)     57.7      3.627    3.627
  90170.     1.86740    3.67(13)     55.0      3.628    3.628
  90197.     1.86796    3.76(14)     52.4      3.629    3.629
  90224.     1.86852    3.65(13)     56.3      3.629    3.629
  90251.     1.86908    3.65(14)     51.9      3.630    3.630
  90278.     1.86964    3.30(12)     65.9      3.631    3.631
  90305.     1.87020    3.74(14)     51.5      3.631    3.631
  90333.     1.87076    3.60(13)     57.9      3.632    3.632
  90360.     1.87132    3.56(13)     57.3      3.632    3.632
  90387.     1.87189    3.83(14)     50.0      3.633    3.633
  90414.     1.87245    3.59(13)     59.0      3.634    3.634
  90441.     1.87301    3.80(14)     50.1      3.634    3.634
  90468.     1.87357    3.62(13)     56.1      3.635    3.635
  90495.     1.87413    3.93(14)     49.0      3.636    3.636
  90522.     1.87470    3.72(14)     51.4      3.636    3.636
  90550.     1.87526    3.58(13)     55.1      3.637    3.637
  90577.     1.87582    3.84(15)     47.3      3.638    3.638
  90604.     1.87638    3.75(14)     51.8      3.638    3.638
  90631.     1.87695    3.58(13)     57.7      3.639    3.639
  90658.     1.87751    3.51(13)     58.0      3.640    3.640
  90686.     1.87807    3.73(14)     51.2      3.640    3.640
  90713.     1.87864    3.69(14)     52.3      3.641    3.641
  90740.     1.87920    3.67(14)     51.0      3.641    3.641
  90767.     1.87976    3.78(14)     49.4      3.642    3.642
  90794.     1.88033    3.67(14)     53.7      3.643    3.643
  90822.     1.88089    3.64(14)     48.5      3.643    3.643
  90849.     1.88146    3.52(13)     61.5      3.644    3.644
  90876.     1.88202    3.69(14)     52.9      3.645    3.645
  90903.     1.88259    3.61(13)     55.5      3.645    3.645
  90931.     1.88315    3.84(14)     50.2      3.646    3.646
  90958.     1.88372    3.65(13)     55.4      3.647    3.647
  90985.     1.88428    3.73(14)     54.3      3.647    3.647
  91013.     1.88485    3.87(14)     51.6      3.648    3.648
  91040.     1.88541    3.46(13)     59.0      3.648    3.648
  91067.     1.88598    3.63(13)     55.8      3.649    3.649
  91094.     1.88654    3.65(14)     53.0      3.650    3.650
  91122.     1.88711    3.64(14)     51.8      3.650    3.650
  91149.     1.88768    3.97(15)     45.3      3.651    3.651
  91176.     1.88824    3.71(14)     51.9      3.652    3.652
  91204.     1.88881    3.65(14)     52.9      3.652    3.652
  91231.     1.88937    3.72(14)     51.1      3.653    3.653
  91259.     1.88994    3.68(13)     55.1      3.654    3.654
  91286.     1.89051    3.67(14)     53.2      3.654    3.654
  91313.     1.89108    3.64(14)     54.0      3.655    3.655
  91341.     1.89164    3.69(14)     53.7      3.655    3.656
  91368.     1.89221    3.75(14)     52.4      3.656    3.657
  91396.     1.89278    3.64(14)     52.6      3.657    3.657
  91423.     1.89335    3.66(14)     53.2      3.657    3.658
  91450.     1.89391    3.73(14)     49.9      3.658    3.659
  91478.     1.89448    3.57(14)     52.1      3.659    3.660
  91505.     1.89505    3.52(13)     54.9      3.659    3.660
  91533.     1.89562    3.67(14)     49.9      3.660    3.661
  91560.     1.89619    3.59(14)     53.8      3.661    3.662
  91588.     1.89676    3.70(14)     50.9      3.661    3.663
  91615.     1.89733    3.41(13)     59.2      3.662    3.664
  91643.     1.89790    3.63(14)     50.9      3.662    3.666
  91670.     1.89846    4.02(15)     44.6      3.663    3.671
  91698.     1.89903    3.77(14)     51.8      3.664    3.683
  91725.     1.89960    3.69(14)     53.4      3.664    3.713
  91753.     1.90017    3.91(14)     48.4      3.665    3.776
  91780.     1.90074    3.81(14)     53.0      3.666    3.881
  91808.     1.90131    4.01(14)     47.9      3.666    4.014
  91835.     1.90189    4.31(15)     46.2      3.667    4.132
  91863.     1.90246    4.47(16)     40.2      3.667    4.183
  91890.     1.90303    4.37(15)     43.4      3.668    4.147
  91918.     1.90360    4.26(15)     44.4      3.669    4.046
  91945.     1.90417    3.87(14)     47.9      3.669    3.927
  91973.     1.90474    3.90(14)     49.2      3.670    3.827
  92001.     1.90531    3.95(15)     47.4      3.671    3.759
  92028.     1.90588    4.15(16)     41.4      3.671    3.719
  92056.     1.90645    3.90(15)     46.8      3.672    3.697
  92083.     1.90703    3.90(14)     48.0      3.673    3.686
  92111.     1.90760    3.81(14)     48.5      3.673    3.681
  92139.     1.90817    3.71(14)     50.3      3.674    3.678
  92166.     1.90874    3.77(14)     48.2      3.674    3.677
  92194.     1.90932    3.75(14)     49.9      3.675    3.677
  92222.     1.90989    3.93(15)     46.3      3.676    3.677
  92249.     1.91046    3.68(14)     49.2      3.676    3.678
  92277.     1.91104    3.86(15)     46.9      3.677    3.678
  92305.     1.91161    3.58(14)     53.6      3.677    3.678
  92332.     1.91218    3.87(15)     46.8      3.678    3.679
  92360.     1.91276    3.67(14)     50.7      3.679    3.679
  92388.     1.91333    3.44(13)     59.8      3.679    3.680
  92415.     1.91390    3.71(14)     49.2      3.680    3.681
  92443.     1.91448    3.75(15)     47.2      3.681    3.681
  92471.     1.91505    3.72(14)     49.2      3.681    3.682
  92499.     1.91563    3.62(14)     48.5      3.682    3.682
  92526.     1.91620    3.44(14)     52.8      3.682    3.682
  92554.     1.91678    3.47(13)     55.7      3.683    3.683
  92582.     1.91735    3.87(14)     48.3      3.684    3.684
  92610.     1.91793    3.83(15)     46.5      3.684    3.684
  92638.     1.91850    3.83(15)     46.8      3.685    3.685
  92665.     1.91908    3.63(14)     50.0      3.686    3.686
  92693.     1.91965    3.98(15)     46.4      3.686    3.686
  92721.     1.92023    3.69(14)     50.0      3.687    3.687
  92749.     1.92081    3.60(14)     52.5      3.687    3.687
  92777.     1.92138    3.52(14)     53.4      3.688    3.688
  92804.     1.92196    3.77(15)     44.4      3.689    3.689
  92832.     1.92254    3.93(15)     42.5      3.689    3.689
  92860.     1.92311    3.73(15)     44.4      3.690    3.690
  92888.     1.92369    3.49(13)     55.7      3.690    3.690
  92916.     1.92427    3.57(14)     49.6      3.691    3.691
  92944.     1.92484    3.84(14)     47.7      3.692    3.692
  92972.     1.92542    3.61(14)     53.3      3.692    3.692
  92999.     1.92600    3.76(14)     50.5      3.693    3.693
  93027.     1.92658    3.57(14)     51.6      3.693    3.693
  93055.     1.92715    3.83(15)     43.3      3.694    3.694
  93083.     1.92773    3.66(14)     48.3      3.695    3.695
  93111.     1.92831    3.73(14)     50.9      3.695    3.695
  93139.     1.92889    3.57(14)     51.6      3.696    3.696
  93167.     1.92947    3.75(15)     46.3      3.697    3.697
  93195.     1.93005    3.63(14)     48.0      3.697    3.697
  93223.     1.93063    3.62(14)     48.9      3.698    3.698
  93251.     1.93121    3.86(15)     46.8      3.698    3.698
  93279.     1.93179    3.73(15)     46.7      3.699    3.699
  93307.     1.93236    3.78(15)     46.6      3.700    3.700
  93335.     1.93294    3.78(15)     45.1      3.700    3.700
  93363.     1.93352    3.67(14)     50.4      3.701    3.701
  93391.     1.93410    3.54(14)     51.0      3.701    3.701
  93419.     1.93468    3.63(15)     47.4      3.702    3.702
  93447.     1.93527    3.78(14)     48.0      3.703    3.703
  93475.     1.93585    3.47(14)     51.9      3.703    3.703
  93503.     1.93643    3.53(14)     53.8      3.704    3.704
  93531.     1.93701    3.68(15)     45.2      3.704    3.704
  93559.     1.93759    3.77(15)     46.7      3.705    3.705
  93587.     1.93817    3.63(14)     47.9      3.706    3.706
  93615.     1.93875    3.66(14)     50.5      3.706    3.706
  93643.     1.93933    3.69(15)     47.4      3.707    3.707
  93671.     1.93992    3.88(15)     44.1      3.707    3.707
  93699.     1.94050    3.85(14)     49.0      3.708    3.708
  93728.     1.94108    3.60(14)     52.5      3.708    3.708
  93756.     1.94166    3.70(14)     49.2      3.709    3.709
  93784.     1.94224    3.69(15)     47.1      3.710    3.710
  93812.     1.94283    3.68(14)     48.1      3.710    3.710
  93840.     1.94341    3.67(15)     47.0      3.711    3.711
  93868.     1.94399    3.68(15)     46.0      3.711    3.711
  93896.     1.94458    3.87(15)     42.9      3.712    3.712
  93925.     1.94516    3.46(14)     50.6      3.713    3.713
  93953.     1.94574    3.82(15)     44.4      3.713    3.713
  93981.     1.94633    3.56(14)     51.7      3.714    3.714
  94009.     1.94691    3.92(15)     42.2      3.714    3.714
  94037.     1.94750    3.98(15)     42.4      3.715    3.715
  94066.     1.94808    3.94(16)     39.9      3.716    3.716
  94094.     1.94866    3.79(15)     46.3      3.716    3.716
  94122.     1.94925    3.69(14)     47.8      3.717    3.717
  94150.     1.94983    3.71(15)     45.0      3.717    3.717
  94178.     1.95042    3.87(16)     41.3      3.718    3.718
  94207.     1.95100    3.66(14)     50.1      3.718    3.718
  94235.     1.95159    3.75(15)     46.8      3.719    3.719
  94263.     1.95217    4.00(16)     40.3      3.720    3.720
  94292.     1.95276    3.84(15)     41.8      3.720    3.720
  94320.     1.95335    3.72(14)     48.6      3.721    3.721
  94348.     1.95393    3.65(14)     48.9      3.721    3.721
  94376.     1.95452    3.66(15)     45.2      3.722    3.722
  94405.     1.95510    3.49(14)     52.5      3.722    3.722
  94433.     1.95569    3.70(15)     46.0      3.723    3.723
  94461.     1.95628    3.55(14)     49.7      3.724    3.724
  94490.     1.95687    3.93(16)     41.2      3.724    3.724
  94518.     1.95745    3.70(15)     46.1      3.725    3.725
  94546.     1.95804    3.67(15)     47.5      3.725    3.785
  94575.     1.95863    3.76(15)     44.7      3.726    3.790
  94603.     1.95921    3.78(15)     44.6      3.726    3.797
  94632.     1.95980    3.90(15)     43.7      3.727    3.803
  94660.     1.96039    3.74(15)     45.7      3.728    3.811
  94688.     1.96098    3.51(14)     48.9      3.728    3.820
  94717.     1.96157    3.84(15)     42.0      3.729    3.830
  94745.     1.96216    3.54(14)     47.7      3.729    3.842
  94774.     1.96274    3.61(14)     47.9      3.730    3.855
  94802.     1.96333    3.86(15)     43.2      3.730    3.871
  94830.     1.96392    3.57(15)     45.2      3.731    3.890
  94859.     1.96451    3.78(15)     43.4      3.732    3.913
  94887.     1.96510    3.84(16)     41.0      3.732    3.941
  94916.     1.96569    3.90(15)     43.0      3.733    3.976
  94944.     1.96628    3.88(15)     44.3      3.733    4.019
  94973.     1.96687    3.66(15)     45.5      3.734    4.075
  95001.     1.96746    3.57(14)     49.2      3.734    4.149
  95030.     1.96805    3.83(15)     43.4      3.735    4.251
  95058.     1.96864    4.28(16)     37.1      3.735    4.406
  95087.     1.96923    4.59(16)     39.1      3.736    4.738
  95115.     1.96982    6.22(19)     27.83     3.737    5.797
  95144.     1.97041   10.15(25)     16.65     3.737    9.386
  95172.     1.97100   18.10(33)      9.41     3.738   19.056
  95201.     1.97160   33.3(5)        4.82     3.74    37.57
  95230.     1.97219   54.5(6)        2.719    3.74    60.82
  95258.     1.97278   71.4(7)        1.973    3.74    75.81
  95287.     1.97337   70.8(7)        1.984    3.74    72.30
  95315.     1.97396   53.6(6)        2.772    3.74    55.05
  95344.     1.97456   32.5(4)        4.98     3.74    35.71
  95372.     1.97515   19.41(34)      8.56     3.741   21.454
  95401.     1.97574   11.94(26)     14.27     3.742   13.068
  95430.     1.97633    7.91(22)     20.81     3.743    8.659
  95458.     1.97693    6.25(20)     25.78     3.743    6.429
  95487.     1.97752    4.98(17)     32.81     3.744    5.297
  95516.     1.97811    4.41(16)     36.8      3.744    4.708
  95544.     1.97871    4.62(16)     36.8      3.745    4.389
  95573.     1.97930    4.16(16)     37.5      3.745    4.208
  95602.     1.97989    4.03(16)     41.1      3.746    4.099
  95630.     1.98049    4.03(16)     39.3      3.746    4.028
  95659.     1.98108    3.78(15)     44.5      3.747    3.980
  95688.     1.98168    4.10(16)     40.0      3.747    3.945
  95716.     1.98227    4.13(16)     39.0      3.748    3.918
  95745.     1.98287    3.74(15)     44.3      3.748    3.897
  95774.     1.98346    4.04(16)     39.9      3.749    3.880
  95803.     1.98406    3.71(16)     40.5      3.750    3.867
  95831.     1.98465    3.63(15)     46.1      3.750    3.855
  95860.     1.98525    3.72(15)     43.6      3.751    3.845
  95889.     1.98584    3.79(15)     42.2      3.751    3.837
  95918.     1.98644    3.91(16)     40.0      3.752    3.830
  95946.     1.98703    3.87(15)     42.5      3.752    3.752
  95975.     1.98763    3.94(16)     37.9      3.753    3.753
  96004.     1.98823    3.73(16)     38.9      3.753    3.753
  96033.     1.98882    3.81(16)     41.0      3.754    3.754
  96062.     1.98942    3.52(14)     47.9      3.754    3.754
  96090.     1.99002    3.48(14)     48.4      3.755    3.755
  96119.     1.99061    3.84(16)     39.9      3.755    3.755
  96148.     1.99121    3.88(16)     40.0      3.756    3.756
  96177.     1.99181    4.01(17)     35.8      3.756    3.756
  96206.     1.99241    3.74(15)     43.1      3.757    3.757
  96235.     1.99300    3.75(16)     40.6      3.757    3.757
  96263.     1.99360    3.68(15)     43.7      3.758    3.758
  96292.     1.99420    3.75(16)     41.5      3.758    3.758
  96321.     1.99480    3.72(16)     40.1      3.759    3.759
  96350.     1.99540    3.70(16)     40.4      3.759    3.759
  96379.     1.99599    3.75(16)     37.7      3.760    3.760
  96408.     1.99659    3.67(15)     42.3      3.760    3.760
  96437.     1.99719    3.68(16)     40.5      3.761    3.761
  96466.     1.99779    3.75(16)     39.1      3.761    3.761
  96495.     1.99839    3.77(16)     40.9      3.762    3.762
  96524.     1.99899    3.55(15)     46.7      3.762    3.762
  96553.     1.99959    3.95(16)     37.4      3.763    3.763
  96582.     2.00019    3.64(15)     42.3      3.763    3.763
  96611.     2.00079    3.78(16)     39.6      3.764    3.764
  96640.     2.00139    3.65(15)     43.9      3.764    3.764
  96669.     2.00199    3.62(15)     42.6      3.765    3.765
  96698.     2.00259    3.79(16)     40.4      3.765    3.765
  96727.     2.00319    4.11(17)     36.6      3.766    3.766
  96756.     2.00379    3.75(16)     41.6      3.766    3.766
  96785.     2.00439    3.70(15)     42.8      3.767    3.767
  96814.     2.00500    3.77(16)     39.0      3.767    3.767
  96843.     2.00560    3.73(16)     41.4      3.768    3.768
  96872.     2.00620    3.72(16)     39.2      3.768    3.768
  96901.     2.00680    3.81(16)     37.9      3.769    3.769
  96930.     2.00740    3.69(16)     40.4      3.769    3.769
  96959.     2.00801    3.91(17)     35.1      3.770    3.770
  96988.     2.00861    3.90(16)     37.8      3.770    3.770
  97017.     2.00921    3.55(15)     45.0      3.771    3.771
  97046.     2.00981    3.65(16)     41.4      3.771    3.771
  97075.     2.01042    3.74(15)     41.9      3.772    3.772
  97104.     2.01102    3.65(15)     42.5      3.772    3.772
  97134.     2.01162    3.67(16)     41.0      3.773    3.773
  97163.     2.01223    3.75(15)     43.0      3.773    3.773
  97192.     2.01283    3.74(16)     39.8      3.774    3.774
  97221.     2.01343    3.48(15)     43.5      3.774    3.774
  97250.     2.01404    3.49(15)     45.4      3.775    3.775
  97279.     2.01464    3.71(16)     39.1      3.775    3.775
  97309.     2.01525    3.73(16)     37.6      3.776    3.776
  97338.     2.01585    3.72(16)     37.0      3.776    3.776
  97367.     2.01646    3.61(15)     42.4      3.777    3.777
  97396.     2.01706    3.89(17)     35.4      3.777    3.777
  97425.     2.01767    3.73(16)     39.0      3.777    3.778
  97455.     2.01827    3.91(17)     34.78     3.778    3.778
  97484.     2.01888    3.66(16)     40.4      3.778    3.778
  97513.     2.01948    3.73(16)     39.1      3.779    3.779
  97542.     2.02009    3.67(16)     38.4      3.779    3.779
  97572.     2.02070    3.85(17)     34.13     3.780    3.780
  97601.     2.02130    3.37(15)     43.3      3.780    3.780
  97630.     2.02191    3.64(16)     37.9      3.781    3.781
  97659.     2.02251    3.85(17)     36.3      3.781    3.781
  97689.     2.02312    3.48(16)     39.2      3.782    3.782
  97718.     2.02373    3.56(16)     38.9      3.782    3.782
  97747.     2.02434    3.96(17)     32.87     3.783    3.783
  97777.     2.02494    3.74(16)     38.6      3.783    3.783
  97806.     2.02555    3.81(17)     35.07     3.783    3.784
  97835.     2.02616    3.95(17)     33.73     3.784    3.784
  97865.     2.02677    3.93(17)     33.66     3.784    3.784
  97894.     2.02737    3.91(17)     35.9      3.785    3.785
  97923.     2.02798    4.00(18)     32.46     3.785    3.785
  97953.     2.02859    3.70(16)     38.5      3.786    3.786
  97982.     2.02920    3.61(16)     40.1      3.786    3.786
  98012.     2.02981    3.94(17)     33.26     3.787    3.787
  98041.     2.03042    4.00(18)     31.73     3.787    3.787
  98070.     2.03103    3.80(17)     33.58     3.788    3.788
  98100.     2.03164    3.78(16)     37.0      3.788    3.788
  98129.     2.03225    3.69(16)     37.1      3.788    3.788
  98159.     2.03286    3.59(16)     38.1      3.789    3.789
  98188.     2.03346    3.85(17)     36.1      3.789    3.789
  98218.     2.03407    3.80(17)     36.5      3.790    3.790
  98247.     2.03469    3.77(17)     34.44     3.790    3.790
  98277.     2.03530    3.76(17)     34.41     3.791    3.791
  98306.     2.03591    3.80(16)     37.2      3.791    3.791
  98336.     2.03652    3.75(16)     38.3      3.791    3.791
  98365.     2.03713    3.81(17)     36.1      3.792    3.792
  98395.     2.03774    4.07(18)     31.41     3.792    3.792
  98424.     2.03835    3.82(17)     35.2      3.793    3.793
  98454.     2.03896    4.05(17)     32.80     3.793    3.793
  98483.     2.03957    4.14(18)     31.14     3.794    3.794
  98513.     2.04019    3.68(16)     40.5      3.794    3.794
  98542.     2.04080    4.03(17)     33.47     3.794    3.795
  98572.     2.04141    3.81(17)     34.84     3.795    3.795
  98601.     2.04202    3.68(16)     37.2      3.795    3.795
  98631.     2.04264    4.26(18)     30.83     3.796    3.796
  98661.     2.04325    4.12(18)     32.16     3.796    3.796
  98690.     2.04386    3.99(17)     33.64     3.797    3.797
  98720.     2.04447    3.68(16)     37.7      3.797    3.797
  98749.     2.04509    4.02(17)     34.24     3.797    3.797
  98779.     2.04570    3.97(17)     34.10     3.798    3.798
  98809.     2.04632    3.90(17)     35.4      3.798    3.798
  98838.     2.04693    3.85(16)     37.2      3.799    3.799
  98868.     2.04754    3.97(17)     34.20     3.799    3.799
  98898.     2.04816    3.73(16)     38.7      3.800    3.800
  98927.     2.04877    3.76(16)     38.5      3.800    3.800
  98957.     2.04939    3.70(16)     39.5      3.800    3.800
  98987.     2.05000    3.94(17)     36.1      3.801    3.801
  99016.     2.05062    3.87(17)     36.3      3.801    3.801
  99046.     2.05123    3.86(17)     35.4      3.802    3.802
  99076.     2.05185    4.21(17)     32.88     3.802    3.802
  99105.     2.05246    3.95(17)     36.3      3.802    3.802
  99135.     2.05308    3.91(17)     36.5      3.803    3.803
  99165.     2.05369    4.16(17)     34.44     3.803    3.803
  99195.     2.05431    3.55(15)     42.2      3.804    3.804
  99224.     2.05493    4.03(16)     37.1      3.804    3.804
  99254.     2.05554    4.00(18)     32.49     3.804    3.804
  99284.     2.05616    3.79(16)     37.0      3.805    3.805
  99314.     2.05678    4.02(17)     35.05     3.805    3.805
  99344.     2.05739    3.82(16)     38.4      3.806    3.806
  99373.     2.05801    3.85(16)     38.4      3.806    3.806
  99403.     2.05863    3.78(16)     38.8      3.806    3.806
  99433.     2.05925    3.66(16)     37.5      3.807    3.807
  99463.     2.05986    3.89(16)     38.3      3.807    3.807
  99493.     2.06048    3.93(16)     37.3      3.808    3.808
  99522.     2.06110    3.87(16)     37.8      3.808    3.808
  99552.     2.06172    3.84(16)     40.7      3.808    3.808
  99582.     2.06234    3.93(16)     41.0      3.809    3.809
  99612.     2.06296    3.84(15)     42.3      3.809    3.809
  99642.     2.06358    3.83(15)     42.4      3.809    3.809
  99672.     2.06419    3.77(15)     42.2      3.810    3.810
  99702.     2.06481    3.70(15)     44.3      3.810    3.810
  99732.     2.06543    3.89(16)     38.8      3.811    3.811
  99762.     2.06605    3.84(16)     38.1      3.811    3.811
  99792.     2.06667    3.81(17)     35.1      3.811    3.811
  99821.     2.06729    3.72(16)     37.0      3.812    3.812
  99851.     2.06791    4.02(18)     29.34     3.812    3.812
  99881.     2.06853    3.74(17)     33.72     3.813    3.813
  99911.     2.06915    3.79(18)     32.62     3.813    3.813
  99941.     2.06978    3.88(17)     33.88     3.813    3.813
  99971.     2.07040    4.01(18)     31.03     3.814    3.814
  100001.    2.07102    3.78(17)     34.56     3.814    3.814
  100031.    2.07164    3.91(18)     31.60     3.814    3.814
  100061.    2.07226    3.77(17)     34.79     3.815    3.815
  100091.    2.07288    3.70(17)     34.78     3.815    3.815
  100121.    2.07350    3.73(17)     35.4      3.815    3.815
  100151.    2.07413    3.76(17)     34.25     3.816    3.816
  100181.    2.07475    3.79(17)     35.8      3.816    3.816
  100211.    2.07537    3.91(17)     33.00     3.817    3.817
  100242.    2.07599    3.68(17)     35.04     3.817    3.817
  100272.    2.07662    3.86(18)     31.24     3.817    3.817
  100302.    2.07724    3.77(17)     33.80     3.818    3.818
  100332.    2.07786    3.64(17)     34.67     3.818    3.818
  100362.    2.07849    3.47(16)     38.3      3.818    3.818
  100392.    2.07911    3.88(18)     31.23     3.819    3.819
  100422.    2.07973    3.88(17)     34.78     3.819    3.819
  100452.    2.08036    3.69(17)     34.20     3.819    3.819
  100482.    2.08098    3.46(17)     35.4      3.820    3.820
  100512.    2.08161    3.93(18)     31.55     3.820    3.820
  100543.    2.08223    3.82(18)     30.62     3.821    3.821
  100573.    2.08285    3.68(17)     34.78     3.821    3.821
  100603.    2.08348    3.85(17)     33.28     3.821    3.821
  100633.    2.08411    3.71(17)     33.90     3.822    3.822
  100663.    2.08473    3.97(18)     30.60     3.822    3.822
  100694.    2.08536    4.05(17)     33.47     3.822    3.822
  100724.    2.08598    3.93(17)     33.34     3.823    3.823
  100754.    2.08661    3.96(18)     31.54     3.823    3.823
  100784.    2.08723    4.38(19)     27.44     3.823    3.823
  100814.    2.08786    4.26(18)     29.67     3.824    3.824
  100845.    2.08849    4.08(18)     30.74     3.824    3.824
  100875.    2.08911    3.87(17)     33.20     3.824    3.824
  100905.    2.08974    3.77(17)     34.24     3.825    3.825
  100935.    2.09037    3.89(17)     33.78     3.825    3.825
  100966.    2.09099    3.57(16)     36.8      3.825    3.825
  100996.    2.09162    3.55(17)     35.7      3.826    3.826
  101026.    2.09225    3.87(17)     32.76     3.826    3.826
  101057.    2.09288    3.89(17)     33.72     3.826    3.826
  101087.    2.09350    3.62(16)     37.0      3.827    3.827
  101117.    2.09413    4.14(18)     30.55     3.827    3.827
  101148.    2.09476    4.14(18)     30.47     3.827    3.827
  101178.    2.09539    4.35(20)     26.03     3.828    3.828
  101208.    2.09602    3.83(18)     30.13     3.828    3.828
  101239.    2.09665    3.86(18)     32.29     3.828    3.828
  101269.    2.09728    3.75(17)     33.31     3.829    3.829
  101299.    2.09790    3.97(18)     32.45     3.829    3.829
  101330.    2.09853    3.65(17)     35.5      3.829    3.829
  101360.    2.09916    3.92(17)     35.2      3.830    3.830
  101391.    2.09979    3.75(17)     36.2      3.830    3.830
  101421.    2.10042    4.04(18)     32.14     3.830    3.830
  101451.    2.10105    3.91(17)     36.0      3.831    3.831
  101482.    2.10168    3.66(16)     40.2      3.831    3.831
  101512.    2.10231    3.78(16)     38.0      3.831    3.831
  101543.    2.10295    4.12(17)     33.81     3.832    3.832
  101573.    2.10358    4.22(18)     31.46     3.832    3.832
  101604.    2.10421    3.98(17)     35.5      3.832    3.832
  101634.    2.10484    4.30(19)     28.76     3.833    3.833
  101665.    2.10547    3.95(17)     34.22     3.833    3.833
  101695.    2.10610    3.86(16)     37.4      3.833    3.833
  101726.    2.10673    3.94(18)     32.64     3.833    3.833
  101756.    2.10737    3.96(17)     33.01     3.834    3.834
  101787.    2.10800    3.79(17)     35.3      3.834    3.834
  101817.    2.10863    4.15(18)     30.94     3.834    3.834
  101848.    2.10926    4.17(19)     29.16     3.835    3.835
  101878.    2.10990    3.99(18)     31.67     3.835    3.835
  101909.    2.11053    3.57(16)     38.2      3.835    3.835
  101940.    2.11116    3.78(17)     35.9      3.836    3.836
  101970.    2.11180    3.75(17)     35.4      3.836    3.836
  102001.    2.11243    4.09(18)     31.00     3.836    3.836
  102031.    2.11306    4.06(17)     32.80     3.837    3.837
  102062.    2.11370    3.77(17)     34.95     3.837    3.837
  102093.    2.11433    3.84(17)     34.66     3.837    3.837
  102123.    2.11497    3.99(18)     31.22     3.838    3.838
  102154.    2.11560    3.97(17)     32.89     3.838    3.838
  102184.    2.11623    3.80(17)     35.1      3.838    3.838
  102215.    2.11687    3.78(17)     32.81     3.838    3.838
  102246.    2.11750    3.85(17)     35.9      3.839    3.839
  102276.    2.11814    3.84(17)     34.13     3.839    3.839
  102307.    2.11878    4.08(18)     29.89     3.839    3.839
  102338.    2.11941    4.18(19)     28.98     3.840    3.840
  102369.    2.12005    4.19(19)     29.13     3.840    3.840
  102399.    2.12068    3.98(17)     33.10     3.840    3.840
  102430.    2.12132    3.83(17)     34.63     3.841    3.841
  102461.    2.12196    4.14(18)     29.47     3.841    3.841
  102491.    2.12259    4.07(18)     31.31     3.841    3.841
  102522.    2.12323    3.86(17)     36.7      3.841    3.841
  102553.    2.12387    4.05(18)     32.30     3.842    3.842
  102584.    2.12450    3.57(16)     37.0      3.842    3.842
  102614.    2.12514    3.82(17)     33.02     3.842    3.842
  102645.    2.12578    3.81(17)     33.11     3.843    3.843
  102676.    2.12642    4.03(18)     32.59     3.843    3.843
  102707.    2.12705    3.91(17)     33.25     3.843    3.843
  102738.    2.12769    3.67(17)     36.2      3.843    3.843
  102768.    2.12833    3.87(18)     31.91     3.844    3.844
  102799.    2.12897    3.87(18)     32.44     3.844    3.844
  102830.    2.12961    3.89(18)     29.73     3.844    3.844
  102861.    2.13025    3.94(18)     31.37     3.845    3.845
  102892.    2.13089    3.60(17)     36.3      3.845    3.845
  102923.    2.13153    3.89(17)     33.20     3.845    3.845
  102954.    2.13216    3.92(18)     31.35     3.845    3.845
  102985.    2.13280    3.89(18)     32.34     3.846    3.846
  103015.    2.13344    3.73(17)     33.79     3.846    3.846
  103046.    2.13408    3.78(17)     34.28     3.846    3.846
  103077.    2.13472    4.32(18)     29.27     3.847    3.847
  103108.    2.13537    4.28(19)     27.46     3.847    3.847
  103139.    2.13601    3.95(18)     29.82     3.847    3.847
  103170.    2.13665    3.83(18)     32.15     3.847    3.847
  103201.    2.13729    3.62(17)     36.1      3.848    3.848
  103232.    2.13793    3.66(17)     36.3      3.848    3.848
  103263.    2.13857    3.80(17)     34.72     3.848    3.848
  103294.    2.13921    3.71(17)     35.8      3.849    3.849
  103325.    2.13985    3.65(17)     36.6      3.849    3.849
  103356.    2.14050    3.56(16)     36.9      3.849    3.849
  103387.    2.14114    3.85(18)     31.91     3.849    3.849
  103418.    2.14178    3.47(16)     39.1      3.850    3.850
  103449.    2.14242    3.52(16)     37.6      3.850    3.850
  103480.    2.14307    3.70(17)     34.28     3.850    3.850
  103511.    2.14371    3.84(17)     34.33     3.851    3.851
  103542.    2.14435    3.77(17)     35.4      3.851    3.851
  103573.    2.14500    3.66(17)     35.8      3.851    3.851
  103604.    2.14564    3.58(16)     37.6      3.851    3.851
  103635.    2.14628    3.78(18)     32.63     3.852    3.852
  103666.    2.14693    3.76(17)     34.61     3.852    3.852
  103697.    2.14757    3.87(17)     33.25     3.852    3.852
  103729.    2.14822    3.87(18)     32.13     3.852    3.852
  103760.    2.14886    3.78(17)     35.4      3.853    3.853
  103791.    2.14950    3.90(18)     31.74     3.853    3.853
  103822.    2.15015    3.55(16)     37.3      3.853    3.853
  103853.    2.15079    3.63(17)     34.57     3.854    3.854
  103884.    2.15144    3.87(18)     32.22     3.854    3.854
  103915.    2.15209    3.70(17)     34.81     3.854    3.854
  103947.    2.15273    3.89(18)     30.39     3.854    3.855
  103978.    2.15338    3.90(18)     31.69     3.855    3.855
  104009.    2.15402    4.03(17)     33.57     3.855    3.855
  104040.    2.15467    3.78(17)     34.66     3.855    3.855
  104071.    2.15532    3.94(18)     30.89     3.855    3.856
  104103.    2.15596    4.11(18)     31.32     3.856    3.856
  104134.    2.15661    3.93(18)     31.73     3.856    3.857
  104165.    2.15726    4.02(18)     30.19     3.856    3.858
  104196.    2.15790    3.58(17)     35.5      3.856    3.860
  104228.    2.15855    3.73(17)     35.5      3.857    3.866
  104259.    2.15920    3.60(17)     34.52     3.857    3.878
  104290.    2.15985    3.66(17)     36.1      3.857    3.898
  104321.    2.16049    3.99(18)     32.43     3.858    3.924
  104353.    2.16114    4.38(19)     28.97     3.858    3.948
  104384.    2.16179    4.25(18)     30.97     3.858    3.959
  104415.    2.16244    4.10(18)     31.46     3.858    3.952
  104447.    2.16309    4.27(18)     32.55     3.859    3.932
  104478.    2.16374    4.25(19)     28.90     3.859    3.909
  104509.    2.16439    4.18(18)     29.80     3.859    3.889
  104541.    2.16504    3.97(17)     34.22     3.859    3.876
  104572.    2.16568    3.99(17)     33.30     3.860    3.868
  104603.    2.16633    4.08(18)     30.27     3.860    3.864
  104635.    2.16698    4.19(18)     30.30     3.860    3.862
  104666.    2.16763    3.87(17)     33.62     3.860    3.862
  104698.    2.16829    4.07(18)     31.80     3.861    3.861
  104729.    2.16894    4.03(18)     30.93     3.861    3.861
  104760.    2.16959    4.00(18)     31.87     3.861    3.862
  104792.    2.17024    4.07(19)     29.22     3.862    3.862
  104823.    2.17089    4.00(18)     32.45     3.862    3.862
  104855.    2.17154    3.63(17)     35.6      3.862    3.862
  104886.    2.17219    3.83(17)     34.83     3.862    3.863
  104918.    2.17284    3.59(17)     35.6      3.863    3.863
  104949.    2.17349    3.77(18)     31.48     3.863    3.863
  104981.    2.17415    3.83(18)     32.39     3.863    3.863
  105012.    2.17480    3.63(17)     35.1      3.863    3.863
  105044.    2.17545    3.58(16)     37.2      3.864    3.864
  105075.    2.17610    3.74(17)     34.28     3.864    3.864
  105107.    2.17676    3.86(17)     32.75     3.864    3.864
  105138.    2.17741    3.87(17)     33.84     3.864    3.865
  105170.    2.17806    4.07(18)     31.23     3.865    3.865
  105201.    2.17872    4.16(19)     26.78     3.865    3.865
  105233.    2.17937    3.75(17)     34.57     3.865    3.865
  105264.    2.18002    3.76(17)     33.93     3.865    3.866
  105296.    2.18068    3.82(17)     33.44     3.866    3.866
  105328.    2.18133    3.82(18)     31.76     3.866    3.866
  105359.    2.18199    3.71(17)     33.07     3.866    3.866
  105391.    2.18264    3.74(18)     32.62     3.867    3.867
  105422.    2.18330    3.83(18)     29.73     3.867    3.867
  105454.    2.18395    3.71(17)     32.77     3.867    3.867
  105486.    2.18461    3.89(18)     32.22     3.867    3.867
  105517.    2.18526    3.91(18)     31.32     3.868    3.868
  105549.    2.18592    3.78(18)     30.50     3.868    3.868
  105581.    2.18657    4.07(19)     27.73     3.868    3.868
  105612.    2.18723    4.15(19)     28.25     3.868    3.868
  105644.    2.18789    4.14(19)     26.96     3.869    3.869
  105676.    2.18854    4.02(20)     25.74     3.869    3.869
  105707.    2.18920    4.00(18)     31.48     3.869    3.869
  105739.    2.18986    3.77(18)     32.17     3.869    3.869
  105771.    2.19051    3.65(17)     36.2      3.870    3.870
  105803.    2.19117    3.98(18)     29.24     3.870    3.870
  105834.    2.19183    3.84(18)     31.35     3.870    3.870
  105866.    2.19249    3.43(17)     34.74     3.871    3.871
  105898.    2.19314    3.68(18)     32.39     3.871    3.871
  105930.    2.19380    3.95(18)     31.12     3.871    3.871
  105961.    2.19446    4.01(18)     30.00     3.871    3.871
  105993.    2.19512    3.93(18)     29.99     3.872    3.872
  106025.    2.19578    4.02(19)     29.04     3.872    3.872
  106057.    2.19644    4.00(19)     28.79     3.872    3.872
  106089.    2.19709    4.02(19)     28.59     3.872    3.872
  106120.    2.19775    4.18(19)     26.50     3.873    3.873
  106152.    2.19841    4.11(19)     28.19     3.873    3.873
  106184.    2.19907    3.64(17)     35.6      3.873    3.873
  106216.    2.19973    3.70(17)     35.3      3.873    3.873
  106248.    2.20039    4.02(18)     29.62     3.874    3.874
  106280.    2.20105    3.95(18)     29.94     3.874    3.874
  106312.    2.20171    3.83(18)     30.88     3.874    3.874
  106343.    2.20237    4.02(18)     29.40     3.875    3.875
  106375.    2.20303    4.13(19)     27.48     3.875    3.875
  106407.    2.20370    3.69(17)     34.62     3.875    3.875
  106439.    2.20436    3.88(18)     29.35     3.875    3.875
  106471.    2.20502    3.99(19)     28.71     3.876    3.876
  106503.    2.20568    4.15(19)     26.94     3.876    3.876
  106535.    2.20634    4.16(19)     28.01     3.876    3.876
  106567.    2.20700    3.70(18)     31.16     3.876    3.876
  106599.    2.20766    3.84(18)     31.77     3.877    3.877
  106631.    2.20833    3.98(18)     31.29     3.877    3.877
  106663.    2.20899    3.55(18)     31.88     3.877    3.877
  106695.    2.20965    3.99(19)     26.81     3.878    3.878
  106727.    2.21032    3.66(17)     34.65     3.878    3.878
  106759.    2.21098    3.94(18)     29.35     3.878    3.878
  106791.    2.21164    3.72(18)     31.70     3.878    3.878
  106823.    2.21231    3.96(19)     29.09     3.879    3.879
  106855.    2.21297    3.92(18)     30.11     3.879    3.879
  106887.    2.21363    3.65(17)     33.51     3.879    3.879
  106919.    2.21430    4.02(18)     29.23     3.879    3.879
  106951.    2.21496    3.97(19)     28.34     3.880    3.880
  106983.    2.21563    3.77(18)     30.22     3.880    3.880
  107015.    2.21629    3.90(18)     30.61     3.880    3.880
  107047.    2.21696    3.87(18)     29.29     3.881    3.881
  107080.    2.21762    3.97(18)     29.29     3.881    3.881
  107112.    2.21829    3.70(17)     34.33     3.881    3.881
  107144.    2.21895    3.69(18)     32.13     3.881    3.881
  107176.    2.21962    3.99(20)     25.70     3.882    3.882
  107208.    2.22028    3.59(18)     30.83     3.882    3.882
  107240.    2.22095    3.84(18)     30.65     3.882    3.882
  107273.    2.22162    3.76(17)     32.90     3.883    3.883
  107305.    2.22228    3.80(18)     29.37     3.883    3.883
  107337.    2.22295    3.93(18)     29.23     3.883    3.883
  107369.    2.22362    3.82(18)     31.01     3.883    3.883
  107401.    2.22428    3.90(19)     29.19     3.884    3.884
  107434.    2.22495    4.10(19)     28.44     3.884    3.884
  107466.    2.22562    4.15(20)     26.21     3.884    3.884
  107498.    2.22629    3.87(18)     29.60     3.885    3.885
  107530.    2.22695    3.92(19)     29.20     3.885    3.885
  107562.    2.22762    3.76(19)     27.56     3.885    3.885
  107595.    2.22829    4.02(18)     30.03     3.885    3.885
  107627.    2.22896    3.68(18)     31.87     3.886    3.886
  107659.    2.22963    3.92(18)     30.78     3.886    3.886
  107692.    2.23030    3.95(19)     27.26     3.886    3.886
  107724.    2.23097    3.99(19)     26.82     3.887    3.887
  107756.    2.23164    3.88(18)     30.61     3.887    3.887
  107789.    2.23230    3.75(18)     30.84     3.887    3.887
  107821.    2.23297    4.00(19)     27.39     3.888    3.888
  107853.    2.23364    3.95(19)     27.47     3.888    3.888
  107886.    2.23431    3.79(18)     29.35     3.888    3.888
  107918.    2.23498    3.85(19)     28.43     3.888    3.888
  107950.    2.23566    3.69(18)     31.55     3.889    3.889
  107983.    2.23633    3.96(19)     28.19     3.889    3.889
  108015.    2.23700    4.04(20)     25.24     3.889    3.889
  108048.    2.23767    3.88(19)     28.92     3.890    3.890
  108080.    2.23834    4.01(19)     27.97     3.890    3.890
  108112.    2.23901    3.80(19)     27.78     3.890    3.890
  108145.    2.23968    3.72(18)     31.97     3.891    3.891
  108177.    2.24035    3.86(18)     29.33     3.891    3.891
  108210.    2.24103    4.16(19)     27.20     3.891    3.891
  108242.    2.24170    3.74(18)     30.83     3.891    3.891
  108275.    2.24237    3.77(18)     29.73     3.892    3.892
  108307.    2.24304    3.57(18)     32.53     3.892    3.892
  108340.    2.24372    3.78(18)     29.48     3.892    3.892
  108372.    2.24439    4.09(19)     27.26     3.893    3.893
  108405.    2.24506    3.89(18)     30.03     3.893    3.893
  108437.    2.24574    3.75(19)     29.04     3.893    3.893
  108470.    2.24641    4.21(20)     25.55     3.894    3.894
  108502.    2.24709    3.86(18)     29.97     3.894    3.894
  108535.    2.24776    4.04(19)     27.30     3.894    3.894
  108567.    2.24843    4.23(20)     25.28     3.895    3.895
  108600.    2.24911    4.13(20)     24.61     3.895    3.895
  108632.    2.24978    3.99(19)     28.06     3.895    3.895
  108665.    2.25046    3.77(19)     28.61     3.896    3.896
  108698.    2.25113    3.82(20)     25.66     3.896    3.896
  108730.    2.25181    4.28(21)     22.77     3.896    3.896
  108763.    2.25248    3.96(19)     27.20     3.896    3.896
  108796.    2.25316    3.65(18)     30.58     3.897    3.897
  108828.    2.25384    4.01(20)     25.83     3.897    3.897
  108861.    2.25451    3.88(19)     27.96     3.897    3.897
  108893.    2.25519    3.85(19)     26.42     3.898    3.898
  108926.    2.25587    3.74(19)     27.34     3.898    3.898
  108959.    2.25654    3.85(19)     27.14     3.898    3.898
  108992.    2.25722    3.88(19)     26.88     3.899    3.899
  109024.    2.25790    4.02(20)     25.41     3.899    3.899
  109057.    2.25857    4.10(21)     23.34     3.899    3.899
  109090.    2.25925    3.98(19)     27.56     3.900    3.900
  109122.    2.25993    3.89(18)     29.51     3.900    3.900
  109155.    2.26061    3.84(18)     30.11     3.900    3.900
  109188.    2.26129    3.93(19)     27.66     3.901    3.926
  109221.    2.26196    3.69(18)     29.44     3.901    3.929
  109253.    2.26264    4.03(19)     26.81     3.901    3.932
  109286.    2.26332    4.14(20)     25.79     3.902    3.935
  109319.    2.26400    4.05(19)     27.44     3.902    3.938
  109352.    2.26468    4.04(20)     25.74     3.902    3.942
  109385.    2.26536    3.91(19)     27.38     3.903    3.947
  109417.    2.26604    3.78(19)     28.68     3.903    3.952
  109450.    2.26672    3.77(19)     28.37     3.903    3.958
  109483.    2.26740    4.08(20)     24.75     3.904    3.966
  109516.    2.26808    4.18(21)     23.45     3.904    3.975
  109549.    2.26876    3.92(20)     25.57     3.904    3.985
  109582.    2.26944    3.81(19)     28.76     3.905    3.998
  109614.    2.27012    3.98(19)     28.31     3.905    4.015
  109647.    2.27080    3.79(18)     30.48     3.905    4.038
  109680.    2.27148    3.55(18)     30.45     3.906    4.065
  109713.    2.27217    3.95(19)     27.09     3.906    4.102
  109746.    2.27285    4.31(20)     24.37     3.907    4.154
  109779.    2.27353    4.52(21)     21.66     3.907    4.249
  109812.    2.27421    4.31(20)     25.18     3.907    4.509
  109845.    2.27489    5.77(23)     19.44     3.908    5.407
  109878.    2.27558    8.51(28)     13.15     3.908    8.109
  109911.    2.27626   14.1(4)        7.88     3.91    14.15
  109944.    2.27694   22.0(4)        4.95     3.91    23.39
  109977.    2.27762   30.7(6)        3.203    3.91    31.95
  110010.    2.27831   34.0(6)        2.815    3.91    34.11
  110043.    2.27899   29.6(5)        3.321    3.91    28.76
  110076.    2.27968   18.8(4)        5.75     3.91    20.30
  110109.    2.28036   11.89(33)      9.22     3.910   13.138
  110142.    2.28104    8.19(27)     13.31     3.911    8.809
  110175.    2.28173    6.78(26)     15.37     3.911    6.834
  110208.    2.28241    5.80(23)     18.76     3.912    6.286
  110241.    2.28310    6.49(25)     15.48     3.912    6.420
  110274.    2.28378    6.36(24)     17.26     3.912    6.677
  110307.    2.28447    6.49(25)     15.41     3.913    6.674
  110340.    2.28515    6.09(25)     16.43     3.913    6.300
  110373.    2.28584    5.12(21)     22.50     3.913    5.697
  110406.    2.28652    4.68(21)     22.98     3.914    5.085
  110440.    2.28721    4.81(22)     21.41     3.914    4.611
  110473.    2.28790    4.22(20)     24.34     3.914    4.309
  110506.    2.28858    4.30(20)     24.21     3.915    4.140
  110539.    2.28927    4.30(21)     22.36     3.915    4.054
  110572.    2.28996    4.02(20)     25.56     3.916    4.011
  110605.    2.29064    4.36(22)     21.34     3.916    3.988
  110638.    2.29133    4.13(20)     25.58     3.916    3.975
  110672.    2.29202    4.05(20)     24.38     3.917    3.967
  110705.    2.29271    3.92(19)     28.79     3.917    3.961
  110738.    2.29339    3.94(20)     25.80     3.917    3.957
  110771.    2.29408    4.33(21)     23.12     3.918    3.953
  110805.    2.29477    3.96(20)     25.58     3.918    3.923
  110838.    2.29546    3.71(19)     26.77     3.919    3.923
  110871.    2.29615    4.06(20)     25.19     3.919    3.923
  110904.    2.29684    4.32(22)     21.15     3.919    3.923
  110938.    2.29752    4.16(21)     22.13     3.920    3.923
  110971.    2.29821    4.17(20)     25.44     3.920    3.923
  111004.    2.29890    4.05(20)     25.87     3.921    3.923
  111037.    2.29959    4.15(21)     23.16     3.921    3.924
  111071.    2.30028    3.95(20)     25.74     3.921    3.922
  111104.    2.30097    4.15(20)     24.13     3.922    3.922
  111137.    2.30166    4.25(21)     23.18     3.922    3.923
  111171.    2.30235    3.96(20)     24.27     3.923    3.923
  111204.    2.30304    3.68(18)     29.84     3.923    3.924
  111237.    2.30374    3.82(19)     27.76     3.923    3.924
  111271.    2.30443    4.08(21)     23.07     3.924    3.925
  111304.    2.30512    4.04(20)     25.15     3.924    3.926
  111338.    2.30581    4.06(21)     23.37     3.924    3.926
  111371.    2.30650    4.26(20)     24.44     3.925    3.927
  111404.    2.30719    4.30(21)     23.58     3.925    3.929
  111438.    2.30789    4.04(20)     24.02     3.926    3.934
  111471.    2.30858    3.99(20)     25.16     3.926    3.948
  111505.    2.30927    4.14(20)     24.59     3.926    3.982
  111538.    2.30996    4.16(21)     23.29     3.927    4.048
  111572.    2.31066    4.16(21)     23.29     3.927    4.150
  111605.    2.31135    4.46(22)     21.04     3.928    4.269
  111639.    2.31204    4.57(21)     22.92     3.928    4.361
  111672.    2.31274    4.35(21)     23.14     3.928    4.385
  111706.    2.31343    4.41(21)     22.26     3.929    4.330
  111739.    2.31413    4.53(22)     20.65     3.929    4.229
  111773.    2.31482    4.01(20)     24.53     3.930    4.122
  111806.    2.31551    4.15(20)     23.98     3.930    4.039
  111840.    2.31621    4.32(22)     21.48     3.930    3.987
  111873.    2.31690    3.86(19)     26.49     3.931    3.959
  111907.    2.31760    4.10(20)     23.90     3.931    3.945
  111940.    2.31829    4.06(21)     23.34     3.932    3.939
  111974.    2.31899    4.10(20)     23.83     3.932    3.936
  112007.    2.31969    3.93(20)     25.81     3.932    3.935
  112041.    2.32038    3.86(20)     25.42     3.933    3.935
  112075.    2.32108    3.92(20)     25.71     3.933    3.935
  112108.    2.32177    4.09(21)     22.22     3.934    3.935
  112142.    2.32247    4.23(21)     22.84     3.934    3.935
  112176.    2.32317    3.73(19)     28.41     3.934    3.935
  112209.    2.32386    3.93(20)     25.02     3.935    3.936
  112243.    2.32456    3.88(19)     26.73     3.935    3.936
  112277.    2.32526    3.95(21)     23.72     3.936    3.936
  112310.    2.32596    3.80(20)     25.89     3.936    3.937
  112344.    2.32665    3.98(20)     25.70     3.937    3.937
  112378.    2.32735    4.10(20)     24.65     3.937    3.937
  112411.    2.32805    3.92(20)     24.45     3.937    3.937
  112445.    2.32875    3.97(20)     24.36     3.938    3.938
  112479.    2.32945    4.13(21)     23.59     3.938    3.938
  112513.    2.33015    4.08(21)     22.96     3.939    3.939
  112546.    2.33085    4.06(21)     23.48     3.939    3.939
  112580.    2.33155    3.82(20)     25.91     3.939    3.939
  112614.    2.33224    3.71(19)     27.60     3.940    3.940
  112648.    2.33294    3.95(20)     24.06     3.940    3.940
  112681.    2.33364    3.86(19)     26.57     3.941    3.941
  112715.    2.33434    4.12(21)     23.11     3.941    3.941
  112749.    2.33504    3.81(19)     26.42     3.941    3.941
  112783.    2.33575    3.90(20)     25.49     3.942    3.942
  112817.    2.33645    4.08(21)     22.07     3.942    3.942
  112851.    2.33715    3.94(21)     23.01     3.943    3.943
  112884.    2.33785    3.95(20)     24.64     3.943    3.943
  112918.    2.33855    4.13(21)     22.53     3.943    3.943
  112952.    2.33925    3.62(19)     26.34     3.944    3.944
  112986.    2.33995    4.35(22)     21.43     3.944    3.944
  113020.    2.34066    4.02(21)     22.60     3.945    3.945
  113054.    2.34136    4.16(22)     20.89     3.945    3.945
  113088.    2.34206    3.87(20)     23.80     3.945    3.946
  113122.    2.34276    3.64(19)     26.78     3.946    3.946
  113156.    2.34347    4.10(21)     23.12     3.946    3.946
  113190.    2.34417    4.00(20)     24.83     3.947    3.947
  113224.    2.34487    3.76(19)     27.01     3.947    3.947
  113258.    2.34558    3.60(19)     26.66     3.948    3.948
  113292.    2.34628    3.92(20)     24.82     3.948    3.948
  113325.    2.34698    4.05(20)     24.58     3.948    3.948
  113359.    2.34769    3.78(20)     25.14     3.949    3.949
  113394.    2.34839    4.08(21)     22.98     3.949    3.949
  113428.    2.34910    4.32(22)     20.87     3.950    3.950
  113462.    2.34980    4.03(21)     23.70     3.950    3.950
  113496.    2.35051    4.02(21)     23.04     3.950    3.950
  113530.    2.35121    3.83(19)     26.56     3.951    3.951
  113564.    2.35192    3.91(20)     25.13     3.951    3.951
  113598.    2.35262    3.68(20)     25.43     3.951    3.951
  113632.    2.35333    3.51(19)     26.48     3.952    3.952
  113666.    2.35403    3.83(20)     25.04     3.952    3.952
  113700.    2.35474    3.87(20)     25.33     3.953    3.953
  113734.    2.35545    4.00(21)     22.47     3.953    3.953
  113768.    2.35615    4.01(21)     23.35     3.953    3.953
  113802.    2.35686    3.96(21)     23.04     3.954    3.954
  113837.    2.35757    3.44(18)     29.96     3.954    3.954
  113871.    2.35827    4.07(22)     21.56     3.955    3.955
  113905.    2.35898    4.28(22)     20.74     3.955    3.955
  113939.    2.35969    4.01(20)     24.75     3.955    3.955
  113973.    2.36040    4.06(21)     21.83     3.956    3.956
  114007.    2.36111    3.83(19)     26.44     3.956    3.956
  114042.    2.36181    3.95(21)     23.41     3.956    3.956
  114076.    2.36252    3.90(20)     25.07     3.957    3.957
  114110.    2.36323    4.36(22)     21.11     3.957    3.957
  114144.    2.36394    4.13(21)     22.95     3.958    3.958
  114179.    2.36465    3.99(21)     23.02     3.958    3.958
  114213.    2.36536    4.23(21)     23.15     3.958    3.958
  114247.    2.36607    3.96(20)     24.31     3.959    3.959
  114281.    2.36678    3.95(20)     25.90     3.959    3.959
  114316.    2.36749    3.91(20)     24.18     3.959    3.959
  114350.    2.36820    3.81(20)     25.55     3.960    3.960
  114384.    2.36891    4.28(22)     21.57     3.960    3.960
  114418.    2.36962    4.11(21)     22.62     3.960    3.960
  114453.    2.37033    3.88(20)     23.98     3.961    3.961
  114487.    2.37104    4.18(21)     22.06     3.961    3.961
  114521.    2.37175    3.95(21)     22.13     3.961    3.962
  114556.    2.37247    3.92(21)     22.65     3.962    3.962
  114590.    2.37318    3.68(19)     26.87     3.962    3.962
  114625.    2.37389    3.89(21)     23.15     3.963    3.963
  114659.    2.37460    4.25(22)     20.41     3.963    3.963
  114693.    2.37531    4.12(21)     23.07     3.963    3.963
  114728.    2.37603    4.12(21)     22.15     3.964    3.964
  114762.    2.37674    3.81(20)     25.26     3.964    3.964
  114797.    2.37745    3.83(21)     23.79     3.964    3.964
  114831.    2.37817    3.59(19)     26.70     3.964    3.964
  114866.    2.37888    4.35(22)     20.83     3.965    3.965
  114900.    2.37959    3.96(21)     23.33     3.965    3.965
  114934.    2.38031    3.83(20)     24.21     3.965    3.965
  114969.    2.38102    3.81(20)     25.32     3.966    3.966
  115003.    2.38174    3.79(20)     24.87     3.966    3.966
  115038.    2.38245    4.01(21)     22.47     3.966    3.966
  115072.    2.38316    3.87(20)     24.81     3.967    3.967
  115107.    2.38388    3.62(19)     27.52     3.967    3.967
  115141.    2.38460    4.08(23)     19.69     3.967    3.967
  115176.    2.38531    3.98(21)     22.89     3.967    3.967
  115211.    2.38603    4.32(22)     20.63     3.968    3.968
  115245.    2.38674    4.36(22)     20.30     3.968    3.968
  115280.    2.38746    3.96(21)     23.12     3.968    3.968
  115314.    2.38817    4.13(21)     23.10     3.969    3.969
  115349.    2.38889    4.05(20)     23.85     3.969    3.969
  115384.    2.38961    3.79(20)     25.30     3.969    3.969
  115418.    2.39032    3.98(21)     23.12     3.969    3.969
  115453.    2.39104    4.05(21)     21.83     3.970    3.970
  115487.    2.39176    3.60(18)     30.06     3.970    3.970
  115522.    2.39248    4.31(22)     20.97     3.970    3.970
  115557.    2.39319    4.03(20)     23.92     3.970    3.970
  115591.    2.39391    3.78(20)     25.83     3.971    3.971
  115626.    2.39463    3.74(20)     25.84     3.971    3.971
  115661.    2.39535    3.91(21)     22.32     3.971    3.971
  115695.    2.39607    3.76(20)     24.42     3.971    3.971
  115730.    2.39679    4.06(22)     21.43     3.971    3.971
  115765.    2.39751    3.99(21)     22.67     3.972    3.972
  115800.    2.39823    3.89(20)     25.42     3.972    3.972
  115834.    2.39894    3.86(21)     23.60     3.972    3.972
  115869.    2.39966    3.53(19)     27.40     3.972    3.972
  115904.    2.40038    3.81(20)     24.74     3.972    3.972
  115939.    2.40110    3.95(20)     23.97     3.973    3.973
  115973.    2.40182    4.16(22)     21.56     3.973    3.973
  116008.    2.40255    3.90(20)     25.16     3.973    3.973
  116043.    2.40327    3.88(20)     24.12     3.973    3.973
  116078.    2.40399    3.56(19)     28.29     3.973    3.973
  116113.    2.40471    3.53(19)     27.83     3.973    3.973
  116147.    2.40543    3.95(20)     24.16     3.973    3.973
  116182.    2.40615    4.04(22)     21.50     3.974    3.974
  116217.    2.40687    4.02(22)     21.18     3.974    3.974
  116252.    2.40760    3.82(21)     23.51     3.974    3.974
  116287.    2.40832    4.07(20)     24.05     3.974    3.974
  116322.    2.40904    4.20(23)     19.52     3.974    3.974
  116357.    2.40976    3.81(20)     23.83     3.974    3.974
  116392.    2.41049    3.97(21)     22.89     3.974    3.974
  116426.    2.41121    3.91(21)     22.03     3.974    3.974
  116461.    2.41193    3.72(20)     23.96     3.974    3.974
  116496.    2.41266    3.73(20)     24.34     3.974    3.975
  116531.    2.41338    4.22(23)     19.75     3.975    3.975
  116566.    2.41410    4.05(22)     20.25     3.975    3.975
  116601.    2.41483    4.02(20)     24.40     3.975    3.975
  116636.    2.41555    3.80(20)     24.82     3.975    3.975
  116671.    2.41628    3.56(19)     28.17     3.975    3.975
  116706.    2.41700    3.61(20)     25.62     3.975    3.975
  116741.    2.41773    3.54(20)     26.07     3.975    3.975
  116776.    2.41845    3.98(21)     23.21     3.975    3.975
  116811.    2.41918    3.80(21)     23.74     3.975    3.975
  116846.    2.41990    3.90(21)     23.44     3.975    3.975
  116881.    2.42063    4.14(21)     22.01     3.975    3.975
  116916.    2.42136    3.97(21)     22.63     3.975    3.975
  116952.    2.42208    4.02(22)     21.59     3.975    3.975
  116987.    2.42281    4.09(21)     22.37     3.975    3.975
  117022.    2.42354    3.63(20)     25.08     3.975    3.975
  117057.    2.42426    3.95(21)     22.78     3.974    3.974
  117092.    2.42499    3.70(20)     24.97     3.974    3.974
  117127.    2.42572    3.98(20)     24.82     3.974    3.974
  117162.    2.42645    3.94(22)     21.29     3.974    3.974
  117197.    2.42717    3.73(20)     24.53     3.974    3.974
  117232.    2.42790    3.69(20)     24.11     3.974    3.974
  117268.    2.42863    4.07(22)     19.87     3.974    3.974
  117303.    2.42936    3.79(20)     25.17     3.974    3.974
  117338.    2.43009    3.68(20)     25.09     3.973    3.973
  117373.    2.43082    4.07(22)     20.79     3.973    3.973
  117408.    2.43155    3.86(21)     23.74     3.973    3.973
  117444.    2.43228    4.04(22)     21.56     3.973    3.973
  117479.    2.43301    3.71(20)     24.46     3.973    3.973
  117514.    2.43374    3.97(21)     22.29     3.973    3.973
  117549.    2.43447    4.23(21)     21.96     3.972    3.972
  117585.    2.43520    3.72(20)     23.95     3.972    3.972
  117620.    2.43593    3.89(21)     22.11     3.972    3.972
  117655.    2.43666    3.98(22)     20.36     3.972    3.972
  117691.    2.43739    3.92(22)     20.66     3.971    3.971
  117726.    2.43812    4.40(23)     18.35     3.971    3.971
  117761.    2.43885    4.21(22)     20.01     3.971    3.971
  117796.    2.43958    4.00(22)     20.53     3.970    3.970
  117832.    2.44032    4.00(22)     20.90     3.970    3.970
  117867.    2.44105    3.90(21)     21.82     3.970    3.970
  117903.    2.44178    3.96(21)     22.64     3.969    3.969
  117938.    2.44251    3.87(21)     22.42     3.969    3.969
  117973.    2.44325    3.84(21)     22.84     3.969    3.969
  118009.    2.44398    3.83(21)     22.99     3.968    3.968
  118044.    2.44471    4.23(23)     19.07     3.968    3.968
  118079.    2.44545    4.09(23)     19.39     3.967    3.967
  118115.    2.44618    4.25(22)     20.74     3.967    3.967
  118150.    2.44691    3.87(22)     20.83     3.966    3.967
  118186.    2.44765    4.20(21)     22.00     3.966    3.966
  118221.    2.44838    4.16(23)     19.75     3.966    3.966
  118257.    2.44912    4.04(21)     22.47     3.965    3.965
  118292.    2.44985    4.07(21)     21.89     3.965    3.965
  118328.    2.45059    3.73(20)     24.91     3.964    3.964
  118363.    2.45132    3.90(22)     20.84     3.963    3.963
  118399.    2.45206    4.12(23)     19.55     3.963    3.963
  118434.    2.45279    3.98(22)     19.90     3.962    3.962
  118470.    2.45353    4.55(24)     18.03     3.962    3.962
  118505.    2.45426    4.13(22)     19.93     3.961    3.961
  118541.    2.45500    3.71(20)     24.04     3.960    3.960
  118576.    2.45574    3.83(21)     22.45     3.960    3.960
  118612.    2.45647    4.01(21)     22.49     3.959    3.959
  118648.    2.45721    3.80(21)     23.22     3.958    3.958
  118683.    2.45795    3.88(22)     20.96     3.958    3.958
  118719.    2.45869    3.87(22)     20.71     3.957    3.957
  118754.    2.45942    3.93(22)     21.25     3.956    3.956
  118790.    2.46016    4.02(23)     19.39     3.956    3.956
  118826.    2.46090    4.24(23)     18.34     3.955    3.955
  118861.    2.46164    3.96(22)     19.84     3.954    3.954
  118897.    2.46238    3.83(22)     21.42     3.953    3.953
  118933.    2.46311    4.07(22)     20.68     3.952    3.952
  118968.    2.46385    4.29(23)     18.74     3.951    3.951
  119004.    2.46459    4.20(23)     18.75     3.951    3.951
  119040.    2.46533    3.92(22)     21.59     3.950    3.950
  119075.    2.46607    4.14(23)     18.38     3.949    3.949
  119111.    2.46681    4.13(23)     18.87     3.948    3.948
  119147.    2.46755    3.76(21)     21.91     3.947    3.947
  119183.    2.46829    3.71(21)     23.65     3.946    3.946
  119218.    2.46903    4.00(23)     18.22     3.945    3.945
  119254.    2.46977    4.13(23)     18.72     3.944    3.944
  119290.    2.47051    3.92(23)     19.33     3.943    3.943
  119326.    2.47126    3.83(22)     20.12     3.942    3.942
  119361.    2.47200    4.29(23)     18.24     3.941    3.941
  119397.    2.47274    4.35(24)     17.53     3.940    3.940
  119433.    2.47348    4.26(24)     17.86     3.938    3.939
  119469.    2.47422    4.32(23)     19.20     3.937    3.937
  119505.    2.47497    3.90(21)     23.05     3.936    3.936
  119541.    2.47571    4.35(22)     20.08     3.935    3.935
  119576.    2.47645    4.06(21)     22.34     3.934    3.934
  119612.    2.47719    4.03(22)     20.86     3.932    3.932
  119648.    2.47794    4.14(23)     19.07     3.931    3.931
  119684.    2.47868    3.45(21)     21.89     3.930    3.930
  119720.    2.47942    3.62(22)     20.90     3.929    3.929
  119756.    2.48017    3.80(23)     19.69     3.927    3.927
  119792.    2.48091    3.67(22)     19.89     3.926    3.926
  119828.    2.48166    3.92(24)     16.99     3.924    3.924
  119864.    2.48240    4.14(24)     17.66     3.923    3.923
  119900.    2.48315    4.08(24)     17.25     3.922    3.922
  119936.    2.48389    4.51(25)     15.81     3.920    3.920
  119972.    2.48464    4.40(25)     15.69     3.919    3.919
  120008.    2.48538    3.68(22)     19.96     3.917    3.917
  120044.    2.48613    3.94(24)     17.74     3.915    3.915
  120080.    2.48687    4.22(26)     15.06     3.914    3.914
  120116.    2.48762    3.99(23)     18.72     3.912    3.912
  120152.    2.48837    4.09(24)     16.97     3.911    3.911
  120188.    2.48911    4.02(25)     16.40     3.909    3.909
  120224.    2.48986    3.76(23)     18.40     3.907    3.907
  120260.    2.49061    4.31(26)     14.54     3.905    3.905
  120296.    2.49135    3.71(23)     19.30     3.904    3.904
  120332.    2.49210    3.83(23)     18.96     3.902    3.902
  120368.    2.49285    4.03(24)     17.51     3.900    3.900
  120404.    2.49360    3.81(24)     17.93     3.898    3.898
  120440.    2.49434    4.02(24)     17.90     3.896    3.896
  120477.    2.49509    4.03(24)     17.51     3.894    3.894
  120513.    2.49584    3.73(24)     16.86     3.892    3.892
  120549.    2.49659    4.01(25)     16.28     3.890    3.890
  120585.    2.49734    3.70(24)     17.06     3.888    3.888
  120621.    2.49809    3.81(25)     16.45     3.886    3.886
  120657.    2.49884    4.24(26)     14.38     3.884    3.884
  120694.    2.49959    4.01(24)     16.72     3.882    3.882
  120730.    2.50034    3.62(22)     19.91     3.880    3.880
  120766.    2.50109    4.02(25)     16.46     3.878    3.878
  120802.    2.50184    4.32(25)     15.41     3.876    3.876
  120838.    2.50259    3.98(25)     15.86     3.873    3.873
  120875.    2.50334    3.71(23)     18.99     3.871    3.871
  120911.    2.50409    3.84(23)     19.01     3.869    3.869
  120947.    2.50484    4.04(25)     15.98     3.866    3.866
  120984.    2.50559    4.14(26)     15.15     3.864    3.864
  121020.    2.50634    3.75(23)     18.61     3.862    3.862
  121056.    2.50710    3.54(22)     19.88     3.859    3.859
  121092.    2.50785    3.59(24)     17.16     3.857    3.857
  121129.    2.50860    4.18(26)     14.40     3.854    3.854
  121165.    2.50935    3.84(24)     17.22     3.851    3.851
  121201.    2.51011    3.60(24)     17.48     3.849    3.849
  121238.    2.51086    4.10(26)     14.69     3.846    3.846
  121274.    2.51161    3.81(25)     16.57     3.843    3.843
  121311.    2.51237    3.93(25)     15.50     3.841    3.841
  121347.    2.51312    4.09(26)     14.79     3.838    3.838
  121383.    2.51387    3.95(25)     16.15     3.835    3.835
  121420.    2.51463    4.12(26)     15.02     3.832    3.832
  121456.    2.51538    3.64(24)     17.33     3.829    3.829
  121493.    2.51614    3.63(23)     18.56     3.826    3.826
  121529.    2.51689    3.21(21)     23.10     3.823    3.823
  121566.    2.51765    4.01(25)     16.16     3.820    3.820
  121602.    2.51840    4.15(25)     15.87     3.817    3.817
  121638.    2.51916    4.07(25)     15.49     3.814    3.814
  121675.    2.51991    4.11(25)     16.15     3.811    3.811
  121711.    2.52067    3.96(24)     16.72     3.808    3.808
  121748.    2.52143    4.14(25)     15.53     3.804    3.804
  121785.    2.52218    3.89(25)     16.43     3.801    3.801
  121821.    2.52294    3.94(24)     16.87     3.798    3.798
  121858.    2.52370    3.81(23)     18.76     3.794    3.794
  121894.    2.52445    3.96(25)     15.96     3.791    3.791
  121931.    2.52521    3.93(24)     17.87     3.787    3.787
  121967.    2.52597    4.14(26)     15.19     3.784    3.784
  122004.    2.52673    3.99(25)     15.39     3.780    3.780
  122041.    2.52748    3.66(24)     17.13     3.777    3.777
  122077.    2.52824    3.61(23)     19.40     3.773    3.773
  122114.    2.52900    3.82(25)     16.51     3.769    3.769
  122150.    2.52976    3.86(26)     14.55     3.765    3.765
  122187.    2.53052    3.56(22)     20.10     3.762    3.762
  122224.    2.53128    3.79(24)     17.73     3.758    3.758
  122260.    2.53204    3.82(24)     17.24     3.754    3.754
  122297.    2.53280    3.77(23)     18.89     3.750    3.750
  122334.    2.53356    3.39(22)     19.96     3.746    3.746
  122370.    2.53432    3.59(25)     15.96     3.742    3.742
  122407.    2.53508    3.95(27)     14.09     3.738    3.738
  122444.    2.53584    3.94(25)     15.61     3.733    3.733
  122481.    2.53660    3.66(25)     15.80     3.729    3.729
  122517.    2.53736    3.61(24)     16.79     3.725    3.725
  122554.    2.53812    3.99(26)     14.33     3.720    3.720
  122591.    2.53888    4.17(28)     13.03     3.716    3.716
  122628.    2.53964    4.17(27)     13.37     3.712    3.712
  122664.    2.54041    3.96(27)     14.16     3.707    3.707
  122701.    2.54117    3.33(24)     16.74     3.702    3.702
  122738.    2.54193    3.51(25)     16.37     3.698    3.698
  122775.    2.54269    3.59(26)     14.52     3.693    3.693
  122812.    2.54346    3.72(26)     14.86     3.688    3.688
  122849.    2.54422    3.53(24)     17.53     3.683    3.683
  122885.    2.54498    3.39(24)     17.85     3.679    3.679
  122922.    2.54575    3.66(25)     15.96     3.674    3.674
  122959.    2.54651    3.53(24)     17.50     3.669    3.669
  122996.    2.54727    4.16(28)     12.49     3.664    3.664
  123033.    2.54804    4.23(28)     12.83     3.658    3.658
  123070.    2.54880    3.75(27)     14.17     3.653    3.653
  123107.    2.54957    3.93(27)     14.04     3.648    3.648
  123144.    2.55033    3.68(25)     15.64     3.643    3.643
  123181.    2.55110    3.30(24)     17.11     3.637    3.637
  123218.    2.55186    3.66(26)     15.08     3.632    3.632
  123255.    2.55263    3.78(27)     14.01     3.626    3.626
  123292.    2.55339    3.47(25)     16.58     3.621    3.621
  123328.    2.55416    3.76(28)     13.15     3.615    3.615
  123365.    2.55493    3.31(24)     17.27     3.609    3.609
  123402.    2.55569    3.52(23)     18.13     3.603    3.603
  123440.    2.55646    3.65(25)     16.09     3.598    3.598
  123477.    2.55723    3.22(24)     17.28     3.592    3.592
  123514.    2.55799    3.34(24)     17.49     3.586    3.586
  123551.    2.55876    3.40(25)     15.44     3.580    3.580
  123588.    2.55953    3.63(26)     14.70     3.573    3.573
  123625.    2.56030    3.30(25)     16.39     3.567    3.567
  123662.    2.56107    3.80(27)     13.36     3.561    3.561
  123699.    2.56183    3.33(24)     16.79     3.555    3.555
  123736.    2.56260    3.52(25)     15.40     3.548    3.548
  123773.    2.56337    3.61(26)     14.57     3.542    3.542
  123810.    2.56414    3.70(27)     14.12     3.535    3.535
  123847.    2.56491    3.29(25)     16.34     3.528    3.528
  123885.    2.56568    3.62(26)     14.70     3.522    3.522
  123922.    2.56645    3.57(27)     13.84     3.515    3.515
  123959.    2.56722    3.52(27)     13.47     3.508    3.508
  123996.    2.56799    3.47(25)     15.45     3.501    3.501
  124033.    2.56876    3.43(24)     16.88     3.494    3.494
  124071.    2.56953    3.41(25)     15.76     3.487    3.487
  124108.    2.57030    3.49(29)     11.86     3.479    3.479
  124145.    2.57107    3.57(27)     13.46     3.472    3.472
  124182.    2.57184    3.19(25)     16.16     3.465    3.465
  124220.    2.57262    3.40(26)     14.89     3.457    3.457
  124257.    2.57339    3.22(25)     16.23     3.450    3.450
  124294.    2.57416    3.42(26)     14.26     3.442    3.442
  124331.    2.57493    3.28(25)     16.14     3.434    3.434
  124369.    2.57570    3.98(30)     11.36     3.427    3.427
  124406.    2.57648    3.49(26)     15.00     3.419    3.419
  124443.    2.57725    3.29(25)     15.67     3.411    3.411
  124481.    2.57802    3.20(26)     15.23     3.403    3.403
  124518.    2.57880    3.50(28)     12.67     3.395    3.395
  124555.    2.57957    3.23(26)     14.52     3.386    3.386
  124593.    2.58034    3.48(28)     12.52     3.378    3.378
  124630.    2.58112    3.51(29)     11.97     3.370    3.370
  124667.    2.58189    3.45(27)     13.48     3.361    3.361
  124705.    2.58267    3.16(26)     14.31     3.352    3.352
  124742.    2.58344    3.86(33)      9.28     3.344    3.344
  124780.    2.58422    3.76(30)     11.21     3.335    3.335
  124817.    2.58499    3.03(24)     17.09     3.326    3.326
  124855.    2.58577    3.23(28)     12.66     3.317    3.317
  124892.    2.58654    3.09(27)     13.90     3.308    3.308
  124929.    2.58732    3.32(27)     13.83     3.299    3.299
  124967.    2.58810    3.24(27)     14.04     3.289    3.289
  125005.   .          -0.00108(9)   .        .        .
_pd_meas_number_of_points              4610
_pd_proc_number_of_points              4610

loop_
      _refln_index_h
      _refln_index_k
      _refln_index_l
      _pd_refln_phase_id
      _refln_observed_status
      _refln_F_squared_meas
      _refln_F_squared_calc
      _refln_phase_calc
      _refln_d_spacing
      _gsas_i100_meas
   0   0   6  2 o  147.456  67.452   113.30   2.31240   2.02 
   1   1   3  2 o  63.440   64.151   159.88   2.28413   4.97 
   1   1   1  1 o   0.964    0.995    0.00    2.27800  49.52 
   2   0   2  2 o  19.554    6.081   43.26    2.16166   0.61 
   2   0   0  1 o   4.615    4.996    0.00    1.97280  100.00
   2   0  -4  2 o  86.822   46.435   16.48    1.90229   1.64 
   2   1   0  1 o   0.844    0.855   180.00   1.76453  46.84 
   1   1   6  2 o  61.405   64.481  -13.96    1.73570   1.60 
   2   1   1  2 o  34.327   12.198  -171.04   1.70663   0.84 
   2   1  -2  2 o  29.835   26.133  -10.27    1.66916   0.67 
   1   0  -8  2 o  12.611   12.353   -4.96    1.62056   0.13 
   2   1   1  1 o   0.309    0.284    0.00    1.61079  11.91 
   2   1   4  2 o   1.109   11.718   -5.59    1.54072   0.02 
   3   0   0  2 o  127.309  105.962  -1.18    1.51662   0.97 
   2   1  -5  2 o  45.121   11.612   49.21    1.46174   0.59 
   2   2   0  1 o   3.504    3.422    0.00    1.39498  37.97 
   2   0   8  2 o  44.345   45.289  -35.46    1.37922   0.23 
   1   1   9  2 o  22.071   55.345  -60.37    1.32956   0.20 
   1   0  10  2 o  19.876   17.433   -2.70    1.32711   0.09 
   2   2   0  2 o   0.046    0.040   180.00   1.31343   0.00 
   2   2   1  1 o   0.795    0.751   180.00   1.31520  13.61 
   3   0   0  1 o   0.223    0.211   180.00   1.31520   0.96 
   2   1   7  2 o  36.043   11.054  -31.28    1.29893   0.30 
   3   0  -6  2 o  17.681   31.966  -105.85   1.26819   0.07 
   3   0   6  2 o  19.199   34.711   102.55   1.26819   0.07 
   2   2   3  2 o  30.674   34.419  -20.12    1.26347   0.23 
   3   1  -1  2 o  22.862   19.741  -174.84   1.25672   0.16 
   3   1   0  1 o   0.082    0.060    0.00    1.24771   1.13 
   3   1   2  2 o  131.090  57.527   -7.51    1.24153   0.90 
   2   1  -8  2 o  21.043   13.274   20.45    1.22114   0.13 
   3   1   1  1 o   0.240    0.241    0.00    1.18965   2.75 
   3   1  -4  2 o   0.002    0.006  -132.70   1.18586   0.00 
   2   0 -10  2 o   0.000   15.514  -66.04    1.18453   0.00 
   0   0  12  2 o   0.000   125.086 -58.07    1.15620   0.00 
   3   1   5  2 o  12.443   18.793  -35.09    1.14870   0.06 
   2   2   6  2 o  36.607   38.425   -8.48    1.14206   0.18 
   2   2   2  1 o   2.392    2.351    0.00    1.13900   7.68 
   4   0  -2  2 o   0.000   53.736   15.32    1.12248   0.00 
   3   2   0  1 o   0.259    0.254   180.00   1.09431   2.13 
   4   0   4  2 o   0.353    0.932  -120.67   1.08083   0.00 
   2   1  10  2 o  40.404    7.736   13.97    1.07982   0.16 
   3   1  -7  2 o  52.470   17.890   45.41    1.06448   0.19 
   1   1  12  2 o  21.730   25.008   43.48    1.05823   0.08 
   3   2   1  1 o   0.145    0.141    0.00    1.05451   2.06 
   3   2   1  2 o  11.305    3.395   42.72    1.04087   0.04 
   3   2  -2  2 o  23.079    3.719  -75.51    1.03219   0.08 
   3   1   8  2 o  26.855    8.849   37.45    1.02038   0.08 
   2   1 -11  2 o   0.000    9.537  -90.54    1.01707   0.00 
   3   2   4  2 o  47.221   49.527  -17.00    0.99953   0.14 
   2   2   9  2 o  35.225   29.695   119.63   0.99977   0.10 
   4   1   0  2 o   0.294    0.075   104.46   0.99286   0.00 
   4   0   0  1 o   1.952    1.960    0.00    0.98640   2.64 
   3   2  -5  2 o  10.564    3.232  -97.03    0.97697   0.03 
   4   1  -3  2 o  16.415   13.198   13.05    0.97074   0.04 
   4   1   3  2 o  16.415   13.198   152.80   0.97074   0.04 
   1   0 -14  2 o   0.000    5.383   24.65    0.96833   0.00 
   3   2   2  1 o   0.274    0.261   180.00   0.95695   1.31 
   4   1   0  1 o   0.723    0.689   180.00   0.95695   3.47 
   4   0  -8  2 o   0.000   14.689  -37.11    0.95114   0.00 
   3   1 -10  2 o  30.907   23.776   18.71    0.93353   0.07 
   3   3   0  1 o   0.063    0.063    0.00    0.92999   0.13 
   4   1   1  1 o   0.537    0.537    0.00    0.92999   2.30 
   3   2   7  2 o   0.000    3.077  -177.53   0.92357   0.00 
   3   0 -12  2 o  63.005   75.293   52.30    0.91948   0.06 
   3   0  12  2 o  60.607   72.427  -54.48    0.91948   0.06 
   4   1  -6  2 o  44.429   32.905    5.74    0.91232   0.09 
   4   1   6  2 o  40.305   29.850  -10.15    0.91232   0.08 
   2   0  14  2 o  54.639   18.391   44.99    0.90856   0.05 
   2   1  13  2 o   3.114    8.643   108.47   0.90682   0.01 
   3   3   1  1 o   0.025    0.026    0.00    0.90518   0.10 
   5   0   2  2 o   0.000    9.346   136.39   0.90224   0.00 
_reflns_number_total                   71
_reflns_limit_h_min                    0
_reflns_limit_h_max                    5
_reflns_limit_k_min                    0
_reflns_limit_k_max                    3
_reflns_limit_l_min                    -14
_reflns_limit_l_max                    14
_reflns_d_resolution_high              0.902
_reflns_d_resolution_low               2.312

# Powder diffraction data for histogram  2
data_LNN20_900C_CUBIC_p_02

_pd_block_id
  2017-01-13T11:26|LNN20_900C_CUBIC_H_02|LNN20_900C_Pm3m|HRPD
#==============================================================================
# 9. INSTRUMENT CHARACTERIZATION

_exptl_special_details
; ?
;

# if regions of the data are excluded, the reason(s) are supplied here:
_pd_proc_info_excluded_regions
; ?
;

# The following item is used to identify the equipment used to record
# the powder pattern when the diffractogram was measured at a laboratory
# other than the authors' home institution, e.g. when neutron or synchrotron
# radiation is used.

_pd_instr_location
; ?
;
_pd_calibration_special_details           # description of the method used
                                          # to calibrate the instrument
; ?
;

_diffrn_ambient_temperature       1173
_diffrn_source                    ?
_diffrn_source_target             ?
_diffrn_source_type               ?
_diffrn_measurement_device_type   ?
_diffrn_detector                  ?
_diffrn_detector_type             'HRPD instrument ISIS banks 1 and 2'

_pd_meas_scan_method              'tof'
_pd_meas_special_details
;  ?
;

# The following two items identify the program(s) used (if appropriate).
_computing_data_collection        ?
_computing_data_reduction         ?

# Describe any processing performed on the data, prior to refinement.
# For example: a manual Lp correction or a precomputed absorption correction
_pd_proc_info_data_reduction      ?

# The following item is used for angular dispersive measurements only.

_diffrn_radiation_monochromator   ?

# The following items are used to define the size of the instrument.
# Not all distances are appropriate for all instrument types.

_pd_instr_dist_src/mono           ?
_pd_instr_dist_mono/spec          ?
_pd_instr_dist_src/spec           ?
_pd_instr_dist_spec/anal          ?
_pd_instr_dist_anal/detc          ?
_pd_instr_dist_spec/detc          ?

# 10. Specimen size and mounting information

# The next three fields give the specimen dimensions in mm.  The equatorial
# plane contains the incident and diffracted beam.

_pd_spec_size_axial               ?       # perpendicular to
                                          # equatorial plane

_pd_spec_size_equat               ?       # parallel to
                                          # scattering vector
                                          # in transmission

_pd_spec_size_thick               ?       # parallel to
                                          # scattering vector
                                          # in reflection

_pd_spec_mounting                         # This field should be
                                          # used to give details of the
                                          # container.
; ?
;

_pd_spec_mount_mode               ?       # options are 'reflection'
                                          # or 'transmission'

_pd_spec_shape                    ?       # options are 'cylinder'
                                          # 'flat_sheet' or 'irregular'

# phase table
loop_     _pd_phase_id
          _pd_phase_block_id
          _pd_phase_mass_%
          _pd_proc_ls_profile_function
          _pd_proc_ls_peak_cutoff
  1  2017-01-13T11:26|LNN20_900C_CUBIC_phase1|LNN20_900C_Pm3m||
           97.09
;
 TOF Profile function number 3 with  21 terms
 Profile coefficients for exponential pseudovoigt
  convolution Von Dreele, 1990 (unpublished)
 #1 (alp  ) =   0.1481 #2 (bet-0) = 0.026128 #3 (bet-1) = 0.003691
 #4 (sig-0) =      0.0 #5 (sig-1) =   4097.3 #6 (sig-2) =    168.0
 #7 (gam-0) =     0.00 #8 (gam-1) =     6.85 #9 (gam-2) =     0.00
 #10(gsf  ) =     0.00 #11(g1ec ) =     0.00 #12(g2ec ) =     0.00
 #13(rstr ) =    0.000 #14(rsta ) =    0.000 #15(rsca ) =    0.000
 #16(L11)   =    0.000 #17(L22)   =    0.000 #18(L33)   =    0.000
 #19(L12)   =    0.000 #20(L13)   =    0.000 #21(L23)   =    0.000
 Peak tails are ignored  where the intensity is below 0.0010 times the peak
   Aniso. broadening axis   0.0   0.0   1.0
;
           0.00100
  2  2017-01-13T11:26|LNN20_900C_CUBIC_phase2|LNN20_900C_Pm3m||
            2.91(4)
;
 TOF Profile function number 3 with  14 terms
 Profile coefficients for exponential pseudovoigt
  convolution Von Dreele, 1990 (unpublished)
 #1 (alp  ) =   0.1481 #2 (bet-0) = 0.026128 #3 (bet-1) = 0.003691
 #4 (sig-0) =      0.0 #5 (sig-1) =   3799.4 #6 (sig-2) =    188.9
 #7 (gam-0) =     0.00 #8 (gam-1) =     6.85 #9 (gam-2) =     0.00
 #10(gsf  ) =     0.00 #11(g1ec ) =     0.00 #12(g2ec ) =     0.00
 #13(rstr ) =    0.000 #14(rsta ) =    0.000 #15(rsca ) =    0.000
 #16(L11)   =    0.000 #17(L22)   =    0.000 #18(L33)   =    0.000
 #19(L12)   =    0.000 #20(L13)   =    0.000 #21(L23)   =    0.000
 Peak tails are ignored  where the intensity is below 0.0010 times the peak
   Aniso. broadening axis   0.0   0.0   1.0
;
           0.00100

loop_ _atom_type_symbol
      _atom_type_scat_length_neutron
      _atom_type_scat_source
  Na+1   0.3630
  International_Tables_Vol_C
  Nb+5   0.7054
  International_Tables_Vol_C
  O-2   0.5803
  International_Tables_Vol_C
  Li  -0.1900
  International_Tables_Vol_C
  Li+1  -0.1900
  International_Tables_Vol_C
_diffrn_radiation_probe                neutron
_pd_proc_ls_prof_R_factor              0.0257
_pd_proc_ls_prof_wR_factor             0.0237
_pd_proc_ls_prof_wR_expected           0.0167
_refine_ls_R_Fsqd_factor               0.35340

_pd_proc_ls_background_function
;   GSAS Background function number 1 with  9 terms.
 Shifted Chebyshev function of 1st kind
      1:    1.12053     2:   5.818500E-02 3:  -0.110425     4:  -3.603470E-02
      5:  -2.809870E-02 6:   9.243980E-03 7:   8.157920E-03 8:   6.446520E-03
      9:   3.176730E-02
;

_exptl_absorpt_process_details
;   GSAS Absorption/surface roughness correction: function number 0
 No correction is applied.
;
_exptl_absorpt_correction_T_min        1.00000
_exptl_absorpt_correction_T_max        1.00000
# Extinction correction
_gsas_exptl_extinct_corr_T_min         1.00000
_gsas_exptl_extinct_corr_T_max         1.00000
_pd_proc_info_datetime                 2017-01-13T11:26:26
_pd_calc_method                        "Rietveld Refinement"
_pd_meas_2theta_fixed                  89.58

#---- raw/calc data loop -----

loop_
      _pd_meas_time_of_flight
      _pd_proc_d_spacing
      _pd_meas_intensity_total
      _pd_proc_ls_weight
      _pd_proc_intensity_bkg_calc
      _pd_calc_intensity_total
  29423.2    0.84483    1.21(26)     14.77    0.984     1.010
  29446.8    0.84551    0.96(22)     20.33    0.984     0.998
  29470.3    0.84618    1.20(22)     20.73    0.983     0.990
  29493.9    0.84686    0.79(17)     34.44    0.983     0.988
  29517.5    0.84754    1.31(22)     20.78    0.982     0.986
  29541.1    0.84821    1.05(22)     21.45    0.982     0.985
  29564.8    0.84889    0.77(16)     40.1     0.981     0.985
  29588.4    0.84957    1.07(18)     30.92    0.981     0.987
  29612.1    0.85025    0.96(17)     35.4     0.980     0.991
  29635.8    0.85093    1.05(17)     34.94    0.980     0.998
  29659.5    0.85161    1.04(16)     37.4     0.979     1.005
  29683.2    0.85229    1.06(18)     30.92    0.979     1.013
  29707.0    0.85298    1.23(21)     22.98    0.978     1.018
  29730.7    0.85366    1.05(18)     31.75    0.978     1.019
  29754.5    0.85434    0.92(16)     40.3     0.978     1.016
  29778.3    0.85502    1.01(15)     47.1     0.977     1.012
  29802.1    0.85571    1.28(17)     34.24    0.977     1.016
  29826.0    0.85639    1.10(16)     41.1     0.976     1.037
  29849.8    0.85708    1.37(16)     39.2     0.976     1.095
  29873.7    0.85776    1.09(14)     52.6     0.976     1.216
  29897.6    0.85845    1.30(15)     46.4     0.975     1.424
  29921.5    0.85914    1.44(15)     43.3     0.975     1.717
  29945.5    0.85982    1.92(18)     31.65    0.974     2.043
  29969.4    0.86051    2.35(19)     27.31    0.974     2.305
  29993.4    0.86120    2.41(20)     25.48    0.974     2.406
  30017.4    0.86189    2.27(17)     32.79    0.973     2.303
  30041.4    0.86258    2.25(18)     30.61    0.973     2.049
  30065.4    0.86327    1.47(14)     54.7     0.973     1.740
  30089.5    0.86396    1.37(14)     54.8     0.972     1.461
  30113.6    0.86465    1.23(13)     60.9     0.972     1.256
  30137.7    0.86534    1.02(11)     86.0     0.972     1.128
  30161.8    0.86603    1.20(12)     69.2     0.971     1.056
  30185.9    0.86673    1.07(10)     93.2     0.971     1.021
  30210.0    0.86742    1.12(11)     90.2     0.971     1.004
  30234.2    0.86811    1.11(11)     82.8     0.971     0.997
  30258.4    0.86881    1.07(11)     79.8     0.970     0.993
  30282.6    0.86950    1.29(12)     68.3     0.970     0.991
  30306.8    0.87020    1.17(11)     89.2     0.970     0.993
  30331.1    0.87089    0.88(8)      138.8    0.969     0.997
  30355.3    0.87159    0.98(9)      129.1    0.969     1.002
  30379.6    0.87229    0.99(9)      133.2    0.969     1.006
  30403.9    0.87299    1.03(9)      124.5    0.969     1.008
  30428.3    0.87368    1.05(9)      112.3    0.968     1.006
  30452.6    0.87438    1.21(10)     109.1    0.968     1.003
  30477.0    0.87508    1.08(9)      124.1    0.968     0.998
  30501.3    0.87578    1.10(8)      141.7    0.968     0.998
  30525.7    0.87648    1.09(9)      137.8    0.967     1.002
  30550.2    0.87718    1.09(9)      137.8    0.967     1.022
  30574.6    0.87789    1.02(8)      158.7    0.967     1.076
  30599.1    0.87859    0.99(8)      176.2    0.967     1.197
  30623.5    0.87929    1.19(9)      132.4    0.967     1.424
  30648.0    0.87999    1.47(9)      115.3    0.966     1.776
  30672.6    0.88070    1.83(10)     100.2    0.966     2.218
  30697.1    0.88140    2.15(11)     84.7     0.966     2.643
  30721.7    0.88211    2.95(12)     65.0     0.966     2.908
  30746.2    0.88281    2.76(12)     70.4     0.966     2.905
  30770.8    0.88352    2.41(11)     87.3     0.966     2.646
  30795.4    0.88423    1.82(9)      118.7    0.965     2.240
  30820.1    0.88493    1.67(9)      129.5    0.965     1.822
  30844.7    0.88564    1.33(8)      168.3    0.965     1.484
  30869.4    0.88635    1.26(8)      175.7    0.965     1.254
  30894.1    0.88706    1.01(7)      229.9    0.965     1.117
  30918.8    0.88777    1.25(8)      177.7    0.965     1.043
  30943.6    0.88848    0.96(6)      249.3    0.965     1.006
  30968.3    0.88919    0.88(6)      291.5    0.964     0.989
  30993.1    0.88990    0.98(6)      264.9    0.964     0.983
  31017.9    0.89061    1.03(6)      257.4    0.964     0.984
  31042.7    0.89132    1.03(6)      259.2    0.964     0.988
  31067.5    0.89204    1.00(6)      268.0    0.964     0.994
  31092.4    0.89275    1.02(6)      265.1    0.964     1.002
  31117.3    0.89347    1.01(6)      287.4    0.964     1.008
  31142.2    0.89418    1.13(6)      238.5    0.964     1.010
  31167.1    0.89490    1.14(7)      236.4    0.964     1.007
  31192.0    0.89561    1.06(6)      279.9    0.964     0.999
  31217.0    0.89633    0.92(6)      322.5    0.964     0.988
  31241.9    0.89704    1.11(6)      266.9    0.963     0.980
  31266.9    0.89776    1.01(6)      302.0    0.963     0.973
  31291.9    0.89848    0.99(6)      287.3    0.963     0.969
  31317.0    0.89920    0.96(6)      327.4    0.963     0.967
  31342.0    0.89992    1.07(6)      292.9    0.963     0.967
  31367.1    0.90064    1.01(5)      343.7    0.963     0.968
  31392.2    0.90136    0.99(5)      346.2    0.963     0.971
  31417.3    0.90208    1.01(5)      347.5    0.963     0.976
  31442.4    0.90280    1.05(5)      332.4    0.963     0.983
  31467.6    0.90352    0.97(5)      384.     0.963     0.993
  31492.8    0.90425    1.07(5)      345.1    0.963     1.002
  31518.0    0.90497    1.07(5)      345.0    0.963     1.010
  31543.2    0.90569    1.11(5)      341.7    0.963     1.012
  31568.4    0.90642    1.13(6)      320.9    0.963     1.010
  31593.7    0.90714    1.00(5)      380.     0.963     1.004
  31618.9    0.90787    1.04(5)      374.     0.963     0.997
  31644.2    0.90859    1.12(5)      343.8    0.963     0.992
  31669.6    0.90932    1.20(5)      331.1    0.963     0.991
  31694.9    0.91005    1.06(5)      381.     0.963     0.995
  31720.2    0.91078    1.03(5)      371.     0.963     1.004
  31745.6    0.91151    1.07(5)      395.     0.963     1.013
  31771.0    0.91223    1.17(5)      356.     0.963     1.018
  31796.4    0.91296    1.12(5)      389.     0.963     1.016
  31821.9    0.91369    1.14(5)      395.     0.963     1.008
  31847.3    0.91443    1.18(5)      382.     0.963     0.998
  31872.8    0.91516    1.10(5)      398.     0.964     0.989
  31898.3    0.91589    1.06(5)      432.     0.964     0.984
  31923.8    0.91662    1.12(5)      433.     0.964     0.987
  31949.4    0.91735    1.03(5)      450.     0.964     0.996
  31974.9    0.91809    1.15(5)      408.     0.964     1.010
  32000.5    0.91882    1.12(5)      441.     0.964     1.023
  32026.1    0.91956    1.02(4)      519.     0.964     1.030
  32051.7    0.92029    1.04(4)      509.     0.964     1.027
  32077.4    0.92103    1.05(4)      497.     0.964     1.017
  32103.0    0.92177    1.07(4)      507.     0.964     1.004
  32128.7    0.92250    1.05(4)      523.     0.964     0.992
  32154.4    0.92324    1.07(4)      494.     0.964     0.984
  32180.1    0.92398    1.07(4)      519.     0.965     0.982
  32205.9    0.92472    1.06(4)      502.     0.965     0.989
  32231.6    0.92546    1.01(4)      570.     0.965     1.015
  32257.4    0.92620    1.08(4)      543.     0.965     1.076
  32283.2    0.92694    1.19(5)      493.     0.965     1.192
  32309.1    0.92768    1.36(5)      427.     0.965     1.373
  32334.9    0.92842    1.62(5)      376.     0.965     1.598
  32360.8    0.92917    1.77(5)      343.7    0.965     1.810
  32386.7    0.92991    1.97(6)      318.0    0.966     1.934
  32412.6    0.93065    1.92(5)      332.8    0.966     1.924
  32438.5    0.93140    1.72(5)      378.     0.966     1.789
  32464.5    0.93214    1.58(5)      417.     0.966     1.589
  32490.4    0.93289    1.29(4)      514.     0.966     1.389
  32516.4    0.93364    1.23(4)      526.     0.966     1.229
  32542.4    0.93438    1.07(4)      659.     0.966     1.119
  32568.5    0.93513    1.06(4)      652.     0.967     1.052
  32594.5    0.93588    1.02(4)      686.     0.967     1.014
  32620.6    0.93663    1.07(4)      663.     0.967     0.992
  32646.7    0.93738    0.95(4)      755.     0.967     0.981
  32672.8    0.93813    0.93(4)      792.     0.967     0.975
  32698.9    0.93888    1.02(4)      702.     0.968     0.973
  32725.1    0.93963    1.04(4)      696.     0.968     0.971
  32751.3    0.94038    1.01(4)      738.     0.968     0.970
  32777.5    0.94113    1.02(4)      758.     0.968     0.971
  32803.7    0.94188    0.99(4)      790.     0.968     0.971
  32830.0    0.94264    0.98(4)      802.     0.969     0.972
  32856.2    0.94339    0.98(4)      811.     0.969     0.972
  32882.5    0.94415    1.00(4)      811.     0.969     0.972
  32908.8    0.94490    1.00(4)      792.     0.969     0.972
  32935.1    0.94566    0.967(35)    825.     0.9694    0.9722
  32961.5    0.94641    0.933(33)    897.     0.9696    0.9729
  32987.9    0.94717    1.045(35)    816.     0.9699    0.9740
  33014.2    0.94793    0.945(33)    920.     0.9701    0.9755
  33040.7    0.94869    0.975(35)    840.     0.9703    0.9777
  33067.1    0.94945    0.961(34)    875.     0.9706    0.9809
  33093.5    0.95020    1.029(35)    835.     0.9708    0.9859
  33120.0    0.95096    0.965(33)    932.     0.9710    0.9961
  33146.5    0.95173    1.010(33)    913.     0.9713    1.0216
  33173.0    0.95249    1.036(34)    879.     0.9715    1.0842
  33199.6    0.95325    1.087(35)    830.     0.9718    1.2188
  33226.1    0.95401    1.35(4)      683.     0.972     1.461
  33252.7    0.95477    1.71(4)      534.     0.972     1.816
  33279.3    0.95554    2.08(5)      457.     0.973     2.232
  33305.9    0.95630    2.56(5)      373.     0.973     2.587
  33332.6    0.95707    2.77(5)      351.     0.973     2.750
  33359.2    0.95783    2.59(5)      382.     0.973     2.660
  33385.9    0.95860    2.29(5)      432.     0.974     2.363
  33412.6    0.95937    1.79(4)      571.     0.974     1.979
  33439.4    0.96013    1.48(4)      670.     0.974     1.620
  33466.1    0.96090    1.30(4)      762.     0.974     1.350
  33492.9    0.96167    1.133(33)    910.     0.9748    1.1770
  33519.7    0.96244    1.117(33)    932.     0.9751    1.0788
  33546.5    0.96321    1.087(32)    966.     0.9754    1.0279
  33573.3    0.96398    1.053(32)    997.     0.9757    1.0032
  33600.2    0.96475    1.059(31)    1023.    0.9760    0.9917
  33627.1    0.96552    1.019(31)    1043.    0.9763    0.9869
  33654.0    0.96630    1.038(31)    1044.    0.9766    0.9857
  33680.9    0.96707    1.080(32)    987.     0.9769    0.9870
  33707.9    0.96784    1.016(30)    1109.    0.9772    0.9906
  33734.8    0.96862    1.024(30)    1096.    0.9775    0.9960
  33761.8    0.96939    1.019(30)    1105.    0.9778    1.0021
  33788.8    0.97017    1.012(30)    1136.    0.9781    1.0069
  33815.8    0.97094    0.996(29)    1163.    0.9785    1.0094
  33842.9    0.97172    0.976(29)    1186.    0.9788    1.0073
  33870.0    0.97250    1.022(29)    1155.    0.9791    1.0007
  33897.1    0.97327    0.993(29)    1174.    0.9794    0.9952
  33924.2    0.97405    1.017(29)    1183.    0.9798    0.9908
  33951.3    0.97483    1.045(30)    1134.    0.9801    0.9881
  33978.5    0.97561    1.001(28)    1244.    0.9804    0.9871
  34005.7    0.97639    1.012(28)    1242.    0.9808    0.9871
  34032.9    0.97717    1.000(28)    1236.    0.9811    0.9874
  34060.1    0.97796    0.996(28)    1276.    0.9815    0.9877
  34087.3    0.97874    1.011(28)    1272.    0.9818    0.9881
  34114.6    0.97952    1.021(28)    1262.    0.9822    0.9896
  34141.9    0.98030    0.977(28)    1312.    0.9825    0.9948
  34169.2    0.98109    1.012(28)    1289.    0.9829    1.0103
  34196.6    0.98187    1.055(28)    1244.    0.9832    1.0491
  34223.9    0.98266    1.129(29)    1180.    0.9836    1.1312
  34251.3    0.98344    1.207(30)    1117.    0.9839    1.2754
  34278.7    0.98423    1.384(32)    980.     0.9843    1.4832
  34306.1    0.98502    1.611(34)    847.     0.9847    1.7187
  34333.6    0.98581    1.83(4)      751.     0.985     1.913
  34361.0    0.98660    1.90(4)      728.     0.985     1.993
  34388.5    0.98738    1.86(4)      754.     0.986     1.928
  34416.0    0.98817    1.644(34)    862.     0.9861    1.7524
  34443.6    0.98896    1.412(31)    1021.    0.9865    1.5336
  34471.1    0.98976    1.284(30)    1143.    0.9869    1.3344
  34498.7    0.99055    1.156(28)    1256.    0.9873    1.1871
  34526.3    0.99134    1.048(26)    1436.    0.9877    1.0942
  34553.9    0.99213    1.050(27)    1385.    0.9880    1.0425
  34581.6    0.99293    1.027(26)    1452.    0.9884    1.0162
  34609.2    0.99372    1.006(26)    1492.    0.9888    1.0041
  34636.9    0.99452    1.018(26)    1506.    0.9892    0.9999
  34664.6    0.99531    1.017(26)    1509.    0.9896    1.0013
  34692.4    0.99611    1.029(26)    1510.    0.9900    1.0085
  34720.1    0.99690    1.012(26)    1517.    0.9904    1.0223
  34747.9    0.99770    1.002(25)    1598.    0.9908    1.0419
  34775.7    0.99850    1.082(26)    1466.    0.9912    1.0626
  34803.5    0.99930    1.034(25)    1538.    0.9916    1.0773
  34831.3    1.00010    1.035(25)    1580.    0.9920    1.0801
  34859.2    1.00090    1.084(26)    1460.    0.9924    1.0702
  34887.1    1.00170    1.039(25)    1572.    0.9928    1.0514
  34915.0    1.00250    1.000(24)    1686.    0.9932    1.0326
  34942.9    1.00330    1.009(25)    1654.    0.9936    1.0172
  34970.9    1.00410    1.020(25)    1609.    0.9940    1.0069
  34998.9    1.00491    1.000(24)    1691.    0.9945    1.0011
  35026.9    1.00571    0.986(24)    1741.    0.9949    0.9982
  35054.9    1.00652    1.007(24)    1742.    0.9953    0.9970
  35083.     1.00732    0.934(23)    1851.    0.9957    0.9966
  35111.     1.00813    0.968(24)    1802.    0.9961    0.9967
  35139.     1.00893    0.978(24)    1794.    0.9966    0.9969
  35167.     1.00974    0.990(24)    1767.    0.9970    0.9973
  35195.     1.01055    0.998(24)    1761.    0.9974    0.9977
  35223.     1.01136    0.996(24)    1760.    0.9978    0.9982
  35252.     1.01217    0.979(24)    1792.    0.9983    0.9989
  35280.     1.01298    1.025(24)    1764.    0.9987    1.0000
  35308.     1.01379    0.978(23)    1850.    0.9991    1.0018
  35336.     1.01460    1.031(24)    1782.    0.9996    1.0044
  35365.     1.01541    0.973(23)    1887.    1.0000    1.0077
  35393.     1.01622    1.006(23)    1849.    1.0004    1.0111
  35421.     1.01703    1.048(24)    1773.    1.0009    1.0141
  35450.     1.01785    1.011(23)    1891.    1.0013    1.0162
  35478.     1.01866    0.983(23)    1960.    1.0017    1.0173
  35506.     1.01948    0.986(23)    1948.    1.0022    1.0176
  35535.     1.02029    0.966(22)    1998.    1.0026    1.0171
  35563.     1.02111    1.004(23)    1959.    1.0031    1.0156
  35592.     1.02193    1.036(23)    1886.    1.0035    1.0133
  35620.     1.02274    1.016(23)    1935.    1.0040    1.0109
  35649.     1.02356    1.016(23)    1937.    1.0044    1.0088
  35677.     1.02438    1.006(22)    1997.    1.0049    1.0074
  35706.     1.02520    0.994(22)    2016.    1.0053    1.0067
  35734.     1.02602    1.043(23)    1902.    1.0058    1.0065
  35763.     1.02684    1.017(22)    1982.    1.0062    1.0067
  35791.     1.02766    1.014(22)    1989.    1.0067    1.0072
  35820.     1.02848    1.030(23)    1968.    1.0071    1.0080
  35849.     1.02931    1.023(22)    2017.    1.0076    1.0091
  35877.     1.03013    1.016(22)    2058.    1.0080    1.0105
  35906.     1.03095    1.006(22)    2108.    1.0085    1.0121
  35935.     1.03178    1.041(22)    2019.    1.0089    1.0133
  35964.     1.03260    1.023(22)    2068.    1.0094    1.0140
  35992.     1.03343    0.999(21)    2169.    1.0099    1.0139
  36021.     1.03426    0.991(21)    2173.    1.0103    1.0135
  36050.     1.03508    0.967(21)    2227.    1.0108    1.0130
  36079.     1.03591    1.019(22)    2140.    1.0112    1.0127
  36108.     1.03674    1.002(21)    2200.    1.0117    1.0129
  36136.     1.03757    1.009(21)    2211.    1.0122    1.0141
  36165.     1.03840    0.997(21)    2236.    1.0126    1.0153
  36194.     1.03923    1.018(21)    2172.    1.0131    1.0167
  36223.     1.04006    0.999(21)    2230.    1.0136    1.0182
  36252.     1.04089    1.017(21)    2220.    1.0140    1.0192
  36281.     1.04173    0.995(21)    2270.    1.0145    1.0196
  36310.     1.04256    1.011(21)    2250.    1.0150    1.0195
  36339.     1.04339    1.012(21)    2259.    1.0154    1.0192
  36368.     1.04423    1.016(21)    2251.    1.0159    1.0190
  36398.     1.04506    1.021(21)    2246.    1.0164    1.0191
  36427.     1.04590    1.026(21)    2289.    1.0169    1.0196
  36456.     1.04674    1.049(21)    2246.    1.0173    1.0207
  36485.     1.04757    1.024(21)    2297.    1.0178    1.0234
  36514.     1.04841    1.062(21)    2216.    1.0183    1.0307
  36543.     1.04925    1.053(21)    2262.    1.0187    1.0491
  36573.     1.05009    1.066(21)    2251.    1.0192    1.0908
  36602.     1.05093    1.152(22)    2074.    1.0197    1.1705
  36631.     1.05177    1.302(23)    1869.    1.0202    1.2972
  36660.     1.05261    1.379(24)    1781.    1.0206    1.4593
  36690.     1.05345    1.534(25)    1586.    1.0211    1.6190
  36719.     1.05430    1.717(26)    1438.    1.0216    1.7226
  36748.     1.05514    1.644(26)    1506.    1.0221    1.7310
  36778.     1.05598    1.581(25)    1581.    1.0226    1.6463
  36807.     1.05683    1.465(24)    1704.    1.0230    1.5074
  36837.     1.05768    1.275(23)    1943.    1.0235    1.3616
  36866.     1.05852    1.224(22)    2083.    1.0240    1.2409
  36896.     1.05937    1.134(21)    2212.    1.0245    1.1558
  36925.     1.06022    1.105(21)    2305.    1.0249    1.1025
  36955.     1.06106    1.045(20)    2495.    1.0254    1.0727
  36984.     1.06191    1.057(20)    2446.    1.0259    1.0587
  37014.     1.06276    1.052(20)    2438.    1.0264    1.0545
  37044.     1.06361    1.073(20)    2410.    1.0269    1.0547
  37073.     1.06446    1.054(20)    2451.    1.0273    1.0552
  37103.     1.06531    1.082(20)    2406.    1.0278    1.0535
  37132.     1.06617    1.088(20)    2455.    1.0283    1.0493
  37162.     1.06702    1.053(20)    2497.    1.0288    1.0441
  37192.     1.06787    1.070(20)    2494.    1.0293    1.0393
  37222.     1.06873    1.030(19)    2645.    1.0298    1.0358
  37251.     1.06958    1.097(20)    2457.    1.0302    1.0338
  37281.     1.07044    1.063(20)    2512.    1.0307    1.0328
  37311.     1.07129    1.029(19)    2670.    1.0312    1.0319
  37341.     1.07215    1.033(19)    2692.    1.0317    1.0321
  37371.     1.07301    1.033(19)    2690.    1.0322    1.0325
  37401.     1.07387    1.046(19)    2641.    1.0326    1.0330
  37431.     1.07473    1.021(19)    2710.    1.0331    1.0337
  37461.     1.07559    1.036(19)    2665.    1.0336    1.0350
  37491.     1.07645    1.048(20)    2568.    1.0341    1.0369
  37521.     1.07731    1.049(20)    2544.    1.0346    1.0402
  37551.     1.07817    1.070(20)    2533.    1.0351    1.0434
  37581.     1.07903    1.051(20)    2557.    1.0355    1.0464
  37611.     1.07990    1.053(20)    2570.    1.0360    1.0483
  37641.     1.08076    1.060(20)    2570.    1.0365    1.0484
  37671.     1.08162    1.044(19)    2644.    1.0370    1.0471
  37701.     1.08249    1.035(19)    2658.    1.0375    1.0452
  37731.     1.08336    1.020(19)    2748.    1.0379    1.0435
  37761.     1.08422    1.094(20)    2525.    1.0384    1.0425
  37792.     1.08509    1.057(19)    2659.    1.0389    1.0422
  37822.     1.08596    1.062(19)    2650.    1.0394    1.0427
  37852.     1.08683    1.058(19)    2715.    1.0399    1.0446
  37882.     1.08770    1.054(19)    2666.    1.0403    1.0497
  37913.     1.08857    1.073(19)    2661.    1.0408    1.0635
  37943.     1.08944    1.082(19)    2649.    1.0413    1.0961
  37973.     1.09031    1.131(20)    2547.    1.0418    1.1621
  38004.     1.09118    1.272(21)    2283.    1.0423    1.2739
  38034.     1.09205    1.402(22)    2064.    1.0427    1.4281
  38065.     1.09293    1.588(23)    1847.    1.0432    1.5945
  38095.     1.09380    1.705(24)    1716.    1.0437    1.7211
  38125.     1.09468    1.776(24)    1675.    1.0442    1.7590
  38156.     1.09555    1.692(24)    1733.    1.0446    1.6949
  38186.     1.09643    1.578(23)    1877.    1.0451    1.5591
  38217.     1.09731    1.392(22)    2151.    1.0456    1.4022
  38248.     1.09818    1.242(21)    2372.    1.0461    1.2659
  38278.     1.09906    1.156(20)    2611.    1.0465    1.1691
  38309.     1.09994    1.095(19)    2767.    1.0470    1.1103
  38339.     1.10082    1.085(19)    2787.    1.0475    1.0788
  38370.     1.10170    1.073(19)    2848.    1.0480    1.0634
  38401.     1.10258    1.052(18)    2923.    1.0484    1.0564
  38432.     1.10346    1.088(19)    2784.    1.0489    1.0535
  38462.     1.10435    1.056(19)    2878.    1.0494    1.0523
  38493.     1.10523    1.052(18)    2935.    1.0498    1.0519
  38524.     1.10611    1.046(18)    2985.    1.0503    1.0520
  38555.     1.10700    1.097(19)    2819.    1.0508    1.0522
  38586.     1.10789    1.050(18)    2995.    1.0513    1.0524
  38616.     1.10877    1.081(19)    2885.    1.0517    1.0528
  38647.     1.10966    1.075(18)    2939.    1.0522    1.0531
  38678.     1.11055    1.054(18)    2970.    1.0527    1.0535
  38709.     1.11143    1.062(18)    2986.    1.0531    1.0532
  38740.     1.11232    1.075(18)    2990.    1.0536    1.0537
  38771.     1.11321    1.072(18)    2950.    1.0541    1.0542
  38802.     1.11410    1.060(18)    3021.    1.0545    1.0547
  38833.     1.11500    1.097(18)    2978.    1.0550    1.0552
  38864.     1.11589    1.099(18)    2937.    1.0554    1.0560
  38895.     1.11678    1.046(18)    3107.    1.0559    1.0573
  38926.     1.11767    1.090(18)    3000.    1.0564    1.0598
  38958.     1.11857    1.076(18)    3076.    1.0568    1.0645
  38989.     1.11946    1.086(18)    3004.    1.0573    1.0720
  39020.     1.12036    1.090(18)    3067.    1.0577    1.0841
  39051.     1.12125    1.102(18)    3033.    1.0582    1.0947
  39082.     1.12215    1.130(19)    2920.    1.0587    1.1021
  39114.     1.12305    1.141(18)    2924.    1.0591    1.1036
  39145.     1.12395    1.089(18)    3082.    1.0596    1.0991
  39176.     1.12485    1.096(18)    3034.    1.0600    1.0910
  39208.     1.12575    1.072(18)    3145.    1.0605    1.0825
  39239.     1.12665    1.083(18)    3104.    1.0609    1.0760
  39270.     1.12755    1.119(18)    3037.    1.0614    1.0721
  39302.     1.12845    1.058(18)    3238.    1.0618    1.0706
  39333.     1.12935    1.050(18)    3243.    1.0623    1.0709
  39365.     1.13026    1.073(18)    3203.    1.0627    1.0729
  39396.     1.13116    1.086(18)    3158.    1.0632    1.0788
  39428.     1.13207    1.083(18)    3180.    1.0636    1.0954
  39459.     1.13297    1.108(18)    3127.    1.0641    1.1407
  39491.     1.13388    1.237(19)    2811.    1.0645    1.2500
  39522.     1.13478    1.438(20)    2455.    1.0650    1.4743
  39554.     1.13569    1.819(23)    1964.    1.0654    1.8576
  39586.     1.13660    2.370(26)    1507.    1.0658    2.3918
  39617.     1.13751    2.938(29)    1220.    1.0663    2.9771
  39649.     1.13842    3.348(30)    1077.    1.0667    3.4344
  39681.     1.13933    3.549(31)    1016.    1.0671    3.5910
  39712.     1.14024    3.329(30)    1091.    1.0676    3.3924
  39744.     1.14115    2.868(28)    1258.    1.0680    2.9355
  39776.     1.14207    2.312(25)    1570.    1.0685    2.3916
  39808.     1.14298    1.802(22)    2019.    1.0689    1.9077
  39840.     1.14390    1.494(20)    2441.    1.0693    1.5545
  39872.     1.14481    1.319(19)    2769.    1.0697    1.3340
  39903.     1.14573    1.237(18)    2942.    1.0702    1.2135
  39935.     1.14664    1.151(18)    3170.    1.0706    1.1558
  39967.     1.14756    1.125(18)    3230.    1.0710    1.1316
  39999.     1.14848    1.157(18)    3147.    1.0715    1.1215
  40031.     1.14940    1.144(18)    3171.    1.0719    1.1149
  40063.     1.15032    1.102(17)    3281.    1.0723    1.1080
  40095.     1.15124    1.102(17)    3338.    1.0727    1.1014
  40127.     1.15216    1.102(17)    3364.    1.0731    1.0972
  40160.     1.15308    1.093(17)    3372.    1.0736    1.0975
  40192.     1.15400    1.118(17)    3311.    1.0740    1.1020
  40224.     1.15493    1.123(17)    3295.    1.0744    1.1085
  40256.     1.15585    1.110(17)    3333.    1.0748    1.1133
  40288.     1.15677    1.101(17)    3401.    1.0752    1.1137
  40320.     1.15770    1.098(17)    3373.    1.0756    1.1070
  40353.     1.15863    1.111(17)    3378.    1.0761    1.0997
  40385.     1.15955    1.048(17)    3590.    1.0765    1.0921
  40417.     1.16048    1.076(17)    3490.    1.0769    1.0860
  40450.     1.16141    1.087(17)    3455.    1.0773    1.0821
  40482.     1.16234    1.082(17)    3517.    1.0777    1.0801
  40514.     1.16327    1.082(17)    3519.    1.0781    1.0793
  40547.     1.16420    1.053(17)    3625.    1.0785    1.0791
  40579.     1.16513    1.070(17)    3574.    1.0789    1.0792
  40612.     1.16606    1.067(17)    3601.    1.0793    1.0795
  40644.     1.16699    1.084(17)    3560.    1.0797    1.0799
  40677.     1.16793    1.045(16)    3680.    1.0801    1.0802
  40709.     1.16886    1.051(17)    3668.    1.0805    1.0806
  40742.     1.16980    1.042(16)    3673.    1.0809    1.0810
  40774.     1.17073    1.057(17)    3663.    1.0813    1.0821
  40807.     1.17167    1.089(17)    3576.    1.0817    1.0825
  40840.     1.17261    1.068(17)    3622.    1.0820    1.0830
  40872.     1.17355    1.070(17)    3615.    1.0824    1.0835
  40905.     1.17448    1.073(17)    3613.    1.0828    1.0840
  40938.     1.17542    1.101(17)    3557.    1.0832    1.0845
  40971.     1.17636    1.090(17)    3560.    1.0836    1.0851
  41003.     1.17730    1.101(17)    3560.    1.0840    1.0858
  41036.     1.17825    1.117(17)    3490.    1.0844    1.0867
  41069.     1.17919    1.086(17)    3581.    1.0847    1.0880
  41102.     1.18013    1.093(17)    3608.    1.0851    1.0901
  41135.     1.18108    1.092(17)    3622.    1.0855    1.0940
  41168.     1.18202    1.113(17)    3552.    1.0859    1.1013
  41201.     1.18297    1.125(17)    3569.    1.0862    1.1158
  41233.     1.18391    1.134(17)    3459.    1.0866    1.1464
  41266.     1.18486    1.206(17)    3315.    1.0870    1.2080
  41299.     1.18581    1.291(18)    3105.    1.0873    1.3182
  41333.     1.18676    1.476(19)    2721.    1.0877    1.4838
  41366.     1.18771    1.653(20)    2446.    1.0881    1.6841
  41399.     1.18866    1.827(21)    2223.    1.0884    1.8654
  41432.     1.18961    1.937(22)    2112.    1.0888    1.9613
  41465.     1.19056    1.914(22)    2133.    1.0891    1.9327
  41498.     1.19151    1.783(21)    2287.    1.0895    1.7952
  41531.     1.19247    1.627(20)    2517.    1.0899    1.6047
  41565.     1.19342    1.390(18)    2963.    1.0902    1.4212
  41598.     1.19437    1.244(17)    3276.    1.0906    1.2807
  41631.     1.19533    1.154(17)    3598.    1.0909    1.1905
  41664.     1.19629    1.110(16)    3726.    1.0913    1.1403
  41698.     1.19724    1.109(16)    3712.    1.0916    1.1152
  41731.     1.19820    1.103(16)    3734.    1.0920    1.1037
  41764.     1.19916    1.072(16)    3881.    1.0923    1.0986
  41798.     1.20012    1.078(16)    3822.    1.0926    1.0965
  41831.     1.20108    1.079(16)    3863.    1.0930    1.0957
  41865.     1.20204    1.080(16)    3851.    1.0933    1.0954
  41898.     1.20300    1.089(16)    3820.    1.0937    1.0954
  41932.     1.20396    1.078(16)    3866.    1.0940    1.0955
  41965.     1.20493    1.090(16)    3839.    1.0943    1.0956
  41999.     1.20589    1.074(16)    3912.    1.0946    1.0958
  42032.     1.20686    1.098(16)    3847.    1.0950    1.0960
  42066.     1.20782    1.079(16)    3888.    1.0953    1.0953
  42100.     1.20879    1.066(16)    3923.    1.0956    1.0957
  42133.     1.20975    1.052(16)    4011.    1.0960    1.0960
  42167.     1.21072    1.110(16)    3784.    1.0963    1.0963
  42201.     1.21169    1.075(16)    3890.    1.0966    1.0967
  42235.     1.21266    1.104(16)    3807.    1.0969    1.0971
  42268.     1.21363    1.108(16)    3796.    1.0972    1.0975
  42302.     1.21460    1.108(16)    3771.    1.0975    1.0982
  42336.     1.21557    1.107(16)    3757.    1.0979    1.0995
  42370.     1.21654    1.088(16)    3819.    1.0982    1.1020
  42404.     1.21752    1.097(16)    3779.    1.0985    1.1062
  42438.     1.21849    1.102(16)    3773.    1.0988    1.1123
  42472.     1.21947    1.119(16)    3767.    1.0991    1.1191
  42506.     1.22044    1.095(16)    3850.    1.0994    1.1246
  42540.     1.22142    1.087(16)    3849.    1.0997    1.1267
  42574.     1.22240    1.128(16)    3748.    1.1000    1.1247
  42608.     1.22337    1.137(16)    3748.    1.1003    1.1198
  42642.     1.22435    1.122(16)    3733.    1.1006    1.1140
  42676.     1.22533    1.085(16)    3943.    1.1009    1.1091
  42710.     1.22631    1.120(16)    3807.    1.1012    1.1057
  42744.     1.22729    1.098(16)    3869.    1.1015    1.1040
  42778.     1.22828    1.125(16)    3790.    1.1017    1.1032
  42813.     1.22926    1.103(16)    3864.    1.1020    1.1030
  42847.     1.23024    1.137(16)    3754.    1.1023    1.1031
  42881.     1.23123    1.113(16)    3835.    1.1026    1.1034
  42916.     1.23221    1.105(16)    3892.    1.1029    1.1038
  42950.     1.23320    1.112(16)    3827.    1.1032    1.1044
  42984.     1.23418    1.104(16)    3893.    1.1034    1.1055
  43019.     1.23517    1.112(16)    3851.    1.1037    1.1082
  43053.     1.23616    1.129(16)    3795.    1.1040    1.1144
  43087.     1.23715    1.141(16)    3771.    1.1042    1.1269
  43122.     1.23814    1.162(16)    3711.    1.1045    1.1479
  43156.     1.23913    1.193(17)    3601.    1.1048    1.1765
  43191.     1.24012    1.200(17)    3560.    1.1050    1.2074
  43226.     1.24111    1.241(17)    3449.    1.1053    1.2325
  43260.     1.24210    1.272(17)    3390.    1.1056    1.2468
  43295.     1.24310    1.302(17)    3303.    1.1058    1.2548
  43329.     1.24409    1.272(17)    3425.    1.1061    1.2679
  43364.     1.24509    1.318(17)    3278.    1.1063    1.2945
  43399.     1.24608    1.361(18)    3194.    1.1066    1.3309
  43433.     1.24708    1.410(18)    3053.    1.1068    1.3610
  43468.     1.24808    1.381(18)    3157.    1.1071    1.3663
  43503.     1.24908    1.386(18)    3128.    1.1073    1.3398
  43538.     1.25008    1.322(17)    3305.    1.1076    1.2905
  43573.     1.25108    1.288(17)    3346.    1.1078    1.2357
  43607.     1.25208    1.203(17)    3619.    1.1081    1.1910
  43642.     1.25308    1.195(16)    3681.    1.1083    1.1636
  43677.     1.25408    1.184(16)    3720.    1.1085    1.1529
  43712.     1.25508    1.155(16)    3783.    1.1088    1.1529
  43747.     1.25609    1.163(16)    3805.    1.1090    1.1567
  43782.     1.25709    1.199(16)    3680.    1.1092    1.1586
  43817.     1.25810    1.203(16)    3701.    1.1095    1.1575
  43852.     1.25911    1.199(17)    3671.    1.1097    1.1566
  43887.     1.26011    1.198(16)    3719.    1.1099    1.1604
  43922.     1.26112    1.172(16)    3778.    1.1101    1.1708
  43958.     1.26213    1.166(16)    3826.    1.1104    1.1854
  43993.     1.26314    1.178(16)    3825.    1.1106    1.1989
  44028.     1.26415    1.169(16)    3865.    1.1108    1.2075
  44063.     1.26516    1.180(16)    3811.    1.1110    1.2111
  44098.     1.26617    1.172(16)    3879.    1.1112    1.2122
  44134.     1.26719    1.144(16)    3979.    1.1114    1.2111
  44169.     1.26820    1.151(16)    3950.    1.1116    1.2058
  44204.     1.26921    1.147(16)    3974.    1.1119    1.1938
  44240.     1.27023    1.144(16)    3992.    1.1121    1.1760
  44275.     1.27125    1.113(16)    4112.    1.1123    1.1565
  44310.     1.27226    1.128(16)    4042.    1.1125    1.1396
  44346.     1.27328    1.128(16)    4065.    1.1127    1.1277
  44381.     1.27430    1.130(16)    4072.    1.1129    1.1205
  44417.     1.27532    1.104(16)    4149.    1.1130    1.1168
  44452.     1.27634    1.137(16)    4010.    1.1132    1.1151
  44488.     1.27736    1.129(16)    4021.    1.1134    1.1144
  44524.     1.27838    1.144(16)    4032.    1.1136    1.1142
  44559.     1.27941    1.129(16)    4090.    1.1138    1.1142
  44595.     1.28043    1.132(16)    4089.    1.1140    1.1143
  44631.     1.28145    1.098(15)    4190.    1.1142    1.1145
  44666.     1.28248    1.103(15)    4163.    1.1144    1.1146
  44702.     1.28350    1.109(15)    4163.    1.1145    1.1148
  44738.     1.28453    1.098(15)    4204.    1.1147    1.1149
  44774.     1.28556    1.101(15)    4227.    1.1149    1.1150
  44809.     1.28659    1.133(16)    4087.    1.1151    1.1152
  44845.     1.28762    1.139(16)    3962.    1.1152    1.1154
  44881.     1.28865    1.141(16)    4023.    1.1154    1.1155
  44917.     1.28968    1.114(16)    4161.    1.1156    1.1157
  44953.     1.29071    1.130(16)    4081.    1.1157    1.1160
  44989.     1.29174    1.132(16)    4073.    1.1159    1.1164
  45025.     1.29278    1.134(16)    4072.    1.1160    1.1174
  45061.     1.29381    1.144(16)    4041.    1.1162    1.1195
  45097.     1.29484    1.133(16)    4101.    1.1164    1.1267
  45133.     1.29588    1.171(16)    3961.    1.1165    1.1327
  45169.     1.29692    1.149(16)    4025.    1.1167    1.1397
  45205.     1.29796    1.146(16)    4047.    1.1168    1.1461
  45241.     1.29899    1.180(16)    3947.    1.1170    1.1495
  45278.     1.30003    1.174(16)    3956.    1.1171    1.1489
  45314.     1.30107    1.169(16)    3977.    1.1173    1.1451
  45350.     1.30211    1.170(16)    4003.    1.1174    1.1402
  45386.     1.30316    1.153(16)    4041.    1.1175    1.1361
  45423.     1.30420    1.191(16)    3862.    1.1177    1.1343
  45459.     1.30524    1.151(16)    4044.    1.1178    1.1362
  45495.     1.30629    1.180(16)    3921.    1.1179    1.1461
  45532.     1.30733    1.176(16)    4009.    1.1181    1.1772
  45568.     1.30838    1.301(17)    3552.    1.1182    1.2620
  45605.     1.30942    1.484(18)    3136.    1.1183    1.4618
  45641.     1.31047    1.923(20)    2444.    1.1185    1.8585
  45678.     1.31152    2.575(23)    1825.    1.1186    2.5126
  45714.     1.31257    3.475(27)    1362.    1.1187    3.3874
  45751.     1.31362    4.367(30)    1081.    1.1188    4.2960
  45787.     1.31467    5.077(33)    926.     1.1190    4.9407
  45824.     1.31572    5.158(33)    909.     1.1191    5.0654
  45861.     1.31677    4.713(32)    997.     1.1192    4.6287
  45897.     1.31783    3.900(29)    1202.    1.1193    3.8253
  45934.     1.31888    3.056(26)    1523.    1.1194    2.9439
  45971.     1.31994    2.214(22)    2112.    1.1195    2.2073
  46008.     1.32099    1.701(19)    2769.    1.1196    1.7035
  46044.     1.32205    1.403(17)    3357.    1.1197    1.4117
  46081.     1.32311    1.296(17)    3617.    1.1198    1.2674
  46118.     1.32417    1.235(16)    3779.    1.1199    1.2108
  46155.     1.32523    1.286(17)    3623.    1.1200    1.2031
  46192.     1.32629    1.290(17)    3615.    1.1201    1.2220
  46229.     1.32735    1.267(16)    3695.    1.1202    1.2522
  46266.     1.32841    1.288(17)    3636.    1.1203    1.2792
  46303.     1.32947    1.284(17)    3651.    1.1204    1.2901
  46340.     1.33053    1.282(17)    3666.    1.1205    1.2787
  46377.     1.33160    1.261(16)    3689.    1.1206    1.2491
  46414.     1.33266    1.210(16)    3859.    1.1207    1.2122
  46451.     1.33373    1.223(16)    3846.    1.1208    1.1788
  46488.     1.33480    1.168(16)    4041.    1.1208    1.1502
  46526.     1.33587    1.163(16)    4021.    1.1209    1.1356
  46563.     1.33693    1.165(16)    4037.    1.1210    1.1279
  46600.     1.33800    1.144(16)    4065.    1.1211    1.1243
  46637.     1.33907    1.161(16)    4049.    1.1212    1.1228
  46675.     1.34015    1.160(16)    4024.    1.1212    1.1221
  46712.     1.34122    1.145(16)    4112.    1.1213    1.1219
  46749.     1.34229    1.154(16)    4051.    1.1214    1.1218
  46787.     1.34336    1.180(16)    3954.    1.1214    1.1218
  46824.     1.34444    1.155(16)    4048.    1.1215    1.1218
  46862.     1.34551    1.158(16)    4079.    1.1216    1.1218
  46899.     1.34659    1.139(16)    4130.    1.1216    1.1218
  46937.     1.34767    1.162(16)    4041.    1.1217    1.1219
  46974.     1.34875    1.155(16)    4063.    1.1217    1.1219
  47012.     1.34983    1.153(16)    4081.    1.1218    1.1218
  47049.     1.35091    1.143(16)    4146.    1.1219    1.1219
  47087.     1.35199    1.141(16)    4106.    1.1219    1.1219
  47125.     1.35307    1.169(16)    4040.    1.1220    1.1220
  47162.     1.35415    1.145(16)    4108.    1.1220    1.1220
  47200.     1.35523    1.130(15)    4196.    1.1221    1.1221
  47238.     1.35632    1.171(16)    3979.    1.1221    1.1221
  47276.     1.35740    1.162(16)    4078.    1.1222    1.1222
  47313.     1.35849    1.145(16)    4115.    1.1222    1.1223
  47351.     1.35958    1.134(15)    4165.    1.1222    1.1223
  47389.     1.36066    1.129(16)    4125.    1.1223    1.1224
  47427.     1.36175    1.122(16)    4152.    1.1223    1.1224
  47465.     1.36284    1.130(15)    4162.    1.1224    1.1224
  47503.     1.36393    1.131(16)    4144.    1.1224    1.1225
  47541.     1.36502    1.126(15)    4173.    1.1224    1.1225
  47579.     1.36612    1.125(15)    4198.    1.1224    1.1226
  47617.     1.36721    1.149(16)    4091.    1.1225    1.1227
  47655.     1.36830    1.140(16)    4113.    1.1225    1.1227
  47693.     1.36940    1.106(15)    4253.    1.1225    1.1228
  47732.     1.37049    1.143(16)    4110.    1.1226    1.1232
  47770.     1.37159    1.145(16)    4103.    1.1226    1.1240
  47808.     1.37269    1.128(16)    4133.    1.1226    1.1346
  47846.     1.37378    1.141(16)    4112.    1.1226    1.1402
  47884.     1.37488    1.158(16)    4057.    1.1226    1.1501
  47923.     1.37598    1.188(16)    3961.    1.1227    1.1647
  47961.     1.37708    1.190(16)    3977.    1.1227    1.1820
  47999.     1.37819    1.219(16)    3822.    1.1227    1.1976
  48038.     1.37929    1.221(16)    3842.    1.1227    1.2059
  48076.     1.38039    1.216(16)    3874.    1.1227    1.2044
  48115.     1.38150    1.200(16)    3924.    1.1227    1.1954
  48153.     1.38260    1.183(16)    3961.    1.1227    1.1843
  48192.     1.38371    1.185(16)    3983.    1.1227    1.1774
  48230.     1.38481    1.192(16)    3898.    1.1227    1.1828
  48269.     1.38592    1.238(16)    3820.    1.1227    1.2192
  48308.     1.38703    1.320(17)    3598.    1.1227    1.3359
  48346.     1.38814    1.640(19)    2892.    1.1227    1.6414
  48385.     1.38925    2.325(22)    2044.    1.1227    2.3173
  48424.     1.39036    3.660(28)    1301.    1.1227    3.5690
  48462.     1.39148    5.584(34)    852.     1.1227    5.4778
  48501.     1.39259    7.89(4)      602.     1.123     7.812
  48540.     1.39370    9.98(5)      477.     1.123     9.960
  48579.     1.39482   11.22(5)      421.     1.123    11.147
  48618.     1.39593   11.05(5)      428.     1.123    10.890
  48656.     1.39705    9.53(5)      492.     1.123     9.333
  48695.     1.39817    7.33(4)      645.     1.123     7.118
  48734.     1.39929    5.119(33)    923.     1.1226    4.9571
  48773.     1.40041    3.345(27)    1415.    1.1226    3.2963
  48812.     1.40153    2.206(22)    2157.    1.1226    2.2340
  48851.     1.40265    1.617(18)    2945.    1.1226    1.6499
  48890.     1.40377    1.365(17)    3475.    1.1226    1.3657
  48930.     1.40489    1.219(16)    3868.    1.1225    1.2391
  48969.     1.40602    1.203(16)    3917.    1.1225    1.1852
  49008.     1.40714    1.141(16)    4152.    1.1225    1.1620
  49047.     1.40827    1.149(16)    4119.    1.1225    1.1511
  49086.     1.40939    1.134(16)    4133.    1.1224    1.1452
  49126.     1.41052    1.123(15)    4169.    1.1224    1.1414
  49165.     1.41165    1.113(15)    4243.    1.1224    1.1387
  49204.     1.41278    1.105(15)    4272.    1.1223    1.1366
  49244.     1.41391    1.141(16)    4145.    1.1223    1.1349
  49283.     1.41504    1.097(15)    4314.    1.1223    1.1334
  49322.     1.41617    1.119(15)    4273.    1.1222    1.1222
  49362.     1.41731    1.109(15)    4250.    1.1222    1.1222
  49401.     1.41844    1.113(15)    4247.    1.1222    1.1222
  49441.     1.41958    1.124(15)    4182.    1.1221    1.1221
  49480.     1.42071    1.090(15)    4325.    1.1221    1.1221
  49520.     1.42185    1.089(15)    4350.    1.1220    1.1220
  49560.     1.42299    1.125(15)    4206.    1.1220    1.1220
  49599.     1.42412    1.111(15)    4249.    1.1220    1.1220
  49639.     1.42526    1.105(15)    4247.    1.1219    1.1219
  49679.     1.42640    1.109(15)    4198.    1.1219    1.1219
  49718.     1.42754    1.124(15)    4182.    1.1218    1.1218
  49758.     1.42869    1.109(15)    4228.    1.1218    1.1218
  49798.     1.42983    1.107(15)    4264.    1.1217    1.1217
  49838.     1.43097    1.123(16)    4148.    1.1217    1.1217
  49878.     1.43212    1.096(15)    4330.    1.1216    1.1216
  49918.     1.43326    1.129(16)    4141.    1.1216    1.1216
  49958.     1.43441    1.108(15)    4258.    1.1215    1.1215
  49998.     1.43556    1.108(15)    4269.    1.1215    1.1215
  50038.     1.43671    1.124(15)    4179.    1.1214    1.1214
  50078.     1.43786    1.113(15)    4191.    1.1213    1.1213
  50118.     1.43901    1.096(15)    4273.    1.1213    1.1213
  50158.     1.44016    1.110(15)    4277.    1.1212    1.1213
  50198.     1.44131    1.099(15)    4280.    1.1212    1.1212
  50238.     1.44246    1.126(15)    4185.    1.1211    1.1211
  50278.     1.44362    1.108(15)    4197.    1.1210    1.1211
  50318.     1.44477    1.113(15)    4211.    1.1210    1.1210
  50359.     1.44593    1.115(15)    4219.    1.1209    1.1210
  50399.     1.44708    1.088(15)    4309.    1.1208    1.1209
  50439.     1.44824    1.123(16)    4140.    1.1208    1.1209
  50480.     1.44940    1.116(15)    4206.    1.1207    1.1208
  50520.     1.45056    1.114(15)    4217.    1.1206    1.1208
  50560.     1.45172    1.123(15)    4165.    1.1206    1.1208
  50601.     1.45288    1.126(16)    4136.    1.1205    1.1210
  50641.     1.45405    1.091(15)    4250.    1.1204    1.1217
  50682.     1.45521    1.108(15)    4203.    1.1204    1.1234
  50722.     1.45637    1.095(15)    4298.    1.1203    1.1270
  50763.     1.45754    1.092(15)    4268.    1.1202    1.1334
  50804.     1.45870    1.122(16)    4124.    1.1201    1.1423
  50844.     1.45987    1.131(16)    4133.    1.1201    1.1519
  50885.     1.46104    1.144(16)    4071.    1.1200    1.1589
  50926.     1.46221    1.145(16)    4047.    1.1199    1.1605
  50966.     1.46338    1.127(16)    4145.    1.1198    1.1559
  51007.     1.46455    1.148(16)    4067.    1.1198    1.1473
  51048.     1.46572    1.107(15)    4225.    1.1197    1.1379
  51089.     1.46689    1.106(15)    4203.    1.1196    1.1302
  51130.     1.46807    1.115(15)    4175.    1.1195    1.1250
  51171.     1.46924    1.099(15)    4213.    1.1194    1.1220
  51211.     1.47042    1.083(15)    4290.    1.1194    1.1205
  51252.     1.47159    1.099(15)    4212.    1.1193    1.1198
  51293.     1.47277    1.105(15)    4184.    1.1192    1.1195
  51334.     1.47395    1.108(15)    4180.    1.1191    1.1193
  51376.     1.47513    1.106(15)    4210.    1.1190    1.1191
  51417.     1.47631    1.120(16)    4149.    1.1189    1.1190
  51458.     1.47749    1.095(15)    4206.    1.1188    1.1189
  51499.     1.47867    1.111(16)    4123.    1.1188    1.1188
  51540.     1.47985    1.096(15)    4217.    1.1187    1.1187
  51581.     1.48104    1.085(15)    4279.    1.1186    1.1186
  51623.     1.48222    1.084(15)    4259.    1.1185    1.1185
  51664.     1.48341    1.071(15)    4312.    1.1184    1.1184
  51705.     1.48460    1.079(15)    4252.    1.1183    1.1184
  51747.     1.48578    1.112(16)    4134.    1.1182    1.1182
  51788.     1.48697    1.091(15)    4238.    1.1181    1.1181
  51829.     1.48816    1.072(15)    4311.    1.1180    1.1180
  51871.     1.48935    1.101(15)    4171.    1.1180    1.1180
  51912.     1.49054    1.100(16)    4161.    1.1179    1.1179
  51954.     1.49174    1.107(15)    4173.    1.1178    1.1178
  51996.     1.49293    1.110(16)    4150.    1.1177    1.1177
  52037.     1.49412    1.071(15)    4299.    1.1176    1.1178
  52079.     1.49532    1.107(15)    4178.    1.1175    1.1177
  52120.     1.49652    1.078(15)    4264.    1.1174    1.1176
  52162.     1.49771    1.067(15)    4338.    1.1173    1.1176
  52204.     1.49891    1.111(16)    4137.    1.1172    1.1175
  52246.     1.50011    1.094(15)    4173.    1.1171    1.1175
  52287.     1.50131    1.111(16)    4140.    1.1170    1.1174
  52329.     1.50251    1.086(15)    4170.    1.1169    1.1174
  52371.     1.50371    1.095(16)    4137.    1.1168    1.1174
  52413.     1.50492    1.096(15)    4179.    1.1167    1.1175
  52455.     1.50612    1.086(15)    4230.    1.1166    1.1178
  52497.     1.50733    1.103(16)    4158.    1.1165    1.1189
  52539.     1.50853    1.107(16)    4097.    1.1164    1.1223
  52581.     1.50974    1.130(16)    4023.    1.1163    1.1309
  52623.     1.51095    1.107(16)    4104.    1.1162    1.1491
  52665.     1.51216    1.171(16)    3882.    1.1161    1.1808
  52707.     1.51337    1.192(16)    3853.    1.1160    1.2257
  52749.     1.51458    1.217(16)    3705.    1.1159    1.2750
  52792.     1.51579    1.250(17)    3588.    1.1158    1.3125
  52834.     1.51700    1.252(17)    3641.    1.1157    1.3230
  52876.     1.51822    1.254(17)    3642.    1.1156    1.3020
  52918.     1.51943    1.277(17)    3552.    1.1155    1.2594
  52961.     1.52065    1.185(16)    3810.    1.1154    1.2116
  53003.     1.52186    1.163(16)    3893.    1.1153    1.1715
  53045.     1.52308    1.165(16)    3897.    1.1152    1.1444
  53088.     1.52430    1.142(16)    3999.    1.1151    1.1289
  53130.     1.52552    1.116(16)    4080.    1.1150    1.1213
  53173.     1.52674    1.113(16)    4087.    1.1149    1.1179
  53215.     1.52796    1.133(16)    3978.    1.1148    1.1164
  53258.     1.52918    1.128(16)    4021.    1.1147    1.1158
  53301.     1.53041    1.118(16)    4011.    1.1146    1.1156
  53343.     1.53163    1.134(16)    3995.    1.1145    1.1158
  53386.     1.53286    1.122(16)    4039.    1.1144    1.1166
  53429.     1.53408    1.124(16)    3999.    1.1143    1.1190
  53471.     1.53531    1.121(16)    4031.    1.1142    1.1240
  53514.     1.53654    1.100(16)    4067.    1.1141    1.1322
  53557.     1.53777    1.124(16)    3971.    1.1140    1.1431
  53600.     1.53900    1.132(16)    3940.    1.1139    1.1541
  53643.     1.54023    1.150(16)    3913.    1.1138    1.1611
  53686.     1.54146    1.155(16)    3884.    1.1137    1.1611
  53729.     1.54269    1.162(16)    3873.    1.1136    1.1543
  53772.     1.54393    1.134(16)    3972.    1.1135    1.1436
  53815.     1.54516    1.103(16)    4056.    1.1134    1.1327
  53858.     1.54640    1.127(16)    3985.    1.1133    1.1242
  53901.     1.54764    1.100(16)    4048.    1.1133    1.1187
  53944.     1.54888    1.109(16)    4032.    1.1132    1.1157
  53987.     1.55011    1.111(16)    4063.    1.1131    1.1142
  54030.     1.55135    1.110(16)    4036.    1.1130    1.1135
  54073.     1.55260    1.089(16)    4120.    1.1129    1.1131
  54117.     1.55384    1.111(16)    3998.    1.1128    1.1129
  54160.     1.55508    1.097(16)    4049.    1.1127    1.1128
  54203.     1.55633    1.098(16)    4082.    1.1126    1.1127
  54247.     1.55757    1.101(16)    4024.    1.1125    1.1126
  54290.     1.55882    1.079(15)    4165.    1.1124    1.1124
  54333.     1.56006    1.102(16)    4026.    1.1123    1.1123
  54377.     1.56131    1.114(16)    3987.    1.1122    1.1122
  54420.     1.56256    1.122(16)    3981.    1.1121    1.1121
  54464.     1.56381    1.085(16)    4066.    1.1120    1.1120
  54508.     1.56506    1.102(16)    4023.    1.1119    1.1119
  54551.     1.56631    1.083(16)    4078.    1.1118    1.1118
  54595.     1.56757    1.079(16)    4119.    1.1117    1.1117
  54638.     1.56882    1.109(16)    3995.    1.1116    1.1116
  54682.     1.57008    1.095(16)    4058.    1.1115    1.1115
  54726.     1.57133    1.120(16)    3910.    1.1114    1.1114
  54770.     1.57259    1.109(16)    3983.    1.1113    1.1113
  54813.     1.57385    1.107(16)    3992.    1.1112    1.1112
  54857.     1.57511    1.116(16)    3927.    1.1111    1.1111
  54901.     1.57637    1.148(16)    3828.    1.1111    1.1111
  54945.     1.57763    1.090(16)    4079.    1.1110    1.1110
  54989.     1.57889    1.143(16)    3829.    1.1109    1.1109
  55033.     1.58015    1.124(16)    3890.    1.1108    1.1108
  55077.     1.58142    1.100(16)    4023.    1.1107    1.1107
  55121.     1.58268    1.083(16)    4041.    1.1106    1.1106
  55165.     1.58395    1.109(16)    3951.    1.1105    1.1125
  55209.     1.58522    1.085(16)    4042.    1.1104    1.1126
  55254.     1.58649    1.114(16)    3881.    1.1103    1.1128
  55298.     1.58776    1.104(16)    3966.    1.1103    1.1130
  55342.     1.58903    1.114(16)    3940.    1.1102    1.1132
  55386.     1.59030    1.120(16)    3879.    1.1101    1.1135
  55431.     1.59157    1.105(16)    3949.    1.1100    1.1138
  55475.     1.59284    1.092(16)    4003.    1.1099    1.1143
  55519.     1.59412    1.111(16)    3949.    1.1098    1.1149
  55564.     1.59539    1.089(16)    4024.    1.1098    1.1156
  55608.     1.59667    1.112(16)    3939.    1.1097    1.1167
  55653.     1.59795    1.127(16)    3881.    1.1096    1.1187
  55697.     1.59922    1.134(16)    3798.    1.1095    1.1236
  55742.     1.60050    1.097(16)    3976.    1.1094    1.1376
  55786.     1.60178    1.174(16)    3703.    1.1094    1.1763
  55831.     1.60307    1.252(17)    3497.    1.1093    1.2716
  55876.     1.60435    1.524(19)    2870.    1.1092    1.4730
  55920.     1.60563    1.878(21)    2320.    1.1091    1.8294
  55965.     1.60692    2.431(24)    1797.    1.1091    2.3480
  56010.     1.60820    3.050(26)    1445.    1.1090    2.9492
  56055.     1.60949    3.591(29)    1220.    1.1089    3.4627
  56100.     1.61078    3.747(29)    1163.    1.1088    3.6966
  56144.     1.61207    3.661(29)    1182.    1.1088    3.5550
  56189.     1.61336    3.126(27)    1369.    1.1087    3.1056
  56234.     1.61465    2.643(25)    1605.    1.1086    2.5263
  56279.     1.61594    2.030(22)    2085.    1.1086    1.9933
  56324.     1.61723    1.617(20)    2618.    1.1085    1.6036
  56369.     1.61853    1.327(18)    3192.    1.1084    1.3673
  56414.     1.61982    1.235(17)    3421.    1.1084    1.2441
  56460.     1.62112    1.176(17)    3570.    1.1083    1.1856
  56505.     1.62241    1.134(17)    3661.    1.1082    1.1570
  56550.     1.62371    1.137(16)    3706.    1.1082    1.1405
  56595.     1.62501    1.117(16)    3747.    1.1081    1.1295
  56640.     1.62631    1.124(16)    3706.    1.1080    1.1219
  56686.     1.62761    1.106(16)    3782.    1.1080    1.1171
  56731.     1.62891    1.107(16)    3763.    1.1079    1.1142
  56776.     1.63022    1.104(16)    3768.    1.1079    1.1126
  56822.     1.63152    1.065(16)    3915.    1.1078    1.1117
  56867.     1.63283    1.108(16)    3787.    1.1078    1.1110
  56913.     1.63413    1.100(16)    3802.    1.1077    1.1106
  56958.     1.63544    1.101(16)    3805.    1.1077    1.1077
  57004.     1.63675    1.087(16)    3882.    1.1076    1.1077
  57050.     1.63806    1.081(16)    3856.    1.1075    1.1076
  57095.     1.63937    1.121(16)    3739.    1.1075    1.1075
  57141.     1.64068    1.094(16)    3779.    1.1075    1.1075
  57187.     1.64199    1.073(16)    3877.    1.1074    1.1074
  57232.     1.64331    1.103(16)    3755.    1.1074    1.1074
  57278.     1.64462    1.092(16)    3791.    1.1073    1.1075
  57324.     1.64594    1.094(16)    3805.    1.1073    1.1074
  57370.     1.64725    1.123(17)    3673.    1.1072    1.1074
  57416.     1.64857    1.082(16)    3833.    1.1072    1.1074
  57462.     1.64989    1.097(16)    3786.    1.1071    1.1074
  57508.     1.65121    1.077(16)    3888.    1.1071    1.1073
  57554.     1.65253    1.113(16)    3732.    1.1071    1.1073
  57600.     1.65385    1.098(16)    3759.    1.1070    1.1074
  57646.     1.65518    1.088(16)    3823.    1.1070    1.1074
  57692.     1.65650    1.109(16)    3753.    1.1070    1.1075
  57738.     1.65783    1.123(16)    3694.    1.1069    1.1078
  57784.     1.65915    1.133(17)    3645.    1.1069    1.1089
  57830.     1.66048    1.115(16)    3685.    1.1069    1.1117
  57877.     1.66181    1.121(16)    3694.    1.1068    1.1185
  57923.     1.66314    1.163(17)    3517.    1.1068    1.1323
  57969.     1.66447    1.159(17)    3536.    1.1068    1.1553
  58016.     1.66580    1.200(17)    3432.    1.1068    1.1859
  58062.     1.66714    1.212(17)    3384.    1.1067    1.2175
  58109.     1.66847    1.234(17)    3352.    1.1067    1.2390
  58155.     1.66980    1.237(17)    3337.    1.1067    1.2415
  58202.     1.67114    1.286(18)    3181.    1.1067    1.2241
  58248.     1.67248    1.179(17)    3485.    1.1067    1.1946
  58295.     1.67381    1.198(17)    3432.    1.1067    1.1637
  58341.     1.67515    1.135(17)    3642.    1.1066    1.1389
  58388.     1.67649    1.129(17)    3582.    1.1066    1.1228
  58435.     1.67784    1.131(17)    3606.    1.1066    1.1140
  58481.     1.67918    1.121(17)    3629.    1.1066    1.1099
  58528.     1.68052    1.098(16)    3724.    1.1066    1.1081
  58575.     1.68187    1.101(16)    3693.    1.1066    1.1074
  58622.     1.68321    1.099(16)    3719.    1.1066    1.1072
  58669.     1.68456    1.112(16)    3682.    1.1066    1.1070
  58716.     1.68591    1.110(17)    3654.    1.1066    1.1070
  58763.     1.68726    1.094(16)    3736.    1.1066    1.1069
  58810.     1.68861    1.122(17)    3646.    1.1066    1.1069
  58857.     1.68996    1.099(16)    3721.    1.1066    1.1069
  58904.     1.69131    1.091(16)    3730.    1.1066    1.1069
  58951.     1.69266    1.120(17)    3624.    1.1066    1.1070
  58998.     1.69402    1.115(17)    3624.    1.1066    1.1070
  59045.     1.69537    1.106(17)    3667.    1.1066    1.1071
  59093.     1.69673    1.105(17)    3642.    1.1066    1.1079
  59140.     1.69808    1.114(17)    3630.    1.1066    1.1097
  59187.     1.69944    1.125(17)    3601.    1.1066    1.1139
  59235.     1.70080    1.127(17)    3643.    1.1067    1.1220
  59282.     1.70216    1.157(17)    3523.    1.1067    1.1346
  59329.     1.70353    1.177(17)    3420.    1.1067    1.1504
  59377.     1.70489    1.196(17)    3420.    1.1067    1.1654
  59424.     1.70625    1.183(17)    3443.    1.1067    1.1740
  59472.     1.70762    1.211(17)    3354.    1.1068    1.1729
  59519.     1.70898    1.191(17)    3388.    1.1068    1.1623
  59567.     1.71035    1.160(17)    3476.    1.1068    1.1470
  59615.     1.71172    1.125(17)    3575.    1.1068    1.1321
  59662.     1.71309    1.141(17)    3525.    1.1069    1.1210
  59710.     1.71446    1.124(17)    3551.    1.1069    1.1141
  59758.     1.71583    1.147(17)    3505.    1.1069    1.1105
  59806.     1.71721    1.127(17)    3569.    1.1070    1.1090
  59854.     1.71858    1.094(17)    3645.    1.1070    1.1084
  59901.     1.71995    1.112(17)    3537.    1.1071    1.1083
  59949.     1.72133    1.113(17)    3573.    1.1071    1.1085
  59997.     1.72271    1.124(17)    3549.    1.1071    1.1089
  60045.     1.72409    1.124(17)    3543.    1.1072    1.1101
  60093.     1.72547    1.116(17)    3547.    1.1072    1.1136
  60141.     1.72685    1.120(17)    3502.    1.1073    1.1229
  60190.     1.72823    1.173(17)    3331.    1.1073    1.1444
  60238.     1.72961    1.207(17)    3268.    1.1074    1.1863
  60286.     1.73099    1.275(18)    3094.    1.1074    1.2536
  60334.     1.73238    1.373(19)    2871.    1.1075    1.3404
  60382.     1.73376    1.453(19)    2704.    1.1076    1.4255
  60431.     1.73515    1.497(19)    2630.    1.1076    1.4868
  60479.     1.73654    1.535(20)    2586.    1.1077    1.4863
  60527.     1.73793    1.481(19)    2630.    1.1077    1.4328
  60576.     1.73932    1.387(19)    2835.    1.1078    1.3499
  60624.     1.74071    1.324(18)    2974.    1.1079    1.2670
  60673.     1.74210    1.250(18)    3107.    1.1079    1.2032
  60721.     1.74350    1.179(17)    3319.    1.1080    1.1636
  60770.     1.74489    1.160(17)    3370.    1.1081    1.1437
  60819.     1.74629    1.136(17)    3461.    1.1082    1.1361
  60867.     1.74769    1.128(17)    3483.    1.1082    1.1353
  60916.     1.74909    1.151(17)    3431.    1.1083    1.1385
  60965.     1.75048    1.198(18)    3259.    1.1084    1.1468
  61013.     1.75189    1.188(17)    3295.    1.1085    1.1683
  61062.     1.75329    1.241(18)    3133.    1.1086    1.2293
  61111.     1.75469    1.389(19)    2796.    1.1087    1.3960
  61160.     1.75609    1.789(21)    2190.    1.1087    1.7990
  61209.     1.75750    2.639(26)    1490.    1.1088    2.6335
  61258.     1.75890    4.216(33)    933.     1.1089    4.0837
  61307.     1.76031    6.26(4)      626.     1.109     6.157
  61356.     1.76172    8.49(5)      460.     1.109     8.518
  61405.     1.76313   10.47(5)      372.     1.109    10.486
  61454.     1.76454   11.35(5)      342.0    1.109    11.323
  61503.     1.76595   10.70(5)      361.     1.109    10.683
  61552.     1.76737    8.91(5)      433.     1.110     8.859
  61602.     1.76878    6.65(4)      580.     1.110     6.554
  61651.     1.77019    4.498(34)    859.     1.1097    4.4516
  61700.     1.77161    2.899(27)    1334.    1.1098    2.9183
  61750.     1.77303    1.944(22)    1985.    1.1100    1.9870
  61799.     1.77445    1.497(20)    2588.    1.1101    1.5035
  61849.     1.77587    1.257(18)    3056.    1.1102    1.2835
  61898.     1.77729    1.188(18)    3229.    1.1103    1.1930
  61948.     1.77871    1.141(17)    3354.    1.1104    1.1574
  61997.     1.78013    1.134(17)    3348.    1.1105    1.1428
  62047.     1.78156    1.143(17)    3306.    1.1107    1.1358
  62096.     1.78298    1.137(17)    3377.    1.1108    1.1317
  62146.     1.78441    1.116(17)    3461.    1.1109    1.1288
  62196.     1.78584    1.154(17)    3318.    1.1111    1.1266
  62245.     1.78727    1.106(17)    3448.    1.1112    1.1249
  62295.     1.78870    1.072(17)    3602.    1.1113    1.1235
  62345.     1.79013    1.114(17)    3413.    1.1115    1.1223
  62395.     1.79156    1.154(17)    3281.    1.1116    1.1116
  62445.     1.79299    1.136(17)    3347.    1.1117    1.1117
  62495.     1.79443    1.084(17)    3512.    1.1119    1.1119
  62545.     1.79586    1.102(17)    3467.    1.1120    1.1120
  62595.     1.79730    1.113(17)    3375.    1.1122    1.1122
  62645.     1.79874    1.125(17)    3370.    1.1123    1.1123
  62695.     1.80018    1.099(17)    3492.    1.1125    1.1125
  62745.     1.80162    1.165(18)    3231.    1.1126    1.1126
  62795.     1.80306    1.127(17)    3311.    1.1128    1.1128
  62846.     1.80450    1.116(17)    3405.    1.1129    1.1129
  62896.     1.80595    1.132(17)    3328.    1.1131    1.1131
  62946.     1.80739    1.121(17)    3377.    1.1133    1.1133
  62997.     1.80884    1.136(17)    3321.    1.1134    1.1134
  63047.     1.81028    1.137(17)    3305.    1.1136    1.1136
  63097.     1.81173    1.126(17)    3309.    1.1138    1.1137
  63148.     1.81318    1.128(17)    3322.    1.1139    1.1139
  63198.     1.81463    1.140(17)    3308.    1.1141    1.1141
  63249.     1.81608    1.107(17)    3369.    1.1143    1.1143
  63300.     1.81754    1.130(18)    3251.    1.1144    1.1144
  63350.     1.81899    1.137(18)    3262.    1.1146    1.1146
  63401.     1.82045    1.106(17)    3368.    1.1148    1.1148
  63452.     1.82190    1.106(17)    3345.    1.1150    1.1150
  63502.     1.82336    1.104(17)    3331.    1.1152    1.1152
  63553.     1.82482    1.142(18)    3185.    1.1154    1.1153
  63604.     1.82628    1.123(18)    3231.    1.1155    1.1155
  63655.     1.82774    1.136(18)    3218.    1.1157    1.1157
  63706.     1.82920    1.125(18)    3253.    1.1159    1.1159
  63757.     1.83067    1.130(18)    3185.    1.1161    1.1161
  63808.     1.83213    1.144(18)    3179.    1.1163    1.1163
  63859.     1.83360    1.137(18)    3210.    1.1165    1.1165
  63910.     1.83507    1.088(17)    3374.    1.1167    1.1167
  63961.     1.83653    1.098(17)    3287.    1.1169    1.1169
  64012.     1.83800    1.120(18)    3222.    1.1171    1.1171
  64063.     1.83947    1.072(17)    3365.    1.1173    1.1173
  64115.     1.84095    1.097(17)    3281.    1.1175    1.1175
  64166.     1.84242    1.117(18)    3214.    1.1177    1.1177
  64217.     1.84389    1.138(18)    3138.    1.1180    1.1180
  64269.     1.84537    1.110(18)    3261.    1.1182    1.1182
  64320.     1.84684    1.111(18)    3258.    1.1184    1.1184
  64372.     1.84832    1.129(18)    3156.    1.1186    1.1186
  64423.     1.84980    1.118(18)    3215.    1.1188    1.1188
  64475.     1.85128    1.138(18)    3162.    1.1190    1.1190
  64526.     1.85276    1.098(17)    3267.    1.1193    1.1193
  64578.     1.85424    1.133(18)    3178.    1.1195    1.1195
  64629.     1.85573    1.125(18)    3200.    1.1197    1.1197
  64681.     1.85721    1.083(17)    3330.    1.1200    1.1200
  64733.     1.85870    1.150(18)    3071.    1.1202    1.1202
  64785.     1.86019    1.119(18)    3194.    1.1204    1.1204
  64837.     1.86167    1.131(18)    3124.    1.1207    1.1207
  64888.     1.86316    1.130(18)    3145.    1.1209    1.1209
  64940.     1.86465    1.122(18)    3168.    1.1211    1.1211
  64992.     1.86615    1.132(18)    3133.    1.1214    1.1214
  65044.     1.86764    1.134(18)    3103.    1.1216    1.1216
  65096.     1.86913    1.115(18)    3183.    1.1219    1.1219
  65148.     1.87063    1.152(18)    3085.    1.1221    1.1221
  65200.     1.87213    1.132(18)    3135.    1.1224    1.1225
  65253.     1.87362    1.118(18)    3146.    1.1226    1.1228
  65305.     1.87512    1.137(18)    3059.    1.1229    1.1231
  65357.     1.87662    1.148(18)    3041.    1.1231    1.1233
  65409.     1.87813    1.115(18)    3112.    1.1234    1.1236
  65462.     1.87963    1.142(18)    3046.    1.1237    1.1239
  65514.     1.88113    1.136(18)    3072.    1.1239    1.1242
  65566.     1.88264    1.114(18)    3169.    1.1242    1.1245
  65619.     1.88414    1.128(18)    3139.    1.1245    1.1249
  65671.     1.88565    1.131(18)    3131.    1.1247    1.1252
  65724.     1.88716    1.135(18)    3070.    1.1250    1.1256
  65777.     1.88867    1.124(18)    3066.    1.1253    1.1262
  65829.     1.89018    1.118(18)    3091.    1.1255    1.1275
  65882.     1.89169    1.153(18)    3018.    1.1258    1.1305
  65935.     1.89321    1.164(18)    3005.    1.1261    1.1375
  65987.     1.89472    1.165(18)    2999.    1.1264    1.1521
  66040.     1.89624    1.185(18)    2936.    1.1267    1.1777
  66093.     1.89775    1.220(19)    2880.    1.1269    1.2146
  66146.     1.89927    1.241(19)    2832.    1.1272    1.2568
  66199.     1.90079    1.349(20)    2610.    1.1275    1.2917
  66252.     1.90231    1.367(20)    2532.    1.1278    1.3060
  66305.     1.90384    1.394(20)    2511.    1.1281    1.2936
  66358.     1.90536    1.325(19)    2636.    1.1284    1.2604
  66411.     1.90688    1.245(19)    2797.    1.1287    1.2196
  66464.     1.90841    1.222(19)    2851.    1.1290    1.1834
  66517.     1.90994    1.200(19)    2862.    1.1293    1.1578
  66570.     1.91146    1.166(18)    2970.    1.1296    1.1430
  66624.     1.91299    1.140(18)    3044.    1.1299    1.1357
  66677.     1.91452    1.134(18)    3047.    1.1302    1.1327
  66730.     1.91606    1.126(18)    3080.    1.1305    1.1317
  66784.     1.91759    1.135(18)    3021.    1.1308    1.1315
  66837.     1.91912    1.114(18)    3095.    1.1311    1.1316
  66890.     1.92066    1.140(18)    2999.    1.1314    1.1318
  66944.     1.92220    1.118(18)    3092.    1.1317    1.1321
  66998.     1.92373    1.112(18)    3089.    1.1320    1.1323
  67051.     1.92527    1.136(18)    3028.    1.1324    1.1326
  67105.     1.92681    1.147(18)    2966.    1.1327    1.1329
  67158.     1.92836    1.116(18)    3090.    1.1330    1.1332
  67212.     1.92990    1.170(18)    2923.    1.1333    1.1335
  67266.     1.93144    1.108(18)    3054.    1.1336    1.1338
  67320.     1.93299    1.127(18)    2995.    1.1340    1.1340
  67374.     1.93453    1.140(18)    2972.    1.1343    1.1343
  67428.     1.93608    1.121(18)    3014.    1.1346    1.1346
  67481.     1.93763    1.130(18)    3009.    1.1350    1.1349
  67535.     1.93918    1.162(19)    2913.    1.1353    1.1510
  67589.     1.94073    1.153(18)    2930.    1.1356    1.1528
  67644.     1.94229    1.121(18)    3009.    1.1360    1.1549
  67698.     1.94384    1.120(18)    3019.    1.1363    1.1572
  67752.     1.94540    1.134(18)    2942.    1.1366    1.1600
  67806.     1.94695    1.130(18)    2953.    1.1370    1.1631
  67860.     1.94851    1.160(19)    2855.    1.1373    1.1668
  67915.     1.95007    1.148(19)    2867.    1.1376    1.1711
  67969.     1.95163    1.147(18)    2945.    1.1380    1.1763
  68023.     1.95319    1.195(19)    2794.    1.1383    1.1828
  68078.     1.95475    1.178(19)    2844.    1.1387    1.1915
  68132.     1.95632    1.203(19)    2734.    1.1390    1.2057
  68187.     1.95788    1.275(20)    2597.    1.1394    1.2368
  68241.     1.95945    1.332(20)    2491.    1.1397    1.3208
  68296.     1.96102    1.487(21)    2242.    1.1401    1.5530
  68350.     1.96259    2.049(25)    1642.    1.1404    2.1384
  68405.     1.96416    3.379(32)    997.     1.1408    3.4201
  68460.     1.96573    5.80(4)      577.     1.141     5.801
  68515.     1.96730    9.46(5)      350.6    1.142     9.487
  68569.     1.96888   13.81(6)      239.3    1.142    14.127
  68624.     1.97045   18.13(7)      181.3    1.142    18.634
  68679.     1.97203   20.88(8)      156.7    1.143    21.489
  68734.     1.97361   21.07(8)      154.2    1.143    21.545
  68789.     1.97518   18.55(8)      174.2    1.143    18.805
  68844.     1.97677   14.37(7)      225.4    1.144    14.395
  68899.     1.97835    9.87(6)      328.6    1.144     9.802
  68954.     1.97993    6.00(4)      547.     1.144     6.101
  69010.     1.98151    3.580(33)    917.     1.1448    3.6583
  69065.     1.98310    2.205(26)    1492.    1.1452    2.2988
  69120.     1.98469    1.601(22)    2035.    1.1456    1.6466
  69175.     1.98627    1.377(21)    2334.    1.1459    1.3702
  69231.     1.98786    1.297(20)    2469.    1.1463    1.2624
  69286.     1.98945    1.248(20)    2552.    1.1467    1.2207
  69341.     1.99105    1.201(19)    2634.    1.1471    1.2027
  69397.     1.99264    1.171(19)    2699.    1.1474    1.1930
  69452.     1.99423    1.160(19)    2746.    1.1478    1.1866
  69508.     1.99583    1.169(19)    2718.    1.1482    1.1819
  69564.     1.99743    1.183(19)    2698.    1.1486    1.1781
  69619.     1.99902    1.130(19)    2779.    1.1490    1.1751
  69675.     2.00062    1.180(19)    2681.    1.1494    1.1726
  69731.     2.00222    1.159(19)    2716.    1.1497    1.1705
  69786.     2.00383    1.150(19)    2737.    1.1501    1.1501
  69842.     2.00543    1.156(19)    2702.    1.1505    1.1505
  69898.     2.00703    1.131(19)    2783.    1.1509    1.1509
  69954.     2.00864    1.139(19)    2746.    1.1513    1.1513
  70010.     2.01025    1.146(19)    2719.    1.1517    1.1517
  70066.     2.01186    1.156(19)    2678.    1.1521    1.1521
  70122.     2.01347    1.158(19)    2697.    1.1525    1.1525
  70178.     2.01508    1.165(19)    2665.    1.1529    1.1529
  70234.     2.01669    1.162(19)    2674.    1.1533    1.1533
  70291.     2.01830    1.141(19)    2723.    1.1537    1.1537
  70347.     2.01992    1.129(19)    2736.    1.1541    1.1541
  70403.     2.02153    1.135(19)    2741.    1.1545    1.1545
  70459.     2.02315    1.139(19)    2741.    1.1549    1.1549
  70516.     2.02477    1.137(19)    2749.    1.1553    1.1553
  70572.     2.02639    1.152(19)    2647.    1.1557    1.1557
  70629.     2.02801    1.133(19)    2708.    1.1561    1.1561
  70685.     2.02963    1.157(19)    2670.    1.1565    1.1565
  70742.     2.03126    1.136(19)    2669.    1.1569    1.1569
  70798.     2.03288    1.136(19)    2693.    1.1573    1.1573
  70855.     2.03451    1.139(19)    2654.    1.1577    1.1577
  70912.     2.03614    1.168(20)    2569.    1.1581    1.1581
  70968.     2.03777    1.169(20)    2594.    1.1585    1.1585
  71025.     2.03940    1.164(20)    2600.    1.1589    1.1589
  71082.     2.04103    1.139(19)    2679.    1.1593    1.1593
  71139.     2.04266    1.104(19)    2716.    1.1597    1.1597
  71196.     2.04430    1.156(20)    2620.    1.1601    1.1601
  71253.     2.04593    1.148(20)    2609.    1.1606    1.1606
  71310.     2.04757    1.186(20)    2514.    1.1610    1.1610
  71367.     2.04921    1.166(20)    2557.    1.1614    1.1614
  71424.     2.05085    1.148(20)    2622.    1.1618    1.1618
  71481.     2.05249    1.144(19)    2643.    1.1622    1.1622
  71538.     2.05413    1.148(20)    2603.    1.1626    1.1626
  71595.     2.05577    1.190(20)    2477.    1.1630    1.1630
  71653.     2.05742    1.195(20)    2512.    1.1635    1.1634
  71710.     2.05907    1.159(20)    2571.    1.1639    1.1639
  71767.     2.06071    1.162(20)    2536.    1.1643    1.1643
[truncated: 55,993 more chars]
