# Supplementary material for: Unprecedented phase transition sequence in the perovskite Li0.2Na0.8NbO3
Source: IUCrJ. 2017 Mar 8;4(Pt 3):215–22. doi: 10.1107/S2052252517002226 (PMC5414396; doi:10.1107/S2052252517002226)
Supplement: Supplementary file 5 [file m-04-00215-sup5.cif]

data_LNN20_P42MC_300C_publ

_pd_block_id
  2017-01-19T10:25|LNN20_P42MC_300C|LNN20_P42mc_300C|Overall

_audit_creation_method  "from EXP file using GSAS2CIF"
_audit_creation_date                   2017-01-19T10:25
_audit_author_name                     "LNN20 P42mc 300C"
_audit_update_record
; 2017-01-19T10:25  Initial CIF as created by GSAS2CIF
;

#=============================================================================
# this information describes the project, paper etc. for the CIF             #
# Acta Cryst. Section C papers and editorial correspondence is generated     #
# from the information in this section                                       #
#                                                                            #
#   (from)   CIF submission form for Rietveld refinements (Acta Cryst. C)    #
#                                                 Version 14 December 1998   #
#=============================================================================
# 1. SUBMISSION DETAILS

_publ_contact_author_name            ?   # Name of author for correspondence
_publ_contact_author_address             'School of Chemistry, University of St Andrews, North Haugh, St Andrews, KY16 9ST'
_publ_contact_author_email           pl@st-andrews.ac.uk
_publ_contact_author_fax             ?
_publ_contact_author_phone           ?

_publ_contact_letter
; ?
;

_publ_requested_journal              ?
_publ_requested_coeditor_name        ?
_publ_requested_category             ?   # Acta C: one of CI/CM/CO/FI/FM/FO

#==============================================================================

# 2. PROCESSING SUMMARY (IUCr Office Use Only)

_journal_data_validation_number      ?

_journal_date_recd_electronic        ?
_journal_date_to_coeditor            ?
_journal_date_from_coeditor          ?
_journal_date_accepted               ?
_journal_date_printers_first         ?
_journal_date_printers_final         ?
_journal_date_proofs_out             ?
_journal_date_proofs_in              ?
_journal_coeditor_name               ?
_journal_coeditor_code               ?
_journal_coeditor_notes
; ?
;
_journal_techeditor_code             ?
_journal_techeditor_notes
; ?
;
_journal_coden_ASTM                  ?
_journal_name_full                   ?
_journal_year                        ?
_journal_volume                      ?
_journal_issue                       ?
_journal_page_first                  ?
_journal_page_last                   ?
_journal_paper_category              ?
_journal_suppl_publ_number           ?
_journal_suppl_publ_pages            ?

#==============================================================================

# 3. TITLE AND AUTHOR LIST

_publ_section_title
; ?
;
_publ_section_title_footnote
; ?
;

# The loop structure below should contain the names and addresses of all
# authors, in the required order of publication. Repeat as necessary.

loop_
	_publ_author_name
        _publ_author_footnote
	_publ_author_address
 ?                                   #<--'Last name, first name'
; ?
;
; ?
;

#==============================================================================

# 4. TEXT

_publ_section_synopsis
;  ?
;
_publ_section_abstract
; ?
;
_publ_section_comment
; ?
;
_publ_section_exptl_prep      # Details of the preparation of the sample(s)
                              # should be given here.
; ?
;
_publ_section_exptl_refinement
; ?
;
_publ_section_references
; ?
;
_publ_section_figure_captions
; ?
;
_publ_section_acknowledgements
; ?
;

#=============================================================================
# 5. OVERALL REFINEMENT & COMPUTING DETAILS

_refine_special_details
; ?
;
_pd_proc_ls_special_details
; ?
;

# The following items are used to identify the programs used.
_computing_molecular_graphics     ?
_computing_publication_material   ?

_refine_ls_weighting_scheme       ?
_refine_ls_weighting_details      ?
_refine_ls_hydrogen_treatment     ?
_refine_ls_extinction_method      ?
_refine_ls_extinction_coef        ?
_refine_ls_number_constraints     ?

_refine_ls_restrained_S_all       ?
_refine_ls_restrained_S_obs       ?

#==============================================================================
# 6. SAMPLE PREPARATION DATA

# (In the unusual case where multiple samples are used in a single
#  Rietveld study, this information should be moved into the phase
#  blocks)

# The following three fields describe the preparation of the material.
# The cooling rate is in K/min.  The pressure at which the sample was
# prepared is in kPa.  The temperature of preparation is in K.

_pd_prep_cool_rate                ?
_pd_prep_pressure                 ?
_pd_prep_temperature              ?

_pd_char_colour                   ?       # use ICDD colour descriptions
data_LNN20_P42MC_300C_overall

_refine_ls_shift/su_max                0.05
_refine_ls_shift/su_mean               0.01
_computing_structure_refinement        GSAS
_refine_ls_number_parameters           60
_refine_ls_goodness_of_fit_all         1.84
_refine_ls_number_restraints           0

# Overall powder R-factors

_pd_proc_ls_prof_R_factor              0.0392
_pd_proc_ls_prof_wR_factor             0.0406
_refine_ls_matrix_type                 full

# pointers to the phase blocks
loop_   _pd_phase_block_id
      2017-01-19T10:25|LNN20_P42MC_300C_phase1|LNN20_P42mc_300C||
      2017-01-19T10:25|LNN20_P42MC_300C_phase2|LNN20_P42mc_300C||
# pointers to the diffraction patterns
loop_   _pd_block_diffractogram_id
      2017-01-19T10:25|LNN20_P42MC_300C_H_01|LNN20_P42mc_300C|HRPD_bank_1
      2017-01-19T10:25|LNN20_P42MC_300C_H_02|LNN20_P42mc_300C|HRPD_bank_2

# Information for phase 1
data_LNN20_P42MC_300C_phase_1

_pd_block_id
  2017-01-19T10:25|LNN20_P42MC_300C_phase1|LNN20_P42mc_300C||

# Histograms for phase 1
loop_   _pd_block_diffractogram_id
  2017-01-19T10:25|LNN20_P42MC_300C_H_01|LNN20_P42mc_300C|HRPD_bank_1
  2017-01-19T10:25|LNN20_P42MC_300C_H_02|LNN20_P42mc_300C|HRPD_bank_2

#==============================================================================
# 7. CHEMICAL, STRUCTURAL AND CRYSTAL DATA

_pd_char_particle_morphology      ?

_chemical_name_systematic
; ?
;
_chemical_name_common             ?
_chemical_formula_moiety          ?
_chemical_formula_structural      ?
_chemical_formula_analytical      ?
_chemical_melting_point           ?
_chemical_compound_source         ?       # for minerals and
                                          # natural products
_symmetry_space_group_name_Hall   ?

_exptl_crystal_F_000               ?
_exptl_crystal_density_diffrn      ?
_exptl_crystal_density_meas        ?
_exptl_crystal_density_method      ?

_cell_measurement_temperature     573

_cell_special_details
; ?
;

_geom_special_details             ?

# The following item identifies the program(s) used (if appropriate).
_computing_structure_solution     ?

#==============================================================================

# 8. Phase information from GSAS

_pd_phase_name
    "from C:/gsas/MyWork/isishrpdlnn20/300C/P42mc/P42mc_LNN20.cif"
_cell_length_a                         7.77071(24)
_cell_length_b                         7.77071
_cell_length_c                         7.84993(25)
_cell_angle_alpha                      90.0
_cell_angle_beta                       90.0
_cell_angle_gamma                      90.0
_cell_volume                           474.01(4)
_symmetry_cell_setting                 tetragonal
_symmetry_space_group_name_H-M         "P 42 m c"
loop_ _symmetry_equiv_pos_site_id _symmetry_equiv_pos_as_xyz
       1 +x,+y,+z 
       2 -y,+x,+z+1/2 
       3 -x,-y,+z 
       4 +y,-x,+z+1/2 
       5 -x,+y,+z 
       6 -y,-x,+z+1/2 
       7 +x,-y,+z 
       8 +y,+x,+z+1/2 

# ATOMIC COORDINATES AND DISPLACEMENT PARAMETERS


loop_
      _atom_site_type_symbol
      _atom_site_label
      _atom_site_fract_x
      _atom_site_fract_y
      _atom_site_fract_z
      _atom_site_occupancy
      _atom_site_thermal_displace_type
      _atom_site_U_iso_or_equiv
      _atom_site_symmetry_multiplicity
Na
Na1_1   0.0          0.5          0.7248(26)   0.8        Uiso   0.0404(32)    2
Na
Na1_2   0.0          0.5          0.256(6)     0.8        Uiso   0.0404(32)    2
Na
Na1_3   0.5          0.5          0.2545(28)   0.8        Uiso   0.003(4)      2
Na
Na1_4   0.0          0.0          0.2367(24)   0.8        Uiso  -0.0073(31)    2
Nb
Nb1_1   0.2487(5)    0.7493(5)    0.0          1.0        Uiso   0.00481(26)   8
O 
O1_1    0.2273(8)    0.5          0.4835(7)    1.0        Uiso   0.0138(9)     4
O 
O1_2    0.2779(7)    0.5          0.0542(7)    1.0        Uiso   0.0075(7)     4
O 
O1_3    0.2849(8)    0.0          0.5540(8)    1.0        Uiso   0.0075(7)     4
O 
O1_4    0.2107(7)    0.0          0.0024(6)    1.0        Uiso   0.0138(9)     4
O 
O1_5    0.2859(11)   0.7875(11)   0.2652(4)    1.0        Uiso   0.0154(4)     8
Li
Li1_1   0.0          0.5          0.7248(26)   0.2        Uiso   0.0404(32)    2
Li
Li1_2   0.0          0.5          0.256(6)     0.2        Uiso   0.0404(32)    2
Li
Li1_3   0.5          0.5          0.2545(28)   0.2        Uiso   0.003(4)      2
Li
Li1_4   0.0          0.0          0.2367(24)   0.2        Uiso  -0.0073(31)    2

loop_ _atom_type_symbol
      _atom_type_number_in_cell
                   Na  6.4        
                   Nb  8.0        
                   O  24.0        
                   Li  1.6        
 
# If you change Z, be sure to change all 3 of the following
_chemical_formula_sum                  "Li0.20 Na0.80 Nb O3"
_chemical_formula_weight               160.68
_cell_formula_units_Z                  8

# MOLECULAR GEOMETRY

loop_
      _geom_bond_atom_site_label_1
      _geom_bond_atom_site_label_2
      _geom_bond_distance
      _geom_bond_site_symmetry_1
      _geom_bond_site_symmetry_2
      _geom_bond_publ_flag
  Na1_1     Na1_2            3.683(31)  .      1_555  N
  Na1_1     Na1_2            4.167(31)  .      1_556  N
  Na1_1     Na1_3           3.8923(22)  .      2_555  N
  Na1_1     Na1_3           3.8923(22)  .      2_655  N
  Na1_1     Na1_4            3.8865(8)  .      2_555  N
  Na1_1     Na1_4            3.8865(8)  .      2_565  N
  Na1_1     Nb1_1            3.486(13)  .      1_556  N
  Na1_1     Nb1_1            3.275(11)  .      2_655  N
  Na1_1     Nb1_1            3.486(13)  .      3_566  N
  Na1_1     Nb1_1            3.275(11)  .      4_465  N
  Na1_1     Nb1_1            3.486(13)  .      5_556  N
  Na1_1     Nb1_1            3.275(11)  .      6_665  N
  Na1_1     Nb1_1            3.486(13)  .      7_566  N
  Na1_1     Nb1_1            3.275(11)  .      8_455  N
  Na1_1     O1_1             2.590(16)  .      1_555  N
  Na1_1     O1_1             2.590(16)  .      3_565  N
  Na1_1     O1_3             3.078(18)  .      2_555  N
  Na1_1     O1_3             3.078(18)  .      4_565  N
  Na1_1     O1_4             2.847(13)  .      2_555  N
  Na1_1     O1_4             2.847(13)  .      4_565  N
  Na1_1     O1_5            2.3656(30)  .      2_655  N
  Na1_1     O1_5            2.3656(30)  .      4_465  N
  Na1_1     O1_5            2.3656(30)  .      6_665  N
  Na1_1     O1_5            2.3656(30)  .      8_455  N
  Na1_1     Li1_2            3.683(31)  .      1_555  N
  Na1_2     Na1_1            4.167(31)  .      1_554  N
  Na1_2     Na1_1            3.683(31)  .      1_555  N
  Na1_2     Na1_3          3.88537(19)  .      1_455  N
  Na1_2     Na1_3          3.88537(19)  .      1_555  N
  Na1_2     Na1_4           3.8882(22)  .      1_555  N
  Na1_2     Na1_4           3.8882(22)  .      1_565  N
  Na1_2     Nb1_1            3.394(27)  .      1_555  N
  Na1_2     Nb1_1            3.359(26)  .      2_655  N
  Na1_2     Nb1_1            3.394(27)  .      3_565  N
  Na1_2     Nb1_1            3.359(26)  .      4_465  N
  Na1_2     Nb1_1            3.394(27)  .      5_555  N
  Na1_2     Nb1_1            3.359(26)  .      6_665  N
  Na1_2     Nb1_1            3.394(27)  .      7_565  N
  Na1_2     Nb1_1            3.359(26)  .      8_455  N
  Na1_2     O1_1             2.513(32)  .      1_555  N
  Na1_2     O1_1             2.513(32)  .      3_565  N
  Na1_2     O1_2             2.677(27)  .      1_555  N
  Na1_2     O1_2             2.677(27)  .      3_565  N
  Na1_2     O1_3             2.302(32)  .      2_554  N
  Na1_2     O1_3             2.302(32)  .      4_564  N
  Na1_2     O1_4             2.967(29)  .      2_555  N
  Na1_2     O1_4             2.967(29)  .      4_565  N
  Na1_2     O1_5            3.1513(19)  .      1_555  N
  Na1_2     O1_5            3.1513(19)  .      3_565  N
  Na1_2     O1_5            3.1513(19)  .      5_555  N
  Na1_2     O1_5            3.1513(19)  .      7_565  N
  Na1_2     Li1_1            3.683(31)  .      1_555  N
  Na1_3     Na1_1           3.8923(22)  .      2_654  N
  Na1_3     Na1_1           3.8923(22)  .      2_664  N
  Na1_3     Na1_2          3.88537(19)  .      1_555  N
  Na1_3     Na1_2          3.88537(19)  .      1_655  N
  Na1_3     Na1_3          3.92497(12)  .      2_654  N
  Na1_3     Na1_3          3.92497(12)  .      2_655  N
  Na1_3     Nb1_1            3.400(13)  .      1_555  N
  Na1_3     Nb1_1            3.359(13)  .      2_655  N
  Na1_3     Nb1_1            3.400(13)  .      3_665  N
  Na1_3     Nb1_1            3.359(13)  .      4_565  N
  Na1_3     Nb1_1            3.400(13)  .      5_655  N
  Na1_3     Nb1_1            3.359(13)  .      6_665  N
  Na1_3     Nb1_1            3.400(13)  .      7_565  N
  Na1_3     Nb1_1            3.359(13)  .      8_555  N
  Na1_3     O1_1             2.779(14)  .      1_555  N
  Na1_3     O1_1             3.003(17)  .      2_654  N
  Na1_3     O1_1             2.779(14)  .      3_665  N
  Na1_3     O1_1             3.003(17)  .      4_564  N
  Na1_3     O1_2             2.335(17)  .      1_555  N
  Na1_3     O1_2             2.918(18)  .      2_655  N
  Na1_3     O1_2             2.335(17)  .      3_665  N
  Na1_3     O1_2             2.918(18)  .      4_565  N
  Na1_3     O1_5             2.787(12)  .      1_555  N
  Na1_3     O1_5             2.787(12)  .      3_665  N
  Na1_3     O1_5             2.787(12)  .      5_655  N
  Na1_3     O1_5             2.787(12)  .      7_565  N
  Na1_4     Na1_1            3.8865(8)  .      2_554  N
  Na1_4     Na1_1            3.8865(8)  .      2_654  N
  Na1_4     Na1_2           3.8882(22)  .      1_545  N
  Na1_4     Na1_2           3.8882(22)  .      1_555  N
  Na1_4     Na1_4          3.92497(12)  .      2_554  N
  Na1_4     Na1_4          3.92497(12)  .      2_555  N
  Na1_4     Nb1_1            3.313(11)  .      1_545  N
  Na1_4     Nb1_1            3.435(12)  .      2_655  N
  Na1_4     Nb1_1            3.313(11)  .      3_565  N
  Na1_4     Nb1_1            3.435(12)  .      4_455  N
  Na1_4     Nb1_1            3.313(11)  .      5_545  N
  Na1_4     Nb1_1            3.435(12)  .      6_655  N
  Na1_4     Nb1_1            3.313(11)  .      7_565  N
  Na1_4     Nb1_1            3.435(12)  .      8_455  N
  Na1_4     O1_3             2.637(12)  .      2_554  N
  Na1_4     O1_3             2.637(12)  .      4_554  N
  Na1_4     O1_4             2.462(16)  .      1_555  N
  Na1_4     O1_4             2.652(16)  .      2_555  N
  Na1_4     O1_4             2.462(16)  .      3_555  N
  Na1_4     O1_4             2.652(16)  .      4_555  N
  Na1_4     O1_5             2.777(12)  .      1_545  N
  Na1_4     O1_5             2.777(12)  .      3_565  N
  Na1_4     O1_5             2.777(12)  .      5_545  N
  Na1_4     O1_5             2.777(12)  .      7_565  N
  Nb1_1     Na1_1            3.486(13)  .      1_554  N
  Nb1_1     Na1_1            3.275(11)  .      2_664  N
  Nb1_1     Na1_2            3.394(27)  .      1_555  N
  Nb1_1     Na1_2            3.359(26)  .      2_664  N
  Nb1_1     Na1_3            3.400(13)  .      1_555  N
  Nb1_1     Na1_3            3.359(13)  .      2_654  N
  Nb1_1     Na1_4            3.313(11)  .      1_565  N
  Nb1_1     Na1_4            3.435(12)  .      2_564  N
  Nb1_1     O1_1              1.966(4)  .      4_564  N
  Nb1_1     O1_2              1.997(4)  .      1_555  N
  Nb1_1     O1_3              1.996(4)  .      4_564  N
  Nb1_1     O1_4              1.970(4)  .      1_565  N
  Nb1_1     O1_5            2.1223(30)  .      1_555  N
  Nb1_1     O1_5            1.8847(31)  .      6_664  N
  Nb1_1     Li1_1            3.275(11)  .      2_664  N
  Nb1_1     Li1_2            3.394(27)  .      1_555  N
  Nb1_1     Li1_2            3.359(26)  .      2_664  N
  Nb1_1     Li1_3            3.400(13)  .      1_555  N
  Nb1_1     Li1_3            3.359(13)  .      2_654  N
  Nb1_1     Li1_4            3.313(11)  .      1_565  N
  O1_1      Na1_1            2.590(16)  .      1_555  N
  O1_1      Na1_2            2.513(32)  .      1_555  N
  O1_1      Na1_3            2.779(14)  .      1_555  N
  O1_1      Na1_3            3.003(17)  .      2_655  N
  O1_1      Nb1_1             1.966(4)  .      2_655  N
  O1_1      Nb1_1             1.966(4)  .      6_665  N
  O1_1      Li1_1            2.590(16)  .      1_555  N
  O1_1      Li1_2            2.513(32)  .      1_555  N
  O1_1      Li1_3            2.779(14)  .      1_555  N
  O1_2      Na1_2            2.677(27)  .      1_555  N
  O1_2      Na1_3            2.335(17)  .      1_555  N
  O1_2      Na1_3            2.918(18)  .      2_654  N
  O1_2      Nb1_1             1.997(4)  .      1_555  N
  O1_2      Nb1_1             1.997(4)  .      7_565  N
  O1_2      Li1_2            2.677(27)  .      1_555  N
  O1_2      Li1_3            2.335(17)  .      1_555  N
  O1_3      Na1_1            3.078(18)  .      2_654  N
  O1_3      Na1_2            2.302(32)  .      2_655  N
  O1_3      Na1_4            2.637(12)  .      2_555  N
  O1_3      Nb1_1             1.996(4)  .      2_655  N
  O1_3      Nb1_1             1.996(4)  .      6_655  N
  O1_3      Li1_2            2.302(32)  .      2_655  N
  O1_3      Li1_4            2.637(12)  .      2_555  N
  O1_4      Na1_1            2.847(13)  .      2_654  N
  O1_4      Na1_2            2.967(29)  .      2_654  N
  O1_4      Na1_4            2.462(16)  .      1_555  N
  O1_4      Na1_4            2.652(16)  .      2_554  N
  O1_4      Nb1_1             1.970(4)  .      1_545  N
  O1_4      Nb1_1             1.970(4)  .      7_565  N
  O1_4      Li1_1            2.847(13)  .      2_654  N
  O1_4      Li1_4            2.462(16)  .      1_555  N
  O1_4      Li1_4            2.652(16)  .      2_554  N
  O1_5      Na1_1           2.3656(30)  .      2_664  N
  O1_5      Na1_2           3.1513(19)  .      1_555  N
  O1_5      Na1_3            2.787(12)  .      1_555  N
  O1_5      Na1_4            2.777(12)  .      1_565  N
  O1_5      Nb1_1           2.1223(30)  .      1_555  N
  O1_5      Nb1_1           1.8847(31)  .      6_665  N
  O1_5      Li1_1           2.3656(30)  .      2_664  N
  O1_5      Li1_3            2.787(12)  .      1_555  N
  O1_5      Li1_4            2.777(12)  .      1_565  N
  Li1_1     Na1_2            3.683(31)  .      1_555  N
  Li1_1     Nb1_1            3.275(11)  .      2_655  N
  Li1_1     Nb1_1            3.275(11)  .      4_465  N
  Li1_1     Nb1_1            3.275(11)  .      6_665  N
  Li1_1     Nb1_1            3.275(11)  .      8_455  N
  Li1_1     O1_1             2.590(16)  .      1_555  N
  Li1_1     O1_1             2.590(16)  .      3_565  N
  Li1_1     O1_4             2.847(13)  .      2_555  N
  Li1_1     O1_4             2.847(13)  .      4_565  N
  Li1_1     O1_5            2.3656(30)  .      2_655  N
  Li1_1     O1_5            2.3656(30)  .      4_465  N
  Li1_1     O1_5            2.3656(30)  .      6_665  N
  Li1_1     O1_5            2.3656(30)  .      8_455  N
  Li1_2     Na1_1            3.683(31)  .      1_555  N
  Li1_2     Nb1_1            3.394(27)  .      1_555  N
  Li1_2     Nb1_1            3.359(26)  .      2_655  N
  Li1_2     Nb1_1            3.394(27)  .      3_565  N
  Li1_2     Nb1_1            3.359(26)  .      4_465  N
  Li1_2     Nb1_1            3.394(27)  .      5_555  N
  Li1_2     Nb1_1            3.359(26)  .      6_665  N
  Li1_2     Nb1_1            3.394(27)  .      7_565  N
  Li1_2     Nb1_1            3.359(26)  .      8_455  N
  Li1_2     O1_1             2.513(32)  .      1_555  N
  Li1_2     O1_1             2.513(32)  .      3_565  N
  Li1_2     O1_2             2.677(27)  .      1_555  N
  Li1_2     O1_2             2.677(27)  .      3_565  N
  Li1_2     O1_3             2.302(32)  .      2_554  N
  Li1_2     O1_3             2.302(32)  .      4_564  N
  Li1_3     Nb1_1            3.400(13)  .      1_555  N
  Li1_3     Nb1_1            3.359(13)  .      2_655  N
  Li1_3     Nb1_1            3.400(13)  .      3_665  N
  Li1_3     Nb1_1            3.359(13)  .      4_565  N
  Li1_3     Nb1_1            3.400(13)  .      5_655  N
  Li1_3     Nb1_1            3.359(13)  .      6_665  N
  Li1_3     Nb1_1            3.400(13)  .      7_565  N
  Li1_3     Nb1_1            3.359(13)  .      8_555  N
  Li1_3     O1_1             2.779(14)  .      1_555  N
  Li1_3     O1_1             2.779(14)  .      3_665  N
  Li1_3     O1_2             2.335(17)  .      1_555  N
  Li1_3     O1_2             2.335(17)  .      3_665  N
  Li1_3     O1_5             2.787(12)  .      1_555  N
  Li1_3     O1_5             2.787(12)  .      3_665  N
  Li1_3     O1_5             2.787(12)  .      5_655  N
  Li1_3     O1_5             2.787(12)  .      7_565  N
  Li1_4     Nb1_1            3.313(11)  .      1_545  N
  Li1_4     Nb1_1            3.313(11)  .      3_565  N
  Li1_4     Nb1_1            3.313(11)  .      5_545  N
  Li1_4     Nb1_1            3.313(11)  .      7_565  N
  Li1_4     O1_3             2.637(12)  .      2_554  N
  Li1_4     O1_3             2.637(12)  .      4_554  N
  Li1_4     O1_4             2.462(16)  .      1_555  N
  Li1_4     O1_4             2.652(16)  .      2_555  N
  Li1_4     O1_4             2.462(16)  .      3_555  N
  Li1_4     O1_4             2.652(16)  .      4_555  N
  Li1_4     O1_5             2.777(12)  .      1_545  N
  Li1_4     O1_5             2.777(12)  .      3_565  N
  Li1_4     O1_5             2.777(12)  .      5_545  N
  Li1_4     O1_5             2.777(12)  .      7_565  N

loop_
      _geom_angle_atom_site_label_1
      _geom_angle_atom_site_label_2
      _geom_angle_atom_site_label_3
      _geom_angle
      _geom_angle_site_symmetry_1
      _geom_angle_site_symmetry_2
      _geom_angle_site_symmetry_3
      _geom_angle_publ_flag
  Na1_2     Na1_1     Nb1_1            57.39(31)      1_555  .      2_655  N
  Na1_2     Na1_1     Nb1_1            57.39(31)      1_555  .      4_465  N
  Na1_2     Na1_1     Nb1_1            57.39(31)      1_555  .      6_665  N
  Na1_2     Na1_1     Nb1_1            57.39(31)      1_555  .      8_455  N
  Na1_2     Na1_1     O1_1             43.00(32)      1_555  .      1_555  N
  Na1_2     Na1_1     O1_1             43.00(32)      1_555  .      3_565  N
  Na1_2     Na1_1     O1_5               97.7(5)      1_555  .      2_655  N
  Na1_2     Na1_1     O1_5               97.7(5)      1_555  .      4_465  N
  Na1_2     Na1_1     O1_5               97.7(5)      1_555  .      6_665  N
  Na1_2     Na1_1     O1_5               97.7(5)      1_555  .      8_455  N
  Nb1_1     Na1_1     Nb1_1             114.8(6)      2_655  .      4_465  N
  Nb1_1     Na1_1     Nb1_1            73.23(33)      2_655  .      6_665  N
  Nb1_1     Na1_1     Nb1_1            73.00(31)      2_655  .      8_455  N
  Nb1_1     Na1_1     O1_1             36.89(17)      2_655  .      1_555  N
  Nb1_1     Na1_1     O1_1               90.7(5)      2_655  .      3_565  N
  Nb1_1     Na1_1     O1_5             40.30(21)      2_655  .      2_655  N
  Nb1_1     Na1_1     O1_5              155.1(8)      2_655  .      4_465  N
  Nb1_1     Na1_1     O1_5             94.38(33)      2_655  .      6_665  N
  Nb1_1     Na1_1     O1_5             93.90(35)      2_655  .      8_455  N
  Nb1_1     Na1_1     Nb1_1            73.00(31)      4_465  .      6_665  N
  Nb1_1     Na1_1     Nb1_1            73.23(33)      4_465  .      8_455  N
  Nb1_1     Na1_1     O1_1               90.7(5)      4_465  .      1_555  N
  Nb1_1     Na1_1     O1_1             36.89(17)      4_465  .      3_565  N
  Nb1_1     Na1_1     O1_5              155.1(8)      4_465  .      2_655  N
  Nb1_1     Na1_1     O1_5             40.30(21)      4_465  .      4_465  N
  Nb1_1     Na1_1     O1_5             93.90(35)      4_465  .      6_665  N
  Nb1_1     Na1_1     O1_5             94.38(33)      4_465  .      8_455  N
  Nb1_1     Na1_1     Nb1_1             114.8(6)      6_665  .      8_455  N
  Nb1_1     Na1_1     O1_1             36.89(17)      6_665  .      1_555  N
  Nb1_1     Na1_1     O1_1               90.7(5)      6_665  .      3_565  N
  Nb1_1     Na1_1     O1_5             94.38(33)      6_665  .      2_655  N
  Nb1_1     Na1_1     O1_5             93.90(35)      6_665  .      4_465  N
  Nb1_1     Na1_1     O1_5             40.30(21)      6_665  .      6_665  N
  Nb1_1     Na1_1     O1_5              155.1(8)      6_665  .      8_455  N
  Nb1_1     Na1_1     O1_1               90.7(5)      8_455  .      1_555  N
  Nb1_1     Na1_1     O1_1             36.89(17)      8_455  .      3_565  N
  Nb1_1     Na1_1     O1_5             93.90(35)      8_455  .      2_655  N
  Nb1_1     Na1_1     O1_5             94.38(33)      8_455  .      4_465  N
  Nb1_1     Na1_1     O1_5              155.1(8)      8_455  .      6_665  N
  Nb1_1     Na1_1     O1_5             40.30(21)      8_455  .      8_455  N
  O1_1      Na1_1     O1_1               86.0(6)      1_555  .      3_565  N
  O1_1      Na1_1     O1_5             67.77(30)      1_555  .      2_655  N
  O1_1      Na1_1     O1_5              125.0(6)      1_555  .      4_465  N
  O1_1      Na1_1     O1_5             67.77(30)      1_555  .      6_665  N
  O1_1      Na1_1     O1_5              125.0(6)      1_555  .      8_455  N
  O1_1      Na1_1     O1_5              125.0(6)      3_565  .      2_655  N
  O1_1      Na1_1     O1_5             67.77(30)      3_565  .      4_465  N
  O1_1      Na1_1     O1_5              125.0(6)      3_565  .      6_665  N
  O1_1      Na1_1     O1_5             67.77(30)      3_565  .      8_455  N
  O1_5      Na1_1     O1_5             164.6(10)      2_655  .      4_465  N
  O1_5      Na1_1     O1_5               89.4(6)      2_655  .      6_665  N
  O1_5      Na1_1     O1_5               88.6(6)      2_655  .      8_455  N
  O1_5      Na1_1     O1_5               88.6(6)      4_465  .      6_665  N
  O1_5      Na1_1     O1_5               89.4(6)      4_465  .      8_455  N
  O1_5      Na1_1     O1_5             164.6(10)      6_665  .      8_455  N
  Na1_1     Na1_2     Nb1_1              55.2(6)      1_555  .      2_655  N
  Na1_1     Na1_2     Nb1_1              55.2(6)      1_555  .      4_465  N
  Na1_1     Na1_2     Nb1_1              55.2(6)      1_555  .      6_665  N
  Na1_1     Na1_2     Nb1_1              55.2(6)      1_555  .      8_455  N
  Na1_1     Na1_2     O1_1               44.6(7)      1_555  .      1_555  N
  Na1_1     Na1_2     O1_1               44.6(7)      1_555  .      3_565  N
  Na1_1     Na1_2     O1_2              126.2(7)      1_555  .      1_555  N
  Na1_1     Na1_2     O1_2              126.2(7)      1_555  .      3_565  N
  Na1_1     Na1_2     O1_3              133.4(8)      1_555  .      2_554  N
  Na1_1     Na1_2     O1_3              133.4(8)      1_555  .      4_564  N
  Nb1_1     Na1_2     Nb1_1            110.4(13)      2_655  .      4_465  N
  Nb1_1     Na1_2     Nb1_1              71.1(6)      2_655  .      6_665  N
  Nb1_1     Na1_2     Nb1_1              70.9(6)      2_655  .      8_455  N
  Nb1_1     Na1_2     O1_1             35.56(31)      2_655  .      1_555  N
  Nb1_1     Na1_2     O1_1              90.1(11)      2_655  .      3_565  N
  Nb1_1     Na1_2     O1_2             82.50(14)      2_655  .      1_555  N
  Nb1_1     Na1_2     O1_2             143.61(8)      2_655  .      3_565  N
  Nb1_1     Na1_2     O1_3             88.31(18)      2_655  .      2_554  N
  Nb1_1     Na1_2     O1_3            144.55(29)      2_655  .      4_564  N
  Nb1_1     Na1_2     Nb1_1              70.9(6)      4_465  .      6_665  N
  Nb1_1     Na1_2     Nb1_1              71.1(6)      4_465  .      8_455  N
  Nb1_1     Na1_2     O1_1              90.1(11)      4_465  .      1_555  N
  Nb1_1     Na1_2     O1_1             35.56(31)      4_465  .      3_565  N
  Nb1_1     Na1_2     O1_2             143.61(8)      4_465  .      1_555  N
  Nb1_1     Na1_2     O1_2             82.50(14)      4_465  .      3_565  N
  Nb1_1     Na1_2     O1_3            144.55(29)      4_465  .      2_554  N
  Nb1_1     Na1_2     O1_3             88.31(18)      4_465  .      4_564  N
  Nb1_1     Na1_2     Nb1_1            110.4(13)      6_665  .      8_455  N
  Nb1_1     Na1_2     O1_1             35.56(31)      6_665  .      1_555  N
  Nb1_1     Na1_2     O1_1              90.1(11)      6_665  .      3_565  N
  Nb1_1     Na1_2     O1_2             82.50(14)      6_665  .      1_555  N
  Nb1_1     Na1_2     O1_2             143.61(8)      6_665  .      3_565  N
  Nb1_1     Na1_2     O1_3            144.55(29)      6_665  .      2_554  N
  Nb1_1     Na1_2     O1_3             88.31(18)      6_665  .      4_564  N
  Nb1_1     Na1_2     O1_1              90.1(11)      8_455  .      1_555  N
  Nb1_1     Na1_2     O1_1             35.56(31)      8_455  .      3_565  N
  Nb1_1     Na1_2     O1_2             143.61(8)      8_455  .      1_555  N
  Nb1_1     Na1_2     O1_2             82.50(14)      8_455  .      3_565  N
  Nb1_1     Na1_2     O1_3             88.31(18)      8_455  .      2_554  N
  Nb1_1     Na1_2     O1_3            144.55(29)      8_455  .      4_564  N
  O1_1      Na1_2     O1_1              89.3(15)      1_555  .      3_565  N
  O1_1      Na1_2     O1_2             81.58(19)      1_555  .      1_555  N
  O1_1      Na1_2     O1_2             170.9(15)      1_555  .      3_565  N
  O1_1      Na1_2     O1_3            119.29(11)      1_555  .      2_554  N
  O1_1      Na1_2     O1_3            119.29(11)      1_555  .      4_564  N
  O1_1      Na1_2     O1_2             170.9(15)      3_565  .      1_555  N
  O1_1      Na1_2     O1_2             81.58(19)      3_565  .      3_565  N
  O1_1      Na1_2     O1_3            119.29(11)      3_565  .      2_554  N
  O1_1      Na1_2     O1_3            119.29(11)      3_565  .      4_564  N
  O1_2      Na1_2     O1_2             107.6(15)      1_555  .      3_565  N
  O1_2      Na1_2     O1_3               66.0(8)      1_555  .      2_554  N
  O1_2      Na1_2     O1_3               66.0(8)      1_555  .      4_564  N
  O1_2      Na1_2     O1_3               66.0(8)      3_565  .      2_554  N
  O1_2      Na1_2     O1_3               66.0(8)      3_565  .      4_564  N
  O1_3      Na1_2     O1_3              93.1(17)      2_554  .      4_564  N
  Nb1_1     Na1_3     Nb1_1             110.0(6)      2_655  .      4_565  N
  Nb1_1     Na1_3     Nb1_1            71.11(33)      2_655  .      6_665  N
  Nb1_1     Na1_3     Nb1_1            70.46(32)      2_655  .      8_555  N
  Nb1_1     Na1_3     O1_1             35.80(17)      2_655  .      1_555  N
  Nb1_1     Na1_3     O1_1               93.9(6)      2_655  .      3_665  N
  Nb1_1     Na1_3     O1_2             87.70(13)      2_655  .      1_555  N
  Nb1_1     Na1_3     O1_2            144.37(12)      2_655  .      3_665  N
  Nb1_1     Na1_3     O1_5             96.00(30)      2_655  .      1_555  N
  Nb1_1     Na1_3     O1_5             82.01(24)      2_655  .      3_665  N
  Nb1_1     Na1_3     O1_5              142.5(7)      2_655  .      5_655  N
  Nb1_1     Na1_3     O1_5             34.13(15)      2_655  .      7_565  N
  Nb1_1     Na1_3     Nb1_1            70.46(32)      4_565  .      6_665  N
  Nb1_1     Na1_3     Nb1_1            71.11(33)      4_565  .      8_555  N
  Nb1_1     Na1_3     O1_1               93.9(6)      4_565  .      1_555  N
  Nb1_1     Na1_3     O1_1             35.80(17)      4_565  .      3_665  N
  Nb1_1     Na1_3     O1_2            144.37(12)      4_565  .      1_555  N
  Nb1_1     Na1_3     O1_2             87.70(13)      4_565  .      3_665  N
  Nb1_1     Na1_3     O1_5             82.01(24)      4_565  .      1_555  N
  Nb1_1     Na1_3     O1_5             96.00(30)      4_565  .      3_665  N
  Nb1_1     Na1_3     O1_5             34.13(15)      4_565  .      5_655  N
  Nb1_1     Na1_3     O1_5              142.5(7)      4_565  .      7_565  N
  Nb1_1     Na1_3     Nb1_1             110.0(6)      6_665  .      8_555  N
  Nb1_1     Na1_3     O1_1             35.80(17)      6_665  .      1_555  N
  Nb1_1     Na1_3     O1_1               93.9(6)      6_665  .      3_665  N
  Nb1_1     Na1_3     O1_2             87.70(13)      6_665  .      1_555  N
  Nb1_1     Na1_3     O1_2            144.37(12)      6_665  .      3_665  N
  Nb1_1     Na1_3     O1_5             34.13(15)      6_665  .      1_555  N
  Nb1_1     Na1_3     O1_5              142.5(7)      6_665  .      3_665  N
  Nb1_1     Na1_3     O1_5             82.01(24)      6_665  .      5_655  N
  Nb1_1     Na1_3     O1_5             96.00(30)      6_665  .      7_565  N
  Nb1_1     Na1_3     O1_1               93.9(6)      8_555  .      1_555  N
  Nb1_1     Na1_3     O1_1             35.80(17)      8_555  .      3_665  N
  Nb1_1     Na1_3     O1_2            144.37(12)      8_555  .      1_555  N
  Nb1_1     Na1_3     O1_2             87.70(13)      8_555  .      3_665  N
  Nb1_1     Na1_3     O1_5              142.5(7)      8_555  .      1_555  N
  Nb1_1     Na1_3     O1_5             34.13(15)      8_555  .      3_665  N
  Nb1_1     Na1_3     O1_5             96.00(30)      8_555  .      5_655  N
  Nb1_1     Na1_3     O1_5             82.01(24)      8_555  .      7_565  N
  O1_1      Na1_3     O1_1               99.4(7)      1_555  .      3_665  N
  O1_1      Na1_3     O1_2             82.64(18)      1_555  .      1_555  N
  O1_1      Na1_3     O1_2              178.0(8)      1_555  .      3_665  N
  O1_1      Na1_3     O1_5             61.66(19)      1_555  .      1_555  N
  O1_1      Na1_3     O1_5              115.8(5)      1_555  .      3_665  N
  O1_1      Na1_3     O1_5              115.8(5)      1_555  .      5_655  N
  O1_1      Na1_3     O1_5             61.66(19)      1_555  .      7_565  N
  O1_1      Na1_3     O1_2              178.0(8)      3_665  .      1_555  N
  O1_1      Na1_3     O1_2             82.64(18)      3_665  .      3_665  N
  O1_1      Na1_3     O1_5              115.8(5)      3_665  .      1_555  N
  O1_1      Na1_3     O1_5             61.66(19)      3_665  .      3_665  N
  O1_1      Na1_3     O1_5             61.66(19)      3_665  .      5_655  N
  O1_1      Na1_3     O1_5              115.8(5)      3_665  .      7_565  N
  O1_2      Na1_3     O1_2               95.3(8)      1_555  .      3_665  N
  O1_2      Na1_3     O1_5             65.09(17)      1_555  .      1_555  N
  O1_2      Na1_3     O1_5              117.5(5)      1_555  .      3_665  N
  O1_2      Na1_3     O1_5              117.5(5)      1_555  .      5_655  N
  O1_2      Na1_3     O1_5             65.09(17)      1_555  .      7_565  N
  O1_2      Na1_3     O1_5              117.5(5)      3_665  .      1_555  N
  O1_2      Na1_3     O1_5             65.09(17)      3_665  .      3_665  N
  O1_2      Na1_3     O1_5             65.09(17)      3_665  .      5_655  N
  O1_2      Na1_3     O1_5              117.5(5)      3_665  .      7_565  N
  O1_5      Na1_3     O1_5              176.6(9)      1_555  .      3_665  N
  O1_5      Na1_3     O1_5              73.32(9)      1_555  .      5_655  N
  O1_5      Na1_3     O1_5            106.57(10)      1_555  .      7_565  N
  O1_5      Na1_3     O1_5            106.57(10)      3_665  .      5_655  N
  O1_5      Na1_3     O1_5              73.32(9)      3_665  .      7_565  N
  O1_5      Na1_3     O1_5              176.6(9)      5_655  .      7_565  N
  Nb1_1     Na1_4     Nb1_1             111.8(6)      1_545  .      3_565  N
  Nb1_1     Na1_4     Nb1_1            71.35(29)      1_545  .      5_545  N
  Nb1_1     Na1_4     Nb1_1            72.01(29)      1_545  .      7_565  N
  Nb1_1     Na1_4     O1_3              100.9(5)      1_545  .      2_554  N
  Nb1_1     Na1_4     O1_3             37.04(15)      1_545  .      4_554  N
  Nb1_1     Na1_4     O1_4             36.24(15)      1_545  .      1_555  N
  Nb1_1     Na1_4     O1_4            143.51(25)      1_545  .      2_555  N
  Nb1_1     Na1_4     O1_4               88.2(5)      1_545  .      3_555  N
  Nb1_1     Na1_4     O1_4             94.48(11)      1_545  .      4_555  N
  Nb1_1     Na1_4     O1_5             39.57(14)      1_545  .      1_545  N
  Nb1_1     Na1_4     O1_5              149.5(7)      1_545  .      3_565  N
  Nb1_1     Na1_4     O1_5             99.33(24)      1_545  .      5_545  N
  Nb1_1     Na1_4     O1_5             85.89(19)      1_545  .      7_565  N
  Nb1_1     Na1_4     Nb1_1            72.01(29)      3_565  .      5_545  N
  Nb1_1     Na1_4     Nb1_1            71.35(29)      3_565  .      7_565  N
  Nb1_1     Na1_4     O1_3             37.04(15)      3_565  .      2_554  N
  Nb1_1     Na1_4     O1_3              100.9(5)      3_565  .      4_554  N
  Nb1_1     Na1_4     O1_4               88.2(5)      3_565  .      1_555  N
  Nb1_1     Na1_4     O1_4             94.48(11)      3_565  .      2_555  N
  Nb1_1     Na1_4     O1_4             36.24(15)      3_565  .      3_555  N
  Nb1_1     Na1_4     O1_4            143.51(25)      3_565  .      4_555  N
  Nb1_1     Na1_4     O1_5              149.5(7)      3_565  .      1_545  N
  Nb1_1     Na1_4     O1_5             39.57(14)      3_565  .      3_565  N
  Nb1_1     Na1_4     O1_5             85.89(19)      3_565  .      5_545  N
  Nb1_1     Na1_4     O1_5             99.33(24)      3_565  .      7_565  N
  Nb1_1     Na1_4     Nb1_1             111.8(6)      5_545  .      7_565  N
  Nb1_1     Na1_4     O1_3              100.9(5)      5_545  .      2_554  N
  Nb1_1     Na1_4     O1_3             37.04(15)      5_545  .      4_554  N
  Nb1_1     Na1_4     O1_4               88.2(5)      5_545  .      1_555  N
  Nb1_1     Na1_4     O1_4            143.51(25)      5_545  .      2_555  N
  Nb1_1     Na1_4     O1_4             36.24(15)      5_545  .      3_555  N
  Nb1_1     Na1_4     O1_4             94.48(11)      5_545  .      4_555  N
  Nb1_1     Na1_4     O1_5             99.33(24)      5_545  .      1_545  N
  Nb1_1     Na1_4     O1_5             85.89(19)      5_545  .      3_565  N
  Nb1_1     Na1_4     O1_5             39.57(14)      5_545  .      5_545  N
  Nb1_1     Na1_4     O1_5              149.5(7)      5_545  .      7_565  N
  Nb1_1     Na1_4     O1_3             37.04(15)      7_565  .      2_554  N
  Nb1_1     Na1_4     O1_3              100.9(5)      7_565  .      4_554  N
  Nb1_1     Na1_4     O1_4             36.24(15)      7_565  .      1_555  N
  Nb1_1     Na1_4     O1_4             94.48(11)      7_565  .      2_555  N
  Nb1_1     Na1_4     O1_4               88.2(5)      7_565  .      3_555  N
  Nb1_1     Na1_4     O1_4            143.51(25)      7_565  .      4_555  N
  Nb1_1     Na1_4     O1_5             85.89(19)      7_565  .      1_545  N
  Nb1_1     Na1_4     O1_5             99.33(24)      7_565  .      3_565  N
  Nb1_1     Na1_4     O1_5              149.5(7)      7_565  .      5_545  N
  Nb1_1     Na1_4     O1_5             39.57(14)      7_565  .      7_565  N
  O1_3      Na1_4     O1_3              114.1(7)      2_554  .      4_554  N
  O1_3      Na1_4     O1_4               66.0(4)      2_554  .      1_555  N
  O1_3      Na1_4     O1_4             84.80(20)      2_554  .      2_555  N
  O1_3      Na1_4     O1_4               66.0(4)      2_554  .      3_555  N
  O1_3      Na1_4     O1_4              161.1(6)      2_554  .      4_555  N
  O1_3      Na1_4     O1_5            122.88(34)      2_554  .      1_545  N
  O1_3      Na1_4     O1_5             62.91(14)      2_554  .      3_565  N
  O1_3      Na1_4     O1_5            122.88(34)      2_554  .      5_545  N
  O1_3      Na1_4     O1_5             62.91(14)      2_554  .      7_565  N
  O1_3      Na1_4     O1_4               66.0(4)      4_554  .      1_555  N
  O1_3      Na1_4     O1_4              161.1(6)      4_554  .      2_555  N
  O1_3      Na1_4     O1_4               66.0(4)      4_554  .      3_555  N
  O1_3      Na1_4     O1_4             84.80(20)      4_554  .      4_555  N
  O1_3      Na1_4     O1_5             62.91(14)      4_554  .      1_545  N
  O1_3      Na1_4     O1_5            122.88(34)      4_554  .      3_565  N
  O1_3      Na1_4     O1_5             62.91(14)      4_554  .      5_545  N
  O1_3      Na1_4     O1_5            122.88(34)      4_554  .      7_565  N
  O1_4      Na1_4     O1_4            125.99(12)      1_555  .      2_555  N
  O1_4      Na1_4     O1_4               83.3(6)      1_555  .      3_555  N
  O1_4      Na1_4     O1_4            125.99(12)      1_555  .      4_555  N
  O1_4      Na1_4     O1_5             61.86(17)      1_555  .      1_545  N
  O1_4      Na1_4     O1_5              126.3(6)      1_555  .      3_565  N
  O1_4      Na1_4     O1_5              126.3(6)      1_555  .      5_545  N
  O1_4      Na1_4     O1_5             61.86(17)      1_555  .      7_565  N
  O1_4      Na1_4     O1_4            125.99(12)      2_555  .      3_555  N
  O1_4      Na1_4     O1_4               76.2(6)      2_555  .      4_555  N
  O1_4      Na1_4     O1_5              107.7(5)      2_555  .      1_545  N
  O1_4      Na1_4     O1_5             64.50(22)      2_555  .      3_565  N
  O1_4      Na1_4     O1_5              107.7(5)      2_555  .      5_545  N
  O1_4      Na1_4     O1_5             64.50(22)      2_555  .      7_565  N
  O1_4      Na1_4     O1_4            125.99(12)      3_555  .      4_555  N
  O1_4      Na1_4     O1_5              126.3(6)      3_555  .      1_545  N
  O1_4      Na1_4     O1_5             61.86(17)      3_555  .      3_565  N
  O1_4      Na1_4     O1_5             61.86(17)      3_555  .      5_545  N
  O1_4      Na1_4     O1_5              126.3(6)      3_555  .      7_565  N
  O1_4      Na1_4     O1_5             64.50(22)      4_555  .      1_545  N
  O1_4      Na1_4     O1_5              107.7(5)      4_555  .      3_565  N
  O1_4      Na1_4     O1_5             64.50(22)      4_555  .      5_545  N
  O1_4      Na1_4     O1_5              107.7(5)      4_555  .      7_565  N
  O1_5      Na1_4     O1_5              170.8(8)      1_545  .      3_565  N
  O1_5      Na1_4     O1_5            106.25(13)      1_545  .      5_545  N
  O1_5      Na1_4     O1_5             72.98(11)      1_545  .      7_565  N
  O1_5      Na1_4     O1_5             72.98(11)      3_565  .      5_545  N
  O1_5      Na1_4     O1_5            106.25(13)      3_565  .      7_565  N
  O1_5      Na1_4     O1_5              170.8(8)      5_545  .      7_565  N
  Na1_1     Nb1_1     Na1_2              67.4(4)      2_664  .      2_664  N
  Na1_1     Nb1_1     Na1_3           107.79(29)      2_664  .      2_654  N
  Na1_1     Nb1_1     Na1_4            72.30(15)      2_664  .      1_565  N
  Na1_1     Nb1_1     O1_1             52.26(26)      2_664  .      4_564  N
  Na1_1     Nb1_1     O1_2            113.23(30)      2_664  .      1_555  N
  Na1_1     Nb1_1     O1_3            122.83(32)      2_664  .      4_564  N
  Na1_1     Nb1_1     O1_4             59.75(20)      2_664  .      1_565  N
  Na1_1     Nb1_1     O1_5             46.14(31)      2_664  .      1_555  N
  Na1_1     Nb1_1     O1_5            134.62(33)      2_664  .      6_664  N
  Na1_2     Nb1_1     Na1_3            70.67(25)      2_664  .      2_654  N
  Na1_2     Nb1_1     Na1_4             108.6(4)      2_664  .      1_565  N
  Na1_2     Nb1_1     O1_1               48.0(4)      2_664  .      4_564  N
  Na1_2     Nb1_1     O1_2            128.18(26)      2_664  .      1_555  N
  Na1_2     Nb1_1     O1_3              139.6(4)      2_664  .      4_564  N
  Na1_2     Nb1_1     O1_4             61.27(29)      2_664  .      1_565  N
  Na1_2     Nb1_1     O1_5              113.6(6)      2_664  .      1_555  N
  Na1_2     Nb1_1     O1_5               67.2(6)      2_664  .      6_664  N
  Na1_3     Nb1_1     Na1_4             179.0(5)      2_654  .      1_565  N
  Na1_3     Nb1_1     O1_1             55.80(21)      2_654  .      4_564  N
  Na1_3     Nb1_1     O1_2             59.76(28)      2_654  .      1_555  N
  Na1_3     Nb1_1     O1_3            127.44(25)      2_654  .      4_564  N
  Na1_3     Nb1_1     O1_4            131.52(25)      2_654  .      1_565  N
  Na1_3     Nb1_1     O1_5              124.3(5)      2_654  .      1_555  N
  Na1_3     Nb1_1     O1_5               56.1(5)      2_654  .      6_664  N
  Na1_4     Nb1_1     O1_1            124.19(23)      1_565  .      4_564  N
  Na1_4     Nb1_1     O1_2            121.15(26)      1_565  .      1_555  N
  Na1_4     Nb1_1     O1_3             52.75(22)      1_565  .      4_564  N
  Na1_4     Nb1_1     O1_4             47.63(25)      1_565  .      1_565  N
  Na1_4     Nb1_1     O1_5               56.5(4)      1_565  .      1_555  N
  Na1_4     Nb1_1     O1_5              123.2(6)      1_565  .      6_664  N
  O1_1      Nb1_1     O1_2             89.46(31)      4_564  .      1_555  N
  O1_1      Nb1_1     O1_3            171.14(32)      4_564  .      4_564  N
  O1_1      Nb1_1     O1_4             93.33(30)      4_564  .      1_565  N
  O1_1      Nb1_1     O1_5             85.19(30)      4_564  .      1_555  N
  O1_1      Nb1_1     O1_5             95.57(33)      4_564  .      6_664  N
  O1_2      Nb1_1     O1_3             86.31(33)      1_555  .      4_564  N
  O1_2      Nb1_1     O1_4            167.00(28)      1_555  .      1_565  N
  O1_2      Nb1_1     O1_5             84.88(31)      1_555  .      1_555  N
  O1_2      Nb1_1     O1_5               94.8(4)      1_555  .      6_664  N
  O1_3      Nb1_1     O1_4             89.12(33)      4_564  .      1_565  N
  O1_3      Nb1_1     O1_5             86.69(28)      4_564  .      1_555  N
  O1_3      Nb1_1     O1_5             92.54(34)      4_564  .      6_664  N
  O1_4      Nb1_1     O1_5               82.7(4)      1_565  .      1_555  N
  O1_4      Nb1_1     O1_5               97.5(4)      1_565  .      6_664  N
  O1_5      Nb1_1     O1_5            180.000(5)      1_555  .      6_664  N
  Na1_1     O1_1      Na1_2              92.4(6)      1_555  .      1_555  N
  Na1_1     O1_1      Na1_3             173.3(4)      1_555  .      1_555  N
  Na1_1     O1_1      Nb1_1            90.85(19)      1_555  .      2_655  N
  Na1_1     O1_1      Nb1_1            90.85(19)      1_555  .      6_665  N
  Na1_2     O1_1      Na1_3              94.3(6)      1_555  .      1_555  N
  Na1_2     O1_1      Nb1_1            96.42(20)      1_555  .      2_655  N
  Na1_2     O1_1      Nb1_1            96.42(20)      1_555  .      6_665  N
  Na1_3     O1_1      Nb1_1            88.40(20)      1_555  .      2_655  N
  Na1_3     O1_1      Nb1_1            88.40(20)      1_555  .      6_665  N
  Nb1_1     O1_1      Nb1_1             167.0(4)      2_655  .      6_665  N
  Na1_2     O1_2      Na1_3             101.5(6)      1_555  .      1_555  N
  Na1_2     O1_2      Nb1_1            91.96(26)      1_555  .      1_555  N
  Na1_2     O1_2      Nb1_1            91.96(26)      1_555  .      7_565  N
  Na1_2     O1_2      Li1_3             101.5(6)      1_555  .      1_555  N
  Na1_3     O1_2      Nb1_1           103.16(19)      1_555  .      1_555  N
  Na1_3     O1_2      Nb1_1           103.16(19)      1_555  .      7_565  N
  Na1_3     O1_2      Li1_3                  0.0      1_555  .      1_555  N
  Nb1_1     O1_2      Nb1_1             152.0(4)      1_555  .      7_565  N
  Nb1_1     O1_2      Li1_3           103.16(19)      1_555  .      1_555  N
  Nb1_1     O1_2      Li1_3           103.16(19)      7_565  .      1_555  N
  Na1_2     O1_3      Na1_4             103.6(7)      2_655  .      2_555  N
  Na1_2     O1_3      Nb1_1           104.05(22)      2_655  .      2_655  N
  Na1_2     O1_3      Nb1_1           104.05(22)      2_655  .      6_655  N
  Na1_2     O1_3      Li1_2                  0.0      2_655  .      2_655  N
  Na1_4     O1_3      Nb1_1            90.21(24)      2_555  .      2_655  N
  Na1_4     O1_3      Nb1_1            90.21(24)      2_555  .      6_655  N
  Na1_4     O1_3      Li1_2             103.6(7)      2_555  .      2_655  N
  Nb1_1     O1_3      Nb1_1             151.0(4)      2_655  .      6_655  N
  Nb1_1     O1_3      Li1_2           104.05(22)      2_655  .      2_655  N
  Nb1_1     O1_3      Li1_2           104.05(22)      6_655  .      2_655  N
  Na1_4     O1_4      Na1_4           100.20(19)      1_555  .      2_554  N
  Na1_4     O1_4      Nb1_1            96.13(17)      1_555  .      1_545  N
  Na1_4     O1_4      Nb1_1            96.13(17)      1_555  .      7_565  N
  Na1_4     O1_4      Nb1_1            94.88(17)      2_554  .      1_545  N
  Na1_4     O1_4      Nb1_1            94.88(17)      2_554  .      7_565  N
  Nb1_1     O1_4      Nb1_1             162.7(4)      1_545  .      7_565  N
  Na1_1     O1_5      Na1_3            97.80(33)      2_664  .      1_555  N
  Na1_1     O1_5      Na1_4            97.85(33)      2_664  .      1_565  N
  Na1_1     O1_5      Nb1_1              93.6(5)      2_664  .      1_555  N
  Na1_1     O1_5      Nb1_1             109.7(5)      2_664  .      6_665  N
  Na1_1     O1_5      Li1_1                  0.0      2_664  .      2_664  N
  Na1_3     O1_5      Na1_4           162.16(25)      1_555  .      1_565  N
  Na1_3     O1_5      Nb1_1              86.6(6)      1_555  .      1_555  N
  Na1_3     O1_5      Nb1_1              89.8(6)      1_555  .      6_665  N
  Na1_3     O1_5      Li1_1            97.80(33)      1_555  .      2_664  N
  Na1_4     O1_5      Nb1_1              84.0(5)      1_565  .      1_555  N
  Na1_4     O1_5      Nb1_1              92.9(6)      1_565  .      6_665  N
  Na1_4     O1_5      Li1_1            97.85(33)      1_565  .      2_664  N
  Nb1_1     O1_5      Nb1_1            156.74(9)      1_555  .      6_665  N
  Nb1_1     O1_5      Li1_1              93.6(5)      1_555  .      2_664  N
  Nb1_1     O1_5      Li1_1             109.7(5)      6_665  .      2_664  N
  O1_5      Li1_1     O1_5             164.6(10)      2_655  .      4_465  N
  O1_5      Li1_1     O1_5               89.4(6)      2_655  .      6_665  N
  O1_5      Li1_1     O1_5               88.6(6)      2_655  .      8_455  N
  O1_5      Li1_1     O1_5               88.6(6)      4_465  .      6_665  N
  O1_5      Li1_1     O1_5               89.4(6)      4_465  .      8_455  N
  O1_5      Li1_1     O1_5             164.6(10)      6_665  .      8_455  N
  O1_3      Li1_2     O1_3              93.1(17)      2_554  .      4_564  N
  O1_2      Li1_3     O1_2               95.3(8)      1_555  .      3_665  N

# Information for phase 2
data_LNN20_P42MC_300C_phase_2

_pd_block_id
  2017-01-19T10:25|LNN20_P42MC_300C_phase2|LNN20_P42mc_300C||

# Histograms for phase 2
loop_   _pd_block_diffractogram_id
  2017-01-19T10:25|LNN20_P42MC_300C_H_01|LNN20_P42mc_300C|HRPD_bank_1
  2017-01-19T10:25|LNN20_P42MC_300C_H_02|LNN20_P42mc_300C|HRPD_bank_2

#==============================================================================
# 7. CHEMICAL, STRUCTURAL AND CRYSTAL DATA

_pd_char_particle_morphology      ?

_chemical_name_systematic
; ?
;
_chemical_name_common             ?
_chemical_formula_moiety          ?
_chemical_formula_structural      ?
_chemical_formula_analytical      ?
_chemical_melting_point           ?
_chemical_compound_source         ?       # for minerals and
                                          # natural products
_symmetry_space_group_name_Hall   ?

_exptl_crystal_F_000               ?
_exptl_crystal_density_diffrn      ?
_exptl_crystal_density_meas        ?
_exptl_crystal_density_method      ?

_cell_measurement_temperature     573

_cell_special_details
; ?
;

_geom_special_details             ?

# The following item identifies the program(s) used (if appropriate).
_computing_structure_solution     ?

#==============================================================================

# 8. Phase information from GSAS

_pd_phase_name
    "from C:/gsas/MyWork/isishrpdlnn20/300C/P42mc/final/final with LiR3"
_cell_length_a                         5.2085(20)
_cell_length_b                         5.2085
_cell_length_c                         13.818(9)
_cell_angle_alpha                      90.0
_cell_angle_beta                       90.0
_cell_angle_gamma                      120.0
_cell_volume                           324.64(19)
_symmetry_cell_setting                 trigonal
_symmetry_space_group_name_H-M         "R 3 c H"
loop_ _symmetry_equiv_pos_site_id _symmetry_equiv_pos_as_xyz
       1 +x,+y,+z 
       2 -y,x-y,+z 
       3 y-x,-x,+z 
       4 y-x,+y,+z+1/2 
       5 -y,-x,+z+1/2 
       6 +x,x-y,+z+1/2 
     101 +x+1/3,+y+2/3,+z+2/3 
     102 -y+1/3,x-y+2/3,+z+2/3 
     103 y-x+1/3,-x+2/3,+z+2/3 
     104 y-x+1/3,+y+2/3,+z+1/6 
     105 -y+1/3,-x+2/3,+z+1/6 
     106 +x+1/3,x-y+2/3,+z+1/6 
     201 +x+2/3,+y+1/3,+z+1/3 
     202 -y+2/3,x-y+1/3,+z+1/3 
     203 y-x+2/3,-x+1/3,+z+1/3 
     204 y-x+2/3,+y+1/3,+z+5/6 
     205 -y+2/3,-x+1/3,+z+5/6 
     206 +x+2/3,x-y+1/3,+z+5/6 

# ATOMIC COORDINATES AND DISPLACEMENT PARAMETERS


loop_
      _atom_site_type_symbol
      _atom_site_label
      _atom_site_fract_x
      _atom_site_fract_y
      _atom_site_fract_z
      _atom_site_occupancy
      _atom_site_thermal_displace_type
      _atom_site_U_iso_or_equiv
      _atom_site_symmetry_multiplicity
Li
Li1     0.0          0.0          0.2829       1.0        Uiso   0.01          6
Nb
Nb1     0.0          0.0          0.0          1.0        Uiso   0.01          6
O-
O1      0.0492       0.3446       0.0647       1.0        Uiso   0.01         18

loop_ _atom_type_symbol
      _atom_type_number_in_cell
                   Li  6.0        
                   Nb  6.0        
                   O  18.0        
 
# If you change Z, be sure to change all 3 of the following
_chemical_formula_sum                  "Li Nb O3"
_chemical_formula_weight               147.84
_cell_formula_units_Z                  6

# MOLECULAR GEOMETRY

loop_
      _geom_bond_atom_site_label_1
      _geom_bond_atom_site_label_2
      _geom_bond_distance
      _geom_bond_site_symmetry_1
      _geom_bond_site_symmetry_2
      _geom_bond_publ_flag
  Li1       Nb1             2.9999(21)  .      4_555  N
  Li1       Nb1             3.4092(11)  .    104_445  N
  Li1       Nb1             3.4092(11)  .    104_545  N
  Li1       Nb1             3.4092(11)  .    104_555  N
  Li1       Nb1             3.0868(11)  .    201_445  N
  Li1       Nb1             3.0868(11)  .    201_455  N
  Li1       Nb1             3.0868(11)  .    201_555  N
  Li1       O1               2.0889(7)  .    104_445  N
  Li1       O1               2.0889(7)  .    105_545  N
  Li1       O1               2.0889(7)  .    106_555  N
  Li1       O1               2.2478(9)  .    201_445  N
  Li1       O1               2.2478(9)  .    202_555  N
  Li1       O1               2.2478(9)  .    203_455  N
  Nb1       Li1             2.9999(21)  .      4_554  N
  Nb1       Li1             3.0868(11)  .    101_444  N
  Nb1       Li1             3.0868(11)  .    101_544  N
  Nb1       Li1             3.0868(11)  .    101_554  N
  Nb1       Li1             3.4092(11)  .    204_444  N
  Nb1       Li1             3.4092(11)  .    204_454  N
  Nb1       Li1             3.4092(11)  .    204_554  N
  Nb1       O1               1.9043(6)  .      1_555  N
  Nb1       O1               1.9043(6)  .      2_555  N
  Nb1       O1               1.9043(6)  .      3_555  N
  Nb1       O1               2.1229(8)  .    204_444  N
  Nb1       O1               2.1229(8)  .    205_554  N
  Nb1       O1               2.1229(8)  .    206_454  N
  O1        Li1              2.2478(9)  .    101_554  N
  O1        Li1              2.0889(7)  .    204_454  N
  O1        Nb1              1.9043(6)  .      1_555  N
  O1        Nb1              2.1229(8)  .    104_555  N

loop_
      _geom_angle_atom_site_label_1
      _geom_angle_atom_site_label_2
      _geom_angle_atom_site_label_3
      _geom_angle
      _geom_angle_site_symmetry_1
      _geom_angle_site_symmetry_2
      _geom_angle_site_symmetry_3
      _geom_angle_publ_flag
  Nb1       Li1       O1             109.932(14)      4_555  .    104_445  N
  Nb1       Li1       O1             109.932(14)      4_555  .    105_545  N
  Nb1       Li1       O1             109.932(14)      4_555  .    106_555  N
  Nb1       Li1       O1              44.946(23)      4_555  .    201_445  N
  Nb1       Li1       O1              44.946(23)      4_555  .    202_555  N
  Nb1       Li1       O1              44.946(23)      4_555  .    203_455  N
  O1        Li1       O1             109.007(15)    104_445  .    105_545  N
  O1        Li1       O1             109.007(15)    104_445  .    106_555  N
  O1        Li1       O1              89.366(22)    104_445  .    201_445  N
  O1        Li1       O1              154.088(7)    104_445  .    202_555  N
  O1        Li1       O1              80.528(27)    104_445  .    203_455  N
  O1        Li1       O1             109.007(15)    105_545  .    106_555  N
  O1        Li1       O1              80.528(27)    105_545  .    201_445  N
  O1        Li1       O1              89.366(22)    105_545  .    202_555  N
  O1        Li1       O1              154.088(7)    105_545  .    203_455  N
  O1        Li1       O1              154.088(7)    106_555  .    201_445  N
  O1        Li1       O1              80.528(27)    106_555  .    202_555  N
  O1        Li1       O1              89.366(22)    106_555  .    203_455  N
  O1        Li1       O1              75.439(35)    201_445  .    202_555  N
  O1        Li1       O1              75.439(35)    201_445  .    203_455  N
  O1        Li1       O1              75.439(35)    202_555  .    203_455  N
  Li1       Nb1       O1             118.000(19)      4_554  .      1_555  N
  Li1       Nb1       O1             118.000(19)      4_554  .      2_555  N
  Li1       Nb1       O1             118.000(19)      4_554  .      3_555  N
  Li1       Nb1       O1              48.417(22)      4_554  .    204_444  N
  Li1       Nb1       O1              48.417(22)      4_554  .    205_554  N
  Li1       Nb1       O1              48.417(22)      4_554  .    206_454  N
  O1        Nb1       O1              99.753(23)      1_555  .      2_555  N
  O1        Nb1       O1              99.753(23)      1_555  .      3_555  N
  O1        Nb1       O1              166.369(4)      1_555  .    204_444  N
  O1        Nb1       O1              88.138(29)      1_555  .    205_554  N
  O1        Nb1       O1              89.738(28)      1_555  .    206_454  N
  O1        Nb1       O1              99.753(23)      2_555  .      3_555  N
  O1        Nb1       O1              89.738(28)      2_555  .    204_444  N
  O1        Nb1       O1              166.369(4)      2_555  .    205_554  N
  O1        Nb1       O1              88.138(29)      2_555  .    206_454  N
  O1        Nb1       O1              88.138(29)      3_555  .    204_444  N
  O1        Nb1       O1              89.738(28)      3_555  .    205_554  N
  O1        Nb1       O1              166.369(4)      3_555  .    206_454  N
  O1        Nb1       O1              80.750(34)    204_444  .    205_554  N
  O1        Nb1       O1              80.750(34)    204_444  .    206_454  N
  O1        Nb1       O1              80.750(34)    205_554  .    206_454  N
  Li1       O1        Li1             121.673(8)    101_554  .    204_454  N
  Li1       O1        Nb1             95.694(33)    101_554  .      1_555  N
  Li1       O1        Nb1               86.64(4)    101_554  .    104_555  N
  Li1       O1        Nb1             117.168(8)    204_454  .      1_555  N
  Li1       O1        Nb1             94.257(22)    204_454  .    104_555  N
  Nb1       O1        Nb1             140.216(8)      1_555  .    104_555  N

# Powder diffraction data for histogram  1
data_LNN20_P42MC_300C_p_01

_pd_block_id
  2017-01-19T10:25|LNN20_P42MC_300C_H_01|LNN20_P42mc_300C|HRPD_bank_1
#==============================================================================
# 9. INSTRUMENT CHARACTERIZATION

_exptl_special_details
; ?
;

# if regions of the data are excluded, the reason(s) are supplied here:
_pd_proc_info_excluded_regions
; ?
;

# The following item is used to identify the equipment used to record
# the powder pattern when the diffractogram was measured at a laboratory
# other than the authors' home institution, e.g. when neutron or synchrotron
# radiation is used.

_pd_instr_location
; ?
;
_pd_calibration_special_details           # description of the method used
                                          # to calibrate the instrument
; ?
;

_diffrn_ambient_temperature       573
_diffrn_source                    ?
_diffrn_source_target             ?
_diffrn_source_type               ?
_diffrn_measurement_device_type   'energy dispersive powder neutron diffractometer'
_diffrn_detector                  ?
_diffrn_detector_type             'HRPD instrument ISIS banks 1 and 2'

_pd_meas_scan_method              'tof'
_pd_meas_special_details
;  ?
;

# The following two items identify the program(s) used (if appropriate).
_computing_data_collection        ?
_computing_data_reduction         ?

# Describe any processing performed on the data, prior to refinement.
# For example: a manual Lp correction or a precomputed absorption correction
_pd_proc_info_data_reduction      ?

# The following item is used for angular dispersive measurements only.

_diffrn_radiation_monochromator   ?

# The following items are used to define the size of the instrument.
# Not all distances are appropriate for all instrument types.

_pd_instr_dist_src/mono           ?
_pd_instr_dist_mono/spec          ?
_pd_instr_dist_src/spec           ?
_pd_instr_dist_spec/anal          ?
_pd_instr_dist_anal/detc          ?
_pd_instr_dist_spec/detc          ?

# 10. Specimen size and mounting information

# The next three fields give the specimen dimensions in mm.  The equatorial
# plane contains the incident and diffracted beam.

_pd_spec_size_axial               ?       # perpendicular to
                                          # equatorial plane

_pd_spec_size_equat               ?       # parallel to
                                          # scattering vector
                                          # in transmission

_pd_spec_size_thick               ?       # parallel to
                                          # scattering vector
                                          # in reflection

_pd_spec_mounting                         # This field should be
                                          # used to give details of the
                                          # container.
; ?
;

_pd_spec_mount_mode               ?       # options are 'reflection'
                                          # or 'transmission'

_pd_spec_shape                    ?       # options are 'cylinder'
                                          # 'flat_sheet' or 'irregular'

# phase table
loop_     _pd_phase_id
          _pd_phase_block_id
          _pd_phase_mass_%
          _pd_proc_ls_profile_function
          _pd_proc_ls_peak_cutoff
  1  2017-01-19T10:25|LNN20_P42MC_300C_phase1|LNN20_P42mc_300C||
           99.14
;
 TOF Profile function number 3 with  21 terms
 Profile coefficients for exponential pseudovoigt
  convolution Von Dreele, 1990 (unpublished)
 #1 (alp  ) =   0.1481 #2 (bet-0) = 0.026128 #3 (bet-1) = 0.003691
 #4 (sig-0) =      0.0 #5 (sig-1) =   2332.5 #6 (sig-2) =    176.0
 #7 (gam-0) =     0.00 #8 (gam-1) =    50.88 #9 (gam-2) =     0.00
 #10(gsf  ) =     0.00 #11(g1ec ) =     0.00 #12(g2ec ) =     0.00
 #13(rstr ) =    0.000 #14(rsta ) =    0.000 #15(rsca ) =    0.000
 #16(L11)   =    0.000 #17(L22)   =    0.000 #18(L33)   =    0.000
 #19(L12)   =    0.000 #20(L13)   =    0.000 #21(L23)   =    0.000
 Peak tails are ignored  where the intensity is below 0.0010 times the peak
   Aniso. broadening axis   0.0   0.0   1.0
;
           0.00100
  2  2017-01-19T10:25|LNN20_P42MC_300C_phase2|LNN20_P42mc_300C||
            0.86(7)
;
 TOF Profile function number 3 with  21 terms
 Profile coefficients for exponential pseudovoigt
  convolution Von Dreele, 1990 (unpublished)
 #1 (alp  ) =   0.1481 #2 (bet-0) = 0.026128 #3 (bet-1) = 0.003691
 #4 (sig-0) =      0.0 #5 (sig-1) =   2976.8 #6 (sig-2) =    181.1
 #7 (gam-0) =     0.00 #8 (gam-1) =    44.75 #9 (gam-2) =     0.00
 #10(gsf  ) =     0.00 #11(g1ec ) =     0.00 #12(g2ec ) =     0.00
 #13(rstr ) =    0.000 #14(rsta ) =    0.000 #15(rsca ) =    0.000
 #16(L11)   =    0.000 #17(L22)   =    0.000 #18(L33)   =    0.000
 #19(L12)   =    0.000 #20(L13)   =    0.000 #21(L23)   =    0.000
 Peak tails are ignored  where the intensity is below 0.0010 times the peak
   Aniso. broadening axis   0.0   0.0   1.0
;
           0.00100

loop_ _atom_type_symbol
      _atom_type_scat_length_neutron
      _atom_type_scat_source
  Na   0.3630
  International_Tables_Vol_C
  Nb   0.7054
  International_Tables_Vol_C
  O   0.5805
  International_Tables_Vol_C
  Li  -0.1900
  International_Tables_Vol_C
  Li+1  -0.1900
  International_Tables_Vol_C
  Nb+5   0.7054
  International_Tables_Vol_C
  O-2   0.5805
  International_Tables_Vol_C
_diffrn_radiation_probe                neutron
_pd_proc_ls_prof_R_factor              0.0391
_pd_proc_ls_prof_wR_factor             0.0408
_pd_proc_ls_prof_wR_expected           0.0278
_refine_ls_R_Fsqd_factor               0.09265

_pd_proc_ls_background_function
;   GSAS Background function number 1 with  9 terms.
 Shifted Chebyshev function of 1st kind
      1:    2.86531     2:   0.560206     3:  -0.297156     4:  -3.337190E-02
      5:  -0.151624     6:  -2.454480E-02 7:  -6.186900E-02 8:   1.217580E-03
      9:  -3.277280E-02
;

_exptl_absorpt_process_details
;   GSAS Absorption/surface roughness correction: function number 0
 No correction is applied.
;
_exptl_absorpt_correction_T_min        1.00000
_exptl_absorpt_correction_T_max        1.00000
# Extinction correction
_gsas_exptl_extinct_corr_T_min         1.00000
_gsas_exptl_extinct_corr_T_max         1.00000
_pd_proc_info_datetime                 2017-01-19T10:25:37
_pd_calc_method                        "Rietveld Refinement"
_pd_meas_2theta_fixed                  168.33

#---- raw/calc data loop -----

loop_
      _pd_meas_time_of_flight
      _pd_proc_d_spacing
      _pd_meas_intensity_total
      _pd_proc_ls_weight
      _pd_proc_intensity_bkg_calc
      _pd_calc_intensity_total
  31370.1   .           2.18(26)     .       .        .
  31379.6   .           1.77(24)     .       .        .
  31389.0   .           1.97(26)     .       .        .
  31398.4   .           2.17(28)     .       .        .
  31407.8   .           1.65(23)     .       .        .
  31417.2   .           2.21(28)     .       .        .
  31426.7   .           2.08(27)     .       .        .
  31436.1   .           2.53(29)     .       .        .
  31445.5   .           2.17(26)     .       .        .
  31454.9   .           2.16(26)     .       .        .
  31464.4   .           2.18(25)     .       .        .
  31473.8   .           2.08(24)     .       .        .
  31483.3   .           2.07(24)     .       .        .
  31492.7   .           2.06(25)     .       .        .
  31502.2   .           2.32(27)     .       .        .
  31511.6   .           2.28(29)     .       .        .
  31521.1   .           1.79(22)     .       .        .
  31530.5   .           1.67(21)     .       .        .
  31540.0   .           1.86(22)     .       .        .
  31549.4   .           2.00(21)     .       .        .
  31558.9   .           2.29(25)     .       .        .
  31568.4   .           2.43(27)     .       .        .
  31577.8   .           2.00(24)     .       .        .
  31587.3   .           1.99(23)     .       .        .
  31596.8   .           2.18(22)     .       .        .
  31606.3   .           2.12(22)     .       .        .
  31615.8   .           2.42(26)     .       .        .
  31625.2   .           1.89(22)     .       .        .
  31634.7   .           1.73(20)     .       .        .
  31644.2   .           1.87(19)     .       .        .
  31653.7   .           2.28(24)     .       .        .
  31663.2   .           2.24(22)     .       .        .
  31672.7   .           2.23(21)     .       .        .
  31682.2   .           1.75(18)     .       .        .
  31691.7   .           2.19(22)     .       .        .
  31701.2   .           1.94(20)     .       .        .
  31710.7   .           1.98(21)     .       .        .
  31720.2   .           2.23(23)     .       .        .
  31729.8   .           2.06(20)     .       .        .
  31739.3   .           2.23(20)     .       .        .
  31748.8   .           2.31(22)     .       .        .
  31758.3   .           2.01(20)     .       .        .
  31767.9   .           2.28(22)     .       .        .
  31777.4   .           1.81(20)     .       .        .
  31786.9   .           2.12(19)     .       .        .
  31796.5   .           2.03(19)     .       .        .
  31806.0   .           2.19(20)     .       .        .
  31815.5   .           2.29(21)     .       .        .
  31825.1   .           2.70(24)     .       .        .
  31834.6   .           2.40(21)     .       .        .
  31844.2   .           2.36(21)     .       .        .
  31853.7   .           2.32(20)     .       .        .
  31863.3   .           2.24(19)     .       .        .
  31872.8   .           2.36(20)     .       .        .
  31882.4   .           2.04(19)     .       .        .
  31892.0   .           1.99(18)     .       .        .
  31901.5   .           1.85(16)     .       .        .
  31911.1   .           2.00(17)     .       .        .
  31920.7   .           2.11(19)     .       .        .
  31930.3   .           2.32(19)     .       .        .
  31939.8   .           2.15(18)     .       .        .
  31949.4   .           2.36(19)     .       .        .
  31959.0   .           2.15(18)     .       .        .
  31968.6   .           2.28(20)     .       .        .
  31978.2   .           2.12(18)     .       .        .
  31987.8   .           2.05(18)     .       .        .
  31997.4   .           2.21(19)     .       .        .
  32007.0   .           2.02(17)     .       .        .
  32016.6   .           1.84(17)     .       .        .
  32026.2   .           2.03(18)     .       .        .
  32035.8   .           2.34(19)     .       .        .
  32045.4   .           2.10(17)     .       .        .
  32055.0   .           2.26(18)     .       .        .
  32064.6   .           1.96(16)     .       .        .
  32074.2   .           2.25(19)     .       .        .
  32083.9   .           2.03(17)     .       .        .
  32093.5   .           1.95(16)     .       .        .
  32103.1   .           1.95(16)     .       .        .
  32112.8   .           2.09(16)     .       .        .
  32122.4   .           2.31(19)     .       .        .
  32132.0   .           2.07(17)     .       .        .
  32141.7   .           1.81(15)     .       .        .
  32151.3   .           2.08(17)     .       .        .
  32160.9   .           2.22(17)     .       .        .
  32170.6   .           1.95(16)     .       .        .
  32180.3   .           2.00(15)     .       .        .
  32189.9   .           1.92(15)     .       .        .
  32199.6   .           2.58(20)     .       .        .
  32209.2   .           2.40(18)     .       .        .
  32218.9   .           2.39(18)     .       .        .
  32228.5   .           2.28(16)     .       .        .
  32238.2   .           2.51(18)     .       .        .
  32247.9   .           2.42(17)     .       .        .
  32257.6   .           2.50(18)     .       .        .
  32267.2   .           2.45(17)     .       .        .
  32276.9   .           2.29(16)     .       .        .
  32286.6   .           2.28(16)     .       .        .
  32296.3   .           2.36(17)     .       .        .
  32306.0   .           2.35(16)     .       .        .
  32315.7   .           2.06(15)     .       .        .
  32325.4   .           2.36(16)     .       .        .
  32335.1   .           2.25(16)     .       .        .
  32344.8   .           2.26(15)     .       .        .
  32354.5   .           2.20(15)     .       .        .
  32364.2   .           2.29(15)     .       .        .
  32373.9   .           2.16(16)     .       .        .
  32383.6   .           2.29(16)     .       .        .
  32393.3   .           2.12(15)     .       .        .
  32403.0   .           2.05(15)     .       .        .
  32412.7   .           2.37(16)     .       .        .
  32422.5   .           2.14(15)     .       .        .
  32432.2   .           2.01(14)     .       .        .
  32441.9   .           2.09(14)     .       .        .
  32451.7   .           2.10(15)     .       .        .
  32461.4   .           2.00(14)     .       .        .
  32471.1   .           2.25(15)     .       .        .
  32480.9   .           2.44(16)     .       .        .
  32490.6   .           2.24(15)     .       .        .
  32500.4   .           2.45(16)     .       .        .
  32510.1   .           2.26(15)     .       .        .
  32519.9   .           2.29(14)     .       .        .
  32529.6   .           2.16(14)     .       .        .
  32539.4   .           2.12(14)     .       .        .
  32549.1   .           2.37(15)     .       .        .
  32558.9   .           2.14(14)     .       .        .
  32568.7   .           2.34(15)     .       .        .
  32578.4   .           2.23(15)     .       .        .
  32588.2   .           2.30(15)     .       .        .
  32598.0   .           1.95(13)     .       .        .
  32607.8   .           2.36(15)     .       .        .
  32617.6   .           2.38(15)     .       .        .
  32627.3   .           2.47(15)     .       .        .
  32637.1   .           2.09(14)     .       .        .
  32646.9   .           2.15(13)     .       .        .
  32656.7   .           2.18(14)     .       .        .
  32666.5   .           2.03(13)     .       .        .
  32676.3   .           2.03(13)     .       .        .
  32686.1   .           2.35(15)     .       .        .
  32695.9   .           2.14(14)     .       .        .
  32705.7   .           2.35(14)     .       .        .
  32715.5   .           2.15(14)     .       .        .
  32725.4   .           2.09(13)     .       .        .
  32735.2   .           2.04(13)     .       .        .
  32745.0   .           2.14(13)     .       .        .
  32754.8   .           2.24(14)     .       .        .
  32764.7   .           2.20(13)     .       .        .
  32774.5   .           2.27(13)     .       .        .
  32784.3   .           2.39(14)     .       .        .
  32794.1   .           2.37(14)     .       .        .
  32804.0   .           2.45(15)     .       .        .
  32813.8   .           2.26(13)     .       .        .
  32823.7   .           2.43(14)     .       .        .
  32833.5   .           2.05(12)     .       .        .
  32843.4   .           2.12(14)     .       .        .
  32853.2   .           2.33(14)     .       .        .
  32863.1   .           2.57(14)     .       .        .
  32872.9   .           2.30(14)     .       .        .
  32882.8   .           2.06(12)     .       .        .
  32892.7   .           2.29(13)     .       .        .
  32902.5   .           2.11(13)     .       .        .
  32912.4   .           2.11(12)     .       .        .
  32922.3   .           2.15(13)     .       .        .
  32932.1   .           2.18(13)     .       .        .
  32942.0   .           1.93(11)     .       .        .
  32951.9   .           1.95(12)     .       .        .
  32961.8   .           1.94(11)     .       .        .
  32971.7   .           2.07(12)     .       .        .
  32981.6   .           1.95(12)     .       .        .
  32991.5   .           1.92(12)     .       .        .
  33001.4   .           2.23(12)     .       .        .
  33011.3   .           2.29(13)     .       .        .
  33021.2   .           2.18(13)     .       .        .
  33031.1   .           2.22(13)     .       .        .
  33041.0   .           2.28(13)     .       .        .
  33050.9   .           2.33(13)     .       .        .
  33060.8   .           2.37(13)     .       .        .
  33070.7   .           2.21(12)     .       .        .
  33080.7   .           2.15(12)     .       .        .
  33090.6   .           2.35(13)     .       .        .
  33100.5   .           2.03(12)     .       .        .
  33110.4   .           2.23(13)     .       .        .
  33120.4   .           2.11(12)     .       .        .
  33130.3   .           2.35(13)     .       .        .
  33140.2   .           2.41(13)     .       .        .
  33150.2   .           2.34(13)     .       .        .
  33160.1   .           2.24(12)     .       .        .
  33170.1   .           2.07(12)     .       .        .
  33180.0   .           2.35(12)     .       .        .
  33190.0   .           2.19(12)     .       .        .
  33199.9   .           2.20(12)     .       .        .
  33209.9   .           2.24(12)     .       .        .
  33219.9   .           2.13(12)     .       .        .
  33229.8   .           1.96(12)     .       .        .
  33239.8   .           1.81(10)     .       .        .
  33249.8   .           2.05(11)     .       .        .
  33259.8   .           2.19(12)     .       .        .
  33269.7   .           1.93(11)     .       .        .
  33279.7   .           1.94(11)     .       .        .
  33289.7   .           1.97(11)     .       .        .
  33299.7   .           1.95(11)     .       .        .
  33309.7   .           2.14(12)     .       .        .
  33319.7   .           2.10(12)     .       .        .
  33329.7   .           2.03(12)     .       .        .
  33339.7   .           2.22(12)     .       .        .
  33349.7   .           2.04(11)     .       .        .
  33359.7   .           2.16(12)     .       .        .
  33369.7   .           2.12(12)     .       .        .
  33379.7   .           2.16(12)     .       .        .
  33389.7   .           2.13(11)     .       .        .
  33399.7   .           2.08(11)     .       .        .
  33409.7   .           2.22(12)     .       .        .
  33419.8   .           1.87(11)     .       .        .
  33429.8   .           1.98(11)     .       .        .
  33439.8   .           2.14(12)     .       .        .
  33449.8   .           2.05(11)     .       .        .
  33459.9   .           2.00(11)     .       .        .
  33469.9   .           2.06(11)     .       .        .
  33480.0   .           2.17(11)     .       .        .
  33490.0   .           2.06(11)     .       .        .
  33500.0   .           2.06(11)     .       .        .
  33510.1   .           2.16(12)     .       .        .
  33520.2   .           2.01(11)     .       .        .
  33530.2   .           2.12(11)     .       .        .
  33540.3   .           2.03(11)     .       .        .
  33550.3   .           1.94(10)     .       .        .
  33560.4   .           2.09(11)     .       .        .
  33570.5   .           2.07(11)     .       .        .
  33580.5   .           1.93(11)     .       .        .
  33590.6   .           1.77(10)     .       .        .
  33600.7   .           1.97(10)     .       .        .
  33610.8   .           2.08(10)     .       .        .
  33620.8   .           2.17(11)     .       .        .
  33630.9   .           1.97(10)     .       .        .
  33641.0   .           2.05(11)     .       .        .
  33651.1   .           1.95(10)     .       .        .
  33661.2   .           2.18(11)     .       .        .
  33671.3   .           2.00(10)     .       .        .
  33681.4   .           1.90(10)     .       .        .
  33691.5   .           2.00(10)     .       .        .
  33701.6   .           2.00(10)     .       .        .
  33711.7   .           2.09(11)     .       .        .
  33721.8   .           2.09(11)     .       .        .
  33732.0   .           2.28(12)     .       .        .
  33742.1   .           1.93(10)     .       .        .
  33752.2   .           2.20(11)     .       .        .
  33762.3   .           2.11(11)     .       .        .
  33772.5   .           2.15(11)     .       .        .
  33782.6   .           2.12(11)     .       .        .
  33792.7   .           1.98(10)     .       .        .
  33802.9    0.69996    2.05(11)     86.8     1.818    2.086
  33813.0    0.70017    2.06(11)     88.7     1.820    2.090
  33823.1    0.70038    2.18(11)     85.6     1.822    2.094
  33833.3    0.70059    2.19(11)     82.9     1.823    2.095
  33843.4    0.70080    2.18(11)     84.0     1.825    2.092
  33853.6    0.70101    1.99(10)     95.8     1.827    2.083
  33863.8    0.70122    2.04(10)     101.8    1.829    2.069
  33873.9    0.70143    2.10(10)     94.3     1.830    2.051
  33884.1    0.70164    2.12(11)     90.4     1.832    2.032
  33894.2    0.70185    2.12(11)     88.1     1.834    2.013
  33904.4    0.70207    2.10(11)     88.4     1.835    1.996
  33914.6    0.70228    2.13(11)     88.2     1.837    1.983
  33924.8    0.70249    2.02(11)     90.3     1.839    1.973
  33934.9    0.70270    2.10(10)     92.2     1.840    1.969
  33945.1    0.70291    2.08(11)     90.3     1.842    1.968
  33955.3    0.70312    2.15(10)     90.9     1.844    1.969
  33965.5    0.70333    1.95(10)     94.8     1.845    1.972
  33975.7    0.70354    1.95(10)     100.6    1.847    1.975
  33985.9    0.70375    2.23(11)     82.1     1.848    1.976
  33996.1    0.70396    2.16(11)     89.1     1.850    1.975
  34006.3    0.70417    1.92(9)      115.6    1.852    1.971
  34016.5    0.70439    2.15(10)     91.0     1.853    1.966
  34026.7    0.70460    2.20(11)     87.8     1.855    1.961
  34036.9    0.70481    2.02(10)     108.5    1.857    1.955
  34047.1    0.70502    2.05(10)     100.0    1.858    1.950
  34057.3    0.70523    2.09(10)     98.7     1.860    1.947
  34067.5    0.70544    2.33(11)     78.9     1.861    1.946
  34077.7    0.70566    2.12(10)     94.6     1.863    1.947
  34088.0    0.70587    2.04(10)     104.6    1.865    1.952
  34098.2    0.70608    2.09(10)     97.3     1.866    1.959
  34108.4    0.70629    2.00(9)      111.4    1.868    1.970
  34118.7    0.70650    2.12(10)     98.0     1.869    1.983
  34128.9    0.70671    1.84(9)      115.3    1.871    2.000
  34139.1    0.70693    2.23(11)     86.4     1.873    2.019
  34149.4    0.70714    2.21(10)     93.8     1.874    2.041
  34159.6    0.70735    2.19(10)     99.1     1.876    2.065
  34169.9    0.70756    2.15(10)     100.6    1.877    2.091
  34180.1    0.70778    2.21(10)     92.8     1.879    2.120
  34190.4    0.70799    1.99(9)      113.6    1.881    2.152
  34200.6    0.70820    2.36(11)     82.8     1.882    2.188
  34210.9    0.70841    2.24(10)     95.5     1.884    2.225
  34221.1    0.70863    2.34(10)     91.3     1.885    2.264
  34231.4    0.70884    2.07(10)     107.0    1.887    2.301
  34241.7    0.70905    2.11(10)     110.8    1.888    2.337
  34252.0    0.70926    2.34(10)     92.1     1.890    2.370
  34262.2    0.70948    2.35(10)     94.2     1.892    2.398
  34272.5    0.70969    2.31(10)     100.4    1.893    2.417
  34282.8    0.70990    2.22(10)     107.2    1.895    2.426
  34293.1    0.71012    2.27(10)     94.3     1.896    2.423
  34303.4    0.71033    2.33(10)     92.2     1.898    2.407
  34313.7    0.71054    2.17(10)     95.7     1.899    2.378
  34323.9    0.71075    2.19(10)     104.1    1.901    2.340
  34334.2    0.71097    2.17(10)     107.7    1.902    2.293
  34344.5    0.71118    2.39(11)     88.9     1.904    2.244
  34354.8    0.71139    2.12(10)     103.0    1.905    2.195
  34365.2    0.71161    2.49(11)     80.6     1.907    2.150
  34375.5    0.71182    2.22(10)     98.6     1.908    2.110
  34385.8    0.71204    2.07(10)     108.9    1.910    2.076
  34396.1    0.71225    2.17(10)     104.0    1.911    2.049
  34406.4    0.71246    2.04(10)     109.7    1.913    2.029
  34416.7    0.71268    2.09(10)     108.3    1.914    2.015
  34427.1    0.71289    2.06(10)     110.7    1.916    2.007
  34437.4    0.71310    2.02(10)     108.6    1.918    2.004
  34447.7    0.71332    2.11(10)     109.2    1.919    2.008
  34458.1    0.71353    2.23(10)     110.2    1.920    2.018
  34468.4    0.71375    2.01(9)      111.8    1.922    2.035
  34478.7    0.71396    2.03(10)     108.2    1.923    2.059
  34489.1    0.71418    2.26(10)     99.7     1.925    2.090
  34499.4    0.71439    2.10(10)     109.3    1.926    2.127
  34509.8    0.71460    2.10(10)     107.3    1.928    2.169
  34520.1    0.71482    2.20(10)     101.7    1.929    2.213
  34530.5    0.71503    2.50(11)     86.0     1.931    2.253
  34540.8    0.71525    2.29(10)     103.9    1.932    2.285
  34551.2    0.71546    2.15(10)     108.0    1.934    2.304
  34561.6    0.71568    2.45(10)     94.0     1.935    2.307
  34571.9    0.71589    2.23(10)     105.5    1.937    2.294
  34582.3    0.71611    2.34(10)     92.5     1.938    2.269
  34592.7    0.71632    2.33(10)     100.2    1.940    2.236
  34603.1    0.71654    2.28(10)     106.5    1.941    2.201
  34613.4    0.71675    2.32(10)     99.4     1.943    2.167
  34623.8    0.71697    2.17(10)     105.7    1.944    2.136
  34634.2    0.71718    2.18(10)     109.5    1.945    2.110
  34644.6    0.71740    2.24(9)      113.0    1.947    2.091
  34655.0    0.71761    2.30(10)     108.4    1.948    2.076
  34665.4    0.71783    2.15(10)     106.9    1.950    2.067
  34675.8    0.71804    2.15(9)      113.9    1.951    2.062
  34686.2    0.71826    2.20(10)     110.2    1.953    2.059
  34696.6    0.71847    2.08(9)      124.8    1.954    2.059
  34707.0    0.71869    2.08(9)      120.3    1.955    2.061
  34717.4    0.71890    2.02(9)      125.8    1.957    2.063
  34727.8    0.71912    2.15(10)     107.2    1.958    2.065
  34738.3    0.71934    2.08(9)      125.6    1.960    2.068
  34748.7    0.71955    2.03(9)      128.9    1.961    2.073
  34759.1    0.71977    2.17(9)      119.0    1.963    2.079
  34769.5    0.71998    2.29(10)     98.3     1.964    2.087
  34780.0    0.72020    2.28(10)     100.8    1.965    2.098
  34790.4    0.72042    2.22(10)     109.3    1.967    2.113
  34800.8    0.72063    2.19(9)      112.5    1.968    2.133
  34811.3    0.72085    2.37(10)     101.4    1.970    2.158
  34821.7    0.72106    2.35(10)     105.9    1.971    2.188
  34832.2    0.72128    2.42(10)     101.6    1.972    2.226
  34842.6    0.72150    2.30(10)     110.5    1.974    2.269
  34853.1    0.72171    2.30(9)      113.8    1.975    2.317
  34863.5    0.72193    2.31(9)      117.9    1.976    2.369
  34874.0    0.72215    2.23(9)      124.7    1.978    2.420
  34884.4    0.72236    2.43(10)     109.5    1.979    2.466
  34894.9    0.72258    2.56(10)     100.4    1.981    2.502
  34905.4    0.72280    2.58(10)     99.6     1.982    2.527
  34915.8    0.72301    2.47(10)     104.4    1.983    2.541
  34926.3    0.72323    2.32(9)      119.2    1.985    2.546
  34936.8    0.72345    2.49(10)     102.4    1.986    2.543
  34947.3    0.72367    2.59(10)     97.9     1.987    2.535
  34957.8    0.72388    2.46(10)     102.1    1.989    2.522
  34968.2    0.72410    2.39(9)      111.4    1.990    2.505
  34978.7    0.72432    2.41(9)      115.8    1.991    2.487
  34989.2    0.72453    2.48(10)     107.2    1.993    2.472
  34999.7    0.72475    2.48(10)     101.9    1.994    2.460
  35010.2    0.72497    2.34(9)      120.2    1.995    2.452
  35020.7    0.72519    2.45(9)      113.3    1.997    2.448
  35031.2    0.72540    2.39(9)      117.5    1.998    2.444
  35041.7    0.72562    2.42(9)      114.8    1.999    2.438
  35052.3    0.72584    2.45(10)     107.8    2.001    2.427
  35062.8    0.72606    2.48(10)     103.8    2.002    2.410
  35073.3    0.72628    2.34(9)      113.6    2.003    2.387
  35084.     0.72649    2.28(9)      122.3    2.005    2.360
  35094.     0.72671    2.39(9)      115.2    2.006    2.331
  35105.     0.72693    2.36(9)      111.5    2.007    2.303
  35115.     0.72715    2.41(10)     106.5    2.009    2.278
  35126.     0.72737    2.31(9)      121.8    2.010    2.256
  35136.     0.72758    2.27(9)      123.5    2.011    2.239
  35147.     0.72780    2.37(9)      113.6    2.013    2.225
  35158.     0.72802    2.37(10)     107.2    2.014    2.214
  35168.     0.72824    2.39(9)      118.5    2.015    2.204
  35179.     0.72846    2.22(9)      127.8    2.016    2.196
  35189.     0.72868    2.34(9)      121.8    2.018    2.188
  35200.     0.72890    2.35(9)      116.1    2.019    2.181
  35210.     0.72911    2.41(10)     105.6    2.020    2.173
  35221.     0.72933    2.38(9)      116.5    2.022    2.167
  35231.     0.72955    2.27(9)      119.6    2.023    2.160
  35242.     0.72977    2.09(9)      130.0    2.024    2.155
  35253.     0.72999    2.33(9)      113.1    2.025    2.152
  35263.     0.73021    2.29(9)      126.5    2.027    2.151
  35274.     0.73043    2.32(9)      119.7    2.028    2.153
  35284.     0.73065    2.25(9)      123.1    2.029    2.157
  35295.     0.73087    2.27(9)      132.3    2.030    2.163
  35306.     0.73109    2.19(9)      125.2    2.032    2.171
  35316.     0.73131    2.20(9)      128.3    2.033    2.179
  35327.     0.73152    2.12(8)      146.7    2.034    2.186
  35337.     0.73174    2.18(9)      130.0    2.035    2.190
  35348.     0.73196    2.16(9)      135.1    2.037    2.192
  35359.     0.73218    2.12(8)      140.2    2.038    2.189
  35369.     0.73240    2.15(9)      134.9    2.039    2.183
  35380.     0.73262    2.05(8)      144.2    2.040    2.173
  35390.     0.73284    2.21(9)      127.9    2.042    2.162
  35401.     0.73306    2.10(8)      143.0    2.043    2.151
  35412.     0.73328    2.08(8)      152.3    2.044    2.140
  35422.     0.73350    2.01(8)      158.8    2.045    2.132
  35433.     0.73372    2.07(8)      138.9    2.047    2.126
  35443.     0.73394    2.19(8)      139.1    2.048    2.123
  35454.     0.73416    2.13(9)      133.9    2.049    2.122
  35465.     0.73438    2.17(9)      136.1    2.050    2.123
  35475.     0.73460    2.30(9)      123.3    2.051    2.126
  35486.     0.73482    2.20(9)      136.9    2.053    2.130
  35497.     0.73504    2.01(8)      149.5    2.054    2.134
  35507.     0.73527    2.05(8)      152.4    2.055    2.136
  35518.     0.73549    2.24(9)      138.0    2.056    2.137
  35529.     0.73571    2.20(9)      137.4    2.058    2.137
  35539.     0.73593    2.11(8)      140.6    2.059    2.137
  35550.     0.73615    2.11(9)      134.3    2.060    2.136
  35561.     0.73637    2.16(8)      145.5    2.061    2.136
  35571.     0.73659    2.14(8)      144.6    2.062    2.137
  35582.     0.73681    2.13(8)      143.2    2.064    2.140
  35593.     0.73703    2.11(8)      150.9    2.065    2.143
  35603.     0.73725    2.15(8)      143.1    2.066    2.146
  35614.     0.73747    2.12(8)      150.6    2.067    2.148
  35625.     0.73770    2.17(8)      148.8    2.068    2.149
  35635.     0.73792    2.23(8)      144.0    2.069    2.148
  35646.     0.73814    2.32(8)      140.5    2.071    2.145
  35657.     0.73836    2.19(8)      143.4    2.072    2.141
  35667.     0.73858    2.15(8)      139.8    2.073    2.137
  35678.     0.73880    2.27(9)      131.0    2.074    2.133
  35689.     0.73903    2.16(8)      140.8    2.075    2.130
  35700.     0.73925    2.08(8)      149.2    2.076    2.129
  35710.     0.73947    2.14(8)      142.7    2.078    2.129
  35721.     0.73969    2.04(8)      147.1    2.079    2.133
  35732.     0.73991    2.12(8)      149.4    2.080    2.139
  35742.     0.74013    2.12(8)      152.6    2.081    2.147
  35753.     0.74036    2.18(8)      149.0    2.082    2.157
  35764.     0.74058    2.23(8)      143.2    2.083    2.168
  35775.     0.74080    2.21(8)      148.7    2.084    2.181
  35785.     0.74102    2.28(8)      138.7    2.086    2.194
  35796.     0.74125    2.30(8)      140.5    2.087    2.207
  35807.     0.74147    2.36(9)      132.2    2.088    2.220
  35818.     0.74169    2.36(9)      133.5    2.089    2.233
  35828.     0.74191    2.26(8)      145.7    2.090    2.246
  35839.     0.74214    2.22(8)      144.0    2.091    2.263
  35850.     0.74236    2.29(8)      143.9    2.092    2.279
  35861.     0.74258    2.15(8)      153.4    2.094    2.297
  35871.     0.74280    2.44(9)      127.2    2.095    2.314
  35882.     0.74303    2.27(8)      143.3    2.096    2.330
  35893.     0.74325    2.31(8)      141.6    2.097    2.342
  35904.     0.74347    2.27(8)      142.5    2.098    2.349
  35914.     0.74370    2.23(8)      146.7    2.099    2.350
  35925.     0.74392    2.23(8)      143.7    2.100    2.345
  35936.     0.74414    2.24(8)      146.2    2.101    2.337
  35947.     0.74437    2.31(8)      144.0    2.102    2.325
  35957.     0.74459    2.33(8)      144.0    2.104    2.312
  35968.     0.74481    2.23(8)      154.7    2.105    2.299
  35979.     0.74504    2.38(8)      140.3    2.106    2.288
  35990.     0.74526    2.26(9)      136.5    2.107    2.280
  36001.     0.74548    2.20(8)      155.6    2.108    2.277
  36011.     0.74571    2.13(8)      157.5    2.109    2.279
  36022.     0.74593    2.24(8)      152.2    2.110    2.286
  36033.     0.74615    2.21(8)      156.7    2.111    2.298
  36044.     0.74638    2.15(8)      157.3    2.112    2.314
  36055.     0.74660    2.48(9)      132.4    2.113    2.333
  36065.     0.74683    2.29(8)      146.6    2.114    2.354
  36076.     0.74705    2.37(8)      138.8    2.115    2.374
  36087.     0.74727    2.17(8)      159.2    2.117    2.393
  36098.     0.74750    2.47(9)      136.2    2.118    2.411
  36109.     0.74772    2.39(8)      143.1    2.119    2.425
  36120.     0.74795    2.36(8)      148.6    2.120    2.433
  36130.     0.74817    2.40(8)      139.9    2.121    2.434
  36141.     0.74840    2.29(8)      142.3    2.122    2.427
  36152.     0.74862    2.27(8)      151.8    2.123    2.414
  36163.     0.74885    2.19(8)      158.4    2.124    2.397
  36174.     0.74907    2.29(8)      144.6    2.125    2.379
  36185.     0.74930    2.23(8)      162.6    2.126    2.361
  36196.     0.74952    2.27(8)      157.5    2.127    2.345
  36206.     0.74975    2.24(8)      162.2    2.128    2.332
  36217.     0.74997    2.39(8)      142.4    2.129    2.322
  36228.     0.75020    2.48(9)      137.8    2.130    2.314
  36239.     0.75042    2.19(8)      160.0    2.131    2.307
  36250.     0.75065    2.26(8)      159.3    2.132    2.299
  36261.     0.75087    2.18(8)      157.9    2.133    2.291
  36272.     0.75110    2.27(8)      154.1    2.134    2.283
  36282.     0.75132    2.33(8)      160.4    2.135    2.275
  36293.     0.75155    2.29(8)      152.1    2.136    2.267
  36304.     0.75177    2.16(8)      168.8    2.137    2.260
  36315.     0.75200    2.24(8)      153.2    2.138    2.254
  36326.     0.75222    2.28(8)      149.1    2.139    2.250
  36337.     0.75245    2.26(8)      158.5    2.140    2.249
  36348.     0.75268    2.28(8)      160.3    2.142    2.250
  36359.     0.75290    2.21(8)      165.3    2.143    2.254
  36370.     0.75313    2.35(8)      145.4    2.144    2.262
  36381.     0.75335    2.30(8)      156.8    2.145    2.274
  36391.     0.75358    2.16(7)      179.1    2.146    2.290
  36402.     0.75380    2.29(8)      160.5    2.147    2.310
  36413.     0.75403    2.21(8)      168.4    2.148    2.336
  36424.     0.75426    2.27(8)      164.3    2.149    2.366
  36435.     0.75448    2.33(8)      159.9    2.150    2.398
  36446.     0.75471    2.30(8)      165.8    2.151    2.429
  36457.     0.75494    2.40(8)      163.7    2.152    2.456
  36468.     0.75516    2.53(8)      141.8    2.153    2.477
  36479.     0.75539    2.46(8)      150.2    2.154    2.488
  36490.     0.75562    2.52(9)      137.2    2.154    2.490
  36501.     0.75584    2.55(8)      147.2    2.155    2.481
  36512.     0.75607    2.54(9)      137.7    2.156    2.464
  36523.     0.75630    2.39(8)      158.4    2.157    2.440
  36534.     0.75652    2.42(8)      161.6    2.158    2.413
  36545.     0.75675    2.43(8)      158.7    2.159    2.386
  36556.     0.75698    2.24(8)      168.1    2.160    2.360
  36567.     0.75721    2.43(8)      153.3    2.161    2.339
  36578.     0.75743    2.27(8)      171.8    2.162    2.322
  36588.     0.75766    2.27(8)      167.0    2.163    2.311
  36599.     0.75789    2.13(7)      178.8    2.164    2.306
  36610.     0.75811    2.23(8)      175.5    2.165    2.307
  36621.     0.75834    2.36(8)      151.2    2.166    2.315
  36632.     0.75857    2.34(8)      157.5    2.167    2.328
  36643.     0.75880    2.49(8)      149.6    2.168    2.347
  36654.     0.75902    2.37(8)      166.7    2.169    2.372
  36665.     0.75925    2.39(8)      167.0    2.170    2.402
  36676.     0.75948    2.45(8)      154.1    2.171    2.438
  36687.     0.75971    2.42(8)      162.0    2.172    2.479
  36698.     0.75994    2.36(8)      163.8    2.173    2.527
  36709.     0.76016    2.55(8)      145.4    2.174    2.583
  36720.     0.76039    2.72(9)      136.1    2.175    2.648
  36731.     0.76062    2.65(8)      143.2    2.176    2.724
  36742.     0.76085    2.84(9)      122.8    2.177    2.812
  36753.     0.76108    2.74(8)      145.6    2.177    2.912
  36765.     0.76131    2.83(9)      135.7    2.178    3.024
  36776.     0.76153    2.95(9)      133.2    2.179    3.145
  36787.     0.76176    3.08(9)      126.2    2.180    3.267
  36798.     0.76199    3.16(9)      122.4    2.181    3.379
  36809.     0.76222    3.29(9)      120.1    2.182    3.467
  36820.     0.76245    3.14(9)      124.8    2.183    3.520
  36831.     0.76268    3.30(9)      120.3    2.184    3.535
  36842.     0.76291    3.30(9)      116.6    2.185    3.519
  36853.     0.76313    3.27(9)      117.0    2.186    3.484
  36864.     0.76336    3.30(9)      119.3    2.187    3.444
  36875.     0.76359    3.21(9)      118.3    2.188    3.410
  36886.     0.76382    3.21(9)      121.5    2.188    3.390
  36897.     0.76405    3.19(9)      124.7    2.189    3.385
  36908.     0.76428    3.37(9)      113.8    2.190    3.391
  36919.     0.76451    3.26(9)      120.0    2.191    3.400
  36930.     0.76474    3.30(9)      118.9    2.192    3.401
  36941.     0.76497    3.36(9)      116.8    2.193    3.389
  36952.     0.76520    3.26(9)      117.5    2.194    3.366
  36964.     0.76543    3.15(9)      126.7    2.195    3.337
  36975.     0.76566    3.21(9)      126.7    2.196    3.311
  36986.     0.76589    3.16(9)      125.4    2.197    3.293
  36997.     0.76612    3.08(9)      128.5    2.197    3.285
  37008.     0.76635    3.08(9)      127.1    2.198    3.280
  37019.     0.76658    3.04(9)      136.1    2.199    3.272
  37030.     0.76681    3.03(9)      130.4    2.200    3.249
  37041.     0.76704    2.97(9)      134.0    2.201    3.205
  37052.     0.76727    3.06(9)      130.6    2.202    3.139
  37063.     0.76750    2.86(8)      148.7    2.203    3.058
  37075.     0.76773    2.83(8)      143.5    2.204    2.970
  37086.     0.76796    2.88(8)      143.9    2.204    2.883
  37097.     0.76819    2.74(8)      150.8    2.205    2.805
  37108.     0.76842    2.72(8)      152.2    2.206    2.741
  37119.     0.76865    2.58(8)      161.6    2.207    2.691
  37130.     0.76888    2.51(8)      172.9    2.208    2.655
  37141.     0.76911    2.73(8)      150.2    2.209    2.630
  37153.     0.76934    2.68(8)      150.2    2.210    2.610
  37164.     0.76957    2.49(8)      169.9    2.210    2.591
  37175.     0.76980    2.55(8)      161.0    2.211    2.569
  37186.     0.77003    2.48(8)      168.2    2.212    2.542
  37197.     0.77027    2.52(8)      168.0    2.213    2.513
  37208.     0.77050    2.55(8)      159.1    2.214    2.481
  37219.     0.77073    2.41(8)      169.9    2.215    2.449
  37231.     0.77096    2.37(7)      182.7    2.216    2.420
  37242.     0.77119    2.49(8)      171.5    2.216    2.395
  37253.     0.77142    2.41(8)      177.7    2.217    2.375
  37264.     0.77165    2.53(8)      167.0    2.218    2.360
  37275.     0.77189    2.39(7)      185.6    2.219    2.351
  37286.     0.77212    2.46(8)      174.0    2.220    2.349
  37298.     0.77235    2.29(7)      182.5    2.221    2.352
  37309.     0.77258    2.31(7)      184.5    2.221    2.360
  37320.     0.77281    2.40(7)      182.5    2.222    2.374
  37331.     0.77304    2.45(8)      174.6    2.223    2.392
  37342.     0.77328    2.36(7)      184.6    2.224    2.413
  37354.     0.77351    2.31(7)      186.8    2.225    2.437
  37365.     0.77374    2.50(8)      165.9    2.225    2.462
  37376.     0.77397    2.58(8)      161.8    2.226    2.488
  37387.     0.77420    2.51(8)      167.7    2.227    2.514
  37398.     0.77444    2.52(8)      169.3    2.228    2.537
  37410.     0.77467    2.48(8)      171.9    2.229    2.558
  37421.     0.77490    2.56(8)      170.7    2.230    2.577
  37432.     0.77513    2.61(8)      163.1    2.230    2.596
  37443.     0.77537    2.53(8)      161.1    2.231    2.615
  37455.     0.77560    2.53(8)      167.9    2.232    2.635
  37466.     0.77583    2.57(8)      174.5    2.233    2.656
  37477.     0.77607    2.64(8)      166.6    2.234    2.675
  37488.     0.77630    2.59(8)      164.9    2.234    2.690
  37500.     0.77653    2.54(7)      179.3    2.235    2.700
  37511.     0.77676    2.71(8)      157.6    2.236    2.703
  37522.     0.77700    2.63(8)      163.5    2.237    2.699
  37533.     0.77723    2.65(8)      167.4    2.238    2.687
  37545.     0.77746    2.51(8)      177.7    2.238    2.667
  37556.     0.77770    2.56(8)      173.0    2.239    2.642
  37567.     0.77793    2.40(7)      192.0    2.240    2.617
  37578.     0.77816    2.57(8)      172.7    2.241    2.594
  37590.     0.77840    2.67(8)      161.3    2.241    2.576
  37601.     0.77863    2.56(7)      179.9    2.242    2.567
  37612.     0.77886    2.62(8)      170.0    2.243    2.566
  37624.     0.77910    2.63(8)      167.0    2.244    2.575
  37635.     0.77933    2.49(7)      182.5    2.245    2.591
  37646.     0.77957    2.65(8)      168.1    2.245    2.613
  37657.     0.77980    2.62(8)      176.7    2.246    2.638
  37669.     0.78003    2.66(8)      167.3    2.247    2.663
  37680.     0.78027    2.67(8)      170.8    2.248    2.689
  37691.     0.78050    2.64(8)      172.3    2.248    2.715
  37703.     0.78074    2.76(8)      164.1    2.249    2.745
  37714.     0.78097    2.73(8)      159.8    2.250    2.779
  37725.     0.78120    2.85(8)      158.2    2.251    2.816
  37737.     0.78144    2.67(7)      180.0    2.251    2.853
  37748.     0.78167    2.89(8)      161.3    2.252    2.886
  37759.     0.78191    2.86(8)      153.5    2.253    2.910
  37771.     0.78214    2.73(8)      162.4    2.254    2.921
  37782.     0.78238    2.78(8)      165.6    2.254    2.917
  37793.     0.78261    2.80(8)      167.4    2.255    2.899
  37805.     0.78285    2.83(8)      158.4    2.256    2.868
  37816.     0.78308    2.68(8)      167.4    2.257    2.827
  37827.     0.78332    2.62(8)      176.0    2.257    2.779
  37839.     0.78355    2.66(8)      174.8    2.258    2.728
  37850.     0.78379    2.64(7)      178.3    2.259    2.678
  37861.     0.78402    2.55(7)      187.1    2.260    2.632
  37873.     0.78426    2.62(7)      182.1    2.260    2.592
  37884.     0.78449    2.64(8)      171.4    2.261    2.559
  37895.     0.78473    2.56(7)      182.8    2.262    2.531
  37907.     0.78496    2.43(7)      200.2    2.263    2.508
  37918.     0.78520    2.48(7)      201.8    2.263    2.487
  37929.     0.78543    2.50(7)      187.0    2.264    2.467
  37941.     0.78567    2.50(7)      183.7    2.265    2.448
  37952.     0.78591    2.51(7)      182.0    2.265    2.430
  37964.     0.78614    2.58(8)      175.3    2.266    2.413
  37975.     0.78638    2.35(7)      211.1    2.267    2.398
  37986.     0.78661    2.41(7)      202.3    2.268    2.385
  37998.     0.78685    2.41(7)      198.2    2.268    2.374
  38009.     0.78709    2.44(7)      191.9    2.269    2.366
  38021.     0.78732    2.41(7)      189.8    2.270    2.360
  38032.     0.78756    2.38(7)      191.7    2.270    2.358
  38043.     0.78779    2.34(7)      209.5    2.271    2.359
  38055.     0.78803    2.43(7)      197.1    2.272    2.363
  38066.     0.78827    2.35(7)      209.6    2.273    2.370
  38078.     0.78850    2.37(7)      209.4    2.273    2.381
  38089.     0.78874    2.32(7)      208.7    2.274    2.395
  38101.     0.78898    2.40(7)      206.5    2.275    2.411
  38112.     0.78921    2.38(7)      199.2    2.275    2.430
  38123.     0.78945    2.36(7)      209.8    2.276    2.451
  38135.     0.78969    2.42(7)      206.5    2.277    2.473
  38146.     0.78993    2.42(7)      193.2    2.278    2.495
  38158.     0.79016    2.41(7)      193.6    2.278    2.515
  38169.     0.79040    2.59(7)      184.7    2.279    2.533
  38181.     0.79064    2.56(7)      194.4    2.280    2.548
  38192.     0.79087    2.56(7)      193.5    2.280    2.559
  38204.     0.79111    2.56(7)      187.7    2.281    2.569
  38215.     0.79135    2.64(7)      180.6    2.282    2.578
  38226.     0.79159    2.56(7)      188.8    2.282    2.587
  38238.     0.79182    2.47(7)      200.5    2.283    2.596
  38249.     0.79206    2.55(7)      197.8    2.284    2.606
  38261.     0.79230    2.62(7)      189.8    2.284    2.622
  38272.     0.79254    2.66(7)      183.7    2.285    2.646
  38284.     0.79277    2.69(7)      183.7    2.286    2.683
  38295.     0.79301    2.66(7)      188.1    2.286    2.735
  38307.     0.79325    2.84(8)      172.0    2.287    2.804
  38318.     0.79349    2.81(8)      174.7    2.288    2.888
  38330.     0.79373    2.82(7)      182.5    2.288    2.981
  38341.     0.79396    2.91(7)      178.1    2.289    3.072
  38353.     0.79420    2.97(8)      163.0    2.290    3.150
  38364.     0.79444    3.08(8)      164.6    2.290    3.201
  38376.     0.79468    3.08(8)      167.7    2.291    3.213
  38387.     0.79492    3.01(8)      176.6    2.292    3.186
  38399.     0.79516    3.04(8)      162.4    2.292    3.126
  38410.     0.79539    2.92(8)      171.8    2.293    3.044
  38422.     0.79563    3.00(8)      160.1    2.294    2.951
  38433.     0.79587    2.83(8)      167.1    2.294    2.858
  38445.     0.79611    2.79(7)      182.3    2.295    2.773
  38456.     0.79635    2.73(7)      192.7    2.296    2.702
  38468.     0.79659    2.59(7)      202.0    2.296    2.649
  38480.     0.79683    2.69(7)      184.6    2.297    2.615
  38491.     0.79707    2.74(7)      186.9    2.298    2.599
  38503.     0.79731    2.66(7)      195.4    2.298    2.601
  38514.     0.79755    2.64(7)      202.8    2.299    2.615
  38526.     0.79778    2.63(7)      193.8    2.300    2.639
  38537.     0.79802    2.58(7)      197.8    2.300    2.666
  38549.     0.79826    2.71(7)      189.8    2.301    2.691
  38560.     0.79850    2.71(8)      176.6    2.301    2.706
  38572.     0.79874    2.66(7)      196.6    2.302    2.708
  38584.     0.79898    2.57(7)      203.8    2.303    2.697
  38595.     0.79922    2.73(7)      187.0    2.303    2.675
  38607.     0.79946    2.58(7)      198.3    2.304    2.647
  38618.     0.79970    2.66(7)      199.2    2.305    2.618
  38630.     0.79994    2.66(7)      191.5    2.305    2.592
  38641.     0.80018    2.52(7)      209.4    2.306    2.574
  38653.     0.80042    2.60(7)      196.2    2.307    2.566
  38665.     0.80066    2.62(7)      203.2    2.307    2.569
  38676.     0.80090    2.68(7)      187.3    2.308    2.584
  38688.     0.80114    2.72(7)      193.5    2.308    2.610
  38699.     0.80138    2.73(7)      188.4    2.309    2.642
  38711.     0.80162    2.83(7)      183.0    2.310    2.676
  38723.     0.80186    2.81(7)      187.1    2.310    2.706
  38734.     0.80210    2.75(7)      187.2    2.311    2.727
  38746.     0.80235    2.78(7)      185.0    2.311    2.734
  38758.     0.80259    2.67(7)      197.7    2.312    2.725
  38769.     0.80283    2.79(7)      191.6    2.313    2.702
  38781.     0.80307    2.59(7)      212.4    2.313    2.670
  38792.     0.80331    2.60(7)      205.7    2.314    2.631
  38804.     0.80355    2.59(7)      208.8    2.315    2.592
  38816.     0.80379    2.55(7)      210.6    2.315    2.556
  38827.     0.80403    2.62(7)      198.7    2.316    2.524
  38839.     0.80427    2.43(7)      220.4    2.316    2.499
  38851.     0.80451    2.44(7)      226.0    2.317    2.481
  38862.     0.80476    2.49(7)      216.3    2.318    2.469
  38874.     0.80500    2.45(7)      219.5    2.318    2.462
  38886.     0.80524    2.44(7)      220.2    2.319    2.461
  38897.     0.80548    2.38(7)      224.3    2.319    2.463
  38909.     0.80572    2.47(7)      214.6    2.320    2.467
  38921.     0.80596    2.55(7)      204.7    2.320    2.474
  38932.     0.80621    2.60(7)      203.5    2.321    2.483
  38944.     0.80645    2.45(7)      219.9    2.322    2.493
  38956.     0.80669    2.52(7)      223.2    2.322    2.507
  38967.     0.80693    2.53(7)      208.6    2.323    2.527
  38979.     0.80717    2.63(7)      206.7    2.323    2.552
  38991.     0.80742    2.63(7)      210.2    2.324    2.583
  39002.     0.80766    2.57(7)      212.1    2.325    2.618
  39014.     0.80790    2.52(7)      224.2    2.325    2.655
  39026.     0.80814    2.52(7)      223.0    2.326    2.690
  39038.     0.80839    2.68(7)      208.7    2.326    2.717
  39049.     0.80863    2.72(7)      195.1    2.327    2.732
  39061.     0.80887    2.67(7)      203.3    2.327    2.732
  39073.     0.80911    2.63(7)      207.2    2.328    2.719
  39084.     0.80936    2.59(7)      213.6    2.329    2.697
  39096.     0.80960    2.65(7)      211.6    2.329    2.671
  39108.     0.80984    2.57(7)      220.2    2.330    2.645
  39120.     0.81009    2.71(7)      191.6    2.330    2.623
  39131.     0.81033    2.58(7)      219.6    2.331    2.608
  39143.     0.81057    2.57(7)      228.8    2.331    2.599
  39155.     0.81082    2.71(7)      198.0    2.332    2.596
  39167.     0.81106    2.61(7)      205.1    2.333    2.597
  39178.     0.81130    2.54(7)      221.4    2.333    2.599
  39190.     0.81155    2.50(7)      218.5    2.334    2.599
  39202.     0.81179    2.67(7)      205.1    2.334    2.595
  39214.     0.81203    2.68(7)      201.5    2.335    2.589
  39225.     0.81228    2.64(7)      207.2    2.335    2.583
  39237.     0.81252    2.65(7)      212.0    2.336    2.581
  39249.     0.81276    2.62(7)      209.8    2.337    2.585
  39261.     0.81301    2.62(7)      207.7    2.337    2.598
  39272.     0.81325    2.68(7)      206.1    2.338    2.624
  39284.     0.81350    2.70(7)      202.3    2.338    2.662
  39296.     0.81374    2.67(7)      212.9    2.339    2.710
  39308.     0.81398    2.67(7)      208.0    2.339    2.766
  39320.     0.81423    2.91(7)      187.2    2.340    2.823
  39331.     0.81447    3.06(7)      181.2    2.340    2.874
  39343.     0.81472    2.93(7)      187.6    2.341    2.910
  39355.     0.81496    2.88(7)      197.7    2.341    2.925
  39367.     0.81521    2.80(7)      208.5    2.342    2.918
  39379.     0.81545    2.85(7)      189.7    2.343    2.889
  39390.     0.81570    2.72(7)      208.5    2.343    2.845
  39402.     0.81594    2.60(7)      217.2    2.344    2.792
  39414.     0.81618    2.53(7)      226.3    2.344    2.735
  39426.     0.81643    2.60(7)      228.1    2.345    2.680
  39438.     0.81667    2.57(7)      221.6    2.345    2.631
  39450.     0.81692    2.52(7)      225.4    2.346    2.590
  39461.     0.81716    2.55(7)      226.5    2.346    2.559
  39473.     0.81741    2.58(7)      220.6    2.347    2.539
  39485.     0.81766    2.55(7)      226.6    2.347    2.531
  39497.     0.81790    2.56(7)      226.8    2.348    2.534
  39509.     0.81815    2.71(7)      208.1    2.348    2.549
  39521.     0.81839    2.65(7)      213.1    2.349    2.575
  39532.     0.81864    2.59(7)      215.1    2.349    2.613
  39544.     0.81888    2.75(7)      196.7    2.350    2.661
  39556.     0.81913    2.66(7)      212.5    2.350    2.717
  39568.     0.81937    2.71(7)      211.6    2.351    2.780
  39580.     0.81962    2.80(7)      204.9    2.352    2.845
  39592.     0.81987    2.93(7)      195.7    2.352    2.909
  39604.     0.82011    2.89(7)      200.0    2.353    2.968
  39616.     0.82036    3.06(7)      191.2    2.353    3.016
  39627.     0.82060    2.99(7)      198.7    2.354    3.051
  39639.     0.82085    3.07(7)      193.9    2.354    3.071
  39651.     0.82110    3.00(7)      199.1    2.355    3.075
  39663.     0.82134    3.08(7)      193.6    2.355    3.064
  39675.     0.82159    3.04(7)      191.0    2.356    3.041
  39687.     0.82184    2.99(7)      192.4    2.356    3.010
  39699.     0.82208    3.00(7)      192.4    2.357    2.976
  39711.     0.82233    3.02(7)      189.5    2.357    2.945
  39723.     0.82258    2.92(7)      198.3    2.358    2.923
  39735.     0.82282    2.94(7)      189.9    2.358    2.909
  39746.     0.82307    2.88(7)      204.9    2.359    2.904
  39758.     0.82332    2.83(7)      214.1    2.359    2.906
  39770.     0.82356    2.94(7)      191.0    2.360    2.909
  39782.     0.82381    2.98(7)      188.1    2.360    2.909
  39794.     0.82406    2.85(7)      208.7    2.361    2.902
  39806.     0.82431    2.81(7)      218.3    2.361    2.890
  39818.     0.82455    2.81(7)      228.1    2.362    2.874
  39830.     0.82480    2.87(7)      218.5    2.362    2.859
  39842.     0.82505    2.84(7)      218.2    2.363    2.848
  39854.     0.82530    2.94(7)      212.9    2.363    2.845
  39866.     0.82554    3.03(7)      206.6    2.364    2.852
  39878.     0.82579    3.07(7)      200.2    2.364    2.867
  39890.     0.82604    2.98(7)      204.0    2.365    2.890
  39902.     0.82629    3.11(7)      191.2    2.365    2.916
  39914.     0.82653    3.09(7)      187.9    2.366    2.938
  39926.     0.82678    3.08(7)      190.3    2.366    2.952
  39938.     0.82703    3.12(7)      186.3    2.367    2.954
  39950.     0.82728    3.10(7)      186.6    2.367    2.942
  39962.     0.82753    3.07(7)      186.6    2.368    2.921
  39974.     0.82778    3.17(8)      164.7    2.368    2.895
  39986.     0.82802    2.95(8)      164.6    2.369    2.871
  39998.     0.82827    3.05(9)      135.8    2.369    2.855
  40010.     0.82852    2.83(8)      149.7    2.369    2.850
  40022.     0.82877    2.88(8)      148.8    2.370    2.859
  40034.     0.82902    2.65(8)      172.9    2.370    2.881
  40046.     0.82927    2.92(8)      141.1    2.371    2.914
  40058.     0.82952    2.90(8)      146.1    2.371    2.954
  40070.     0.82976    2.90(8)      151.0    2.372    2.996
  40082.     0.83001    2.98(8)      142.9    2.372    3.036
  40094.     0.83026    3.00(8)      138.9    2.373    3.073
  40106.     0.83051    2.96(8)      141.7    2.373    3.108
  40118.     0.83076    3.03(8)      141.6    2.374    3.143
  40130.     0.83101    2.86(8)      142.4    2.374    3.177
  40142.     0.83126    3.10(9)      130.5    2.375    3.210
  40154.     0.83151    3.04(8)      144.1    2.375    3.233
  40166.     0.83176    3.00(9)      136.2    2.376    3.240
  40178.     0.83201    3.01(9)      138.3    2.376    3.222
  40190.     0.83226    3.02(8)      140.0    2.377    3.179
  40202.     0.83251    3.00(9)      138.4    2.377    3.113
  40214.     0.83276    2.87(8)      143.8    2.377    3.032
  40226.     0.83301    2.94(8)      141.3    2.378    2.945
  40238.     0.83326    2.81(8)      150.0    2.378    2.857
  40250.     0.83351    2.76(8)      154.3    2.379    2.775
  40262.     0.83376    2.69(8)      155.5    2.379    2.703
  40275.     0.83401    2.63(8)      167.3    2.380    2.641
  40287.     0.83426    2.53(8)      171.2    2.380    2.591
  40299.     0.83451    2.67(8)      160.5    2.381    2.552
  40311.     0.83476    2.62(8)      166.7    2.381    2.522
  40323.     0.83501    2.48(7)      178.8    2.382    2.499
  40335.     0.83526    2.37(7)      184.8    2.382    2.484
  40347.     0.83551    2.51(8)      177.3    2.382    2.473
  40359.     0.83576    2.44(7)      181.3    2.383    2.467
  40371.     0.83601    2.53(7)      180.7    2.383    2.465
  40383.     0.83626    2.47(7)      185.9    2.384    2.467
  40396.     0.83651    2.49(7)      183.1    2.384    2.471
  40408.     0.83676    2.47(7)      187.1    2.385    2.479
  40420.     0.83702    2.50(7)      181.5    2.385    2.489
  40432.     0.83727    2.60(8)      172.6    2.386    2.501
  40444.     0.83752    2.44(7)      192.2    2.386    2.513
  40456.     0.83777    2.50(7)      187.8    2.386    2.524
  40468.     0.83802    2.53(7)      178.1    2.387    2.532
  40480.     0.83827    2.67(8)      170.6    2.387    2.536
  40493.     0.83852    2.65(7)      182.9    2.388    2.536
  40505.     0.83878    2.50(7)      196.3    2.388    2.533
  40517.     0.83903    2.70(7)      187.7    2.389    2.528
  40529.     0.83928    2.58(7)      201.1    2.389    2.523
  40541.     0.83953    2.54(7)      214.8    2.390    2.520
  40553.     0.83978    2.55(7)      210.5    2.390    2.521
  40566.     0.84003    2.53(7)      225.0    2.390    2.525
  40578.     0.84029    2.44(7)      230.0    2.391    2.535
  40590.     0.84054    2.52(7)      225.3    2.391    2.548
  40602.     0.84079    2.64(7)      215.9    2.392    2.566
  40614.     0.84104    2.64(7)      221.8    2.392    2.585
  40626.     0.84130    2.61(7)      234.5    2.393    2.603
  40639.     0.84155    2.49(6)      252.7    2.393    2.618
  40651.     0.84180    2.71(7)      226.1    2.393    2.629
  40663.     0.84205    2.81(7)      210.0    2.394    2.635
  40675.     0.84231    2.69(7)      228.5    2.394    2.635
  40687.     0.84256    2.74(7)      218.9    2.395    2.632
  40700.     0.84281    2.63(7)      229.1    2.395    2.625
  40712.     0.84306    2.63(7)      236.5    2.395    2.616
  40724.     0.84332    2.65(7)      223.6    2.396    2.606
  40736.     0.84357    2.64(6)      237.2    2.396    2.596
  40748.     0.84382    2.57(6)      256.2    2.397    2.588
  40761.     0.84408    2.42(6)      267.4    2.397    2.585
  40773.     0.84433    2.62(6)      240.1    2.398    2.589
  40785.     0.84458    2.59(6)      246.9    2.398    2.600
  40797.     0.84484    2.61(6)      239.1    2.398    2.620
  40810.     0.84509    2.56(6)      241.0    2.399    2.648
  40822.     0.84534    2.72(7)      222.8    2.399    2.685
  40834.     0.84560    2.57(6)      249.6    2.400    2.730
  40846.     0.84585    2.57(6)      247.6    2.400    2.783
  40859.     0.84611    2.64(6)      244.0    2.400    2.842
  40871.     0.84636    2.86(7)      215.3    2.401    2.907
  40883.     0.84661    3.01(7)      204.8    2.401    2.979
  40895.     0.84687    2.99(7)      215.7    2.402    3.060
  40908.     0.84712    3.10(7)      204.6    2.402    3.153
  40920.     0.84738    3.31(7)      194.5    2.403    3.256
  40932.     0.84763    3.48(8)      177.7    2.403    3.368
  40944.     0.84788    3.58(8)      174.2    2.403    3.480
  40957.     0.84814    3.70(8)      169.1    2.404    3.581
  40969.     0.84839    3.77(8)      168.3    2.404    3.659
  40981.     0.84865    3.77(8)      163.8    2.405    3.707
  40994.     0.84890    4.06(8)      150.6    2.405    3.721
  41006.     0.84916    3.95(8)      160.2    2.405    3.702
  41018.     0.84941    3.76(8)      174.7    2.406    3.654
  41031.     0.84967    3.73(8)      168.2    2.406    3.578
  41043.     0.84992    3.65(8)      169.0    2.407    3.481
  41055.     0.85018    3.46(7)      183.6    2.407    3.373
  41067.     0.85043    3.46(7)      178.4    2.407    3.261
  41080.     0.85069    3.19(7)      194.0    2.408    3.155
  41092.     0.85094    3.07(7)      203.2    2.408    3.064
  41104.     0.85120    3.08(7)      205.9    2.409    2.991
  41117.     0.85145    3.08(7)      206.8    2.409    2.943
  41129.     0.85171    3.01(7)      213.0    2.409    2.922
  41141.     0.85196    3.02(7)      210.1    2.410    2.930
  41154.     0.85222    3.10(7)      201.8    2.410    2.970
  41166.     0.85248    3.19(7)      202.9    2.410    3.040
  41178.     0.85273    3.16(7)      202.1    2.411    3.136
  41191.     0.85299    3.20(7)      193.7    2.411    3.253
  41203.     0.85324    3.34(7)      186.5    2.412    3.382
  41216.     0.85350    3.49(7)      183.2    2.412    3.509
  41228.     0.85376    3.53(7)      183.2    2.412    3.621
  41240.     0.85401    3.57(7)      183.1    2.413    3.701
  41253.     0.85427    3.47(7)      186.5    2.413    3.736
  41265.     0.85452    3.57(7)      178.1    2.414    3.723
  41277.     0.85478    3.37(7)      196.8    2.414    3.660
  41290.     0.85504    3.55(7)      181.1    2.414    3.560
  41302.     0.85529    3.28(7)      198.0    2.415    3.435
  41315.     0.85555    3.28(7)      192.8    2.415    3.298
  41327.     0.85581    3.27(7)      194.6    2.415    3.163
  41339.     0.85606    3.10(7)      209.8    2.416    3.039
  41352.     0.85632    3.00(7)      210.4    2.416    2.930
  41364.     0.85658    3.01(7)      215.5    2.417    2.841
  41377.     0.85683    2.83(7)      225.1    2.417    2.770
  41389.     0.85709    2.84(7)      225.0    2.417    2.719
  41401.     0.85735    2.69(6)      236.9    2.418    2.681
  41414.     0.85761    2.74(7)      232.3    2.418    2.655
  41426.     0.85786    2.79(7)      233.4    2.419    2.637
  41439.     0.85812    2.73(6)      236.8    2.419    2.623
  41451.     0.85838    2.70(6)      237.8    2.419    2.611
  41464.     0.85864    2.65(6)      243.8    2.420    2.598
  41476.     0.85889    2.59(6)      250.6    2.420    2.585
  41488.     0.85915    2.61(6)      247.0    2.420    2.571
  41501.     0.85941    2.67(6)      239.8    2.421    2.557
  41513.     0.85967    2.58(6)      257.3    2.421    2.544
  41526.     0.85992    2.59(6)      258.8    2.421    2.532
  41538.     0.86018    2.62(6)      247.1    2.422    2.521
  41551.     0.86044    2.54(6)      256.6    2.422    2.511
  41563.     0.86070    2.51(6)      262.3    2.423    2.504
  41576.     0.86096    2.64(6)      241.3    2.423    2.499
  41588.     0.86122    2.62(6)      245.0    2.423    2.495
  41601.     0.86147    2.51(6)      247.2    2.424    2.493
  41613.     0.86173    2.66(6)      244.3    2.424    2.493
  41626.     0.86199    2.50(6)      255.3    2.424    2.494
  41638.     0.86225    2.56(6)      255.4    2.425    2.497
  41651.     0.86251    2.58(6)      251.9    2.425    2.502
  41663.     0.86277    2.48(6)      276.9    2.426    2.510
  41676.     0.86303    2.41(6)      277.0    2.426    2.520
  41688.     0.86329    2.57(6)      249.6    2.426    2.534
  41701.     0.86354    2.63(6)      244.5    2.427    2.551
  41713.     0.86380    2.56(6)      258.1    2.427    2.573
  41726.     0.86406    2.65(6)      240.0    2.427    2.598
  41738.     0.86432    2.63(6)      248.2    2.428    2.626
  41751.     0.86458    2.68(6)      244.5    2.428    2.656
  41763.     0.86484    2.72(6)      241.2    2.428    2.685
  41776.     0.86510    2.82(7)      227.2    2.429    2.712
  41788.     0.86536    2.72(6)      242.4    2.429    2.736
  41801.     0.86562    2.73(7)      236.5    2.429    2.757
  41813.     0.86588    2.63(6)      249.5    2.430    2.778
  41826.     0.86614    2.69(6)      247.4    2.430    2.802
  41838.     0.86640    2.85(7)      228.5    2.431    2.831
  41851.     0.86666    2.82(7)      233.5    2.431    2.870
  41863.     0.86692    2.85(7)      230.1    2.431    2.919
  41876.     0.86718    2.99(7)      207.7    2.432    2.981
  41889.     0.86744    2.99(7)      223.9    2.432    3.056
  41901.     0.86770    3.05(7)      217.7    2.432    3.144
  41914.     0.86796    3.20(7)      201.7    2.433    3.242
  41926.     0.86822    3.36(7)      195.1    2.433    3.346
  41939.     0.86848    3.45(7)      187.9    2.433    3.448
  41951.     0.86874    3.63(8)      174.5    2.434    3.536
  41964.     0.86900    3.73(8)      173.7    2.434    3.603
  41977.     0.86926    3.77(8)      168.8    2.434    3.646
  41989.     0.86952    3.83(8)      171.7    2.435    3.666
  42002.     0.86978    3.79(8)      176.1    2.435    3.667
  42014.     0.87005    3.79(8)      170.1    2.435    3.654
  42027.     0.87031    3.81(8)      174.5    2.436    3.624
  42040.     0.87057    3.82(8)      170.2    2.436    3.574
  42052.     0.87083    3.66(7)      179.9    2.436    3.503
  42065.     0.87109    3.61(7)      179.1    2.437    3.413
  42077.     0.87135    3.72(8)      168.4    2.437    3.309
  42090.     0.87161    3.58(8)      176.1    2.437    3.200
  42103.     0.87187    3.46(8)      171.8    2.438    3.092
  42115.     0.87214    3.22(7)      190.4    2.438    2.993
  42128.     0.87240    3.04(7)      212.4    2.438    2.905
  42141.     0.87266    3.00(7)      214.9    2.439    2.832
  42153.     0.87292    2.92(7)      222.2    2.439    2.776
  42166.     0.87318    2.81(7)      231.1    2.439    2.736
  42179.     0.87345    2.89(7)      224.0    2.440    2.713
  42191.     0.87371    2.81(7)      232.4    2.440    2.707
  42204.     0.87397    2.79(7)      227.8    2.440    2.718
  42217.     0.87423    2.76(6)      241.0    2.441    2.745
  42229.     0.87449    2.89(7)      226.3    2.441    2.787
  42242.     0.87476    2.81(7)      236.1    2.441    2.841
  42255.     0.87502    2.86(7)      224.5    2.442    2.903
  42267.     0.87528    3.00(7)      220.4    2.442    2.967
  42280.     0.87554    2.87(7)      231.2    2.442    3.023
  42293.     0.87581    2.93(7)      226.8    2.443    3.064
  42305.     0.87607    3.03(7)      220.6    2.443    3.081
  42318.     0.87633    3.04(7)      214.3    2.443    3.072
  42331.     0.87660    3.05(7)      212.8    2.444    3.039
  42343.     0.87686    3.11(7)      208.3    2.444    2.990
  42356.     0.87712    3.13(7)      205.8    2.444    2.932
  42369.     0.87739    3.06(7)      221.4    2.445    2.872
  42381.     0.87765    3.01(7)      215.6    2.445    2.817
  42394.     0.87791    3.00(7)      225.2    2.445    2.772
  42407.     0.87818    2.93(7)      225.6    2.446    2.739
  42420.     0.87844    2.75(6)      244.1    2.446    2.720
  42432.     0.87870    2.79(6)      238.7    2.446    2.716
  42445.     0.87897    2.79(6)      240.4    2.447    2.726
  42458.     0.87923    2.85(7)      233.3    2.447    2.747
  42471.     0.87949    2.90(7)      223.1    2.447    2.780
  42483.     0.87976    2.87(7)      225.1    2.448    2.819
  42496.     0.88002    3.02(7)      213.0    2.448    2.862
  42509.     0.88029    3.02(7)      219.6    2.448    2.906
  42522.     0.88055    2.96(7)      220.3    2.449    2.950
  42534.     0.88081    3.07(7)      210.4    2.449    2.994
  42547.     0.88108    3.03(7)      226.1    2.449    3.041
  42560.     0.88134    3.09(7)      221.3    2.450    3.095
  42573.     0.88161    3.23(7)      203.2    2.450    3.157
  42585.     0.88187    3.31(7)      200.8    2.450    3.227
  42598.     0.88214    3.48(7)      188.5    2.451    3.300
  42611.     0.88240    3.50(7)      184.3    2.451    3.367
  42624.     0.88267    3.59(7)      187.1    2.451    3.418
  42637.     0.88293    3.76(8)      177.5    2.452    3.445
  42649.     0.88320    3.63(7)      181.3    2.452    3.449
  42662.     0.88346    3.51(7)      190.8    2.452    3.435
  42675.     0.88373    3.52(7)      192.9    2.453    3.414
  42688.     0.88399    3.47(7)      192.0    2.453    3.397
  42700.     0.88426    3.51(7)      185.1    2.453    3.392
  42713.     0.88452    3.55(7)      182.0    2.454    3.402
  42726.     0.88479    3.48(7)      186.5    2.454    3.427
  42739.     0.88505    3.52(7)      189.2    2.454    3.460
  42752.     0.88532    3.45(7)      193.6    2.454    3.489
  42765.     0.88558    3.44(7)      189.5    2.455    3.501
  42777.     0.88585    3.48(7)      195.0    2.455    3.491
  42790.     0.88612    3.29(7)      197.8    2.455    3.454
  42803.     0.88638    3.47(7)      190.9    2.456    3.398
  42816.     0.88665    3.36(7)      198.4    2.456    3.329
  42829.     0.88691    3.34(7)      196.2    2.456    3.254
  42842.     0.88718    3.16(7)      213.6    2.457    3.177
  42854.     0.88745    3.23(7)      201.6    2.457    3.105
  42867.     0.88771    3.02(7)      218.1    2.457    3.037
  42880.     0.88798    2.93(7)      224.8    2.458    2.976
  42893.     0.88824    2.81(6)      237.6    2.458    2.923
  42906.     0.88851    2.85(7)      227.3    2.458    2.877
  42919.     0.88878    2.80(6)      240.7    2.459    2.839
  42932.     0.88904    2.73(6)      244.7    2.459    2.810
  42945.     0.88931    2.75(6)      239.2    2.459    2.784
  42957.     0.88958    2.61(6)      259.5    2.459    2.762
  42970.     0.88985    2.69(6)      263.3    2.460    2.741
  42983.     0.89011    2.75(6)      238.5    2.460    2.722
  42996.     0.89038    2.77(6)      239.9    2.460    2.704
  43009.     0.89065    2.68(6)      247.7    2.461    2.688
  43022.     0.89091    2.63(6)      255.3    2.461    2.674
  43035.     0.89118    2.64(6)      264.9    2.461    2.663
  43048.     0.89145    2.65(6)      254.3    2.462    2.657
  43061.     0.89172    2.53(6)      273.1    2.462    2.654
  43074.     0.89198    2.65(6)      252.3    2.462    2.655
  43086.     0.89225    2.65(6)      253.8    2.463    2.660
  43099.     0.89252    2.69(6)      248.9    2.463    2.667
  43112.     0.89279    2.62(6)      256.0    2.463    2.674
  43125.     0.89305    2.62(6)      256.8    2.463    2.683
  43138.     0.89332    2.64(6)      255.7    2.464    2.692
  43151.     0.89359    2.67(6)      244.7    2.464    2.701
  43164.     0.89386    2.78(6)      245.7    2.464    2.714
  43177.     0.89413    2.56(6)      266.2    2.465    2.732
  43190.     0.89440    2.73(6)      240.9    2.465    2.758
  43203.     0.89466    2.79(7)      230.8    2.465    2.794
  43216.     0.89493    2.70(6)      244.6    2.466    2.842
  43229.     0.89520    2.77(6)      239.1    2.466    2.903
  43242.     0.89547    2.87(7)      230.7    2.466    2.976
  43255.     0.89574    3.07(7)      217.3    2.466    3.060
  43268.     0.89601    3.03(7)      229.4    2.467    3.154
  43281.     0.89628    3.32(7)      202.6    2.467    3.254
  43294.     0.89654    3.46(7)      189.7    2.467    3.357
  43307.     0.89681    3.60(7)      185.0    2.468    3.457
  43320.     0.89708    3.64(7)      183.7    2.468    3.539
  43333.     0.89735    3.61(7)      189.1    2.468    3.593
  43346.     0.89762    3.83(8)      169.5    2.469    3.607
  43359.     0.89789    3.65(7)      180.0    2.469    3.578
  43372.     0.89816    3.52(7)      184.0    2.469    3.512
  43385.     0.89843    3.40(7)      196.5    2.469    3.422
  43398.     0.89870    3.41(7)      193.9    2.470    3.319
  43411.     0.89897    3.08(7)      220.0    2.470    3.215
  43424.     0.89924    3.08(7)      212.7    2.470    3.119
  43437.     0.89951    3.10(7)      214.9    2.471    3.037
  43450.     0.89978    2.98(7)      223.0    2.471    2.969
  43463.     0.90005    2.92(7)      230.8    2.471    2.915
  43476.     0.90032    2.91(7)      228.2    2.471    2.871
  43489.     0.90059    2.81(6)      241.6    2.472    2.836
  43502.     0.90086    2.78(6)      246.4    2.472    2.807
  43515.     0.90113    2.78(6)      251.2    2.472    2.784
  43528.     0.90140    2.83(6)      244.6    2.473    2.767
  43541.     0.90167    2.82(6)      236.9    2.473    2.757
  43554.     0.90194    2.84(6)      240.7    2.473    2.754
  43567.     0.90221    2.80(6)      242.6    2.474    2.759
  43580.     0.90248    2.78(6)      239.7    2.474    2.771
  43593.     0.90275    2.83(6)      240.6    2.474    2.789
  43607.     0.90302    2.85(7)      234.1    2.474    2.810
  43620.     0.90329    2.83(7)      234.3    2.475    2.833
  43633.     0.90357    2.94(7)      221.2    2.475    2.854
  43646.     0.90384    2.87(6)      244.7    2.475    2.875
  43659.     0.90411    2.91(6)      243.3    2.476    2.897
  43672.     0.90438    3.00(7)      225.3    2.476    2.922
  43685.     0.90465    3.07(7)      215.4    2.476    2.952
  43698.     0.90492    3.03(7)      221.0    2.476    2.988
  43711.     0.90519    3.29(7)      203.4    2.477    3.029
  43724.     0.90546    3.26(7)      203.5    2.477    3.074
  43738.     0.90574    3.16(7)      212.5    2.477    3.118
  43751.     0.90601    3.22(7)      213.6    2.478    3.156
  43764.     0.90628    3.31(7)      204.9    2.478    3.182
  43777.     0.90655    3.40(7)      189.2    2.478    3.193
  43790.     0.90682    3.48(7)      184.0    2.478    3.187
  43803.     0.90710    3.34(7)      206.7    2.479    3.168
  43816.     0.90737    3.27(7)      202.8    2.479    3.144
  43829.     0.90764    3.23(7)      198.7    2.479    3.121
  43843.     0.90791    3.02(7)      226.8    2.480    3.107
  43856.     0.90819    3.05(7)      226.5    2.480    3.105
  43869.     0.90846    3.01(7)      235.5    2.480    3.116
  43882.     0.90873    3.05(7)      218.9    2.480    3.137
  43895.     0.90900    3.09(7)      216.1    2.481    3.161
  43908.     0.90928    3.11(7)      207.0    2.481    3.180
  43922.     0.90955    3.19(7)      204.7    2.481    3.183
  43935.     0.90982    3.07(7)      218.0    2.482    3.168
  43948.     0.91009    2.95(7)      225.2    2.482    3.133
  43961.     0.91037    3.08(7)      216.7    2.482    3.084
  43974.     0.91064    3.00(7)      223.4    2.482    3.026
  43988.     0.91091    2.93(7)      229.5    2.483    2.967
  44001.     0.91119    2.77(6)      253.0    2.483    2.909
  44014.     0.91146    2.80(7)      231.5    2.483    2.859
  44027.     0.91173    2.66(6)      246.6    2.484    2.817
  44040.     0.91201    2.61(6)      260.9    2.484    2.786
  44054.     0.91228    2.70(6)      241.3    2.484    2.768
  44067.     0.91256    2.64(6)      259.9    2.484    2.762
  44080.     0.91283    2.74(6)      247.3    2.485    2.772
  44093.     0.91310    2.79(6)      242.6    2.485    2.800
  44106.     0.91338    2.75(6)      237.2    2.485    2.851
  44120.     0.91365    2.91(7)      230.5    2.486    2.931
  44133.     0.91393    3.03(7)      223.1    2.486    3.050
  44146.     0.91420    3.24(7)      216.0    2.486    3.213
  44159.     0.91447    3.48(7)      194.5    2.486    3.429
  44173.     0.91475    3.84(8)      173.3    2.487    3.699
  44186.     0.91502    4.31(8)      153.2    2.487    4.019
  44199.     0.91530    4.52(8)      153.8    2.487    4.374
  44212.     0.91557    4.95(9)      136.1    2.488    4.742
  44226.     0.91585    5.44(9)      126.3    2.488    5.083
  44239.     0.91612    5.54(9)      125.6    2.488    5.352
  44252.     0.91640    5.79(9)      117.5    2.488    5.509
  44265.     0.91667    5.60(9)      120.7    2.489    5.527
  44279.     0.91695    5.56(9)      120.4    2.489    5.412
  44292.     0.91722    5.09(9)      134.5    2.489    5.192
  44305.     0.91750    4.81(8)      138.6    2.490    4.904
  44319.     0.91777    4.39(8)      154.9    2.490    4.587
  44332.     0.91805    4.16(8)      165.8    2.490    4.273
  44345.     0.91832    3.86(8)      175.2    2.490    3.988
  44359.     0.91860    3.57(7)      189.0    2.491    3.746
  44372.     0.91887    3.52(7)      194.7    2.491    3.555
  44385.     0.91915    3.33(7)      207.4    2.491    3.416
  44398.     0.91943    3.28(7)      207.1    2.491    3.322
  44412.     0.91970    3.31(7)      202.2    2.492    3.266
  44425.     0.91998    3.13(7)      218.2    2.492    3.234
  44438.     0.92025    3.13(7)      217.8    2.492    3.216
  44452.     0.92053    3.27(7)      200.6    2.493    3.199
  44465.     0.92081    3.20(7)      209.3    2.493    3.179
  44478.     0.92108    3.11(7)      222.3    2.493    3.153
  44492.     0.92136    3.15(7)      212.1    2.493    3.128
  44505.     0.92164    3.27(7)      203.8    2.494    3.109
  44518.     0.92191    3.21(7)      211.3    2.494    3.105
  44532.     0.92219    3.13(7)      222.2    2.494    3.124
  44545.     0.92247    3.33(7)      205.6    2.495    3.167
  44559.     0.92274    3.37(7)      200.8    2.495    3.237
  44572.     0.92302    3.34(7)      202.7    2.495    3.330
  44585.     0.92330    3.40(7)      201.5    2.495    3.437
  44599.     0.92357    3.61(7)      182.9    2.496    3.544
  44612.     0.92385    3.55(7)      190.4    2.496    3.633
  44625.     0.92413    3.47(7)      201.3    2.496    3.687
  44639.     0.92440    3.52(7)      195.6    2.496    3.692
  44652.     0.92468    3.62(7)      185.7    2.497    3.647
  44666.     0.92496    3.55(7)      189.7    2.497    3.562
  44679.     0.92524    3.61(7)      189.3    2.497    3.449
  44692.     0.92551    3.38(7)      208.5    2.498    3.323
  44706.     0.92579    3.25(7)      213.9    2.498    3.195
  44719.     0.92607    3.19(7)      217.3    2.498    3.075
  44733.     0.92635    3.18(7)      217.0    2.498    2.970
  44746.     0.92663    3.08(7)      221.2    2.499    2.881
  44759.     0.92690    2.95(7)      235.3    2.499    2.808
  44773.     0.92718    2.98(7)      220.9    2.499    2.752
  44786.     0.92746    2.91(7)      230.1    2.499    2.710
  44800.     0.92774    2.79(6)      241.9    2.500    2.679
  44813.     0.92802    2.84(7)      229.0    2.500    2.656
  44827.     0.92830    2.76(6)      242.9    2.500    2.641
  44840.     0.92857    2.64(6)      256.1    2.501    2.632
  44854.     0.92885    2.70(6)      249.3    2.501    2.627
  44867.     0.92913    2.69(6)      258.3    2.501    2.625
  44880.     0.92941    2.72(6)      244.6    2.501    2.626
  44894.     0.92969    2.57(6)      270.6    2.502    2.629
  44907.     0.92997    2.61(6)      265.7    2.502    2.633
  44921.     0.93025    2.56(6)      272.9    2.502    2.638
  44934.     0.93053    2.49(6)      270.7    2.503    2.644
  44948.     0.93081    2.64(6)      249.6    2.503    2.652
  44961.     0.93108    2.70(6)      250.5    2.503    2.662
  44975.     0.93136    2.74(6)      252.8    2.503    2.674
  44988.     0.93164    2.63(6)      260.7    2.504    2.688
  45002.     0.93192    2.54(6)      283.8    2.504    2.705
  45015.     0.93220    2.61(6)      260.9    2.504    2.721
  45029.     0.93248    2.66(6)      254.2    2.504    2.738
  45042.     0.93276    2.68(6)      250.6    2.505    2.754
  45056.     0.93304    2.72(6)      252.8    2.505    2.767
  45069.     0.93332    2.68(6)      249.2    2.505    2.778
  45083.     0.93360    2.59(6)      260.3    2.506    2.784
  45096.     0.93388    2.64(6)      266.4    2.506    2.785
  45110.     0.93416    2.73(6)      254.7    2.506    2.782
  45123.     0.93444    2.70(6)      258.4    2.506    2.776
  45137.     0.93472    2.68(6)      253.7    2.507    2.770
  45151.     0.93500    2.68(6)      257.5    2.507    2.765
  45164.     0.93528    2.68(6)      255.6    2.507    2.762
  45178.     0.93556    2.72(6)      251.0    2.507    2.761
  45191.     0.93585    2.67(6)      254.3    2.508    2.762
  45205.     0.93613    2.59(6)      265.3    2.508    2.763
  45218.     0.93641    2.74(6)      242.1    2.508    2.764
  45232.     0.93669    2.70(6)      252.5    2.508    2.762
  45245.     0.93697    2.73(6)      250.7    2.509    2.760
  45259.     0.93725    2.64(6)      263.3    2.509    2.757
  45273.     0.93753    2.64(6)      264.2    2.509    2.751
  45286.     0.93781    2.71(6)      250.0    2.510    2.744
  45300.     0.93809    2.62(6)      264.3    2.510    2.735
  45313.     0.93838    2.62(6)      270.7    2.510    2.725
  45327.     0.93866    2.73(6)      249.6    2.510    2.717
  45341.     0.93894    2.67(6)      252.4    2.511    2.712
  45354.     0.93922    2.56(6)      272.1    2.511    2.714
  45368.     0.93950    2.72(6)      250.8    2.511    2.725
  45381.     0.93978    2.80(6)      246.8    2.511    2.750
  45395.     0.94007    2.76(6)      240.9    2.512    2.793
  45409.     0.94035    2.88(6)      237.5    2.512    2.859
  45422.     0.94063    3.05(7)      214.8    2.512    2.951
  45436.     0.94091    3.25(7)      207.2    2.513    3.072
  45449.     0.94120    3.48(7)      197.3    2.513    3.222
  45463.     0.94148    3.60(7)      192.5    2.513    3.397
  45477.     0.94176    3.87(7)      180.1    2.513    3.587
  45490.     0.94204    4.03(8)      170.8    2.514    3.779
  45504.     0.94233    4.17(8)      170.3    2.514    3.954
  45518.     0.94261    4.27(8)      162.3    2.514    4.092
  45531.     0.94289    4.39(8)      158.7    2.514    4.178
  45545.     0.94317    4.41(8)      153.6    2.515    4.204
  45559.     0.94346    4.31(8)      163.7    2.515    4.175
  45572.     0.94374    4.20(8)      164.2    2.515    4.102
  45586.     0.94402    4.05(8)      168.7    2.516    3.998
  45600.     0.94431    3.86(7)      180.6    2.516    3.875
  45613.     0.94459    3.63(7)      197.1    2.516    3.742
  45627.     0.94487    3.47(7)      204.0    2.516    3.607
  45641.     0.94516    3.30(7)      209.8    2.517    3.476
  45654.     0.94544    3.30(7)      209.6    2.517    3.355
  45668.     0.94572    3.17(7)      216.3    2.517    3.249
  45682.     0.94601    3.15(7)      218.8    2.517    3.161
  45696.     0.94629    2.96(7)      232.4    2.518    3.092
  45709.     0.94658    3.03(7)      234.2    2.518    3.040
  45723.     0.94686    3.08(7)      224.3    2.518    3.002
  45737.     0.94714    3.00(7)      230.8    2.519    2.974
  45750.     0.94743    2.80(6)      244.9    2.519    2.951
  45764.     0.94771    2.93(7)      235.0    2.519    2.928
  45778.     0.94800    2.81(6)      251.0    2.519    2.906
  45792.     0.94828    2.91(6)      247.8    2.520    2.884
  45805.     0.94857    2.97(6)      239.6    2.520    2.868
  45819.     0.94885    2.91(6)      251.0    2.520    2.860
  45833.     0.94914    3.04(7)      225.4    2.520    2.864
  45847.     0.94942    2.92(6)      245.0    2.521    2.883
  45860.     0.94971    3.10(7)      219.7    2.521    2.918
  45874.     0.94999    3.10(7)      216.2    2.521    2.970
  45888.     0.95028    3.04(7)      230.3    2.521    3.034
  45902.     0.95056    3.10(7)      221.6    2.522    3.105
  45915.     0.95085    3.02(6)      236.8    2.522    3.173
  45929.     0.95113    3.15(7)      215.7    2.522    3.229
  45943.     0.95142    3.11(7)      226.1    2.523    3.261
  45957.     0.95170    3.21(7)      212.2    2.523    3.264
  45970.     0.95199    3.14(7)      226.3    2.523    3.236
  45984.     0.95227    3.23(7)      215.0    2.523    3.183
  45998.     0.95256    3.16(7)      226.1    2.524    3.114
  46012.     0.95284    3.05(7)      223.4    2.524    3.037
  46026.     0.95313    3.10(7)      220.4    2.524    2.960
  46039.     0.95342    2.93(7)      235.3    2.524    2.889
  46053.     0.95370    2.88(6)      245.3    2.525    2.827
  46067.     0.95399    2.81(6)      252.1    2.525    2.778
  46081.     0.95427    2.82(6)      245.7    2.525    2.742
  46095.     0.95456    2.75(6)      242.5    2.526    2.719
  46109.     0.95485    2.92(7)      219.5    2.526    2.708
  46122.     0.95513    2.77(6)      249.4    2.526    2.707
  46136.     0.95542    2.74(6)      253.1    2.526    2.715
  46150.     0.95571    2.73(6)      255.7    2.527    2.730
  46164.     0.95599    2.69(6)      263.7    2.527    2.748
  46178.     0.95628    2.84(6)      249.1    2.527    2.767
  46192.     0.95657    2.90(6)      248.4    2.527    2.783
  46205.     0.95685    2.89(6)      240.2    2.528    2.793
  46219.     0.95714    2.78(6)      252.2    2.528    2.796
  46233.     0.95743    2.77(6)      244.2    2.528    2.794
  46247.     0.95772    2.65(6)      269.9    2.529    2.787
  46261.     0.95800    2.83(6)      253.2    2.529    2.777
  46275.     0.95829    2.82(6)      251.9    2.529    2.767
  46289.     0.95858    2.72(6)      261.6    2.529    2.755
  46303.     0.95887    2.72(6)      255.1    2.530    2.742
  46317.     0.95915    2.68(6)      261.4    2.530    2.729
  46330.     0.95944    2.73(6)      263.7    2.530    2.715
  46344.     0.95973    2.72(6)      254.1    2.530    2.700
  46358.     0.96002    2.64(6)      269.7    2.531    2.687
  46372.     0.96031    2.62(6)      270.3    2.531    2.674
  46386.     0.96059    2.55(6)      283.5    2.531    2.664
  46400.     0.96088    2.62(6)      262.6    2.532    2.658
  46414.     0.96117    2.64(6)      259.3    2.532    2.656
  46428.     0.96146    2.68(6)      257.3    2.532    2.661
  46442.     0.96175    2.73(6)      251.5    2.532    2.672
  46456.     0.96204    2.69(6)      264.0    2.533    2.689
  46470.     0.96232    2.64(6)      273.3    2.533    2.714
  46484.     0.96261    2.67(6)      267.4    2.533    2.743
  46497.     0.96290    2.76(6)      241.7    2.533    2.777
  46511.     0.96319    2.76(6)      252.0    2.534    2.811
  46525.     0.96348    2.78(6)      249.5    2.534    2.842
  46539.     0.96377    2.76(6)      256.6    2.534    2.866
  46553.     0.96406    2.67(6)      271.1    2.535    2.880
  46567.     0.96435    2.85(6)      256.0    2.535    2.885
  46581.     0.96464    2.85(6)      242.3    2.535    2.880
  46595.     0.96493    2.86(6)      238.7    2.535    2.870
  46609.     0.96522    2.87(7)      229.2    2.536    2.856
  46623.     0.96551    2.81(6)      242.5    2.536    2.841
  46637.     0.96580    2.76(6)      250.5    2.536    2.827
  46651.     0.96609    2.75(6)      255.4    2.536    2.814
  46665.     0.96638    2.80(6)      245.9    2.537    2.802
  46679.     0.96667    2.68(6)      268.5    2.537    2.793
  46693.     0.96696    2.84(6)      238.8    2.537    2.786
  46707.     0.96725    2.68(6)      254.8    2.538    2.783
  46721.     0.96754    2.55(6)      294.5    2.538    2.787
  46735.     0.96783    2.73(6)      248.1    2.538    2.799
  46749.     0.96812    2.77(6)      248.7    2.538    2.820
  46763.     0.96841    2.80(6)      245.3    2.539    2.849
  46777.     0.96870    2.77(6)      249.5    2.539    2.888
  46791.     0.96899    2.90(6)      244.2    2.539    2.934
  46805.     0.96928    2.92(6)      245.7    2.539    2.987
  46819.     0.96957    3.02(7)      235.1    2.540    3.044
  46833.     0.96986    3.14(7)      220.5    2.540    3.106
  46847.     0.97015    3.15(7)      220.7    2.540    3.170
  46862.     0.97044    3.32(7)      205.2    2.541    3.236
  46876.     0.97073    3.39(7)      206.7    2.541    3.299
  46890.     0.97103    3.54(7)      193.2    2.541    3.348
  46904.     0.97132    3.35(7)      211.3    2.541    3.376
  46918.     0.97161    3.54(7)      192.5    2.542    3.374
  46932.     0.97190    3.54(7)      197.5    2.542    3.341
  46946.     0.97219    3.52(7)      190.0    2.542    3.282
  46960.     0.97248    3.31(7)      213.7    2.542    3.205
  46974.     0.97278    3.30(7)      207.5    2.543    3.119
  46988.     0.97307    3.11(7)      217.5    2.543    3.031
  47002.     0.97336    3.01(7)      233.7    2.543    2.948
  47016.     0.97365    2.93(7)      229.3    2.544    2.874
  47030.     0.97394    2.74(6)      260.0    2.544    2.810
  47045.     0.97424    2.84(6)      247.8    2.544    2.757
  47059.     0.97453    2.71(6)      255.6    2.544    2.715
  47073.     0.97482    2.77(6)      243.0    2.545    2.682
  47087.     0.97511    2.70(6)      259.5    2.545    2.656
  47101.     0.97541    2.76(6)      248.7    2.545    2.637
  47115.     0.97570    2.67(6)      264.6    2.545    2.623
  47129.     0.97599    2.67(6)      255.2    2.546    2.612
  47143.     0.97628    2.59(6)      270.9    2.546    2.604
  47158.     0.97658    2.56(6)      280.3    2.546    2.599
  47172.     0.97687    2.57(6)      279.0    2.547    2.595
  47186.     0.97716    2.57(6)      270.9    2.547    2.593
  47200.     0.97746    2.56(6)      273.3    2.547    2.592
  47214.     0.97775    2.64(6)      253.6    2.547    2.593
  47228.     0.97804    2.73(6)      249.3    2.548    2.597
  47243.     0.97834    2.69(6)      261.8    2.548    2.603
  47257.     0.97863    2.69(6)      249.0    2.548    2.613
  47271.     0.97892    2.73(6)      254.2    2.549    2.627
  47285.     0.97922    2.68(6)      261.6    2.549    2.646
  47299.     0.97951    2.67(6)      273.7    2.549    2.672
  47313.     0.97980    2.66(6)      263.4    2.549    2.702
  47328.     0.98010    2.76(6)      245.0    2.550    2.737
  47342.     0.98039    2.74(6)      252.6    2.550    2.774
  47356.     0.98069    2.67(6)      268.1    2.550    2.810
  47370.     0.98098    2.77(6)      256.2    2.550    2.840
  47384.     0.98128    2.76(6)      252.5    2.551    2.859
  47399.     0.98157    2.70(6)      262.2    2.551    2.864
  47413.     0.98186    2.83(6)      241.1    2.551    2.855
  47427.     0.98216    2.82(6)      252.9    2.552    2.835
  47441.     0.98245    2.77(6)      255.5    2.552    2.807
  47456.     0.98275    2.79(6)      247.8    2.552    2.774
  47470.     0.98304    2.78(6)      254.0    2.552    2.740
  47484.     0.98334    2.72(6)      256.9    2.553    2.709
  47498.     0.98363    2.67(6)      272.6    2.553    2.681
  47513.     0.98393    2.71(6)      258.2    2.553    2.657
  47527.     0.98422    2.75(6)      247.8    2.554    2.639
  47541.     0.98452    2.72(6)      244.2    2.554    2.625
  47555.     0.98481    2.76(6)      241.9    2.554    2.616
  47570.     0.98511    2.56(6)      284.0    2.554    2.611
  47584.     0.98541    2.66(6)      264.4    2.555    2.609
  47598.     0.98570    2.77(6)      244.8    2.555    2.611
  47612.     0.98600    2.72(6)      260.3    2.555    2.615
  47627.     0.98629    2.69(6)      261.9    2.555    2.621
  47641.     0.98659    2.68(6)      256.8    2.556    2.629
  47655.     0.98689    2.81(6)      241.0    2.556    2.638
  47670.     0.98718    2.71(6)      248.3    2.556    2.647
  47684.     0.98748    2.63(6)      275.6    2.557    2.654
  47698.     0.98777    2.80(6)      241.8    2.557    2.658
  47713.     0.98807    2.70(6)      256.4    2.557    2.660
  47727.     0.98837    2.68(6)      261.8    2.557    2.659
  47741.     0.98866    2.71(6)      264.0    2.558    2.656
  47755.     0.98896    2.74(6)      254.3    2.558    2.653
  47770.     0.98926    2.72(6)      249.8    2.558    2.649
  47784.     0.98955    2.63(6)      269.2    2.559    2.646
  47798.     0.98985    2.61(6)      265.4    2.559    2.645
  47813.     0.99015    2.69(6)      259.1    2.559    2.645
  47827.     0.99044    2.52(6)      272.6    2.559    2.648
  47842.     0.99074    2.71(6)      261.2    2.560    2.651
  47856.     0.99104    2.59(6)      254.2    2.560    2.655
  47870.     0.99134    2.63(6)      261.1    2.560    2.660
  47885.     0.99163    2.72(6)      254.3    2.561    2.665
  47899.     0.99193    2.68(6)      257.6    2.561    2.669
  47913.     0.99223    2.66(6)      262.5    2.561    2.674
  47928.     0.99253    2.74(6)      243.6    2.561    2.680
  47942.     0.99282    2.71(6)      255.6    2.562    2.686
  47956.     0.99312    2.62(6)      276.9    2.562    2.693
  47971.     0.99342    2.63(6)      274.6    2.562    2.700
  47985.     0.99372    2.71(6)      259.3    2.563    2.709
  48000.     0.99402    2.65(6)      262.9    2.563    2.718
  48014.     0.99431    2.64(6)      261.2    2.563    2.727
  48028.     0.99461    2.65(6)      257.6    2.563    2.734
  48043.     0.99491    2.66(6)      259.3    2.564    2.739
  48057.     0.99521    2.67(6)      261.0    2.564    2.739
  48072.     0.99551    2.69(6)      255.4    2.564    2.737
  48086.     0.99581    2.76(6)      244.0    2.565    2.732
  48101.     0.99611    2.72(6)      252.6    2.565    2.725
  48115.     0.99641    2.69(6)      261.1    2.565    2.718
  48129.     0.99670    2.70(6)      250.9    2.565    2.711
  48144.     0.99700    2.67(6)      256.9    2.566    2.705
  48158.     0.99730    2.73(6)      251.9    2.566    2.701
  48173.     0.99760    2.70(6)      256.7    2.566    2.700
  48187.     0.99790    2.75(6)      246.2    2.567    2.700
  48202.     0.99820    2.61(6)      274.9    2.567    2.705
  48216.     0.99850    2.68(6)      257.7    2.567    2.714
  48231.     0.99880    2.77(6)      250.7    2.567    2.728
  48245.     0.99910    2.61(6)      279.4    2.568    2.748
  48259.     0.99940    2.67(6)      258.7    2.568    2.773
  48274.     0.99970    2.74(6)      253.3    2.568    2.802
  48288.     1.00000    2.81(6)      245.4    2.569    2.834
  48303.     1.00030    2.81(6)      246.1    2.569    2.865
  48317.     1.00060    2.83(7)      235.8    2.569    2.890
  48332.     1.00090    2.90(6)      238.2    2.569    2.906
  48346.     1.00120    2.92(7)      235.4    2.570    2.908
  48361.     1.00150    2.72(6)      257.7    2.570    2.896
  48375.     1.00180    2.71(6)      264.0    2.570    2.873
  48390.     1.00210    2.79(6)      240.5    2.571    2.842
  48404.     1.00240    2.77(6)      252.8    2.571    2.806
  48419.     1.00270    2.74(6)      255.1    2.571    2.770
  48433.     1.00300    2.74(6)      251.6    2.571    2.736
  48448.     1.00330    2.56(6)      273.3    2.572    2.705
  48463.     1.00361    2.66(6)      254.5    2.572    2.680
  48477.     1.00391    2.65(6)      256.0    2.572    2.659
  48492.     1.00421    2.58(6)      280.1    2.573    2.643
  48506.     1.00451    2.53(6)      275.3    2.573    2.631
  48521.     1.00481    2.57(6)      268.1    2.573    2.622
  48535.     1.00511    2.56(6)      270.3    2.573    2.615
  48550.     1.00541    2.66(6)      262.4    2.574    2.611
  48564.     1.00572    2.66(6)      252.3    2.574    2.608
  48579.     1.00602    2.55(6)      274.1    2.574    2.606
  48594.     1.00632    2.60(6)      269.6    2.575    2.605
  48608.     1.00662    2.55(6)      273.4    2.575    2.604
  48623.     1.00692    2.61(6)      266.4    2.575    2.604
  48637.     1.00723    2.54(6)      273.5    2.575    2.605
  48652.     1.00753    2.59(6)      274.4    2.576    2.606
  48667.     1.00783    2.66(6)      258.3    2.576    2.607
  48681.     1.00813    2.61(6)      262.7    2.576    2.611
  48696.     1.00843    2.55(6)      264.8    2.577    2.614
  48710.     1.00874    2.65(6)      250.6    2.577    2.618
  48725.     1.00904    2.60(6)      274.8    2.577    2.624
  48740.     1.00934    2.70(6)      245.7    2.577    2.633
  48754.     1.00965    2.66(6)      258.7    2.578    2.645
  48769.     1.00995    2.70(6)      247.6    2.578    2.662
  48783.     1.01025    2.66(6)      260.2    2.578    2.685
  48798.     1.01055    2.79(6)      244.3    2.579    2.715
  48813.     1.01086    2.80(6)      244.4    2.579    2.753
  48827.     1.01116    2.77(6)      250.3    2.579    2.799
  48842.     1.01146    2.84(6)      241.2    2.580    2.854
  48857.     1.01177    2.97(7)      221.4    2.580    2.915
  48871.     1.01207    3.02(7)      223.8    2.580    2.980
  48886.     1.01238    3.07(7)      219.7    2.580    3.045
  48901.     1.01268    3.02(7)      233.9    2.581    3.105
  48915.     1.01298    3.13(7)      215.5    2.581    3.154
  48930.     1.01329    3.14(7)      216.5    2.581    3.187
  48945.     1.01359    3.21(7)      207.4    2.582    3.202
  48959.     1.01390    3.03(7)      234.1    2.582    3.200
  48974.     1.01420    2.88(6)      248.5    2.582    3.188
  48989.     1.01450    3.05(7)      223.7    2.582    3.169
  49003.     1.01481    2.94(7)      231.9    2.583    3.151
  49018.     1.01511    2.92(6)      238.9    2.583    3.135
  49033.     1.01542    2.88(6)      242.0    2.583    3.122
  49048.     1.01572    2.82(6)      246.7    2.584    3.109
  49062.     1.01603    2.84(6)      244.9    2.584    3.091
  49077.     1.01633    3.00(7)      218.4    2.584    3.066
  49092.     1.01664    2.91(6)      237.8    2.585    3.031
  49106.     1.01694    2.90(6)      238.4    2.585    2.988
  49121.     1.01725    2.98(7)      227.5    2.585    2.942
  49136.     1.01755    2.88(7)      233.7    2.585    2.896
  49151.     1.01786    2.79(6)      243.6    2.586    2.852
  49165.     1.01816    2.80(6)      245.7    2.586    2.815
  49180.     1.01847    2.74(6)      249.7    2.586    2.785
  49195.     1.01877    2.72(6)      248.4    2.587    2.763
  49210.     1.01908    2.75(6)      242.4    2.587    2.750
  49224.     1.01939    2.65(6)      266.6    2.587    2.743
  49239.     1.01969    2.60(6)      265.2    2.588    2.742
  49254.     1.02000    2.69(6)      254.7    2.588    2.744
  49269.     1.02030    2.67(6)      263.1    2.588    2.747
  49283.     1.02061    2.70(6)      251.8    2.588    2.749
  49298.     1.02092    2.74(6)      249.8    2.589    2.750
  49313.     1.02122    2.78(6)      249.0    2.589    2.748
  49328.     1.02153    2.80(6)      240.1    2.589    2.743
  49343.     1.02184    2.66(6)      256.0    2.590    2.737
  49357.     1.02214    2.72(6)      255.7    2.590    2.728
  49372.     1.02245    2.73(6)      240.1    2.590    2.717
  49387.     1.02276    2.65(6)      266.2    2.591    2.705
  49402.     1.02306    2.65(6)      259.1    2.591    2.693
  49417.     1.02337    2.66(6)      258.9    2.591    2.681
  49432.     1.02368    2.53(6)      278.9    2.591    2.670
  49446.     1.02398    2.60(6)      265.5    2.592    2.660
  49461.     1.02429    2.61(6)      255.7    2.592    2.652
  49476.     1.02460    2.59(6)      269.5    2.592    2.646
  49491.     1.02491    2.68(6)      258.8    2.593    2.641
  49506.     1.02521    2.60(6)      270.4    2.593    2.637
  49521.     1.02552    2.70(6)      244.4    2.593    2.635
  49535.     1.02583    2.61(6)      259.2    2.594    2.635
  49550.     1.02614    2.54(6)      279.9    2.594    2.636
  49565.     1.02644    2.66(6)      258.6    2.594    2.638
  49580.     1.02675    2.62(6)      268.7    2.594    2.643
  49595.     1.02706    2.59(6)      275.2    2.595    2.650
  49610.     1.02737    2.58(6)      269.0    2.595    2.659
  49625.     1.02768    2.68(6)      254.2    2.595    2.671
  49640.     1.02798    2.63(6)      261.2    2.596    2.685
  49654.     1.02829    2.68(6)      250.5    2.596    2.701
  49669.     1.02860    2.78(6)      244.1    2.596    2.718
  49684.     1.02891    2.73(6)      253.3    2.597    2.736
  49699.     1.02922    2.61(6)      265.5    2.597    2.754
  49714.     1.02953    2.67(6)      260.4    2.597    2.770
  49729.     1.02984    2.69(6)      257.2    2.597    2.784
  49744.     1.03015    2.78(6)      250.2    2.598    2.797
  49759.     1.03046    2.75(6)      246.7    2.598    2.808
  49774.     1.03076    2.67(6)      258.9    2.598    2.818
  49789.     1.03107    2.85(7)      234.2    2.599    2.829
  49804.     1.03138    2.76(6)      244.2    2.599    2.839
  49819.     1.03169    2.85(6)      241.3    2.599    2.847
  49833.     1.03200    2.89(6)      239.9    2.600    2.853
  49848.     1.03231    2.86(6)      244.5    2.600    2.853
  49863.     1.03262    2.83(6)      251.6    2.600    2.847
  49878.     1.03293    2.82(6)      237.9    2.601    2.835
  49893.     1.03324    2.78(6)      247.5    2.601    2.818
  49908.     1.03355    2.81(6)      243.7    2.601    2.800
  49923.     1.03386    2.81(6)      247.6    2.601    2.781
  49938.     1.03417    2.81(7)      236.2    2.602    2.765
  49953.     1.03448    2.73(6)      249.5    2.602    2.752
  49968.     1.03479    2.76(6)      248.5    2.602    2.743
  49983.     1.03510    2.85(6)      241.2    2.603    2.740
  49998.     1.03541    2.78(6)      248.1    2.603    2.744
  50013.     1.03572    2.73(6)      258.1    2.603    2.757
  50028.     1.03603    2.90(7)      231.1    2.604    2.781
  50043.     1.03635    2.76(6)      250.6    2.604    2.819
  50058.     1.03666    2.93(7)      234.5    2.604    2.875
  50073.     1.03697    2.95(7)      236.5    2.605    2.951
  50088.     1.03728    2.92(6)      237.2    2.605    3.050
  50103.     1.03759    3.19(7)      215.3    2.605    3.173
  50118.     1.03790    3.35(7)      205.1    2.605    3.317
  50133.     1.03821    3.57(7)      183.6    2.606    3.477
  50148.     1.03852    3.72(7)      183.8    2.606    3.643
  50163.     1.03884    3.86(8)      173.8    2.606    3.802
  50178.     1.03915    3.97(8)      170.6    2.607    3.939
  50194.     1.03946    4.12(8)      163.9    2.607    4.045
  50209.     1.03977    4.09(8)      170.3    2.607    4.116
  50224.     1.04008    4.05(8)      170.7    2.608    4.158
  50239.     1.04040    4.04(8)      171.0    2.608    4.177
  50254.     1.04071    4.07(8)      167.7    2.608    4.180
  50269.     1.04102    4.09(8)      169.4    2.609    4.166
  50284.     1.04133    4.10(8)      166.5    2.609    4.132
  50299.     1.04164    4.11(8)      165.7    2.609    4.073
  50314.     1.04196    4.00(8)      171.8    2.609    3.992
  50329.     1.04227    3.91(8)      173.6    2.610    3.899
  50344.     1.04258    3.75(7)      184.8    2.610    3.805
  50359.     1.04290    3.77(7)      181.7    2.610    3.725
  50375.     1.04321    3.65(7)      189.2    2.611    3.671
  50390.     1.04352    3.71(7)      181.4    2.611    3.649
  50405.     1.04383    3.57(7)      193.3    2.611    3.661
  50420.     1.04415    3.69(7)      185.3    2.612    3.702
  50435.     1.04446    3.63(7)      194.7    2.612    3.762
  50450.     1.04477    3.70(7)      189.3    2.612    3.822
  50465.     1.04509    3.63(7)      190.5    2.613    3.863
  50480.     1.04540    3.60(7)      194.0    2.613    3.867
  50496.     1.04572    3.73(7)      181.1    2.613    3.827
  50511.     1.04603    3.70(7)      185.8    2.614    3.746
  50526.     1.04634    3.66(7)      181.9    2.614    3.633
  50541.     1.04666    3.48(7)      197.6    2.614    3.504
  50556.     1.04697    3.33(7)      210.6    2.614    3.369
  50571.     1.04729    3.25(7)      214.0    2.615    3.240
  50587.     1.04760    3.28(7)      208.5    2.615    3.123
  50602.     1.04791    3.18(7)      217.0    2.615    3.023
  50617.     1.04823    3.03(7)      224.3    2.616    2.940
  50632.     1.04854    2.86(6)      241.1    2.616    2.875
  50647.     1.04886    2.94(7)      230.7    2.616    2.825
  50662.     1.04917    2.69(6)      262.7    2.617    2.787
  50678.     1.04949    2.75(6)      251.9    2.617    2.759
  50693.     1.04980    2.80(6)      241.6    2.617    2.738
  50708.     1.05012    2.79(6)      244.5    2.618    2.724
  50723.     1.05043    2.80(7)      234.5    2.618    2.713
  50738.     1.05075    2.74(6)      245.4    2.618    2.706
  50754.     1.05106    2.73(6)      241.2    2.619    2.701
  50769.     1.05138    2.75(6)      248.0    2.619    2.699
  50784.     1.05169    2.78(6)      245.4    2.619    2.697
  50799.     1.05201    2.74(6)      240.5    2.620    2.697
  50815.     1.05232    2.77(6)      243.6    2.620    2.698
  50830.     1.05264    2.67(6)      246.7    2.620    2.701
  50845.     1.05296    2.72(6)      252.0    2.620    2.704
  50860.     1.05327    2.81(6)      244.5    2.621    2.708
  50876.     1.05359    2.76(6)      247.4    2.621    2.713
  50891.     1.05390    2.75(6)      244.7    2.621    2.722
  50906.     1.05422    2.76(6)      251.0    2.622    2.735
  50921.     1.05454    2.75(6)      251.2    2.622    2.755
  50937.     1.05485    2.72(6)      255.5    2.622    2.783
  50952.     1.05517    2.88(7)      235.3    2.623    2.824
  50967.     1.05549    2.95(7)      231.6    2.623    2.881
  50983.     1.05580    3.04(7)      226.5    2.623    2.953
  50998.     1.05612    3.17(7)      212.4    2.624    3.042
  51013.     1.05644    3.20(7)      215.2    2.624    3.145
  51028.     1.05675    3.31(7)      205.4    2.624    3.256
  51044.     1.05707    3.53(7)      192.2    2.625    3.367
  51059.     1.05739    3.73(8)      175.8    2.625    3.465
  51074.     1.05771    3.78(8)      176.4    2.625    3.537
  51090.     1.05802    3.66(7)      181.9    2.626    3.573
  51105.     1.05834    3.60(7)      185.2    2.626    3.567
  51120.     1.05866    3.65(8)      176.3    2.626    3.524
  51136.     1.05898    3.34(7)      199.8    2.627    3.451
  51151.     1.05929    3.26(7)      218.6    2.627    3.360
  51166.     1.05961    3.25(7)      206.5    2.627    3.260
  51182.     1.05993    3.14(7)      212.6    2.628    3.162
  51197.     1.06025    3.13(7)      211.1    2.628    3.072
  51212.     1.06057    2.98(7)      225.6    2.628    2.994
  51228.     1.06088    2.86(7)      234.2    2.629    2.931
  51243.     1.06120    2.87(6)      242.4    2.629    2.882
  51259.     1.06152    2.74(6)      251.4    2.629    2.845
  51274.     1.06184    2.84(6)      239.1    2.629    2.819
  51289.     1.06216    2.76(6)      247.7    2.630    2.801
  51305.     1.06248    2.77(6)      258.4    2.630    2.788
  51320.     1.06279    2.77(6)      247.9    2.630    2.781
  51336.     1.06311    2.71(6)      250.6    2.631    2.777
  51351.     1.06343    2.83(6)      242.9    2.631    2.777
  51366.     1.06375    2.93(7)      223.0    2.631    2.783
  51382.     1.06407    2.85(7)      234.3    2.632    2.797
  51397.     1.06439    2.87(6)      239.4    2.632    2.821
  51413.     1.06471    2.82(6)      246.9    2.632    2.858
  51428.     1.06503    2.91(6)      241.2    2.633    2.911
  51443.     1.06535    3.09(7)      211.5    2.633    2.981
  51459.     1.06567    3.09(7)      208.0    2.633    3.067
  51474.     1.06599    3.13(7)      218.0    2.634    3.166
  51490.     1.06631    3.18(7)      216.7    2.634    3.274
  51505.     1.06663    3.17(7)      216.8    2.634    3.378
  51521.     1.06695    3.27(7)      208.8    2.635    3.467
  51536.     1.06727    3.25(7)      208.3    2.635    3.528
  51552.     1.06759    3.43(7)      193.4    2.635    3.551
  51567.     1.06791    3.34(7)      195.2    2.636    3.533
  51582.     1.06823    3.29(7)      203.7    2.636    3.482
  51598.     1.06855    3.37(7)      197.8    2.636    3.406
  51613.     1.06887    3.31(7)      199.1    2.637    3.316
  51629.     1.06919    3.23(7)      212.0    2.637    3.222
  51644.     1.06951    3.20(7)      211.7    2.637    3.132
  51660.     1.06983    3.04(7)      224.1    2.638    3.051
  51675.     1.07015    3.10(7)      213.8    2.638    2.982
  51691.     1.07047    2.95(7)      233.6    2.638    2.925
  51706.     1.07080    2.95(7)      226.1    2.639    2.879
  51722.     1.07112    2.82(6)      245.2    2.639    2.842
  51737.     1.07144    2.93(7)      230.0    2.639    2.812
  51753.     1.07176    2.71(6)      259.2    2.640    2.788
  51768.     1.07208    2.75(6)      246.1    2.640    2.769
  51784.     1.07240    2.83(7)      235.7    2.640    2.754
  51800.     1.07273    2.73(6)      250.8    2.641    2.743
  51815.     1.07305    2.72(6)      248.5    2.641    2.734
  51831.     1.07337    2.85(7)      224.5    2.641    2.729
  51846.     1.07369    2.84(7)      228.5    2.642    2.726
  51862.     1.07401    2.81(6)      243.6    2.642    2.726
  51877.     1.07434    2.66(6)      254.0    2.642    2.728
  51893.     1.07466    2.69(6)      252.8    2.643    2.734
  51908.     1.07498    2.69(6)      248.8    2.643    2.742
  51924.     1.07530    2.77(6)      246.6    2.643    2.755
  51940.     1.07563    2.85(7)      227.2    2.644    2.771
  51955.     1.07595    2.79(6)      242.5    2.644    2.792
  51971.     1.07627    2.74(6)      240.0    2.644    2.816
  51986.     1.07659    2.79(6)      238.9    2.645    2.842
  52002.     1.07692    2.85(7)      234.6    2.645    2.869
  52018.     1.07724    2.80(6)      250.7    2.645    2.893
  52033.     1.07756    2.86(6)      237.9    2.646    2.911
  52049.     1.07789    2.80(6)      246.3    2.646    2.922
  52064.     1.07821    2.79(7)      236.4    2.646    2.925
  52080.     1.07853    2.87(6)      242.2    2.647    2.924
  52096.     1.07886    2.87(6)      238.5    2.647    2.919
  52111.     1.07918    2.85(6)      238.4    2.647    2.916
  52127.     1.07950    2.75(6)      245.9    2.648    2.915
  52143.     1.07983    2.84(6)      243.8    2.648    2.919
  52158.     1.08015    2.88(7)      235.0    2.648    2.925
  52174.     1.08048    2.89(7)      223.4    2.649    2.932
  52189.     1.08080    2.92(7)      230.6    2.649    2.938
  52205.     1.08113    2.88(6)      243.1    2.649    2.940
  52221.     1.08145    2.99(7)      219.9    2.650    2.935
  52236.     1.08177    3.11(7)      211.7    2.650    2.926
  52252.     1.08210    3.03(7)      212.3    2.650    2.915
  52268.     1.08242    2.93(7)      226.4    2.651    2.904
  52283.     1.08275    2.85(7)      232.3    2.651    2.897
  52299.     1.08307    2.81(6)      247.1    2.651    2.896
  52315.     1.08340    2.93(7)      229.8    2.652    2.905
  52331.     1.08372    2.92(7)      225.3    2.652    2.922
  52346.     1.08405    2.91(7)      228.4    2.652    2.948
  52362.     1.08437    2.88(7)      227.3    2.653    2.980
  52378.     1.08470    2.83(7)      234.4    2.653    3.017
  52393.     1.08502    2.92(7)      228.1    2.653    3.055
  52409.     1.08535    2.89(7)      232.4    2.654    3.092
  52425.     1.08568    3.08(7)      215.4    2.654    3.130
  52441.     1.08600    2.91(6)      239.6    2.654    3.169
  52456.     1.08633    3.15(7)      219.0    2.655    3.216
  52472.     1.08665    3.15(7)      216.1    2.655    3.273
  52488.     1.08698    3.38(7)      195.2    2.655    3.341
  52503.     1.08731    3.51(7)      186.9    2.656    3.418
  52519.     1.08763    3.57(7)      187.5    2.656    3.495
  52535.     1.08796    3.59(7)      184.7    2.656    3.562
  52551.     1.08828    3.62(7)      187.3    2.657    3.606
  52567.     1.08861    3.66(7)      184.9    2.657    3.615
  52582.     1.08894    3.59(7)      183.1    2.657    3.586
  52598.     1.08926    3.45(7)      197.4    2.658    3.523
  52614.     1.08959    3.38(7)      201.5    2.658    3.437
  52630.     1.08992    3.30(7)      192.5    2.658    3.338
  52645.     1.09025    3.31(7)      196.3    2.659    3.237
  52661.     1.09057    3.12(7)      203.6    2.659    3.142
  52677.     1.09090    2.94(7)      233.7    2.659    3.059
  52693.     1.09123    2.88(7)      234.8    2.660    2.991
  52709.     1.09155    2.84(7)      233.0    2.660    2.938
  52724.     1.09188    2.94(7)      228.7    2.660    2.900
  52740.     1.09221    2.86(7)      235.2    2.661    2.876
  52756.     1.09254    2.85(7)      229.5    2.661    2.864
  52772.     1.09287    2.83(6)      236.7    2.661    2.857
  52788.     1.09319    2.75(6)      248.2    2.662    2.854
  52804.     1.09352    2.72(6)      250.2    2.662    2.851
  52819.     1.09385    2.88(7)      234.6    2.662    2.848
  52835.     1.09418    2.83(6)      238.2    2.663    2.844
  52851.     1.09451    2.77(6)      245.7    2.663    2.838
  52867.     1.09483    2.83(6)      238.6    2.663    2.831
  52883.     1.09516    2.88(7)      223.0    2.664    2.827
  52899.     1.09549    2.86(6)      237.1    2.664    2.826
  52915.     1.09582    2.96(7)      214.5    2.664    2.831
  52930.     1.09615    2.81(6)      239.0    2.665    2.845
  52946.     1.09648    2.96(7)      224.6    2.665    2.869
  52962.     1.09681    2.98(7)      213.3    2.665    2.905
  52978.     1.09714    2.99(7)      218.7    2.666    2.957
  52994.     1.09747    3.04(7)      217.8    2.666    3.024
  53010.     1.09779    3.11(7)      217.8    2.666    3.106
  53026.     1.09812    3.35(7)      201.8    2.667    3.203
  53042.     1.09845    3.44(7)      193.1    2.667    3.309
  53058.     1.09878    3.43(7)      196.8    2.667    3.420
  53074.     1.09911    3.70(7)      179.1    2.668    3.528
  53089.     1.09944    3.76(8)      177.6    2.668    3.626
  53105.     1.09977    3.82(8)      168.9    2.668    3.711
  53121.     1.10010    3.74(8)      175.2    2.669    3.784
  53137.     1.10043    3.90(8)      168.9    2.669    3.842
  53153.     1.10076    3.98(8)      168.9    2.669    3.884
  53169.     1.10109    4.09(8)      157.9    2.670    3.907
  53185.     1.10142    4.03(8)      165.0    2.670    3.913
  53201.     1.10175    3.88(8)      170.9    2.670    3.905
  53217.     1.10208    3.86(8)      174.9    2.671    3.887
  53233.     1.10242    3.86(8)      172.5    2.671    3.865
  53249.     1.10275    3.82(8)      171.6    2.671    3.843
  53265.     1.10308    3.73(7)      181.5    2.672    3.822
  53281.     1.10341    3.72(7)      183.7    2.672    3.805
  53297.     1.10374    3.76(7)      178.8    2.673    3.790
  53313.     1.10407    3.76(8)      175.6    2.673    3.773
  53329.     1.10440    3.87(8)      167.1    2.673    3.744
  53345.     1.10473    3.80(8)      170.9    2.674    3.698
  53361.     1.10506    3.80(8)      165.7    2.674    3.631
  53377.     1.10540    3.67(7)      180.1    2.674    3.546
  53393.     1.10573    3.47(7)      188.0    2.675    3.449
  53409.     1.10606    3.34(7)      193.3    2.675    3.350
  53425.     1.10639    3.26(7)      197.0    2.675    3.256
  53441.     1.10672    3.18(7)      207.8    2.676    3.173
  53457.     1.10706    3.06(7)      221.4    2.676    3.108
  53473.     1.10739    3.16(7)      208.6    2.676    3.062
  53489.     1.10772    3.17(7)      203.9    2.677    3.036
  53505.     1.10805    3.00(7)      220.6    2.677    3.032
  53521.     1.10838    2.99(7)      217.6    2.677    3.046
  53537.     1.10872    3.03(7)      214.3    2.678    3.075
  53553.     1.10905    3.00(7)      224.2    2.678    3.113
  53569.     1.10938    2.94(7)      224.8    2.678    3.153
  53585.     1.10972    3.02(7)      221.6    2.679    3.188
  53601.     1.11005    3.01(7)      223.2    2.679    3.209
  53618.     1.11038    3.11(7)      209.6    2.679    3.213
  53634.     1.11071    3.08(7)      214.6    2.680    3.198
  53650.     1.11105    3.01(7)      218.9    2.680    3.167
  53666.     1.11138    2.96(7)      224.4    2.680    3.126
  53682.     1.11171    3.01(7)      219.3    2.681    3.078
  53698.     1.11205    2.95(7)      227.7    2.681    3.028
  53714.     1.11238    3.00(7)      218.9    2.681    2.981
  53730.     1.11272    2.95(7)      221.6    2.682    2.938
  53746.     1.11305    2.78(6)      248.1    2.682    2.900
  53762.     1.11338    2.80(7)      228.0    2.682    2.869
  53779.     1.11372    2.85(7)      230.2    2.683    2.844
  53795.     1.11405    2.89(7)      219.2    2.683    2.824
  53811.     1.11439    2.84(7)      225.7    2.684    2.810
  53827.     1.11472    2.79(6)      239.3    2.684    2.800
  53843.     1.11506    2.67(6)      237.9    2.684    2.795
  53859.     1.11539    2.76(7)      232.8    2.685    2.794
  53875.     1.11572    2.79(6)      239.4    2.685    2.799
  53892.     1.11606    2.75(6)      236.9    2.685    2.807
  53908.     1.11639    2.79(6)      238.6    2.686    2.821
  53924.     1.11673    2.83(7)      230.9    2.686    2.838
  53940.     1.11706    2.88(7)      225.0    2.686    2.859
  53956.     1.11740    2.79(7)      235.6    2.687    2.882
  53973.     1.11773    2.71(6)      248.6    2.687    2.906
  53989.     1.11807    2.86(7)      219.8    2.687    2.926
  54005.     1.11841    2.77(6)      238.2    2.688    2.941
  54021.     1.11874    2.90(7)      227.4    2.688    2.949
  54037.     1.11908    2.97(7)      210.1    2.688    2.950
  54054.     1.11941    2.89(7)      223.7    2.689    2.945
  54070.     1.11975    2.92(7)      221.3    2.689    2.937
  54086.     1.12008    2.87(7)      221.9    2.689    2.928
  54102.     1.12042    2.96(7)      212.7    2.690    2.923
  54118.     1.12076    2.98(7)      207.3    2.690    2.925
  54135.     1.12109    2.92(7)      221.6    2.690    2.937
  54151.     1.12143    2.99(7)      215.0    2.691    2.966
  54167.     1.12177    3.06(7)      205.7    2.691    3.017
  54183.     1.12210    3.09(7)      209.9    2.692    3.100
  54200.     1.12244    3.20(7)      202.4    2.692    3.225
  54216.     1.12278    3.43(7)      195.0    2.692    3.400
  54232.     1.12311    3.72(7)      178.8    2.693    3.633
  54248.     1.12345    3.94(8)      165.1    2.693    3.928
  54265.     1.12379    4.27(8)      150.9    2.693    4.280
  54281.     1.12412    4.65(9)      137.4    2.694    4.674
  54297.     1.12446    5.03(9)      125.3    2.694    5.083
  54314.     1.12480    5.43(9)      120.5    2.694    5.464
  54330.     1.12514    5.77(9)      111.8    2.695    5.770
  54346.     1.12547    5.87(10)     109.9    2.695    5.949
  54362.     1.12581    6.06(10)     105.2    2.695    5.972
  54379.     1.12615    5.98(10)     107.2    2.696    5.843
  54395.     1.12649    5.78(10)     110.0    2.696    5.590
  54411.     1.12683    5.30(9)      123.5    2.696    5.256
  54428.     1.12716    4.84(9)      131.4    2.697    4.883
  54444.     1.12750    4.34(8)      147.8    2.697    4.509
  54460.     1.12784    3.96(8)      158.5    2.697    4.160
  54477.     1.12818    3.68(8)      177.5    2.698    3.854
  54493.     1.12852    3.44(7)      182.8    2.698    3.597
  54509.     1.12886    3.37(7)      186.6    2.698    3.392
  54526.     1.12919    3.21(7)      205.8    2.699    3.232
  54542.     1.12953    3.02(7)      212.9    2.699    3.112
  54559.     1.12987    2.95(7)      221.4    2.700    3.022
  54575.     1.13021    2.96(7)      223.2    2.700    2.957
  54591.     1.13055    2.91(7)      227.4    2.700    2.910
  54608.     1.13089    2.98(7)      209.3    2.701    2.877
  54624.     1.13123    2.90(7)      224.8    2.701    2.852
  54640.     1.13157    2.96(7)      208.9    2.701    2.835
  54657.     1.13191    2.87(7)      228.0    2.702    2.823
  54673.     1.13225    2.97(7)      212.6    2.702    2.814
  54690.     1.13259    2.99(7)      206.4    2.702    2.807
  54706.     1.13293    2.90(7)      225.0    2.703    2.802
  54722.     1.13327    2.95(7)      218.9    2.703    2.798
  54739.     1.13361    2.91(7)      216.8    2.703    2.794
  54755.     1.13395    2.93(7)      218.5    2.704    2.790
  54772.     1.13429    2.89(7)      225.2    2.704    2.785
  54788.     1.13463    2.77(6)      237.6    2.704    2.780
  54805.     1.13497    2.70(6)      249.6    2.705    2.774
  54821.     1.13531    2.82(7)      224.5    2.705    2.769
  54837.     1.13565    2.71(6)      236.8    2.705    2.764
  54854.     1.13599    2.80(7)      222.2    2.706    2.759
  54870.     1.13633    2.71(7)      228.0    2.706    2.755
  54887.     1.13667    2.61(6)      249.2    2.707    2.752
  54903.     1.13701    2.68(7)      235.5    2.707    2.750
  54920.     1.13735    2.71(6)      244.7    2.707    2.748
  54936.     1.13770    2.63(6)      240.5    2.708    2.747
  54953.     1.13804    2.66(6)      251.9    2.708    2.747
  54969.     1.13838    2.69(7)      234.6    2.708    2.747
  54986.     1.13872    2.70(7)      233.8    2.709    2.748
  55002.     1.13906    2.79(7)      224.3    2.709    2.748
  55019.     1.13940    2.80(7)      218.6    2.709    2.748
  55035.     1.13975    2.69(6)      236.7    2.710    2.749
  55052.     1.14009    2.70(7)      229.9    2.710    2.748
  55068.     1.14043    2.61(6)      241.0    2.710    2.748
  55085.     1.14077    2.65(6)      239.7    2.711    2.747
  55101.     1.14111    2.67(6)      239.2    2.711    2.746
  55118.     1.14146    2.80(7)      227.8    2.711    2.744
  55134.     1.14180    2.80(7)      222.4    2.712    2.743
  55151.     1.14214    2.73(7)      233.9    2.712    2.742
  55167.     1.14248    2.67(6)      237.9    2.712    2.742
  55184.     1.14283    2.57(6)      254.8    2.713    2.743
  55200.     1.14317    2.72(6)      238.8    2.713    2.744
  55217.     1.14351    2.69(6)      247.6    2.714    2.747
  55234.     1.14386    2.84(7)      213.7    2.714    2.751
  55250.     1.14420    2.85(7)      217.9    2.714    2.756
  55267.     1.14454    2.73(7)      229.7    2.715    2.762
  55283.     1.14489    2.88(7)      210.5    2.715    2.770
  55300.     1.14523    2.70(6)      243.4    2.715    2.778
  55317.     1.14557    2.84(7)      218.2    2.716    2.788
  55333.     1.14592    2.82(7)      212.5    2.716    2.796
  55350.     1.14626    2.82(7)      214.6    2.716    2.805
  55366.     1.14660    2.80(7)      225.8    2.717    2.812
  55383.     1.14695    2.85(7)      226.4    2.717    2.818
  55400.     1.14729    2.90(7)      217.2    2.717    2.822
  55416.     1.14764    2.75(7)      229.8    2.718    2.825
  55433.     1.14798    2.92(7)      211.5    2.718    2.825
  55449.     1.14833    2.77(7)      228.9    2.718    2.823
  55466.     1.14867    2.87(7)      214.9    2.719    2.818
  55483.     1.14902    2.73(7)      226.2    2.719    2.811
  55499.     1.14936    2.72(7)      232.3    2.720    2.804
  55516.     1.14970    2.85(7)      220.8    2.720    2.797
  55533.     1.15005    2.81(7)      229.4    2.720    2.790
  55549.     1.15039    2.83(7)      218.8    2.721    2.785
  55566.     1.15074    2.84(7)      212.6    2.721    2.781
  55583.     1.15109    2.85(7)      218.3    2.721    2.778
  55599.     1.15143    2.77(7)      225.9    2.722    2.778
  55616.     1.15178    2.79(7)      226.0    2.722    2.778
  55633.     1.15212    2.90(7)      210.9    2.722    2.781
  55649.     1.15247    2.81(7)      213.7    2.723    2.785
  55666.     1.15281    2.76(7)      224.7    2.723    2.792
  55683.     1.15316    2.83(7)      213.7    2.723    2.800
  55699.     1.15350    2.84(7)      222.6    2.724    2.809
  55716.     1.15385    2.79(7)      222.7    2.724    2.819
  55733.     1.15420    2.77(7)      220.0    2.724    2.829
  55750.     1.15454    2.75(7)      221.3    2.725    2.838
  55766.     1.15489    2.77(7)      228.3    2.725    2.844
  55783.     1.15524    2.89(7)      216.4    2.726    2.847
  55800.     1.15558    2.90(7)      211.1    2.726    2.847
  55817.     1.15593    2.79(7)      228.9    2.726    2.845
  55833.     1.15628    2.76(7)      233.6    2.727    2.842
  55850.     1.15662    2.87(7)      212.5    2.727    2.839
  55867.     1.15697    2.87(7)      214.0    2.727    2.839
  55884.     1.15732    2.85(7)      213.3    2.728    2.841
  55900.     1.15767    2.80(7)      215.0    2.728    2.846
  55917.     1.15801    2.80(7)      222.3    2.728    2.854
  55934.     1.15836    2.84(7)      216.4    2.729    2.864
  55951.     1.15871    2.78(7)      227.5    2.729    2.877
  55967.     1.15906    2.80(7)      230.5    2.729    2.891
  55984.     1.15940    3.00(7)      199.7    2.730    2.908
  56001.     1.15975    2.94(7)      214.9    2.730    2.928
  56018.     1.16010    2.93(7)      210.8    2.730    2.953
  56035.     1.16045    2.93(7)      217.6    2.731    2.983
  56051.     1.16080    3.00(7)      203.8    2.731    3.019
  56068.     1.16114    3.12(7)      198.3    2.731    3.060
  56085.     1.16149    3.23(7)      185.3    2.732    3.105
  56102.     1.16184    3.14(7)      199.3    2.732    3.149
  56119.     1.16219    3.17(7)      193.0    2.733    3.188
  56136.     1.16254    3.24(7)      185.8    2.733    3.214
  56152.     1.16289    3.40(7)      179.6    2.733    3.224
  56169.     1.16324    3.14(7)      199.0    2.734    3.216
  56186.     1.16358    3.24(7)      183.3    2.734    3.194
  56203.     1.16393    3.20(7)      197.2    2.734    3.162
  56220.     1.16428    3.18(7)      189.0    2.735    3.126
  56237.     1.16463    3.02(7)      205.9    2.735    3.089
  56254.     1.16498    2.99(7)      206.2    2.735    3.055
  56270.     1.16533    2.99(7)      208.0    2.736    3.027
  56287.     1.16568    3.00(7)      206.3    2.736    3.006
  56304.     1.16603    3.01(7)      200.1    2.736    2.991
  56321.     1.16638    2.92(7)      211.2    2.737    2.985
  56338.     1.16673    2.94(7)      203.7    2.737    2.986
  56355.     1.16708    2.88(7)      217.9    2.737    2.990
  56372.     1.16743    2.90(7)      210.6    2.738    2.995
  56389.     1.16778    2.96(7)      209.3    2.738    2.997
  56406.     1.16813    2.86(7)      213.8    2.739    2.994
  56423.     1.16848    2.93(7)      208.9    2.739    2.985
  56439.     1.16883    2.88(7)      219.2    2.739    2.972
  56456.     1.16918    2.87(7)      211.4    2.740    2.956
  56473.     1.16953    2.86(7)      212.6    2.740    2.942
  56490.     1.16989    2.84(7)      209.3    2.740    2.932
  56507.     1.17024    2.94(7)      200.9    2.741    2.927
  56524.     1.17059    2.92(7)      213.8    2.741    2.930
  56541.     1.17094    2.92(7)      204.7    2.741    2.939
  56558.     1.17129    3.05(7)      200.8    2.742    2.955
  56575.     1.17164    3.17(7)      185.7    2.742    2.974
  56592.     1.17199    3.11(7)      197.8    2.742    2.994
  56609.     1.17234    3.02(7)      203.2    2.743    3.009
  56626.     1.17270    3.12(7)      199.7    2.743    3.017
  56643.     1.17305    3.07(7)      205.4    2.743    3.014
  56660.     1.17340    3.04(7)      196.8    2.744    3.002
  56677.     1.17375    3.03(7)      207.0    2.744    2.982
  56694.     1.17410    3.06(7)      197.7    2.744    2.956
  56711.     1.17446    3.10(7)      188.7    2.745    2.930
  56728.     1.17481    3.01(7)      209.6    2.745    2.903
  56745.     1.17516    2.94(7)      223.0    2.746    2.880
  56762.     1.17551    2.92(7)      211.2    2.746    2.860
  56779.     1.17587    2.88(7)      215.7    2.746    2.844
  56796.     1.17622    2.92(7)      207.5    2.747    2.833
  56813.     1.17657    2.93(7)      204.7    2.747    2.827
  56830.     1.17693    2.85(7)      216.0    2.747    2.825
  56847.     1.17728    2.87(7)      215.1    2.748    2.827
  56864.     1.17763    2.82(7)      213.8    2.748    2.834
  56881.     1.17799    2.87(7)      221.9    2.748    2.847
  56898.     1.17834    2.87(7)      213.0    2.749    2.867
  56915.     1.17869    2.91(7)      202.1    2.749    2.894
  56933.     1.17905    2.94(7)      200.1    2.749    2.930
  56950.     1.17940    2.98(7)      202.1    2.750    2.973
  56967.     1.17975    3.01(7)      203.0    2.750    3.023
  56984.     1.18011    3.07(7)      193.3    2.750    3.076
  57001.     1.18046    3.08(7)      191.4    2.751    3.129
  57018.     1.18082    3.01(7)      207.1    2.751    3.175
  57035.     1.18117    3.06(7)      197.0    2.751    3.208
  57052.     1.18152    3.09(7)      193.3    2.752    3.222
  57069.     1.18188    3.16(7)      186.1    2.752    3.218
  57086.     1.18223    3.24(7)      187.5    2.753    3.196
  57104.     1.18259    3.16(7)      196.5    2.753    3.164
  57121.     1.18294    3.17(7)      196.0    2.753    3.127
  57138.     1.18330    3.21(7)      188.6    2.754    3.094
  57155.     1.18365    3.11(7)      191.4    2.754    3.071
  57172.     1.18401    2.96(7)      213.0    2.754    3.063
  57189.     1.18436    3.16(7)      193.7    2.755    3.077
  57206.     1.18472    3.14(7)      201.7    2.755    3.115
  57224.     1.18508    3.28(7)      179.9    2.755    3.182
  57241.     1.18543    3.44(8)      175.8    2.756    3.279
  57258.     1.18579    3.54(8)      171.4    2.756    3.401
  57275.     1.18614    3.57(8)      173.2    2.756    3.545
  57292.     1.18650    3.83(8)      158.6    2.757    3.698
  57309.     1.18685    3.99(8)      146.1    2.757    3.845
  57327.     1.18721    4.06(8)      147.1    2.757    3.966
  57344.     1.18757    4.13(8)      145.5    2.758    4.041
  57361.     1.18792    3.99(8)      154.2    2.758    4.056
  57378.     1.18828    3.94(8)      151.9    2.758    4.011
  57396.     1.18864    3.79(8)      158.3    2.759    3.916
  57413.     1.18899    3.62(8)      167.3    2.759    3.787
  57430.     1.18935    3.44(7)      181.5    2.759    3.641
  57447.     1.18971    3.38(7)      178.2    2.760    3.493
  57464.     1.19006    3.34(7)      179.8    2.760    3.354
  57482.     1.19042    3.23(7)      182.3    2.761    3.232
  57499.     1.19078    3.09(7)      198.3    2.761    3.129
  57516.     1.19113    3.00(7)      199.0    2.761    3.046
  57533.     1.19149    2.99(7)      208.4    2.762    2.982
  57551.     1.19185    3.03(7)      203.0    2.762    2.934
  57568.     1.19221    2.94(7)      200.0    2.762    2.898
  57585.     1.19256    2.87(7)      210.6    2.763    2.872
  57602.     1.19292    3.00(7)      200.3    2.763    2.853
  57620.     1.19328    2.98(7)      204.9    2.763    2.840
  57637.     1.19364    2.91(7)      209.7    2.764    2.830
  57654.     1.19400    2.91(7)      214.0    2.764    2.823
  57672.     1.19436    2.89(7)      211.7    2.764    2.819
  57689.     1.19471    2.92(7)      205.2    2.765    2.815
  57706.     1.19507    3.00(7)      194.8    2.765    2.814
  57724.     1.19543    2.94(7)      202.1    2.765    2.814
  57741.     1.19579    2.88(7)      208.5    2.766    2.816
  57758.     1.19615    2.92(7)      211.6    2.766    2.820
  57776.     1.19651    2.76(7)      231.4    2.766    2.827
  57793.     1.19687    2.83(7)      214.4    2.767    2.836
  57810.     1.19722    2.91(7)      208.1    2.767    2.849
  57828.     1.19758    2.90(7)      209.6    2.767    2.865
  57845.     1.19794    3.05(7)      199.8    2.768    2.883
  57862.     1.19830    3.03(7)      198.2    2.768    2.902
  57880.     1.19866    2.97(7)      200.6    2.768    2.920
  57897.     1.19902    2.93(7)      200.0    2.769    2.934
  57914.     1.19938    2.96(7)      202.4    2.769    2.944
  57932.     1.19974    2.98(7)      190.8    2.770    2.946
  57949.     1.20010    3.04(7)      193.6    2.770    2.941
  57966.     1.20046    2.84(7)      212.9    2.770    2.930
  57984.     1.20082    3.05(7)      194.9    2.771    2.916
  58001.     1.20118    2.87(7)      211.3    2.771    2.900
  58019.     1.20154    2.97(7)      199.0    2.771    2.884
  58036.     1.20190    3.01(7)      193.1    2.772    2.871
  58053.     1.20226    2.94(7)      195.7    2.772    2.861
  58071.     1.20262    2.91(7)      199.0    2.772    2.855
  58088.     1.20299    2.81(7)      214.8    2.773    2.855
  58106.     1.20335    2.80(7)      220.7    2.773    2.861
  58123.     1.20371    2.78(7)      221.4    2.773    2.873
  58141.     1.20407    2.92(7)      205.1    2.774    2.891
  58158.     1.20443    2.88(7)      206.0    2.774    2.915
  58175.     1.20479    3.02(7)      194.9    2.774    2.944
  58193.     1.20515    2.91(7)      197.6    2.775    2.975
  58210.     1.20551    2.91(7)      202.6    2.775    3.005
  58228.     1.20588    3.00(7)      199.7    2.775    3.032
  58245.     1.20624    3.10(7)      191.8    2.776    3.050
  58263.     1.20660    3.03(7)      185.4    2.776    3.056
  58280.     1.20696    3.04(7)      191.7    2.776    3.049
  58298.     1.20732    2.94(7)      208.1    2.777    3.032
  58315.     1.20769    3.01(7)      201.8    2.777    3.007
  58333.     1.20805    2.92(7)      210.2    2.777    2.978
  58350.     1.20841    2.92(7)      206.2    2.778    2.948
  58368.     1.20877    2.91(7)      204.4    2.778    2.920
  58385.     1.20914    3.08(7)      183.3    2.778    2.895
  58403.     1.20950    2.92(7)      194.7    2.779    2.874
  58420.     1.20986    2.92(7)      197.6    2.779    2.857
  58438.     1.21023    2.76(7)      210.6    2.779    2.845
  58455.     1.21059    2.79(7)      217.7    2.780    2.837
  58473.     1.21095    2.89(7)      208.4    2.780    2.832
  58490.     1.21132    2.87(7)      208.9    2.780    2.830
  58508.     1.21168    2.90(7)      200.6    2.781    2.830
  58526.     1.21204    2.81(7)      204.5    2.781    2.833
  58543.     1.21241    2.92(7)      196.5    2.782    2.837
  58561.     1.21277    2.88(7)      204.1    2.782    2.843
  58578.     1.21313    2.88(7)      200.4    2.782    2.850
  58596.     1.21350    2.93(7)      192.2    2.783    2.857
  58613.     1.21386    3.04(7)      186.0    2.783    2.865
  58631.     1.21423    2.89(7)      198.3    2.783    2.874
  58649.     1.21459    2.93(7)      192.1    2.784    2.883
  58666.     1.21495    2.94(7)      198.4    2.784    2.893
  58684.     1.21532    2.90(7)      204.5    2.784    2.906
  58701.     1.21568    3.00(7)      191.6    2.785    2.922
  58719.     1.21605    2.88(7)      209.9    2.785    2.943
  58737.     1.21641    3.09(7)      179.7    2.785    2.969
  58754.     1.21678    2.94(7)      207.0    2.786    3.001
  58772.     1.21714    3.09(7)      187.9    2.786    3.036
  58789.     1.21751    3.08(7)      188.0    2.786    3.071
  58807.     1.21787    3.14(7)      183.9    2.787    3.103
  58825.     1.21824    3.16(7)      180.1    2.787    3.126
  58842.     1.21861    3.22(7)      178.9    2.787    3.136
  58860.     1.21897    3.13(7)      190.1    2.788    3.131
  58878.     1.21934    3.14(7)      178.6    2.788    3.113
  58895.     1.21970    3.11(7)      188.8    2.788    3.084
  58913.     1.22007    3.10(7)      185.0    2.789    3.050
  58931.     1.22043    3.01(7)      186.2    2.789    3.014
  58948.     1.22080    2.90(7)      195.1    2.789    2.979
  58966.     1.22117    2.90(7)      200.5    2.790    2.949
  58984.     1.22153    2.87(7)      202.6    2.790    2.924
  59001.     1.22190    2.85(7)      201.3    2.790    2.905
  59019.     1.22227    2.88(7)      198.9    2.791    2.891
  59037.     1.22263    2.97(7)      193.5    2.791    2.883
  59055.     1.22300    2.94(7)      195.1    2.791    2.879
  59072.     1.22337    2.85(7)      207.3    2.792    2.878
  59090.     1.22373    2.86(7)      203.0    2.792    2.881
  59108.     1.22410    2.94(7)      199.8    2.792    2.884
  59125.     1.22447    2.86(7)      207.9    2.793    2.889
  59143.     1.22484    2.94(7)      193.6    2.793    2.896
  59161.     1.22520    3.02(7)      188.3    2.793    2.906
  59179.     1.22557    2.93(7)      203.2    2.794    2.918
  59196.     1.22594    3.02(7)      195.2    2.794    2.936
  59214.     1.22631    3.07(7)      184.5    2.794    2.963
  59232.     1.22667    3.19(7)      179.1    2.795    3.000
  59250.     1.22704    3.14(7)      178.8    2.795    3.049
  59268.     1.22741    3.15(7)      187.7    2.795    3.110
  59285.     1.22778    3.31(8)      172.8    2.796    3.184
  59303.     1.22815    3.40(8)      170.7    2.796    3.266
  59321.     1.22852    3.36(8)      170.0    2.796    3.352
  59339.     1.22889    3.28(7)      180.8    2.797    3.433
  59356.     1.22925    3.43(8)      166.6    2.797    3.502
  59374.     1.22962    3.37(8)      173.9    2.797    3.549
  59392.     1.22999    3.62(8)      156.6    2.798    3.569
  59410.     1.23036    3.65(8)      153.1    2.798    3.560
  59428.     1.23073    3.41(8)      174.3    2.798    3.520
  59446.     1.23110    3.31(8)      177.7    2.799    3.458
  59463.     1.23147    3.27(8)      175.4    2.799    3.382
  59481.     1.23184    3.34(8)      166.1    2.799    3.300
  59499.     1.23221    3.25(8)      174.6    2.800    3.220
  59517.     1.23258    3.04(7)      187.7    2.800    3.145
  59535.     1.23295    3.29(8)      166.3    2.800    3.081
  59553.     1.23332    3.19(8)      175.6    2.801    3.027
  59571.     1.23369    2.90(7)      205.3    2.801    2.984
  59588.     1.23406    2.94(7)      199.0    2.801    2.950
  59606.     1.23443    3.02(7)      187.6    2.802    2.927
  59624.     1.23480    2.97(7)      195.0    2.802    2.911
  59642.     1.23517    3.00(7)      192.1    2.802    2.903
  59660.     1.23554    3.08(7)      181.0    2.803    2.901
  59678.     1.23591    3.10(7)      187.3    2.803    2.907
  59696.     1.23628    3.05(7)      185.0    2.803    2.920
  59714.     1.23665    3.09(7)      192.3    2.804    2.944
  59732.     1.23702    3.09(7)      198.8    2.804    2.978
  59749.     1.23739    3.30(7)      183.6    2.804    3.025
  59767.     1.23777    3.21(7)      192.4    2.805    3.086
  59785.     1.23814    3.29(7)      188.3    2.805    3.158
  59803.     1.23851    3.26(7)      188.6    2.805    3.239
  59821.     1.23888    3.48(8)      175.8    2.806    3.324
  59839.     1.23925    3.60(8)      166.7    2.806    3.403
  59857.     1.23962    3.64(8)      161.6    2.806    3.466
  59875.     1.24000    3.71(8)      160.8    2.807    3.504
  59893.     1.24037    3.85(9)      138.4    2.807    3.509
  59911.     1.24074    3.82(9)      128.8    2.807    3.482
  59929.     1.24111    3.79(9)      131.0    2.808    3.429
  59947.     1.24148    3.67(9)      134.2    2.808    3.359
  59965.     1.24186    3.62(9)      129.0    2.808    3.281
  59983.     1.24223    3.62(9)      125.4    2.809    3.203
  60001.     1.24260    3.45(9)      132.9    2.809    3.131
  60019.     1.24297    3.32(8)      148.8    2.809    3.068
  60037.     1.24335    3.12(8)      158.7    2.810    3.016
  60055.     1.24372    3.19(8)      143.3    2.810    2.975
  60073.     1.24409    3.22(8)      142.6    2.810    2.944
  60091.     1.24447    3.01(8)      149.2    2.811    2.922
  60109.     1.24484    2.98(8)      150.4    2.811    2.907
  60127.     1.24521    2.95(8)      153.0    2.811    2.896
  60145.     1.24559    2.88(8)      156.0    2.812    2.888
  60163.     1.24596    2.89(8)      157.9    2.812    2.883
  60181.     1.24634    3.07(8)      144.1    2.812    2.879
  60199.     1.24671    2.78(8)      171.2    2.812    2.875
  60217.     1.24708    2.93(8)      152.1    2.813    2.872
  60235.     1.24746    2.73(8)      177.0    2.813    2.869
  60253.     1.24783    2.80(8)      166.0    2.813    2.866
  60271.     1.24821    2.88(8)      157.1    2.814    2.864
  60290.     1.24858    2.99(8)      153.8    2.814    2.862
  60308.     1.24896    2.91(8)      157.0    2.814    2.861
  60326.     1.24933    2.84(8)      157.8    2.815    2.861
  60344.     1.24971    3.01(8)      149.0    2.815    2.862
  60362.     1.25008    2.87(8)      158.9    2.815    2.863
  60380.     1.25046    2.84(8)      171.2    2.816    2.866
  60398.     1.25083    2.83(8)      167.3    2.816    2.869
  60416.     1.25121    2.84(8)      162.9    2.816    2.874
  60434.     1.25158    2.81(8)      170.7    2.817    2.878
  60453.     1.25196    2.80(8)      173.1    2.817    2.884
  60471.     1.25233    2.88(8)      164.8    2.817    2.889
  60489.     1.25271    2.88(8)      160.6    2.818    2.893
  60507.     1.25308    2.82(8)      166.2    2.818    2.897
  60525.     1.25346    2.82(8)      167.0    2.818    2.900
  60543.     1.25384    2.98(8)      155.1    2.819    2.902
  60561.     1.25421    2.86(8)      165.8    2.819    2.903
  60580.     1.25459    2.86(8)      168.3    2.819    2.904
  60598.     1.25497    2.77(7)      177.8    2.820    2.905
  60616.     1.25534    2.91(8)      163.6    2.820    2.907
  60634.     1.25572    2.73(7)      183.2    2.820    2.911
  60652.     1.25610    2.96(8)      162.1    2.821    2.916
  60671.     1.25647    3.05(8)      154.3    2.821    2.923
  60689.     1.25685    3.01(8)      160.3    2.821    2.933
  60707.     1.25723    2.84(7)      178.2    2.822    2.946
  60725.     1.25760    3.00(8)      152.9    2.822    2.964
  60743.     1.25798    2.97(8)      164.1    2.822    2.990
  60762.     1.25836    3.07(8)      164.3    2.822    3.023
  60780.     1.25874    2.93(8)      171.8    2.823    3.066
  60798.     1.25911    3.13(8)      162.1    2.823    3.124
  60816.     1.25949    3.22(8)      163.6    2.823    3.202
  60835.     1.25987    3.27(8)      166.2    2.824    3.303
  60853.     1.26025    3.44(8)      164.2    2.824    3.434
  60871.     1.26063    3.67(8)      153.2    2.824    3.597
  60889.     1.26100    3.88(8)      150.5    2.825    3.791
  60908.     1.26138    4.07(8)      141.8    2.825    4.012
  60926.     1.26176    4.34(9)      133.9    2.825    4.251
  60944.     1.26214    4.61(9)      125.9    2.826    4.493
  60962.     1.26252    4.87(9)      117.0    2.826    4.723
  60981.     1.26290    5.01(9)      118.8    2.826    4.915
  60999.     1.26328    5.13(9)      111.2    2.827    5.051
  61017.     1.26365    5.36(10)     104.2    2.827    5.110
  61036.     1.26403    5.33(10)     108.3    2.827    5.082
  61054.     1.26441    5.29(10)     110.6    2.828    4.978
  61072.     1.26479    5.12(9)      112.5    2.828    4.820
  61091.     1.26517    4.98(9)      111.0    2.828    4.638
  61109.     1.26555    4.69(9)      118.3    2.828    4.464
  61127.     1.26593    4.41(9)      129.2    2.829    4.324
  61146.     1.26631    4.21(9)      136.3    2.829    4.240
  61164.     1.26669    4.26(9)      135.6    2.829    4.222
  61182.     1.26707    4.29(9)      133.2    2.830    4.272
  61201.     1.26745    4.29(9)      133.5    2.830    4.383
  61219.     1.26783    4.41(9)      129.5    2.830    4.535
  61237.     1.26821    4.69(9)      118.2    2.831    4.702
  61256.     1.26859    4.65(9)      122.7    2.831    4.850
  61274.     1.26897    4.73(9)      119.3    2.831    4.941
  61292.     1.26935    4.80(9)      117.7    2.832    4.951
  61311.     1.26973    4.71(9)      120.1    2.832    4.874
  61329.     1.27012    4.79(9)      117.1    2.832    4.720
  61348.     1.27050    4.58(9)      125.1    2.833    4.514
  61366.     1.27088    4.42(9)      128.4    2.833    4.280
  61384.     1.27126    4.16(9)      137.1    2.833    4.042
  61403.     1.27164    3.96(8)      143.5    2.833    3.818
  61421.     1.27202    3.78(8)      148.2    2.834    3.620
  61440.     1.27240    3.47(8)      165.4    2.834    3.453
  61458.     1.27279    3.37(8)      169.9    2.834    3.318
  61477.     1.27317    3.35(8)      166.8    2.835    3.214
  61495.     1.27355    3.14(7)      178.2    2.835    3.135
  61513.     1.27393    3.04(7)      183.2    2.835    3.077
  61532.     1.27431    3.04(7)      181.9    2.836    3.035
  61550.     1.27470    3.04(7)      180.8    2.836    3.005
  61569.     1.27508    3.05(8)      172.2    2.836    2.985
  61587.     1.27546    3.06(7)      180.8    2.837    2.973
  61606.     1.27584    3.07(7)      179.5    2.837    2.964
  61624.     1.27623    2.95(7)      178.8    2.837    2.958
  61643.     1.27661    2.95(7)      183.3    2.837    2.955
  61661.     1.27699    2.91(7)      188.1    2.838    2.952
  61680.     1.27738    2.84(7)      199.9    2.838    2.950
  61698.     1.27776    2.84(7)      201.7    2.838    2.948
  61717.     1.27814    2.86(7)      205.2    2.839    2.944
  61735.     1.27853    2.93(7)      191.8    2.839    2.940
  61754.     1.27891    2.87(7)      202.0    2.839    2.935
  61772.     1.27929    2.90(7)      194.2    2.840    2.930
  61791.     1.27968    2.83(7)      206.1    2.840    2.925
  61809.     1.28006    2.78(7)      199.9    2.840    2.920
  61828.     1.28045    2.98(7)      188.2    2.841    2.915
  61846.     1.28083    2.88(7)      193.1    2.841    2.912
  61865.     1.28121    2.81(7)      202.6    2.841    2.909
  61884.     1.28160    2.97(7)      190.5    2.841    2.907
  61902.     1.28198    2.87(7)      195.7    2.842    2.905
  61921.     1.28237    2.87(7)      194.4    2.842    2.904
  61939.     1.28275    2.88(7)      194.2    2.842    2.904
  61958.     1.28314    2.92(7)      187.3    2.843    2.904
  61976.     1.28352    2.89(7)      195.2    2.843    2.905
  61995.     1.28391    2.85(7)      193.8    2.843    2.906
  62014.     1.28429    2.82(7)      200.7    2.844    2.907
  62032.     1.28468    2.95(7)      181.0    2.844    2.909
  62051.     1.28506    2.75(7)      208.6    2.844    2.911
  62069.     1.28545    2.91(7)      188.1    2.844    2.913
  62088.     1.28584    2.79(7)      194.0    2.845    2.916
  62107.     1.28622    2.92(7)      184.5    2.845    2.919
  62125.     1.28661    2.83(7)      195.7    2.845    2.924
  62144.     1.28699    2.82(7)      196.8    2.846    2.929
  62163.     1.28738    2.81(7)      200.1    2.846    2.936
  62181.     1.28777    2.95(7)      178.3    2.846    2.943
  62200.     1.28815    2.85(7)      194.4    2.847    2.952
  62219.     1.28854    2.90(7)      187.1    2.847    2.963
  62237.     1.28893    2.87(7)      189.9    2.847    2.974
  62256.     1.28931    2.85(7)      187.9    2.847    2.986
  62275.     1.28970    3.10(8)      173.0    2.848    2.998
  62293.     1.29009    3.05(8)      175.6    2.848    3.011
  62312.     1.29047    2.87(7)      199.2    2.848    3.024
  62331.     1.29086    2.98(7)      185.7    2.849    3.038
  62349.     1.29125    3.09(8)      170.8    2.849    3.055
  62368.     1.29163    3.07(7)      179.5    2.849    3.078
  62387.     1.29202    2.96(7)      188.5    2.850    3.111
  62406.     1.29241    3.23(8)      163.8    2.850    3.160
  62424.     1.29280    3.12(7)      181.3    2.850    3.231
  62443.     1.29319    3.16(8)      173.6    2.850    3.331
  62462.     1.29357    3.40(8)      156.5    2.851    3.466
  62480.     1.29396    3.59(8)      152.4    2.851    3.643
  62499.     1.29435    3.72(8)      149.9    2.851    3.862
  62518.     1.29474    4.16(9)      128.5    2.852    4.119
  62537.     1.29513    4.57(9)      119.8    2.852    4.404
  62555.     1.29552    5.12(10)     104.9    2.852    4.699
  62574.     1.29590    5.22(10)     107.9    2.853    4.978
  62593.     1.29629    5.54(10)     99.4     2.853    5.212
  62612.     1.29668    5.69(10)     94.8     2.853    5.377
  62631.     1.29707    5.72(10)     95.5     2.853    5.464
  62649.     1.29746    5.62(10)     97.4     2.854    5.486
  62668.     1.29785    5.59(10)     98.7     2.854    5.476
  62687.     1.29824    5.52(10)     101.5    2.854    5.470
  62706.     1.29863    5.45(10)     100.9    2.855    5.502
  62725.     1.29902    5.53(10)     98.8     2.855    5.593
  62743.     1.29941    5.50(10)     103.3    2.855    5.748
  62762.     1.29980    5.74(10)     97.9     2.855    5.952
  62781.     1.30019    6.19(11)     86.5     2.856    6.169
  62800.     1.30058    6.17(11)     90.0     2.856    6.351
  62819.     1.30097    6.33(11)     86.5     2.856    6.444
  62838.     1.30136    6.24(11)     87.8     2.857    6.409
  62856.     1.30175    6.25(11)     87.3     2.857    6.240
  62875.     1.30214    6.13(11)     87.6     2.857    5.958
  62894.     1.30253    5.68(10)     95.0     2.857    5.599
  62913.     1.30292    5.19(10)     105.6    2.858    5.205
  62932.     1.30331    4.87(9)      112.4    2.858    4.811
  62951.     1.30370    4.65(9)      117.1    2.858    4.446
  62970.     1.30409    4.29(9)      127.7    2.859    4.126
  62989.     1.30449    3.87(8)      140.5    2.859    3.861
  63007.     1.30488    3.74(8)      142.5    2.859    3.650
  63026.     1.30527    3.51(8)      154.1    2.859    3.490
  63045.     1.30566    3.40(8)      161.1    2.860    3.373
  63064.     1.30605    3.28(8)      171.1    2.860    3.290
  63083.     1.30644    3.40(8)      154.4    2.860    3.234
  63102.     1.30684    3.17(8)      165.7    2.861    3.199
  63121.     1.30723    3.02(8)      177.4    2.861    3.178
  63140.     1.30762    3.02(7)      182.4    2.861    3.168
  63159.     1.30801    3.11(8)      173.5    2.862    3.166
  63178.     1.30841    3.00(7)      180.2    2.862    3.169
  63197.     1.30880    3.11(8)      170.1    2.862    3.180
  63216.     1.30919    3.09(8)      177.6    2.862    3.200
  63235.     1.30958    3.08(7)      178.4    2.863    3.235
  63254.     1.30998    3.23(8)      166.5    2.863    3.292
  63273.     1.31037    3.32(8)      158.2    2.863    3.378
  63292.     1.31076    3.33(8)      157.6    2.864    3.502
  63311.     1.31116    3.48(8)      154.7    2.864    3.671
  63330.     1.31155    3.79(8)      142.2    2.864    3.887
  63349.     1.31194    4.16(9)      126.8    2.864    4.150
  63368.     1.31234    4.43(9)      123.1    2.865    4.447
  63387.     1.31273    4.90(9)      111.1    2.865    4.761
  63406.     1.31312    5.39(10)     101.7    2.865    5.062
  63425.     1.31352    5.66(10)     92.0     2.865    5.313
  63444.     1.31391    5.59(10)     96.1     2.866    5.477
  63463.     1.31431    5.72(10)     92.6     2.866    5.530
  63482.     1.31470    5.76(11)     90.2     2.866    5.473
  63501.     1.31510    5.20(10)     105.1    2.867    5.325
  63520.     1.31549    5.07(10)     106.2    2.867    5.115
  63539.     1.31588    5.00(10)     103.4    2.867    4.875
  63558.     1.31628    4.69(9)      111.5    2.867    4.628
  63577.     1.31667    4.36(9)      118.7    2.868    4.389
  63596.     1.31707    4.26(9)      122.2    2.868    4.169
  63615.     1.31746    4.04(9)      131.5    2.868    3.970
  63634.     1.31786    3.97(9)      133.7    2.869    3.795
  63653.     1.31826    3.83(8)      138.4    2.869    3.645
  63672.     1.31865    3.83(9)      135.7    2.869    3.519
  63691.     1.31905    3.57(8)      143.6    2.869    3.418
  63711.     1.31944    3.41(8)      155.0    2.870    3.340
  63730.     1.31984    3.55(8)      148.2    2.870    3.285
  63749.     1.32023    3.46(8)      152.5    2.870    3.252
  63768.     1.32063    3.26(8)      165.1    2.871    3.237
  63787.     1.32103    3.35(8)      162.8    2.871    3.238
  63806.     1.32142    3.40(8)      151.8    2.871    3.251
  63825.     1.32182    3.21(8)      167.1    2.871    3.271
  63844.     1.32222    3.07(8)      176.4    2.872    3.294
  63864.     1.32261    3.25(8)      163.6    2.872    3.313
  63883.     1.32301    3.28(8)      161.0    2.872    3.321
  63902.     1.32341    3.12(8)      173.5    2.872    3.316
  63921.     1.32380    3.38(8)      150.1    2.873    3.298
  63940.     1.32420    3.29(8)      161.4    2.873    3.267
  63959.     1.32460    3.20(8)      165.9    2.873    3.229
  63979.     1.32500    3.29(8)      157.5    2.874    3.188
  63998.     1.32539    3.23(8)      160.9    2.874    3.147
  64017.     1.32579    3.16(8)      165.5    2.874    3.110
  64036.     1.32619    3.17(8)      161.4    2.874    3.078
  64055.     1.32659    3.05(8)      174.9    2.875    3.051
  64075.     1.32698    3.00(8)      176.8    2.875    3.031
  64094.     1.32738    3.04(8)      177.8    2.875    3.018
  64113.     1.32778    3.02(7)      179.8    2.875    3.010
  64132.     1.32818    3.02(8)      174.2    2.876    3.007
  64152.     1.32858    3.07(8)      165.9    2.876    3.011
  64171.     1.32898    3.06(8)      166.2    2.876    3.020
  64190.     1.32938    3.03(8)      168.7    2.877    3.035
  64209.     1.32977    3.09(8)      162.0    2.877    3.058
  64229.     1.33017    3.29(8)      150.0    2.877    3.088
  64248.     1.33057    3.09(8)      168.9    2.877    3.127
  64267.     1.33097    3.22(8)      158.3    2.878    3.175
  64286.     1.33137    3.35(8)      153.4    2.878    3.231
  64306.     1.33177    3.46(8)      148.6    2.878    3.296
  64325.     1.33217    3.39(8)      151.2    2.878    3.368
  64344.     1.33257    3.59(9)      135.6    2.879    3.447
  64364.     1.33297    3.50(8)      151.5    2.879    3.539
  64383.     1.33337    3.61(8)      139.9    2.879    3.638
  64402.     1.33377    3.75(9)      137.3    2.880    3.752
  64422.     1.33417    3.95(9)      131.2    2.880    3.885
  64441.     1.33457    4.23(9)      121.5    2.880    4.035
  64460.     1.33497    4.38(9)      117.3    2.880    4.196
  64480.     1.33537    4.44(9)      118.7    2.881    4.354
  64499.     1.33577    4.67(9)      113.2    2.881    4.490
  64518.     1.33617    4.68(10)     108.6    2.881    4.581
  64538.     1.33657    4.69(10)     109.5    2.881    4.611
  64557.     1.33697    4.68(9)      111.6    2.882    4.577
  64576.     1.33738    4.59(9)      112.3    2.882    4.489
  64596.     1.33778    4.44(9)      117.2    2.882    4.366
  64615.     1.33818    4.25(9)      121.9    2.882    4.229
  64635.     1.33858    3.96(9)      129.0    2.883    4.100
  64654.     1.33898    4.17(9)      122.1    2.883    3.994
  64673.     1.33938    3.88(9)      131.9    2.883    3.924
  64693.     1.33979    3.99(9)      129.8    2.884    3.898
  64712.     1.34019    3.99(9)      128.0    2.884    3.930
  64732.     1.34059    3.95(9)      126.3    2.884    4.000
  64751.     1.34099    4.01(9)      131.7    2.884    4.110
  64770.     1.34139    4.09(9)      127.3    2.885    4.245
  64790.     1.34180    4.11(9)      119.8    2.885    4.385
  64809.     1.34220    4.33(9)      117.8    2.885    4.504
  64829.     1.34260    4.44(9)      113.5    2.885    4.575
  64848.     1.34300    4.41(9)      116.3    2.886    4.581
  64868.     1.34341    4.42(9)      115.7    2.886    4.516
  64887.     1.34381    4.36(9)      118.6    2.886    4.392
  64906.     1.34421    4.48(9)      111.8    2.886    4.226
  64926.     1.34462    4.27(9)      115.6    2.887    4.040
  64945.     1.34502    3.94(9)      125.8    2.887    3.851
  64965.     1.34542    3.75(8)      141.4    2.887    3.674
  64984.     1.34583    3.48(8)      147.3    2.888    3.518
  65004.     1.34623    3.54(8)      141.5    2.888    3.387
  65023.     1.34664    3.25(8)      151.0    2.888    3.282
  65043.     1.34704    3.34(8)      147.4    2.888    3.201
  65062.     1.34744    3.14(8)      166.9    2.889    3.140
  65082.     1.34785    2.92(7)      179.9    2.889    3.096
  65101.     1.34825    2.92(7)      179.5    2.889    3.063
  65121.     1.34866    3.04(8)      164.1    2.889    3.041
  65141.     1.34906    3.01(8)      170.0    2.890    3.025
  65160.     1.34947    3.02(8)      166.9    2.890    3.014
  65180.     1.34987    2.86(7)      183.2    2.890    3.008
  65199.     1.35028    2.88(8)      174.9    2.890    3.005
  65219.     1.35068    2.98(8)      164.2    2.891    3.006
  65238.     1.35109    3.01(8)      165.0    2.891    3.009
  65258.     1.35149    2.92(8)      175.5    2.891    3.016
  65277.     1.35190    2.95(8)      173.1    2.891    3.027
  65297.     1.35230    2.98(8)      174.5    2.892    3.041
  65317.     1.35271    2.95(7)      179.7    2.892    3.058
  65336.     1.35312    2.82(7)      181.3    2.892    3.076
  65356.     1.35352    3.16(8)      154.1    2.892    3.094
  65375.     1.35393    3.07(8)      163.8    2.893    3.109
  65395.     1.35433    3.03(8)      166.2    2.893    3.119
  65415.     1.35474    2.82(7)      191.0    2.893    3.122
  65434.     1.35515    3.07(8)      164.7    2.893    3.118
  65454.     1.35555    2.88(7)      178.7    2.894    3.108
  65474.     1.35596    3.09(8)      152.9    2.894    3.094
  65493.     1.35637    2.92(8)      171.7    2.894    3.078
  65513.     1.35677    3.06(8)      163.3    2.894    3.062
  65533.     1.35718    3.08(8)      157.0    2.895    3.048
  65552.     1.35759    2.96(8)      169.9    2.895    3.037
  65572.     1.35800    3.05(8)      163.1    2.895    3.028
  65592.     1.35840    2.80(7)      180.0    2.895    3.022
  65611.     1.35881    3.03(8)      159.7    2.896    3.018
  65631.     1.35922    2.83(7)      183.3    2.896    3.016
  65651.     1.35963    2.94(8)      167.3    2.896    3.014
  65670.     1.36003    2.92(8)      166.3    2.896    3.014
  65690.     1.36044    2.85(8)      174.0    2.897    3.013
  65710.     1.36085    3.00(8)      155.8    2.897    3.013
  65729.     1.36126    2.94(8)      166.5    2.897    3.014
  65749.     1.36167    2.88(8)      169.5    2.897    3.015
  65769.     1.36208    2.90(8)      165.6    2.898    3.017
  65789.     1.36248    2.92(8)      169.4    2.898    3.020
  65808.     1.36289    2.85(8)      175.5    2.898    3.023
  65828.     1.36330    2.91(8)      171.1    2.898    3.028
  65848.     1.36371    2.95(8)      167.2    2.899    3.033
  65868.     1.36412    2.84(7)      179.4    2.899    3.040
  65887.     1.36453    2.88(8)      173.8    2.899    3.048
  65907.     1.36494    3.02(8)      158.2    2.899    3.057
  65927.     1.36535    2.82(8)      175.2    2.900    3.067
  65947.     1.36576    2.94(8)      166.9    2.900    3.079
  65966.     1.36617    2.89(8)      176.4    2.900    3.093
  65986.     1.36658    2.92(8)      168.4    2.900    3.109
  66006.     1.36699    2.96(8)      162.3    2.901    3.129
  66026.     1.36740    3.02(8)      164.1    2.901    3.155
  66046.     1.36781    3.11(8)      157.0    2.901    3.187
  66065.     1.36822    2.93(8)      176.4    2.901    3.232
  66085.     1.36863    3.00(8)      165.0    2.902    3.294
  66105.     1.36904    3.19(8)      157.4    2.902    3.383
  66125.     1.36945    3.21(8)      150.9    2.902    3.510
  66145.     1.36986    3.45(8)      141.3    2.902    3.688
  66165.     1.37027    3.59(9)      135.0    2.903    3.933
  66184.     1.37068    4.00(9)      121.3    2.903    4.257
  66204.     1.37110    4.43(9)      111.4    2.903    4.669
  66224.     1.37151    4.98(10)     99.2     2.903    5.166
  66244.     1.37192    5.88(11)     84.1     2.904    5.734
  66264.     1.37233    6.43(11)     78.5     2.904    6.342
  66284.     1.37274    7.31(12)     67.3     2.904    6.941
  66304.     1.37315    7.96(13)     60.5     2.904    7.462
  66324.     1.37357    8.46(13)     57.0     2.905    7.832
  66343.     1.37398    8.75(14)     54.3     2.905    7.994
  66363.     1.37439    8.42(13)     57.4     2.905    7.932
  66383.     1.37480    8.31(13)     58.9     2.905    7.678
  66403.     1.37521    7.75(13)     62.2     2.906    7.297
  66423.     1.37563    7.10(12)     68.2     2.906    6.865
  66443.     1.37604    6.56(12)     75.0     2.906    6.460
  66463.     1.37645    6.53(12)     72.6     2.906    6.152
  66483.     1.37687    6.46(12)     75.0     2.907    5.998
  66503.     1.37728    6.47(12)     74.8     2.907    6.045
  66523.     1.37769    6.65(12)     71.5     2.907    6.319
  66543.     1.37811    7.03(12)     69.3     2.907    6.829
  66563.     1.37852    7.66(12)     64.3     2.908    7.557
  66583.     1.37893    8.57(13)     55.1     2.908    8.460
  66603.     1.37935    9.33(14)     52.1     2.908    9.462
  66623.     1.37976   10.15(14)     48.2     2.908   10.450
  66643.     1.38017   11.50(15)     42.2     2.909   11.286
  66663.     1.38059   11.61(15)     41.9     2.909   11.826
  66683.     1.38100   11.92(16)     40.2     2.909   11.966
  66703.     1.38142   11.82(16)     40.2     2.909   11.686
  66723.     1.38183   11.55(16)     41.1     2.909   11.045
  66743.     1.38225   10.80(15)     43.7     2.910   10.151
  66763.     1.38266    9.57(14)     50.2     2.910    9.125
  66783.     1.38308    8.38(13)     57.2     2.910    8.074
  66803.     1.38349    6.93(12)     70.0     2.910    7.081
  66823.     1.38391    6.07(11)     80.5     2.911    6.201
  66843.     1.38432    5.30(10)     92.2     2.911    5.461
  66863.     1.38474    4.85(10)     100.9    2.911    4.864
  66883.     1.38515    4.40(10)     107.1    2.911    4.402
  66903.     1.38557    3.80(9)      130.2    2.912    4.055
  66923.     1.38598    3.69(9)      126.1    2.912    3.796
  66943.     1.38640    3.45(9)      133.7    2.912    3.611
  66963.     1.38682    3.49(9)      135.4    2.912    3.477
  66983.     1.38723    3.49(9)      135.9    2.913    3.380
  67003.     1.38765    3.13(8)      154.5    2.913    3.309
  67023.     1.38806    3.24(8)      147.3    2.913    3.256
  67044.     1.38848    3.36(8)      142.6    2.913    3.215
  67064.     1.38890    3.19(8)      147.8    2.913    3.182
  67084.     1.38931    3.18(8)      144.9    2.914    3.156
  67104.     1.38973    3.19(8)      151.1    2.914    3.134
  67124.     1.39015    3.13(8)      159.4    2.914    3.115
  67144.     1.39057    3.31(9)      136.9    2.914    3.099
  67164.     1.39098    3.13(8)      153.7    2.915    3.086
  67184.     1.39140    3.19(8)      149.6    2.915    3.073
  67205.     1.39182    3.26(8)      142.0    2.915    3.063
  67225.     1.39223    3.22(8)      143.9    2.915    3.053
  67245.     1.39265    3.25(8)      147.7    2.916    3.044
  67265.     1.39307    3.15(8)      148.9    2.916    3.037
  67285.     1.39349    3.24(8)      147.8    2.916    3.030
  67306.     1.39391    3.43(9)      126.4    2.916    3.023
  67326.     1.39432    3.28(8)      143.1    2.917    3.018
  67346.     1.39474    3.08(8)      154.0    2.917    3.013
  67366.     1.39516    3.26(8)      142.4    2.917    3.008
  67386.     1.39558    3.12(8)      147.3    2.917    3.004
  67407.     1.39600    3.03(8)      163.6    2.917    3.000
  67427.     1.39642    2.97(8)      158.7    2.918    2.996
  67447.     1.39684    2.94(8)      168.5    2.918    2.993
  67467.     1.39726    2.99(8)      155.5    2.918    2.990
  67487.     1.39768    2.91(8)      166.2    2.918    2.987
  67508.     1.39809    2.92(8)      164.9    2.919    2.984
  67528.     1.39851    3.05(8)      149.8    2.919    2.982
  67548.     1.39893    3.08(8)      150.8    2.919    2.980
  67568.     1.39935    2.97(8)      156.8    2.919    2.977
  67589.     1.39977    2.90(8)      160.1    2.920    2.976
  67609.     1.40019    2.96(8)      155.4    2.920    2.974
  67629.     1.40061    2.97(8)      152.4    2.920    2.972
  67650.     1.40103    2.98(8)      156.6    2.920    2.971
  67670.     1.40145    2.92(8)      157.4    2.920    2.970
  67690.     1.40187    2.77(8)      163.4    2.921    2.968
  67711.     1.40230    2.81(8)      171.2    2.921    2.967
  67731.     1.40272    2.92(8)      156.2    2.921    2.966
  67751.     1.40314    3.00(8)      156.3    2.921    2.965
  67771.     1.40356    2.96(8)      155.0    2.922    2.965
  67792.     1.40398    2.95(8)      152.6    2.922    2.964
  67812.     1.40440    3.07(8)      151.5    2.922    2.963
  67832.     1.40482    2.90(8)      162.3    2.922    2.963
  67853.     1.40524    2.88(8)      161.8    2.923    2.962
  67873.     1.40566    2.89(8)      159.7    2.923    2.962
  67894.     1.40609    2.81(8)      167.9    2.923    2.962
  67914.     1.40651    2.92(8)      155.8    2.923    2.961
  67934.     1.40693    2.85(8)      166.7    2.923    2.961
  67955.     1.40735    2.89(8)      156.0    2.924    2.961
  67975.     1.40777    2.96(8)      153.5    2.924    2.961
  67995.     1.40820    3.07(8)      146.5    2.924    2.961
  68016.     1.40862    2.97(8)      155.5    2.924    2.962
  68036.     1.40904    3.01(8)      151.7    2.925    2.962
  68057.     1.40947    3.02(8)      148.8    2.925    2.963
  68077.     1.40989    2.99(8)      148.7    2.925    2.963
  68098.     1.41031    2.94(8)      151.9    2.925    2.964
  68118.     1.41073    2.93(8)      151.1    2.925    2.965
  68138.     1.41116    3.06(8)      143.3    2.926    2.966
  68159.     1.41158    3.05(8)      147.9    2.926    2.968
  68179.     1.41200    3.05(8)      145.5    2.926    2.970
  68200.     1.41243    3.03(8)      150.6    2.926    2.972
  68220.     1.41285    3.06(8)      143.6    2.927    2.976
  68241.     1.41328    2.94(8)      154.7    2.927    2.980
  68261.     1.41370    2.99(8)      148.2    2.927    2.987
  68282.     1.41412    2.95(8)      159.6    2.927    2.996
  68302.     1.41455    3.02(8)      149.5    2.927    3.010
  68323.     1.41497    2.97(8)      155.3    2.928    3.031
  68343.     1.41540    3.03(8)      152.3    2.928    3.060
  68364.     1.41582    3.11(8)      146.6    2.928    3.100
  68384.     1.41625    3.08(8)      148.3    2.928    3.152
  68405.     1.41667    3.12(8)      142.7    2.929    3.219
  68425.     1.41710    3.19(8)      144.3    2.929    3.299
  68446.     1.41752    3.23(8)      140.1    2.929    3.388
  68466.     1.41795    3.41(9)      131.2    2.929    3.483
  68487.     1.41837    3.49(9)      133.8    2.929    3.574
  68507.     1.41880    3.46(8)      139.7    2.930    3.649
  68528.     1.41922    3.65(9)      119.9    2.930    3.699
  68548.     1.41965    3.70(9)      120.9    2.930    3.715
  68569.     1.42008    3.50(9)      130.7    2.930    3.695
  68590.     1.42050    3.61(9)      124.1    2.931    3.646
  68610.     1.42093    3.53(9)      122.5    2.931    3.574
  68631.     1.42136    3.35(9)      132.3    2.931    3.490
  68651.     1.42178    3.25(9)      136.3    2.931    3.403
  68672.     1.42221    3.40(9)      129.0    2.931    3.320
  68692.     1.42263    3.16(8)      141.9    2.932    3.245
  68713.     1.42306    3.00(8)      147.0    2.932    3.181
  68734.     1.42349    3.07(8)      139.2    2.932    3.130
  68754.     1.42392    2.99(8)      148.9    2.932    3.090
  68775.     1.42434    3.08(8)      142.9    2.933    3.060
  68796.     1.42477    3.15(8)      143.2    2.933    3.040
  68816.     1.42520    2.97(8)      153.2    2.933    3.027
  68837.     1.42563    2.98(8)      152.3    2.933    3.020
  68857.     1.42605    2.89(8)      155.6    2.933    3.019
  68878.     1.42648    2.95(8)      151.5    2.934    3.024
  68899.     1.42691    2.95(8)      155.8    2.934    3.036
  68919.     1.42734    3.17(8)      139.7    2.934    3.056
  68940.     1.42777    3.15(8)      144.8    2.934    3.084
  68961.     1.42819    3.02(8)      148.6    2.934    3.119
  68982.     1.42862    3.14(8)      141.5    2.935    3.163
  69002.     1.42905    3.07(8)      146.5    2.935    3.212
  69023.     1.42948    3.23(9)      134.5    2.935    3.264
  69044.     1.42991    3.21(8)      144.1    2.935    3.313
  69064.     1.43034    3.28(9)      137.8    2.936    3.353
  69085.     1.43077    3.23(9)      136.7    2.936    3.377
  69106.     1.43120    3.26(9)      136.2    2.936    3.381
  69127.     1.43163    3.35(9)      130.1    2.936    3.365
  69147.     1.43206    3.34(9)      127.7    2.936    3.333
  69168.     1.43249    3.39(9)      125.2    2.937    3.289
  69189.     1.43291    3.20(8)      141.4    2.937    3.240
  69210.     1.43334    3.22(9)      136.7    2.937    3.190
  69230.     1.43377    3.22(8)      138.7    2.937    3.143
  69251.     1.43421    3.21(9)      133.5    2.938    3.102
  69272.     1.43464    3.26(9)      131.1    2.938    3.068
  69293.     1.43507    3.10(8)      139.4    2.938    3.041
  69313.     1.43550    3.04(8)      143.8    2.938    3.020
  69334.     1.43593    3.02(8)      150.5    2.938    3.005
  69355.     1.43636    2.98(8)      144.8    2.939    2.994
  69376.     1.43679    2.94(8)      144.8    2.939    2.986
  69397.     1.43722    2.99(8)      139.3    2.939    2.975
  69417.     1.43765    2.98(8)      147.2    2.939    2.971
  69438.     1.43808    2.89(8)      156.7    2.939    2.969
  69459.     1.43851    3.02(8)      148.4    2.940    2.968
  69480.     1.43895    2.97(8)      147.1    2.940    2.968
  69501.     1.43938    2.99(8)      151.3    2.940    2.969
  69522.     1.43981    3.02(8)      142.1    2.940    2.971
  69542.     1.44024    3.08(9)      134.1    2.941    2.974
  69563.     1.44067    3.02(8)      147.4    2.941    2.980
  69584.     1.44111    3.07(9)      131.4    2.941    2.988
  69605.     1.44154    3.08(8)      138.6    2.941    2.999
  69626.     1.44197    3.05(8)      143.7    2.941    3.014
  69647.     1.44240    2.99(8)      147.1    2.942    3.033
  69668.     1.44284    3.12(8)      138.6    2.942    3.057
  69689.     1.44327    3.11(8)      140.4    2.942    3.083
  69710.     1.44370    2.99(8)      148.1    2.942    3.112
  69730.     1.44414    3.26(9)      132.0    2.942    3.141
  69751.     1.44457    3.07(8)      142.5    2.943    3.167
  69772.     1.44500    3.36(9)      124.3    2.943    3.186
  69793.     1.44544    3.23(9)      133.4    2.943    3.198
  69814.     1.44587    3.36(9)      123.1    2.943    3.202
  69835.     1.44630    3.26(9)      132.1    2.944    3.199
  69856.     1.44674    3.26(9)      134.6    2.944    3.191
  69877.     1.44717    3.21(9)      132.7    2.944    3.180
  69898.     1.44761    3.15(9)      134.5    2.944    3.167
  69919.     1.44804    3.22(9)      128.5    2.944    3.155
  69940.     1.44847    3.26(9)      126.7    2.945    3.143
  69961.     1.44891    3.29(9)      122.4    2.945    3.134
  69982.     1.44934    3.14(9)      134.6    2.945    3.128
  70003.     1.44978    3.11(8)      139.9    2.945    3.125
  70024.     1.45021    3.19(9)      134.2    2.945    3.124
  70045.     1.45065    3.09(8)      144.3    2.946    3.123
  70066.     1.45108    3.12(8)      144.8    2.946    3.121
  70087.     1.45152    2.98(8)      147.0    2.946    3.116
  70108.     1.45195    3.18(9)      134.2    2.946    3.108
  70129.     1.45239    3.20(9)      131.3    2.946    3.099
  70150.     1.45283    3.17(9)      138.2    2.947    3.088
  70171.     1.45326    3.03(8)      142.7    2.947    3.079
  70192.     1.45370    3.24(9)      130.5    2.947    3.072
  70213.     1.45413    2.95(8)      148.3    2.947    3.066
  70234.     1.45457    3.12(9)      137.8    2.948    3.063
  70255.     1.45501    3.26(9)      130.0    2.948    3.061
  70276.     1.45544    3.16(9)      133.3    2.948    3.059
  70297.     1.45588    2.98(8)      143.7    2.948    3.055
  70319.     1.45632    2.84(8)      159.0    2.948    3.049
  70340.     1.45675    3.03(8)      142.7    2.949    3.041
  70361.     1.45719    3.04(8)      141.8    2.949    3.031
  70382.     1.45763    2.89(8)      153.4    2.949    3.020
  70403.     1.45807    3.04(8)      139.9    2.949    3.009
  70424.     1.45850    3.07(8)      143.1    2.949    2.999
  70445.     1.45894    2.87(8)      148.6    2.950    2.990
  70466.     1.45938    2.90(8)      148.0    2.950    2.983
  70487.     1.45982    2.95(8)      143.7    2.950    2.977
  70509.     1.46026    3.00(8)      150.9    2.950    2.972
  70530.     1.46069    2.98(8)      145.2    2.950    2.969
  70551.     1.46113    2.91(8)      147.6    2.951    2.966
  70572.     1.46157    2.96(8)      148.2    2.951    2.964
  70593.     1.46201    3.02(8)      141.2    2.951    2.962
  70614.     1.46245    2.86(8)      150.7    2.951    2.961
  70636.     1.46289    3.01(8)      142.2    2.951    2.960
  70657.     1.46332    2.96(8)      149.9    2.952    2.960
  70678.     1.46376    2.95(8)      144.0    2.952    2.960
  70699.     1.46420    2.95(8)      146.5    2.952    2.959
  70720.     1.46464    3.01(9)      136.3    2.952    2.959
  70742.     1.46508    2.88(8)      155.4    2.953    2.959
  70763.     1.46552    3.03(9)      137.1    2.953    2.959
  70784.     1.46596    2.91(8)      152.0    2.953    2.959
  70805.     1.46640    2.90(8)      154.1    2.953    2.959
  70827.     1.46684    2.96(8)      142.9    2.953    2.959
  70848.     1.46728    2.82(8)      158.6    2.954    2.959
  70869.     1.46772    2.99(8)      139.9    2.954    2.959
  70890.     1.46816    3.00(8)      142.8    2.954    2.959
  70912.     1.46860    2.93(8)      147.3    2.954    2.959
  70933.     1.46904    2.94(8)      143.2    2.954    2.960
  70954.     1.46948    2.99(9)      135.0    2.955    2.960
  70975.     1.46992    2.89(8)      143.1    2.955    2.960
  70997.     1.47037    2.97(8)      145.2    2.955    2.960
  71018.     1.47081    3.14(9)      133.1    2.955    2.960
  71039.     1.47125    2.94(8)      144.0    2.955    2.960
  71061.     1.47169    2.96(8)      143.5    2.956    2.961
  71082.     1.47213    2.94(8)      143.9    2.956    2.961
  71103.     1.47257    2.89(8)      149.9    2.956    2.961
  71125.     1.47301    2.96(8)      146.2    2.956    2.961
  71146.     1.47346    2.88(8)      152.5    2.956    2.961
  71167.     1.47390    2.84(8)      153.9    2.957    2.962
  71189.     1.47434    2.90(8)      146.9    2.957    2.962
  71210.     1.47478    2.88(8)      149.8    2.957    2.962
  71231.     1.47523    2.92(8)      140.4    2.957    2.963
  71253.     1.47567    3.02(9)      137.9    2.958    2.963
  71274.     1.47611    3.06(8)      145.3    2.958    2.963
  71296.     1.47655    3.11(9)      134.8    2.958    2.963
  71317.     1.47700    3.09(9)      132.9    2.958    2.964
  71338.     1.47744    2.92(8)      145.6    2.958    2.964
  71360.     1.47788    2.96(8)      142.6    2.959    2.965
  71381.     1.47833    2.85(8)      142.3    2.959    2.965
  71403.     1.47877    2.91(8)      144.6    2.959    2.965
  71424.     1.47921    2.81(8)      160.2    2.959    2.966
  71445.     1.47966    2.94(8)      143.7    2.959    2.967
  71467.     1.48010    3.01(8)      141.4    2.960    2.968
  71488.     1.48055    2.90(8)      144.2    2.960    2.968
  71510.     1.48099    3.05(8)      140.0    2.960    2.969
  71531.     1.48144    3.01(8)      143.9    2.960    2.969
  71553.     1.48188    2.98(8)      142.9    2.960    2.970
  71574.     1.48232    2.89(8)      147.2    2.961    2.971
  71596.     1.48277    2.83(8)      150.9    2.961    2.971
  71617.     1.48321    3.00(9)      137.1    2.961    2.972
  71639.     1.48366    2.99(8)      140.6    2.961    2.973
  71660.     1.48410    3.00(9)      137.8    2.961    2.974
  71682.     1.48455    2.85(8)      147.4    2.962    2.975
  71703.     1.48500    2.90(8)      144.7    2.962    2.976
  71725.     1.48544    2.91(8)      143.5    2.962    2.977
  71746.     1.48589    2.92(8)      143.7    2.962    2.979
  71768.     1.48633    2.83(8)      149.4    2.962    2.980
  71789.     1.48678    3.05(9)      135.3    2.963    2.982
  71811.     1.48722    2.91(8)      148.9    2.963    2.983
  71832.     1.48767    3.07(9)      137.9    2.963    2.985
  71854.     1.48812    3.00(8)      141.3    2.963    2.988
  71875.     1.48856    3.05(9)      138.0    2.964    2.990
  71897.     1.48901    2.98(9)      137.1    2.964    2.994
  71918.     1.48946    3.13(9)      124.8    2.964    2.998
  71940.     1.48990    2.98(8)      141.6    2.964    3.004
  71962.     1.49035    2.76(8)      155.5    2.964    3.013
  71983.     1.49080    2.96(9)      138.0    2.965    3.025
  72005.     1.49125    3.00(9)      133.8    2.965    3.043
  72026.     1.49169    2.93(8)      145.6    2.965    3.068
  72048.     1.49214    3.04(9)      133.8    2.965    3.104
  72070.     1.49259    3.06(9)      132.3    2.965    3.152
  72091.     1.49304    3.25(9)      123.3    2.966    3.215
  72113.     1.49348    3.35(9)      118.7    2.966    3.292
  72134.     1.49393    3.36(9)      126.6    2.966    3.382
  72156.     1.49438    3.43(9)      121.7    2.966    3.480
  72178.     1.49483    3.55(9)      120.9    2.966    3.579
  72199.     1.49528    3.69(10)     110.6    2.967    3.669
  72221.     1.49573    3.73(10)     109.2    2.967    3.738
  72243.     1.49617    3.80(10)     106.9    2.967    3.774
  72264.     1.49662    3.64(9)      115.3    2.967    3.771
  72286.     1.49707    3.72(10)     109.9    2.967    3.731
  72308.     1.49752    3.75(10)     107.2    2.968    3.663
  72329.     1.49797    3.61(9)      111.3    2.968    3.578
  72351.     1.49842    3.44(9)      115.6    2.968    3.486
  72373.     1.49887    3.42(9)      115.5    2.968    3.396
  72395.     1.49932    3.36(9)      123.9    2.968    3.315
  72416.     1.49977    3.22(9)      126.6    2.969    3.246
  72438.     1.50022    3.24(9)      126.2    2.969    3.193
  72460.     1.50067    3.23(9)      123.9    2.969    3.153
  72481.     1.50112    3.16(9)      124.8    2.969    3.126
  72503.     1.50157    3.02(9)      136.8    2.970    3.110
  72525.     1.50202    3.23(9)      126.2    2.970    3.101
  72547.     1.50247    3.04(9)      130.1    2.970    3.098
  72569.     1.50292    2.96(9)      131.7    2.970    3.097
  72590.     1.50337    3.03(9)      126.6    2.970    3.096
  72612.     1.50382    3.14(9)      122.6    2.971    3.094
  72634.     1.50428    2.98(9)      135.5    2.971    3.089
  72656.     1.50473    3.17(9)      128.0    2.971    3.082
  72677.     1.50518    3.04(9)      133.1    2.971    3.073
  72699.     1.50563    3.01(9)      130.6    2.971    3.063
  72721.     1.50608    3.09(9)      125.9    2.972    3.052
  72743.     1.50653    3.22(9)      121.9    2.972    3.042
  72765.     1.50699    3.01(9)      130.0    2.972    3.032
  72787.     1.50744    3.03(9)      130.8    2.972    3.024
  72808.     1.50789    3.06(9)      132.1    2.972    3.017
  72830.     1.50834    3.09(9)      127.4    2.973    3.012
  72852.     1.50880    3.05(9)      132.4    2.973    3.008
  72874.     1.50925    3.09(9)      124.3    2.973    3.005
  72896.     1.50970    3.11(9)      122.7    2.973    3.003
  72918.     1.51015    2.97(9)      135.9    2.973    3.002
  72939.     1.51061    3.03(9)      135.9    2.974    3.001
  72961.     1.51106    3.07(9)      128.0    2.974    3.001
  72983.     1.51151    3.08(9)      127.9    2.974    3.001
  73005.     1.51197    3.02(9)      138.2    2.974    3.002
  73027.     1.51242    3.07(9)      127.3    2.975    3.002
  73049.     1.51287    3.01(9)      129.3    2.975    3.003
  73071.     1.51333    2.94(9)      130.1    2.975    3.005
  73093.     1.51378    3.03(9)      129.1    2.975    3.006
  73115.     1.51424    3.01(9)      131.8    2.975    3.008
  73137.     1.51469    3.06(9)      133.0    2.976    3.009
  73159.     1.51515    3.15(9)      124.4    2.976    3.012
  73181.     1.51560    3.08(9)      133.3    2.976    3.014
  73203.     1.51606    3.15(9)      122.7    2.976    3.017
  73224.     1.51651    2.88(8)      139.5    2.976    3.020
  73246.     1.51697    3.02(9)      126.5    2.977    3.025
  73268.     1.51742    3.06(9)      123.6    2.977    3.030
  73290.     1.51788    3.06(9)      129.2    2.977    3.037
  73312.     1.51833    3.22(9)      116.9    2.977    3.046
  73334.     1.51879    3.21(9)      117.3    2.977    3.059
  73356.     1.51924    3.21(9)      122.2    2.978    3.078
  73378.     1.51970    3.14(9)      125.1    2.978    3.105
  73400.     1.52015    3.40(9)      111.0    2.978    3.144
  73422.     1.52061    3.30(9)      116.3    2.978    3.197
  73444.     1.52107    3.38(9)      112.0    2.978    3.269
  73466.     1.52152    3.44(9)      112.4    2.979    3.362
  73489.     1.52198    3.31(9)      118.6    2.979    3.476
  73511.     1.52244    3.59(10)     109.2    2.979    3.609
  73533.     1.52289    3.76(10)     100.4    2.979    3.754
  73555.     1.52335    3.92(10)     101.1    2.980    3.901
  73577.     1.52381    4.22(11)     88.4     2.980    4.037
  73599.     1.52426    4.31(11)     86.7     2.980    4.145
  73621.     1.52472    4.23(11)     90.1     2.980    4.210
  73643.     1.52518    4.26(11)     89.1     2.980    4.228
  73665.     1.52564    4.25(11)     89.7     2.981    4.203
  73687.     1.52609    4.05(10)     93.8     2.981    4.148
  73709.     1.52655    4.14(10)     91.6     2.981    4.081
  73731.     1.52701    4.09(10)     93.2     2.981    4.014
  73754.     1.52747    3.62(10)     110.4    2.981    3.958
  73776.     1.52793    3.83(10)     102.8    2.982    3.917
  73798.     1.52839    3.83(10)     101.5    2.982    3.889
  73820.     1.52884    3.78(10)     103.6    2.982    3.865
  73842.     1.52930    3.74(10)     101.7    2.982    3.836
  73864.     1.52976    3.77(10)     103.4    2.983    3.796
  73886.     1.53022    3.56(10)     108.4    2.983    3.740
  73909.     1.53068    3.60(10)     107.7    2.983    3.672
  73931.     1.53114    3.51(10)     109.7    2.983    3.596
  73953.     1.53160    3.51(10)     105.3    2.983    3.520
  73975.     1.53206    3.51(10)     109.4    2.984    3.448
  73997.     1.53252    3.45(9)      112.3    2.984    3.385
  74019.     1.53298    3.19(9)      121.9    2.984    3.331
  74042.     1.53344    3.26(9)      114.8    2.984    3.289
  74064.     1.53390    3.30(9)      111.6    2.984    3.258
  74086.     1.53436    3.43(9)      111.9    2.985    3.238
  74108.     1.53482    3.35(10)     108.7    2.985    3.229
  74131.     1.53528    3.21(9)      120.0    2.985    3.233
  74153.     1.53574    3.31(9)      122.1    2.985    3.250
  74175.     1.53620    3.26(9)      114.6    2.985    3.280
  74197.     1.53666    3.37(9)      111.1    2.986    3.321
  74220.     1.53712    3.45(10)     107.3    2.986    3.371
  74242.     1.53758    3.32(9)      114.9    2.986    3.425
  74264.     1.53804    3.30(9)      116.8    2.986    3.475
  74286.     1.53851    3.07(9)      124.3    2.987    3.515
  74309.     1.53897    3.30(9)      113.7    2.987    3.536
  74331.     1.53943    3.49(10)     106.9    2.987    3.533
  74353.     1.53989    3.38(10)     108.1    2.987    3.507
  74376.     1.54035    3.22(9)      115.8    2.987    3.462
  74398.     1.54082    3.38(9)      114.9    2.988    3.405
  74420.     1.54128    3.31(9)      114.8    2.988    3.343
  74443.     1.54174    3.38(10)     110.2    2.988    3.286
  74465.     1.54220    3.33(9)      113.1    2.988    3.230
  74487.     1.54267    3.25(9)      111.6    2.989    3.180
  74510.     1.54313    3.24(9)      117.1    2.989    3.140
  74532.     1.54359    3.20(9)      115.3    2.989    3.108
  74554.     1.54405    2.98(9)      127.5    2.989    3.083
  74577.     1.54452    3.04(9)      122.2    2.989    3.065
  74599.     1.54498    3.09(9)      124.8    2.990    3.052
  74621.     1.54545    2.90(9)      130.4    2.990    3.042
  74644.     1.54591    3.03(9)      128.2    2.990    3.036
  74666.     1.54637    3.04(9)      119.3    2.990    3.031
  74689.     1.54684    3.07(9)      118.6    2.990    3.027
  74711.     1.54730    2.95(9)      123.8    2.991    3.025
  74733.     1.54777    2.95(9)      129.0    2.991    3.023
  74756.     1.54823    3.08(9)      119.1    2.991    3.021
  74778.     1.54869    2.98(9)      125.0    2.991    3.020
  74801.     1.54916    2.91(9)      132.6    2.992    3.020
  74823.     1.54962    3.01(9)      121.4    2.992    3.022
  74846.     1.55009    2.89(9)      135.6    2.992    3.022
  74868.     1.55055    2.85(9)      134.4    2.992    3.022
  74890.     1.55102    3.06(9)      118.8    2.992    3.023
  74913.     1.55148    3.08(9)      117.8    2.993    3.024
  74935.     1.55195    3.02(9)      125.1    2.993    3.025
  74958.     1.55242    2.97(9)      122.8    2.993    3.026
  74980.     1.55288    2.90(9)      131.3    2.993    3.028
  75003.     1.55335    2.94(9)      125.5    2.994    3.029
  75025.     1.55381    2.94(9)      125.7    2.994    3.030
  75048.     1.55428    3.03(9)      115.0    2.994    3.031
  75070.     1.55475    2.89(9)      128.0    2.994    3.032
  75093.     1.55521    2.82(9)      134.1    2.994    3.032
  75115.     1.55568    3.03(9)      120.9    2.995    3.032
  75138.     1.55615    3.14(9)      118.4    2.995    3.031
  75160.     1.55661    3.12(9)      122.7    2.995    3.031
  75183.     1.55708    3.03(9)      117.5    2.995    3.031
  75206.     1.55755    3.22(10)     105.9    2.996    3.032
  75228.     1.55801    3.10(9)      115.9    2.996    3.034
  75251.     1.55848    3.01(9)      122.4    2.996    3.036
  75273.     1.55895    3.19(9)      111.8    2.996    3.040
  75296.     1.55942    3.20(9)      111.9    2.996    3.046
  75318.     1.55988    3.08(9)      118.2    2.997    3.054
  75341.     1.56035    2.97(9)      131.2    2.997    3.065
  75364.     1.56082    3.04(9)      117.6    2.997    3.079
  75386.     1.56129    3.07(9)      118.2    2.997    3.098
  75409.     1.56176    3.15(10)     108.7    2.998    3.120
  75432.     1.56223    3.09(9)      120.1    2.998    3.145
  75454.     1.56270    3.07(9)      120.8    2.998    3.171
  75477.     1.56316    3.26(9)      111.2    2.998    3.197
  75499.     1.56363    3.10(9)      117.4    2.998    3.219
  75522.     1.56410    3.22(10)     105.4    2.999    3.233
  75545.     1.56457    3.18(9)      118.3    2.999    3.239
  75567.     1.56504    3.20(10)     109.4    2.999    3.234
  75590.     1.56551    3.17(9)      115.5    2.999    3.221
  75613.     1.56598    3.08(9)      116.2    3.000    3.201
  75635.     1.56645    2.92(9)      120.6    3.000    3.177
  75658.     1.56692    3.04(9)      121.6    3.000    3.153
  75681.     1.56739    3.23(9)      111.9    3.000    3.131
  75704.     1.56786    2.95(9)      126.2    3.000    3.111
  75726.     1.56833    3.09(9)      117.1    3.001    3.094
  75749.     1.56880    3.03(9)      123.7    3.001    3.081
  75772.     1.56927    3.08(9)      115.3    3.001    3.072
  75794.     1.56974    2.98(9)      118.4    3.001    3.065
  75817.     1.57021    3.03(9)      115.6    3.002    3.061
  75840.     1.57069    3.05(9)      118.7    3.002    3.058
  75863.     1.57116    3.06(9)      115.5    3.002    3.057
  75885.     1.57163    3.11(10)     110.4    3.002    3.057
  75908.     1.57210    3.07(9)      117.5    3.002    3.058
  75931.     1.57257    3.02(9)      112.6    3.003    3.059
  75954.     1.57304    2.94(9)      122.7    3.003    3.061
  75977.     1.57352    3.06(9)      115.8    3.003    3.063
  75999.     1.57399    3.04(9)      119.3    3.003    3.065
  76022.     1.57446    3.06(9)      117.6    3.004    3.068
  76045.     1.57493    3.05(10)     109.0    3.004    3.072
  76068.     1.57540    3.07(9)      114.0    3.004    3.075
  76091.     1.57588    2.89(9)      128.9    3.004    3.079
  76113.     1.57635    2.91(9)      122.0    3.005    3.084
  76136.     1.57682    3.10(10)     109.5    3.005    3.089
  76159.     1.57730    3.09(9)      114.1    3.005    3.095
  76182.     1.57777    2.98(9)      117.5    3.005    3.101
  76205.     1.57824    3.12(9)      111.9    3.005    3.108
  76228.     1.57872    3.26(10)     103.1    3.006    3.116
  76250.     1.57919    3.15(10)     107.3    3.006    3.125
  76273.     1.57966    3.05(9)      111.7    3.006    3.136
  76296.     1.58014    3.19(10)     109.1    3.006    3.148
  76319.     1.58061    3.11(10)     110.4    3.007    3.163
  76342.     1.58109    3.08(9)      113.7    3.007    3.181
  76365.     1.58156    3.02(9)      121.7    3.007    3.203
  76388.     1.58204    3.08(9)      115.7    3.007    3.234
  76411.     1.58251    3.23(10)     106.8    3.008    3.277
  76434.     1.58298    3.29(10)     104.1    3.008    3.338
  76457.     1.58346    3.31(10)     104.7    3.008    3.427
  76480.     1.58393    3.49(10)     99.0     3.008    3.555
  76502.     1.58441    3.93(11)     84.4     3.009    3.738
  76525.     1.58489    4.01(11)     86.5     3.009    3.989
  76548.     1.58536    4.35(11)     80.4     3.009    4.321
  76571.     1.58584    4.82(12)     75.1     3.009    4.742
  76594.     1.58631    5.51(13)     63.1     3.009    5.248
  76617.     1.58679    6.12(13)     57.5     3.010    5.824
  76640.     1.58726    6.96(14)     50.8     3.010    6.437
  76663.     1.58774    7.41(14)     47.9     3.010    7.033
  76686.     1.58822    8.31(16)     40.5     3.010    7.543
  76709.     1.58869    8.63(16)     38.7     3.011    7.893
  76732.     1.58917    9.11(16)     37.3     3.011    8.025
  76755.     1.58965    8.72(16)     39.0     3.011    7.922
  76778.     1.59012    7.93(15)     42.5     3.011    7.614
  76801.     1.59060    7.43(15)     46.6     3.012    7.161
  76824.     1.59108    7.03(14)     48.7     3.012    6.635
  76847.     1.59156    5.96(13)     57.1     3.012    6.103
  76871.     1.59203    5.67(13)     60.0     3.012    5.621
  76894.     1.59251    5.10(12)     68.8     3.013    5.230
  76917.     1.59299    4.70(12)     74.9     3.013    4.954
  76940.     1.59347    4.80(12)     72.4     3.013    4.806
  76963.     1.59395    4.76(12)     73.2     3.013    4.784
  76986.     1.59442    4.86(12)     69.6     3.014    4.874
  77009.     1.59490    4.94(12)     69.9     3.014    5.055
  77032.     1.59538    5.18(12)     66.3     3.014    5.292
  77055.     1.59586    5.37(13)     61.8     3.014    5.545
  77078.     1.59634    5.47(13)     62.4     3.015    5.765
  77101.     1.59682    5.52(13)     61.1     3.015    5.905
  77125.     1.59730    5.59(13)     62.2     3.015    5.928
  77148.     1.59778    5.45(13)     63.9     3.015    5.827
  77171.     1.59825    5.56(13)     58.7     3.015    5.616
  77194.     1.59873    5.25(12)     64.7     3.016    5.329
  77217.     1.59921    5.33(13)     63.4     3.016    5.002
  77240.     1.59969    4.95(12)     68.0     3.016    4.669
  77263.     1.60017    4.59(12)     72.8     3.016    4.354
  77287.     1.60065    4.37(11)     77.2     3.017    4.076
  77310.     1.60113    4.00(11)     85.6     3.017    3.841
  77333.     1.60161    3.74(10)     93.8     3.017    3.653
  77356.     1.60210    3.48(10)     101.3    3.017    3.507
  77379.     1.60258    3.41(10)     96.2     3.018    3.398
  77403.     1.60306    3.55(10)     91.8     3.018    3.318
  77426.     1.60354    3.40(10)     94.2     3.018    3.260
  77449.     1.60402    3.32(10)     100.0    3.018    3.218
  77472.     1.60450    3.21(10)     106.2    3.019    3.188
  77496.     1.60498    3.37(10)     94.0     3.019    3.166
  77519.     1.60546    3.24(10)     103.8    3.019    3.149
  77542.     1.60594    3.14(9)      111.3    3.019    3.136
  77565.     1.60643    3.31(10)     101.1    3.020    3.125
  77589.     1.60691    3.28(10)     97.5     3.020    3.117
  77612.     1.60739    3.09(10)     103.8    3.020    3.109
  77635.     1.60787    3.19(10)     100.7    3.020    3.103
  77658.     1.60836    2.82(9)      124.8    3.021    3.098
  77682.     1.60884    3.00(9)      112.8    3.021    3.094
  77705.     1.60932    3.09(10)     108.6    3.021    3.090
  77728.     1.60980    2.97(9)      114.4    3.021    3.088
  77752.     1.61029    2.89(9)      124.9    3.022    3.085
  77775.     1.61077    3.22(10)     98.5     3.022    3.084
  77798.     1.61125    3.06(10)     108.7    3.022    3.082
  77822.     1.61174    3.11(10)     109.6    3.022    3.081
  77845.     1.61222    2.91(9)      122.2    3.023    3.080
  77868.     1.61270    2.96(9)      118.6    3.023    3.078
  77892.     1.61319    3.06(10)     107.9    3.023    3.077
  77915.     1.61367    3.05(10)     108.4    3.023    3.075
  77939.     1.61416    3.09(9)      111.7    3.024    3.073
  77962.     1.61464    3.18(10)     103.2    3.024    3.070
  77985.     1.61513    3.00(10)     105.1    3.024    3.068
  78009.     1.61561    3.02(10)     109.0    3.024    3.065
  78032.     1.61609    3.06(10)     107.1    3.025    3.063
  78055.     1.61658    2.97(9)      112.4    3.025    3.060
  78079.     1.61706    3.02(9)      111.7    3.025    3.058
  78102.     1.61755    3.09(10)     105.5    3.025    3.056
  78126.     1.61803    3.13(10)     99.6     3.026    3.055
  78149.     1.61852    2.98(9)      111.7    3.026    3.053
  78173.     1.61901    2.99(9)      111.7    3.026    3.052
  78196.     1.61949    2.94(9)      114.4    3.027    3.051
  78220.     1.61998    3.00(10)     108.6    3.027    3.050
  78243.     1.62046    3.03(10)     109.6    3.027    3.050
  78267.     1.62095    3.10(10)     104.1    3.027    3.049
  78290.     1.62144    3.16(10)     98.8     3.028    3.048
  78313.     1.62192    3.18(10)     98.7     3.028    3.048
  78337.     1.62241    3.23(10)    100.0     3.028    3.047
  78360.     1.62290    3.19(10)     104.0    3.028    3.047
  78384.     1.62338    3.09(10)     103.2    3.029    3.047
  78407.     1.62387    3.05(10)     105.9    3.029    3.046
  78431.     1.62436    3.05(10)     107.0    3.029    3.046
  78455.     1.62485    3.11(10)     101.8    3.029    3.046
  78478.     1.62533    3.00(10)     104.4    3.030    3.046
  78502.     1.62582    2.96(10)     107.0    3.030    3.045
  78525.     1.62631    3.13(10)     101.2    3.030    3.045
  78549.     1.62680    3.19(10)     97.3     3.030    3.045
  78572.     1.62728    3.13(10)     99.8     3.031    3.045
  78596.     1.62777    3.18(10)     103.6    3.031    3.045
  78619.     1.62826    3.03(10)     109.8    3.031    3.045
  78643.     1.62875    3.03(10)     110.0    3.031    3.045
  78667.     1.62924    2.90(9)      118.3    3.032    3.045
  78690.     1.62973    3.06(10)     108.9    3.032    3.044
  78714.     1.63022    3.19(10)     102.7    3.032    3.044
  78737.     1.63071    3.13(10)     102.6    3.033    3.044
  78761.     1.63119    3.10(10)     103.2    3.033    3.044
  78785.     1.63168    3.14(10)     102.2    3.033    3.044
  78808.     1.63217    3.16(10)     100.9    3.033    3.044
  78832.     1.63266    3.00(10)     108.0    3.034    3.044
  78856.     1.63315    3.20(10)     98.7     3.034    3.044
  78879.     1.63364    3.08(10)     105.8    3.034    3.044
  78903.     1.63413    3.08(10)     101.6    3.034    3.045
  78927.     1.63462    3.08(10)     108.3    3.035    3.045
  78950.     1.63511    2.97(9)      111.2    3.035    3.045
  78974.     1.63560    2.93(9)      113.4    3.035    3.045
  78998.     1.63610    3.11(10)     100.2    3.035    3.045
  79021.     1.63659    3.06(10)     105.0    3.036    3.045
  79045.     1.63708    3.06(10)     109.0    3.036    3.045
  79069.     1.63757    2.94(10)     110.2    3.036    3.045
  79093.     1.63806    2.95(9)      112.7    3.037    3.045
  79116.     1.63855    2.94(10)     109.3    3.037    3.045
  79140.     1.63904    3.15(10)     96.8     3.037    3.046
  79164.     1.63953    2.99(10)     106.3    3.037    3.046
  79187.     1.64003    2.99(10)     106.0    3.038    3.046
  79211.     1.64052    3.04(10)     106.1    3.038    3.046
  79235.     1.64101    3.03(10)     107.2    3.038    3.046
  79259.     1.64150    3.16(10)     99.6     3.038    3.047
  79283.     1.64200    3.23(10)     97.1     3.039    3.047
  79306.     1.64249    3.13(10)     100.8    3.039    3.047
  79330.     1.64298    2.97(10)     107.2    3.039    3.047
  79354.     1.64347    3.14(10)     104.4    3.040    3.047
  79378.     1.64397    3.11(10)     101.1    3.040    3.048
  79402.     1.64446    2.94(9)      110.9    3.040    3.048
  79425.     1.64495    3.14(10)     99.9     3.040    3.048
  79449.     1.64545    2.90(10)     110.1    3.041    3.049
  79473.     1.64594    3.02(10)     104.3    3.041    3.049
  79497.     1.64644    2.97(9)      111.8    3.041    3.049
  79521.     1.64693    3.04(10)     105.7    3.042    3.050
  79545.     1.64742    2.99(10)     104.4    3.042    3.050
  79568.     1.64792    3.07(10)     107.0    3.042    3.051
  79592.     1.64841    3.12(10)     97.3     3.042    3.052
  79616.     1.64891    2.98(10)     103.8    3.043    3.053
  79640.     1.64940    3.10(10)     106.7    3.043    3.054
  79664.     1.64990    3.14(10)     106.0    3.043    3.056
  79688.     1.65039    3.08(10)     109.6    3.043    3.059
  79712.     1.65089    3.16(10)     106.6    3.044    3.062
  79736.     1.65138    3.22(10)     104.4    3.044    3.066
  79760.     1.65188    3.29(10)     102.8    3.044    3.071
  79784.     1.65237    3.07(10)     108.6    3.045    3.078
  79807.     1.65287    2.99(10)     98.9     3.045    3.085
  79831.     1.65337    3.04(10)     95.5     3.045    3.092
  79855.     1.65386    3.15(10)     90.9     3.045    3.100
  79879.     1.65436    3.09(11)     90.0     3.046    3.108
  79903.     1.65485    3.05(11)     90.1     3.046    3.116
  79927.     1.65535    2.93(10)     94.4     3.046    3.122
  79951.     1.65585    3.14(11)     84.8     3.047    3.127
  79975.     1.65634    3.00(11)     88.4     3.047    3.131
  79999.     1.65684    3.07(11)     86.1     3.047    3.135
  80023.     1.65734    2.89(10)     93.7     3.047    3.139
  80047.     1.65784    3.03(11)     85.0     3.048    3.144
  80071.     1.65833    3.12(11)     80.1     3.048    3.148
  80095.     1.65883    3.14(11)     85.6     3.048    3.152
  80119.     1.65933    3.11(11)     83.0     3.049    3.155
  80143.     1.65983    3.24(11)     76.9     3.049    3.155
  80167.     1.66032    3.08(11)     82.8     3.049    3.151
  80191.     1.66082    3.19(11)     82.0     3.049    3.145
  80215.     1.66132    3.26(12)     73.9     3.050    3.136
  80239.     1.66182    3.07(11)     84.4     3.050    3.126
  80264.     1.66232    3.27(11)     77.7     3.050    3.115
  80288.     1.66282    3.14(11)     85.2     3.051    3.105
  80312.     1.66332    3.05(11)     83.7     3.051    3.095
  80336.     1.66381    3.22(12)     75.2     3.051    3.087
  80360.     1.66431    3.21(11)     77.0     3.052    3.080
  80384.     1.66481    3.09(11)     82.4     3.052    3.075
  80408.     1.66531    3.11(11)     80.0     3.052    3.071
  80432.     1.66581    3.23(11)     76.0     3.052    3.068
  80456.     1.66631    3.09(11)     84.4     3.053    3.066
  80481.     1.66681    3.17(11)     82.3     3.053    3.064
  80505.     1.66731    2.94(10)     91.6     3.053    3.063
  80529.     1.66781    2.93(11)     89.7     3.054    3.062
  80553.     1.66831    3.08(11)     80.1     3.054    3.062
  80577.     1.66881    3.03(11)     79.3     3.054    3.061
  80601.     1.66931    2.99(11)     88.9     3.054    3.061
  80626.     1.66981    3.15(11)     81.6     3.055    3.061
  80650.     1.67032    2.98(11)     90.1     3.055    3.061
  80674.     1.67082    3.08(11)     87.0     3.055    3.061
  80698.     1.67132    3.22(11)     77.2     3.056    3.061
  80722.     1.67182    2.97(11)     87.4     3.056    3.061
  80747.     1.67232    3.05(11)     87.3     3.056    3.062
  80771.     1.67282    3.15(11)     84.4     3.057    3.062
  80795.     1.67333    3.27(11)     80.7     3.057    3.062
  80819.     1.67383    3.08(11)     83.6     3.057    3.062
  80843.     1.67433    3.13(11)     86.6     3.057    3.062
  80868.     1.67483    3.03(11)     84.9     3.058    3.062
  80892.     1.67533    3.13(11)     78.6     3.058    3.063
  80916.     1.67584    3.12(11)     77.4     3.058    3.063
  80941.     1.67634    3.29(11)     76.2     3.059    3.063
  80965.     1.67684    3.29(12)     75.1     3.059    3.063
  80989.     1.67735    3.01(11)     80.3     3.059    3.064
  81013.     1.67785    3.03(11)     83.8     3.060    3.064
  81038.     1.67835    3.00(11)     87.9     3.060    3.064
  81062.     1.67886    2.97(11)     90.1     3.060    3.065
  81086.     1.67936    3.16(11)     81.6     3.060    3.065
  81111.     1.67986    3.31(11)     81.9     3.061    3.065
  81135.     1.68037    3.24(11)     86.3     3.061    3.066
  81159.     1.68087    3.20(11)     89.1     3.061    3.066
  81184.     1.68138    3.27(11)     85.4     3.062    3.066
  81208.     1.68188    3.08(10)     94.1     3.062    3.067
  81232.     1.68239    3.15(11)     89.3     3.062    3.067
  81257.     1.68289    3.25(11)     86.0     3.063    3.067
  81281.     1.68340    3.12(10)     94.1     3.063    3.068
  81306.     1.68390    3.17(11)     86.8     3.063    3.068
  81330.     1.68441    3.17(10)     90.9     3.064    3.069
  81354.     1.68491    3.29(11)     80.7     3.064    3.069
  81379.     1.68542    3.46(11)     79.8     3.064    3.070
  81403.     1.68592    3.23(11)     82.0     3.064    3.075
  81428.     1.68643    3.27(11)     85.8     3.065    3.076
  81452.     1.68693    3.18(11)     88.1     3.065    3.078
  81476.     1.68744    3.32(11)     84.2     3.065    3.079
  81501.     1.68795    3.07(10)     95.8     3.066    3.082
  81525.     1.68845    3.14(10)     91.3     3.066    3.084
  81550.     1.68896    3.20(11)     86.7     3.066    3.088
  81574.     1.68947    3.18(11)     88.6     3.067    3.095
  81599.     1.68997    3.23(11)     87.8     3.067    3.099
  81623.     1.69048    3.17(11)     88.6     3.067    3.104
  81648.     1.69099    3.13(10)     95.1     3.068    3.108
  81672.     1.69150    3.25(11)     87.0     3.068    3.111
  81697.     1.69200    3.14(10)     92.8     3.068    3.114
  81721.     1.69251    3.03(10)     98.0     3.069    3.117
  81746.     1.69302    3.18(11)     90.5     3.069    3.118
  81770.     1.69353    3.35(11)     84.9     3.069    3.119
  81795.     1.69403    3.31(11)     80.4     3.069    3.120
  81819.     1.69454    3.16(11)     86.0     3.070    3.121
  81844.     1.69505    3.09(10)     91.9     3.070    3.122
  81868.     1.69556    3.00(10)     92.6     3.070    3.124
  81893.     1.69607    3.19(11)     87.4     3.071    3.126
  81918.     1.69658    3.07(10)     94.6     3.071    3.128
  81942.     1.69709    3.19(11)     88.5     3.071    3.130
  81967.     1.69760    3.03(10)     92.8     3.072    3.132
  81991.     1.69810    3.15(11)     90.1     3.072    3.133
  82016.     1.69861    3.24(11)     87.8     3.072    3.134
  82040.     1.69912    3.18(11)     89.5     3.073    3.133
  82065.     1.69963    3.22(11)     89.3     3.073    3.132
  82090.     1.70014    3.00(11)     89.5     3.073    3.135
  82114.     1.70065    3.08(10)     97.0     3.074    3.132
  82139.     1.70116    3.01(10)     93.6     3.074    3.130
  82164.     1.70167    3.24(11)     87.3     3.074    3.129
  82188.     1.70219    2.90(10)     103.1    3.075    3.128
  82213.     1.70270    3.19(11)     88.3     3.075    3.129
  82238.     1.70321    3.12(11)     90.3     3.075    3.133
  82262.     1.70372    3.07(10)     96.9     3.076    3.139
  82287.     1.70423    3.14(11)     89.4     3.076    3.149
  82312.     1.70474    3.26(11)     83.5     3.076    3.163
  82336.     1.70525    3.27(11)     79.0     3.077    3.181
  82361.     1.70576    3.25(11)     85.9     3.077    3.204
  82386.     1.70628    3.20(11)     89.1     3.077    3.231
  82410.     1.70679    3.28(11)     78.6     3.078    3.262
  82435.     1.70730    3.22(11)     88.0     3.078    3.293
  82460.     1.70781    3.37(11)     80.9     3.078    3.322
  82485.     1.70832    3.39(11)     78.7     3.079    3.345
  82509.     1.70884    3.29(11)     82.5     3.079    3.360
  82534.     1.70935    3.12(11)     90.1     3.079    3.362
  82559.     1.70986    3.21(11)     87.4     3.080    3.354
  82584.     1.71038    3.37(11)     83.0     3.080    3.336
  82608.     1.71089    3.36(11)     81.5     3.080    3.311
  82633.     1.71140    3.13(10)     92.5     3.081    3.284
  82658.     1.71192    3.31(11)     88.1     3.081    3.257
  82683.     1.71243    3.21(11)     86.7     3.081    3.232
  82708.     1.71294    3.20(11)     84.2     3.082    3.211
  82732.     1.71346    3.26(11)     83.0     3.082    3.194
  82757.     1.71397    3.02(10)     91.0     3.082    3.181
  82782.     1.71449    3.10(11)     88.8     3.083    3.171
  82807.     1.71500    3.04(11)     89.3     3.083    3.165
  82832.     1.71551    3.21(11)     83.5     3.083    3.162
  82857.     1.71603    3.19(11)     85.2     3.084    3.160
  82881.     1.71654    3.45(11)     75.7     3.084    3.160
  82906.     1.71706    3.05(11)     87.5     3.084    3.162
  82931.     1.71757    3.28(11)     80.5     3.085    3.164
  82956.     1.71809    3.17(11)     85.4     3.085    3.167
  82981.     1.71861    3.21(11)     84.5     3.085    3.172
  83006.     1.71912    3.26(11)     83.1     3.086    3.178
  83031.     1.71964    3.01(10)     94.4     3.086    3.186
  83056.     1.72015    3.24(11)     82.3     3.086    3.195
  83081.     1.72067    3.10(11)     87.7     3.087    3.208
  83105.     1.72119    3.22(11)     79.5     3.087    3.223
  83130.     1.72170    3.30(11)     81.1     3.087    3.241
  83155.     1.72222    3.40(11)     79.0     3.088    3.262
  83180.     1.72273    3.05(10)     92.1     3.088    3.285
  83205.     1.72325    3.03(11)     89.9     3.088    3.310
  83230.     1.72377    3.30(11)     82.9     3.089    3.335
  83255.     1.72429    3.23(11)     85.3     3.089    3.358
  83280.     1.72480    3.39(11)     79.4     3.089    3.378
  83305.     1.72532    3.31(11)     81.8     3.090    3.394
  83330.     1.72584    3.41(11)     80.2     3.090    3.403
  83355.     1.72636    3.43(11)     76.0     3.090    3.407
  83380.     1.72687    3.34(11)     79.1     3.091    3.408
  83405.     1.72739    3.32(11)     82.2     3.091    3.406
  83430.     1.72791    3.21(11)     84.5     3.091    3.405
  83455.     1.72843    3.29(11)     79.4     3.092    3.407
  83480.     1.72895    2.94(10)     92.7     3.092    3.413
  83505.     1.72947    3.22(11)     84.7     3.092    3.426
  83530.     1.72999    3.16(11)     87.3     3.093    3.449
  83555.     1.73050    3.22(11)     85.1     3.093    3.486
  83580.     1.73102    3.20(11)     84.5     3.093    3.543
  83606.     1.73154    3.38(11)     77.5     3.094    3.628
  83631.     1.73206    3.43(11)     78.3     3.094    3.752
  83656.     1.73258    3.63(12)     73.5     3.094    3.928
  83681.     1.73310    3.95(12)     71.3     3.095    4.171
  83706.     1.73362    4.15(13)     63.7     3.095    4.497
  83731.     1.73414    4.58(13)     58.9     3.095    4.917
  83756.     1.73466    5.38(14)     48.4     3.096    5.440
  83781.     1.73518    6.15(16)     41.6     3.096    6.063
  83806.     1.73570    7.08(17)     36.2     3.097    6.775
  83832.     1.73623    8.08(18)     32.61    3.097    7.547
  83857.     1.73675    8.78(18)     30.74    3.097    8.338
  83882.     1.73727    9.50(19)     28.31    3.098    9.096
  83907.     1.73779   10.30(20)     26.00    3.098    9.765
  83932.     1.73831   10.67(20)     24.52    3.098   10.318
  83957.     1.73883   10.92(21)     23.52    3.099   10.749
  83983.     1.73935   11.07(21)     23.33    3.099   11.065
  84008.     1.73987   11.34(21)     23.72    3.099   11.264
  84033.     1.74040   11.45(21)     22.42    3.100   11.321
  84058.     1.74092   11.29(21)     23.00    3.100   11.196
  84083.     1.74144   10.80(20)     23.83    3.100   10.857
  84109.     1.74196   10.67(21)     23.53    3.101   10.306
  84134.     1.74249    9.76(19)     26.36    3.101    9.586
  84159.     1.74301    8.54(18)     31.10    3.101    8.767
  84184.     1.74353    7.46(17)     35.9     3.102    7.921
  84210.     1.74406    6.82(16)     38.6     3.102    7.113
  84235.     1.74458    5.85(15)     45.3     3.103    6.392
  84260.     1.74510    5.52(15)     45.8     3.103    5.792
  84285.     1.74563    5.01(14)     52.5     3.103    5.332
  84311.     1.74615    5.36(15)     47.1     3.104    5.023
  84336.     1.74667    5.01(14)     52.2     3.104    4.868
  84361.     1.74720    4.92(13)     54.9     3.104    4.865
  84387.     1.74772    5.32(14)     47.8     3.105    5.011
  84412.     1.74825    5.48(15)     46.0     3.105    5.296
  84437.     1.74877    5.94(16)     39.9     3.105    5.706
  84463.     1.74930    6.14(16)     39.6     3.106    6.214
  84488.     1.74982    6.07(15)     43.5     3.106    6.783
  84513.     1.75035    6.95(16)     37.0     3.107    7.357
  84539.     1.75087    6.97(16)     37.7     3.107    7.865
  84564.     1.75140    7.12(17)     33.85    3.107    8.228
  84589.     1.75192    7.69(18)     31.88    3.108    8.380
  84615.     1.75245    7.82(18)     31.23    3.108    8.291
  84640.     1.75297    7.56(18)     32.46    3.108    7.981
  84665.     1.75350    7.18(17)     35.6     3.109    7.503
  84691.     1.75403    7.10(17)     35.5     3.109    6.926
  84716.     1.75455    6.60(16)     39.5     3.109    6.315
  84742.     1.75508    6.22(16)     39.8     3.110    5.723
  84767.     1.75560    5.69(15)     45.5     3.110    5.188
  84793.     1.75613    5.21(14)     48.7     3.111    4.730
  84818.     1.75666    4.86(14)     50.7     3.111    4.357
  84843.     1.75719    4.37(13)     57.8     3.111    4.066
  84869.     1.75771    4.18(13)     59.5     3.112    3.846
  84894.     1.75824    4.09(13)     58.1     3.112    3.685
  84920.     1.75877    3.91(13)     62.6     3.112    3.569
  84945.     1.75930    3.52(11)     77.0     3.113    3.486
  84971.     1.75982    3.70(12)     66.8     3.113    3.427
  84996.     1.76035    3.42(12)     73.5     3.113    3.384
  85022.     1.76088    3.29(11)     81.7     3.114    3.352
  85047.     1.76141    3.52(12)     70.4     3.114    3.327
  85073.     1.76194    3.63(12)     68.3     3.115    3.308
  85098.     1.76246    3.50(12)     69.7     3.115    3.292
  85124.     1.76299    3.35(12)     74.6     3.115    3.278
  85149.     1.76352    3.41(12)     71.7     3.116    3.267
  85175.     1.76405    3.41(12)     72.5     3.116    3.257
  85200.     1.76458    3.29(12)     75.0     3.116    3.249
  85226.     1.76511    3.24(12)     75.4     3.117    3.241
  85252.     1.76564    3.24(12)     75.3     3.117    3.234
  85277.     1.76617    3.28(11)     77.5     3.118    3.228
  85303.     1.76670    3.31(11)     76.4     3.118    3.223
  85328.     1.76723    3.31(11)     75.8     3.118    3.218
  85354.     1.76776    3.29(12)     73.5     3.119    3.213
  85380.     1.76829    3.18(11)     79.2     3.119    3.210
  85405.     1.76882    3.22(12)     74.1     3.119    3.206
  85431.     1.76935    2.95(11)     87.1     3.120    3.203
  85456.     1.76988    3.13(11)     78.3     3.120    3.200
  85482.     1.77041    3.12(11)     79.4     3.121    3.198
  85508.     1.77094    3.15(12)     73.4     3.121    3.195
  85533.     1.77148    3.36(12)     71.5     3.121    3.193
  85559.     1.77201    3.36(12)     66.0     3.122    3.191
  85585.     1.77254    3.25(12)     72.5     3.122    3.190
  85610.     1.77307    3.37(12)     70.1     3.122    3.189
  85636.     1.77360    3.12(11)     79.8     3.123    3.187
  85662.     1.77414    3.23(12)     75.4     3.123    3.187
  85687.     1.77467    3.28(12)     71.6     3.124    3.186
  85713.     1.77520    3.44(12)     65.4     3.124    3.185
  85739.     1.77573    3.22(12)     75.5     3.124    3.185
  85765.     1.77627    3.14(11)     79.2     3.125    3.185
  85790.     1.77680    3.23(12)     72.6     3.125    3.185
  85816.     1.77733    3.21(12)     75.4     3.125    3.185
  85842.     1.77787    3.46(12)     67.4     3.126    3.186
  85868.     1.77840    3.28(12)     71.4     3.126    3.187
  85893.     1.77893    3.24(12)     73.4     3.127    3.188
  85919.     1.77947    3.15(11)     77.0     3.127    3.189
  85945.     1.78000    3.26(12)     72.2     3.127    3.191
  85971.     1.78053    3.51(13)     63.6     3.128    3.193
  85996.     1.78107    3.28(12)     72.5     3.128    3.195
  86022.     1.78160    3.18(11)     78.6     3.128    3.199
  86048.     1.78214    3.43(12)     65.1     3.129    3.203
  86074.     1.78267    3.53(13)     64.0     3.129    3.208
  86100.     1.78321    3.50(12)     67.4     3.130    3.216
  86125.     1.78374    3.32(11)     76.2     3.130    3.226
  86151.     1.78428    3.47(12)     69.0     3.130    3.241
  86177.     1.78481    3.52(12)     67.5     3.131    3.264
  86203.     1.78535    3.48(12)     67.9     3.131    3.296
  86229.     1.78588    3.62(12)     64.3     3.132    3.344
  86255.     1.78642    3.53(12)     70.4     3.132    3.410
  86281.     1.78696    3.42(12)     71.7     3.132    3.499
  86307.     1.78749    3.68(13)     63.6     3.133    3.615
  86332.     1.78803    3.95(13)     58.4     3.133    3.758
  86358.     1.78856    4.06(13)     56.8     3.133    3.926
  86384.     1.78910    4.20(13)     55.8     3.134    4.111
  86410.     1.78964    4.22(13)     57.3     3.134    4.300
  86436.     1.79017    4.36(14)     53.4     3.135    4.476
  86462.     1.79071    4.30(13)     56.6     3.135    4.615
  86488.     1.79125    4.44(14)     53.2     3.135    4.696
  86514.     1.79179    4.47(14)     54.8     3.136    4.704
  86540.     1.79232    4.44(14)     54.4     3.136    4.640
  86566.     1.79286    4.09(13)     59.8     3.137    4.516
  86592.     1.79340    3.89(13)     61.8     3.137    4.353
  86618.     1.79394    3.97(13)     60.0     3.137    4.171
  86644.     1.79448    3.67(12)     64.8     3.138    3.989
  86670.     1.79501    3.66(12)     66.1     3.138    3.819
  86696.     1.79555    3.60(12)     69.1     3.139    3.671
  86722.     1.79609    3.33(12)     69.7     3.139    3.548
  86748.     1.79663    3.56(13)     61.2     3.139    3.451
  86774.     1.79717    3.41(12)     68.4     3.140    3.377
  86800.     1.79771    3.44(12)     68.4     3.140    3.322
  86826.     1.79825    3.41(12)     65.8     3.140    3.283
  86852.     1.79879    3.26(12)     69.3     3.141    3.255
  86878.     1.79933    3.20(12)     72.0     3.141    3.235
  86904.     1.79987    3.24(12)     69.7     3.142    3.221
  86930.     1.80041    3.09(12)     73.3     3.142    3.211
  86956.     1.80095    3.31(12)     71.3     3.142    3.204
  86982.     1.80149    3.28(12)     69.3     3.143    3.199
  87008.     1.80203    3.04(11)     75.8     3.143    3.194
  87034.     1.80257    3.10(12)     72.8     3.144    3.191
  87061.     1.80311    3.07(11)     80.2     3.144    3.188
  87087.     1.80365    3.23(12)     70.4     3.144    3.185
  87113.     1.80419    3.18(12)     70.6     3.145    3.183
  87139.     1.80473    3.09(12)     73.7     3.145    3.181
  87165.     1.80528    3.19(12)     72.3     3.146    3.180
  87191.     1.80582    3.04(11)     81.7     3.146    3.178
  87217.     1.80636    3.18(12)     74.5     3.146    3.177
  87244.     1.80690    3.12(12)     75.4     3.147    3.166
  87270.     1.80744    3.10(12)     70.7     3.147    3.165
  87296.     1.80799    3.42(13)     63.2     3.148    3.164
  87322.     1.80853    3.16(12)     70.6     3.148    3.164
  87348.     1.80907    3.21(12)     69.6     3.148    3.163
  87374.     1.80961    2.97(11)     78.3     3.149    3.163
  87401.     1.81016    2.95(11)     80.0     3.149    3.163
  87427.     1.81070    3.18(12)     71.2     3.150    3.162
  87453.     1.81124    3.26(13)     63.7     3.150    3.162
  87479.     1.81179    3.12(12)     70.3     3.150    3.162
  87506.     1.81233    3.06(12)     75.3     3.151    3.162
  87532.     1.81287    3.22(12)     64.0     3.151    3.162
  87558.     1.81342    3.08(12)     72.5     3.152    3.162
  87584.     1.81396    3.22(12)     69.0     3.152    3.162
  87611.     1.81451    3.26(12)     66.8     3.152    3.162
  87637.     1.81505    3.14(12)     69.9     3.153    3.163
  87663.     1.81560    3.32(12)     67.7     3.153    3.163
  87690.     1.81614    3.31(13)     64.0     3.154    3.163
  87716.     1.81668    3.32(12)     65.4     3.154    3.163
  87742.     1.81723    3.30(13)     61.5     3.154    3.164
  87768.     1.81778    3.25(12)     66.0     3.155    3.164
  87795.     1.81832    3.07(12)     70.5     3.155    3.164
  87821.     1.81887    3.14(12)     70.9     3.156    3.165
  87847.     1.81941    3.29(13)     61.7     3.156    3.165
  87874.     1.81996    3.18(11)     75.9     3.156    3.166
  87900.     1.82050    3.18(12)     67.0     3.157    3.166
  87927.     1.82105    3.24(13)     63.3     3.157    3.167
  87953.     1.82160    3.24(12)     66.4     3.158    3.168
  87979.     1.82214    2.98(11)     76.2     3.158    3.168
  88006.     1.82269    3.06(12)     69.7     3.158    3.169
  88032.     1.82324    3.10(12)     75.5     3.159    3.171
  88059.     1.82378    3.32(13)     62.9     3.159    3.172
  88085.     1.82433    3.33(12)     67.4     3.160    3.174
  88111.     1.82488    3.13(12)     70.6     3.160    3.177
  88138.     1.82543    3.31(12)     66.5     3.160    3.181
  88164.     1.82597    3.28(12)     64.9     3.161    3.187
  88191.     1.82652    3.29(12)     64.6     3.161    3.195
  88217.     1.82707    3.11(12)     70.8     3.162    3.205
  88244.     1.82762    3.24(12)     66.0     3.162    3.219
  88270.     1.82817    3.24(12)     64.6     3.162    3.236
  88297.     1.82871    3.24(12)     64.8     3.163    3.256
  88323.     1.82926    3.17(12)     66.7     3.163    3.279
  88350.     1.82981    3.37(13)     62.1     3.164    3.302
  88376.     1.83036    3.20(12)     67.9     3.164    3.324
  88403.     1.83091    3.48(13)     58.0     3.164    3.342
  88429.     1.83146    3.34(13)     60.8     3.165    3.354
  88456.     1.83201    3.13(12)     72.5     3.165    3.358
  88482.     1.83256    3.40(13)     61.0     3.166    3.353
  88509.     1.83311    3.38(12)     67.4     3.166    3.340
  88535.     1.83366    3.24(12)     67.7     3.166    3.323
  88562.     1.83421    3.31(12)     66.6     3.167    3.303
  88588.     1.83476    3.34(13)     60.7     3.167    3.283
  88615.     1.83531    3.16(12)     68.3     3.168    3.265
  88642.     1.83586    3.04(12)     71.3     3.168    3.250
  88668.     1.83641    3.15(12)     65.5     3.169    3.240
  88695.     1.83696    3.34(12)     64.5     3.169    3.234
  88721.     1.83751    3.17(13)     63.9     3.169    3.232
  88748.     1.83807    3.29(13)     62.8     3.170    3.233
  88775.     1.83862    3.31(13)     63.8     3.170    3.238
  88801.     1.83917    3.29(13)     60.1     3.171    3.245
  88828.     1.83972    3.39(13)     63.6     3.171    3.251
  88855.     1.84027    3.12(12)     70.4     3.171    3.257
  88881.     1.84082    3.02(12)     73.0     3.172    3.260
  88908.     1.84138    3.28(12)     65.1     3.172    3.260
  88935.     1.84193    3.19(12)     68.7     3.173    3.256
  88961.     1.84248    3.28(13)     62.4     3.173    3.250
  88988.     1.84303    3.27(13)     62.5     3.173    3.242
  89015.     1.84359    3.06(12)     66.0     3.174    3.233
  89041.     1.84414    3.16(12)     66.8     3.174    3.225
  89068.     1.84469    3.36(13)     60.8     3.175    3.216
  89095.     1.84525    3.29(12)     66.7     3.175    3.209
  89121.     1.84580    3.25(13)     61.6     3.175    3.204
  89148.     1.84636    3.06(12)     71.6     3.176    3.201
  89175.     1.84691    3.21(12)     65.3     3.176    3.198
  89202.     1.84746    3.12(12)     66.2     3.177    3.197
  89228.     1.84802    3.17(12)     67.0     3.177    3.196
  89255.     1.84857    3.26(13)     60.9     3.178    3.195
  89282.     1.84913    3.39(13)     61.1     3.178    3.194
  89309.     1.84968    3.22(13)     62.4     3.178    3.192
  89336.     1.85024    3.06(12)     68.4     3.179    3.191
  89362.     1.85079    3.26(12)     64.0     3.179    3.190
  89389.     1.85135    3.05(12)     66.4     3.180    3.189
  89416.     1.85190    3.03(12)     68.1     3.180    3.188
  89443.     1.85246    3.32(13)     58.4     3.180    3.187
  89470.     1.85301    3.17(13)     62.6     3.181    3.187
  89496.     1.85357    3.18(12)     66.4     3.181    3.186
  89523.     1.85413    3.27(12)     65.1     3.182    3.186
  89550.     1.85468    3.26(13)     63.6     3.182    3.186
  89577.     1.85524    3.23(13)     57.2     3.182    3.186
  89604.     1.85580    3.11(12)     71.6     3.183    3.186
  89631.     1.85635    3.20(13)     63.8     3.183    3.186
  89658.     1.85691    3.04(12)     72.2     3.184    3.187
  89685.     1.85747    3.03(12)     68.4     3.184    3.187
  89712.     1.85802    3.51(13)     56.4     3.185    3.187
  89738.     1.85858    3.37(13)     61.3     3.185    3.187
  89765.     1.85914    2.97(12)     67.9     3.185    3.188
  89792.     1.85970    3.24(13)     63.8     3.186    3.188
  89819.     1.86025    3.12(12)     67.4     3.186    3.189
  89846.     1.86081    3.25(13)     61.4     3.187    3.189
  89873.     1.86137    3.24(13)     63.1     3.187    3.189
  89900.     1.86193    3.40(13)     55.6     3.187    3.190
  89927.     1.86249    3.46(13)     58.1     3.188    3.190
  89954.     1.86305    3.26(13)     58.7     3.188    3.190
  89981.     1.86361    3.12(13)     61.8     3.189    3.191
  90008.     1.86417    3.11(13)     63.7     3.189    3.191
  90035.     1.86473    3.37(13)     60.0     3.189    3.192
  90062.     1.86528    3.33(13)     59.7     3.190    3.192
  90089.     1.86584    3.18(13)     63.8     3.190    3.193
  90116.     1.86640    3.40(13)     58.1     3.191    3.193
  90143.     1.86696    3.16(12)     64.3     3.191    3.193
  90170.     1.86752    3.24(13)     61.1     3.192    3.194
  90197.     1.86808    3.31(13)     57.5     3.192    3.194
  90224.     1.86865    3.29(13)     62.4     3.192    3.195
  90251.     1.86921    3.15(13)     60.4     3.193    3.195
  90278.     1.86977    3.08(13)     63.7     3.193    3.196
  90305.     1.87033    3.20(12)     64.1     3.194    3.196
  90333.     1.87089    3.37(13)     55.3     3.194    3.197
  90360.     1.87145    3.10(12)     65.1     3.194    3.197
  90387.     1.87201    3.24(13)     63.4     3.195    3.198
  90414.     1.87257    2.99(12)     69.0     3.195    3.199
  90441.     1.87314    3.16(13)     60.2     3.196    3.199
  90468.     1.87370    3.34(13)     55.5     3.196    3.200
  90495.     1.87426    3.37(13)     62.5     3.196    3.200
  90522.     1.87482    3.32(13)     59.4     3.197    3.201
  90550.     1.87538    3.37(13)     57.8     3.197    3.202
  90577.     1.87595    3.28(13)     59.8     3.198    3.203
  90604.     1.87651    3.25(13)     63.4     3.198    3.203
  90631.     1.87707    3.08(12)     68.4     3.199    3.204
  90658.     1.87764    3.14(12)     65.7     3.199    3.205
  90686.     1.87820    3.18(13)     61.9     3.199    3.207
  90713.     1.87876    3.20(13)     61.6     3.200    3.208
  90740.     1.87933    3.28(13)     56.9     3.200    3.210
  90767.     1.87989    3.21(13)     59.9     3.201    3.213
  90794.     1.88045    3.36(13)     55.6     3.201    3.216
  90822.     1.88102    3.32(13)     56.6     3.201    3.220
  90849.     1.88158    3.11(12)     65.3     3.202    3.225
  90876.     1.88215    3.16(12)     64.7     3.202    3.232
  90903.     1.88271    3.36(13)     56.2     3.203    3.241
  90931.     1.88328    3.25(13)     59.7     3.203    3.251
  90958.     1.88384    3.13(13)     62.5     3.204    3.283
  90985.     1.88441    3.52(13)     55.8     3.204    3.299
  91013.     1.88497    3.43(13)     55.6     3.204    3.317
  91040.     1.88554    3.55(14)     53.5     3.205    3.337
  91067.     1.88610    3.45(13)     60.6     3.205    3.360
  91094.     1.88667    3.51(13)     58.2     3.206    3.383
  91122.     1.88724    3.38(13)     56.3     3.206    3.406
  91149.     1.88780    3.53(14)     53.3     3.206    3.427
  91176.     1.88837    3.65(14)     51.8     3.207    3.442
  91204.     1.88894    3.40(13)     58.0     3.207    3.450
  91231.     1.88950    3.50(14)     54.6     3.208    3.449
  91259.     1.89007    3.46(14)     53.8     3.208    3.439
  91286.     1.89064    3.43(13)     58.1     3.208    3.422
  91313.     1.89120    3.44(14)     53.9     3.209    3.401
  91341.     1.89177    3.43(13)     57.8     3.209    3.376
  91368.     1.89234    3.14(13)     62.0     3.210    3.352
  91396.     1.89291    3.05(12)     66.2     3.210    3.330
  91423.     1.89347    3.33(13)     58.5     3.211    3.310
  91450.     1.89404    3.19(13)     61.6     3.211    3.294
  91478.     1.89461    3.15(13)     61.8     3.211    3.282
  91505.     1.89518    3.42(13)     56.4     3.212    3.273
  91533.     1.89575    3.20(13)     62.7     3.212    3.266
  91560.     1.89632    3.40(14)     54.1     3.213    3.262
  91588.     1.89689    3.40(13)     56.3     3.213    3.260
  91615.     1.89746    3.30(13)     58.2     3.213    3.260
  91643.     1.89802    3.26(13)     57.0     3.214    3.261
  91670.     1.89859    3.37(14)     54.6     3.214    3.262
  91698.     1.89916    3.13(13)     58.8     3.215    3.265
  91725.     1.89973    3.23(13)     60.4     3.215    3.269
  91753.     1.90030    3.21(13)     62.5     3.216    3.273
  91780.     1.90087    3.63(14)     47.6     3.216    3.277
  91808.     1.90144    3.61(14)     50.7     3.216    3.281
  91835.     1.90201    3.44(14)     52.3     3.217    3.285
  91863.     1.90259    3.36(13)     55.3     3.217    3.288
  91890.     1.90316    3.30(13)     58.5     3.218    3.290
  91918.     1.90373    3.39(13)     56.3     3.218    3.299
  91945.     1.90430    3.13(12)     64.3     3.218    3.299
  91973.     1.90487    3.34(13)     57.9     3.219    3.297
  92001.     1.90544    3.24(13)     59.6     3.219    3.296
  92028.     1.90601    3.22(13)     63.4     3.220    3.294
  92056.     1.90659    3.29(13)     58.1     3.220    3.293
  92083.     1.90716    3.49(14)     54.3     3.220    3.292
  92111.     1.90773    3.25(13)     57.5     3.221    3.292
  92139.     1.90830    3.47(14)     51.1     3.221    3.292
  92166.     1.90887    3.26(14)     53.8     3.222    3.293
  92194.     1.90945    3.26(13)     57.4     3.222    3.294
  92222.     1.91002    3.51(14)     52.3     3.223    3.296
  92249.     1.91059    3.12(13)     60.8     3.223    3.298
  92277.     1.91117    3.53(14)     51.4     3.223    3.300
  92305.     1.91174    3.17(13)     63.7     3.224    3.303
  92332.     1.91231    3.16(13)     60.5     3.224    3.306
  92360.     1.91289    3.11(13)     63.1     3.225    3.309
  92388.     1.91346    3.14(13)     60.6     3.225    3.312
  92415.     1.91404    3.26(13)     58.9     3.225    3.316
  92443.     1.91461    3.34(14)     52.3     3.226    3.319
  92471.     1.91518    3.17(13)     60.7     3.226    3.323
  92499.     1.91576    3.30(13)     57.9     3.227    3.327
  92526.     1.91633    3.13(13)     57.6     3.227    3.331
  92554.     1.91691    3.38(14)     53.0     3.227    3.336
  92582.     1.91748    3.20(13)     58.1     3.228    3.341
  92610.     1.91806    3.04(12)     64.9     3.228    3.346
  92638.     1.91863    3.39(14)     54.8     3.229    3.351
  92665.     1.91921    3.36(13)     55.7     3.229    3.357
  92693.     1.91979    3.34(13)     56.3     3.230    3.364
  92721.     1.92036    3.34(14)     52.9     3.230    3.370
  92749.     1.92094    3.29(14)     52.3     3.230    3.377
  92777.     1.92151    3.22(13)     56.3     3.231    3.385
  92804.     1.92209    3.33(14)     51.9     3.231    3.393
  92832.     1.92267    3.40(14)     52.2     3.232    3.402
  92860.     1.92324    3.23(13)     56.4     3.232    3.412
  92888.     1.92382    3.48(14)     49.4     3.232    3.422
  92916.     1.92440    3.47(14)     52.0     3.233    3.434
  92944.     1.92498    3.14(13)     56.8     3.233    3.446
  92972.     1.92555    3.46(14)     50.5     3.234    3.459
  92999.     1.92613    3.48(14)     49.6     3.234    3.474
  93027.     1.92671    3.61(15)     47.4     3.234    3.490
  93055.     1.92729    3.22(13)     58.4     3.235    3.508
  93083.     1.92787    3.15(13)     57.6     3.235    3.528
  93111.     1.92844    3.30(13)     55.2     3.236    3.550
  93139.     1.92902    3.15(13)     56.0     3.236    3.574
  93167.     1.92960    3.31(14)     53.2     3.236    3.601
  93195.     1.93018    3.36(14)     54.5     3.237    3.632
  93223.     1.93076    3.39(14)     50.7     3.237    3.667
  93251.     1.93134    3.46(14)     52.7     3.238    3.708
  93279.     1.93192    3.39(14)     50.7     3.238    3.755
  93307.     1.93250    3.60(14)     51.1     3.238    3.812
  93335.     1.93308    3.22(13)     60.0     3.239    3.884
  93363.     1.93366    3.81(15)     44.8     3.239    3.977
  93391.     1.93424    3.69(14)     48.0     3.240    4.104
  93419.     1.93482    3.92(15)     46.8     3.240    4.284
  93447.     1.93540    4.01(15)     43.9     3.240    4.543
  93475.     1.93598    4.13(15)     46.7     3.241    4.919
  93503.     1.93656    4.67(16)     39.8     3.241    5.460
  93531.     1.93714    5.56(18)     32.44    3.242    6.221
  93559.     1.93772    6.52(19)     27.41    3.242    7.257
  93587.     1.93830    7.73(21)     22.71    3.243    8.613
  93615.     1.93889    9.46(23)     19.35    3.243   10.312
  93643.     1.93947   11.26(25)     15.99    3.243   12.337
  93671.     1.94005   14.53(29)     12.20    3.244   14.619
  93699.     1.94063   17.54(32)     10.03    3.244   17.026
  93728.     1.94121   20.22(34)      8.65    3.245   19.356
  93756.     1.94180   22.6(4)        7.75    3.24    21.35
  93784.     1.94238   24.2(4)        7.11    3.25    22.71
  93812.     1.94296   25.2(4)        6.82    3.25    23.21
  93840.     1.94355   23.5(4)        7.33    3.25    22.78
  93868.     1.94413   21.9(4)        7.94    3.25    21.50
  93896.     1.94471   19.45(33)      9.07    3.247   19.617
  93925.     1.94530   16.22(30)     11.03    3.247   17.379
  93953.     1.94588   13.91(29)     12.23    3.248   15.039
  93981.     1.94646   11.40(26)     15.25    3.248   12.793
  94009.     1.94705    9.60(24)     17.83    3.249   10.779
  94037.     1.94763    8.22(21)     21.66    3.249    9.069
  94066.     1.94822    6.58(19)     27.37    3.249    7.689
  94094.     1.94880    5.99(18)     29.51    3.250    6.621
  94122.     1.94938    5.44(17)     33.49    3.250    5.827
  94150.     1.94997    5.41(18)     32.03    3.251    5.255
  94178.     1.95055    4.96(17)     35.4     3.251    4.855
  94207.     1.95114    5.20(18)     32.63    3.251    4.582
  94235.     1.95173    4.98(17)     34.02    3.252    4.400
  94263.     1.95231    5.15(17)     33.45    3.252    4.282
  94292.     1.95290    4.92(17)     36.5     3.253    4.211
  94320.     1.95348    4.84(17)     35.4     3.253    4.178
  94348.     1.95407    4.97(17)     34.92    3.253    4.182
  94376.     1.95466    5.25(17)     33.89    3.254    4.225
  94405.     1.95524    5.40(18)     31.96    3.254    4.320
  94433.     1.95583    5.80(18)     31.06    3.255    4.484
  94461.     1.95642    6.30(19)     26.77    3.255    4.739
  94490.     1.95700    6.12(18)     29.70    3.255    5.111
  94518.     1.95759    6.86(20)     25.21    3.256    5.628
  94546.     1.95818    7.48(21)     22.70    3.256    6.308
  94575.     1.95876    7.82(21)     22.07    3.256    7.159
  94603.     1.95935    8.76(23)     18.88    3.257    8.168
  94632.     1.95994    8.84(23)     18.98    3.257    9.294
  94660.     1.96053    9.19(23)     18.34    3.258   10.465
  94688.     1.96112    9.78(24)     17.14    3.258   11.575
  94717.     1.96170    9.99(25)     16.19    3.258   12.491
  94745.     1.96229   10.17(25)     16.37    3.259   13.072
  94774.     1.96288   10.31(25)     16.64    3.259   13.217
  94802.     1.96347   10.54(25)     15.74    3.260   12.905
  94830.     1.96406   10.55(25)     15.79    3.260   12.199
  94859.     1.96465   10.28(25)     16.22    3.260   11.214
  94887.     1.96524    9.91(25)     16.56    3.261   10.083
  94916.     1.96583    9.54(24)     17.17    3.261    8.922
  94944.     1.96642    8.61(23)     19.55    3.262    7.823
  94973.     1.96701    8.04(22)     19.96    3.262    6.848
  95001.     1.96760    7.48(22)     20.89    3.262    6.027
  95030.     1.96819    6.39(19)     26.75    3.263    5.367
  95058.     1.96878    5.84(19)     28.13    3.263    4.858
  95087.     1.96937    5.12(18)     32.16    3.264    4.478
  95115.     1.96996    4.97(17)     34.26    3.264    4.204
  95144.     1.97055    4.46(17)     34.89    3.264    4.008
  95172.     1.97114    4.18(16)     37.4     3.265    3.870
  95201.     1.97173    4.12(16)     38.7     3.265    3.772
  95230.     1.97233    3.73(15)     43.4     3.265    3.701
  95258.     1.97292    3.98(16)     40.5     3.266    3.648
  95287.     1.97351    3.56(14)     47.6     3.266    3.608
  95315.     1.97410    3.85(16)     41.3     3.267    3.576
  95344.     1.97469    3.44(15)     46.9     3.267    3.550
  95372.     1.97529    3.37(14)     49.0     3.267    3.527
  95401.     1.97588    3.45(15)     43.4     3.268    3.508
  95430.     1.97647    3.40(15)     46.6     3.268    3.492
  95458.     1.97707    3.26(14)     50.6     3.269    3.477
  95487.     1.97766    3.33(15)     47.5     3.269    3.464
  95516.     1.97825    3.29(14)     47.9     3.269    3.452
  95544.     1.97885    3.49(15)     42.3     3.270    3.441
  95573.     1.97944    3.39(15)     46.2     3.270    3.432
  95602.     1.98003    3.35(14)     52.2     3.271    3.423
  95630.     1.98063    3.23(14)     51.6     3.271    3.415
  95659.     1.98122    3.42(15)     45.4     3.271    3.408
  95688.     1.98182    3.30(14)     52.3     3.272    3.401
  95716.     1.98241    3.33(14)     48.8     3.272    3.395
  95745.     1.98301    3.36(14)     49.8     3.272    3.390
  95774.     1.98360    3.32(15)     46.2     3.273    3.385
  95803.     1.98420    3.37(15)     45.8     3.273    3.380
  95831.     1.98479    3.43(15)     44.2     3.274    3.376
  95860.     1.98539    3.46(15)     43.4     3.274    3.372
  95889.     1.98598    3.30(14)     48.8     3.274    3.368
  95918.     1.98658    3.60(16)     40.9     3.275    3.365
  95946.     1.98717    3.34(15)     44.0     3.275    3.361
  95975.     1.98777    3.39(15)     46.5     3.275    3.358
  96004.     1.98837    3.31(15)     46.6     3.276    3.356
  96033.     1.98896    3.40(15)     43.8     3.276    3.353
  96062.     1.98956    3.34(15)     44.1     3.277    3.351
  96090.     1.99016    3.34(15)     45.3     3.277    3.348
  96119.     1.99076    3.35(14)     47.9     3.277    3.346
  96148.     1.99135    3.22(14)     51.0     3.278    3.344
  96177.     1.99195    3.21(14)     48.2     3.278    3.342
  96206.     1.99255    3.30(14)     48.4     3.279    3.341
  96235.     1.99315    3.27(14)     49.7     3.279    3.339
  96263.     1.99374    3.20(14)     49.7     3.279    3.337
  96292.     1.99434    3.33(15)     45.2     3.280    3.336
  96321.     1.99494    3.27(14)     48.0     3.280    3.335
  96350.     1.99554    3.15(14)     49.6     3.280    3.333
  96379.     1.99614    3.26(14)     50.4     3.281    3.332
  96408.     1.99674    3.75(16)     38.1     3.281    3.331
  96437.     1.99734    3.34(15)     45.1     3.282    3.330
  96466.     1.99793    3.52(16)     39.8     3.282    3.329
  96495.     1.99853    3.31(15)     46.6     3.282    3.328
  96524.     1.99913    3.20(15)     46.4     3.283    3.327
  96553.     1.99973    3.40(15)     43.9     3.283    3.326
  96582.     2.00033    3.06(14)     48.3     3.283    3.326
  96611.     2.00093    3.23(15)     47.2     3.284    3.306
  96640.     2.00153    3.38(15)     44.6     3.284    3.305
  96669.     2.00213    3.38(15)     47.4     3.284    3.305
  96698.     2.00274    3.25(15)     45.9     3.285    3.305
  96727.     2.00334    3.19(15)     47.2     3.285    3.305
  96756.     2.00394    3.25(15)     43.2     3.286    3.305
  96785.     2.00454    3.40(15)     42.9     3.286    3.304
  96814.     2.00514    3.35(16)     40.8     3.286    3.304
  96843.     2.00574    3.23(15)     45.7     3.287    3.304
  96872.     2.00634    3.20(15)     47.2     3.287    3.304
  96901.     2.00695    3.38(15)     42.9     3.287    3.304
  96930.     2.00755    3.42(16)     41.6     3.288    3.304
  96959.     2.00815    3.47(16)     39.2     3.288    3.304
  96988.     2.00875    3.28(15)     47.0     3.289    3.304
  97017.     2.00936    3.11(15)     46.6     3.289    3.304
  97046.     2.00996    3.46(15)     44.3     3.289    3.304
  97075.     2.01056    3.26(15)     44.1     3.290    3.304
  97104.     2.01116    3.28(15)     42.4     3.290    3.304
  97134.     2.01177    3.28(15)     44.0     3.290    3.304
  97163.     2.01237    3.29(16)     39.7     3.291    3.304
  97192.     2.01298    3.57(16)     39.0     3.291    3.304
  97221.     2.01358    3.42(16)     40.6     3.291    3.304
  97250.     2.01418    3.15(15)     46.3     3.292    3.304
  97279.     2.01479    3.21(15)     44.1     3.292    3.304
  97309.     2.01539    3.26(15)     45.8     3.293    3.304
  97338.     2.01600    3.17(15)     46.8     3.293    3.304
  97367.     2.01660    3.16(15)     45.5     3.293    3.308
  97396.     2.01721    3.41(16)     39.1     3.294    3.308
  97425.     2.01781    3.31(15)     45.4     3.294    3.308
  97455.     2.01842    3.39(16)     41.5     3.294    3.308
  97484.     2.01902    3.32(16)     41.5     3.295    3.309
  97513.     2.01963    3.29(15)     43.4     3.295    3.309
  97542.     2.02024    3.32(15)     42.9     3.295    3.309
  97572.     2.02084    3.30(16)     41.5     3.296    3.300
  97601.     2.02145    3.40(16)     37.3     3.296    3.300
  97630.     2.02205    3.20(15)     45.1     3.297    3.301
  97659.     2.02266    3.40(16)     38.5     3.297    3.301
  97689.     2.02327    3.19(15)     45.1     3.297    3.302
  97718.     2.02388    3.30(15)     42.2     3.298    3.302
  97747.     2.02448    3.65(17)     35.04    3.298    3.303
  97777.     2.02509    3.49(16)     40.5     3.298    3.303
  97806.     2.02570    3.62(16)     37.5     3.299    3.304
  97835.     2.02631    3.37(16)     39.3     3.299    3.307
  97865.     2.02691    3.61(17)     36.1     3.299    3.308
  97894.     2.02752    3.04(14)     47.6     3.300    3.308
  97923.     2.02813    3.45(16)     40.0     3.300    3.309
  97953.     2.02874    3.13(15)     46.1     3.300    3.309
  97982.     2.02935    3.13(15)     47.1     3.301    3.310
  98012.     2.02996    3.38(16)     41.0     3.301    3.310
  98041.     2.03056    3.46(16)     37.9     3.301    3.311
  98070.     2.03117    3.35(16)     39.7     3.302    3.312
  98100.     2.03178    3.66(17)     36.2     3.302    3.312
  98129.     2.03239    3.21(16)     41.0     3.303    3.313
  98159.     2.03300    3.20(16)     40.8     3.303    3.313
  98188.     2.03361    3.49(16)     37.1     3.303    3.314
  98218.     2.03422    3.45(17)     36.5     3.304    3.315
  98247.     2.03483    3.43(16)     37.9     3.304    3.315
  98277.     2.03544    3.50(16)     37.4     3.304    3.316
  98306.     2.03605    3.25(16)     40.5     3.305    3.316
  98336.     2.03667    3.06(15)     47.3     3.305    3.317
  98365.     2.03728    3.58(16)     37.1     3.305    3.318
  98395.     2.03789    3.53(16)     37.2     3.306    3.319
  98424.     2.03850    3.32(16)     41.3     3.306    3.319
  98454.     2.03911    3.27(16)     39.9     3.306    3.320
  98483.     2.03972    3.31(15)     45.8     3.307    3.321
  98513.     2.04034    3.59(16)     38.8     3.307    3.321
  98542.     2.04095    3.35(15)     43.9     3.307    3.322
  98572.     2.04156    3.63(17)     35.3     3.308    3.323
  98601.     2.04217    3.38(16)     39.9     3.308    3.324
  98631.     2.04278    3.37(15)     43.0     3.308    3.325
  98661.     2.04340    3.21(15)     44.9     3.309    3.325
  98690.     2.04401    3.60(17)     36.3     3.309    3.326
  98720.     2.04462    3.68(18)     32.22    3.309    3.327
  98749.     2.04524    3.43(16)     39.2     3.310    3.328
  98779.     2.04585    3.30(15)     43.4     3.310    3.329
  98809.     2.04647    3.48(16)     40.3     3.310    3.330
  98838.     2.04708    3.50(16)     37.3     3.311    3.331
  98868.     2.04769    3.14(14)     47.7     3.311    3.332
  98898.     2.04831    3.54(16)     37.6     3.312    3.333
  98927.     2.04892    3.45(16)     40.8     3.312    3.335
  98957.     2.04954    3.41(16)     37.7     3.312    3.336
  98987.     2.05015    3.23(15)     46.3     3.313    3.337
  99016.     2.05077    3.10(14)     48.4     3.313    3.338
  99046.     2.05138    3.14(15)     46.1     3.313    3.340
  99076.     2.05200    3.11(15)     46.8     3.314    3.341
  99105.     2.05261    3.51(16)     40.8     3.314    3.343
  99135.     2.05323    3.95(17)     34.36    3.314    3.344
  99165.     2.05385    3.33(15)     42.6     3.315    3.346
  99195.     2.05446    3.45(16)     39.1     3.315    3.348
  99224.     2.05508    3.65(16)     37.6     3.315    3.350
  99254.     2.05570    3.52(16)     39.8     3.316    3.352
  99284.     2.05631    3.53(16)     40.7     3.316    3.354
  99314.     2.05693    3.51(16)     40.5     3.316    3.356
  99344.     2.05755    3.39(15)     42.7     3.317    3.358
  99373.     2.05816    3.54(16)     40.5     3.317    3.361
  99403.     2.05878    3.28(15)     45.3     3.317    3.364
  99433.     2.05940    3.18(15)     46.1     3.318    3.367
  99463.     2.06002    3.31(15)     45.1     3.318    3.370
  99493.     2.06063    3.79(17)     36.4     3.318    3.373
  99522.     2.06125    3.45(15)     45.4     3.319    3.377
  99552.     2.06187    3.40(15)     46.5     3.319    3.381
  99582.     2.06249    3.39(15)     47.5     3.319    3.386
  99612.     2.06311    3.37(14)     49.4     3.320    3.390
  99642.     2.06373    3.49(15)     47.4     3.320    3.396
  99672.     2.06435    3.44(14)     49.2     3.320    3.402
  99702.     2.06497    3.88(16)     41.3     3.321    3.409
  99732.     2.06559    3.81(16)     38.1     3.321    3.416
  99762.     2.06621    4.04(17)     32.98    3.321    3.425
  99792.     2.06683    4.01(17)     32.95    3.322    3.435
  99821.     2.06745    3.74(17)     35.5     3.322    3.447
  99851.     2.06807    3.68(17)     33.27    3.322    3.463
  99881.     2.06869    3.68(17)     34.85    3.322    3.482
  99911.     2.06931    3.70(17)     35.3     3.323    3.508
  99941.     2.06993    3.54(17)     34.35    3.323    3.545
  99971.     2.07055    3.52(17)     35.6     3.323    3.598
  100001.    2.07117    3.73(17)     34.11    3.324    3.673
  100031.    2.07179    3.78(18)     31.86    3.324    3.780
  100061.    2.07241    3.67(17)     35.8     3.324    3.927
  100091.    2.07304    3.85(17)     33.06    3.325    4.126
  100121.    2.07366    4.17(18)     30.89    3.325    4.383
  100151.    2.07428    4.73(19)     27.78    3.325    4.702
  100181.    2.07490    4.71(19)     29.19    3.326    5.078
  100211.    2.07553    5.38(21)     22.26    3.326    5.498
  100242.    2.07615    5.57(21)     22.40    3.326    5.938
  100272.    2.07677    6.79(23)     18.69    3.327    6.362
  100302.    2.07739    6.70(22)     19.89    3.327    6.724
  100332.    2.07802    6.68(22)     20.39    3.327    6.975
  100362.    2.07864    7.38(24)     17.12    3.328    7.078
  100392.    2.07926    7.12(24)     17.78    3.328    7.022
  100422.    2.07989    6.99(24)     17.60    3.328    6.826
  100452.    2.08051    6.64(23)     18.70    3.329    6.530
  100482.    2.08114    5.89(21)     22.74    3.329    6.181
  100512.    2.08176    5.69(20)     24.03    3.329    5.821
  100543.    2.08239    5.23(20)     25.35    3.330    5.483
  100573.    2.08301    5.02(20)     25.91    3.330    5.195
  100603.    2.08364    4.99(19)     26.43    3.330    4.975
  100633.    2.08426    5.08(20)     23.85    3.331    4.836
  100663.    2.08489    5.12(20)     23.84    3.331    4.787
  100694.    2.08551    5.14(20)     24.97    3.331    4.834
  100724.    2.08614    5.28(20)     24.70    3.331    4.973
  100754.    2.08676    5.02(20)     26.19    3.332    5.197
  100784.    2.08739    5.50(21)     23.06    3.332    5.490
  100814.    2.08802    5.54(21)     23.68    3.332    5.825
  100845.    2.08864    6.05(21)     21.88    3.333    6.166
  100875.    2.08927    6.25(23)     19.50    3.333    6.469
  100905.    2.08990    6.34(23)     19.48    3.333    6.684
  100935.    2.09052    6.45(23)     18.91    3.334    6.769
  100966.    2.09115    6.52(22)     19.91    3.334    6.704
  100996.    2.09178    6.25(22)     20.65    3.334    6.501
  101026.    2.09241    6.58(23)     19.57    3.335    6.192
  101057.    2.09303    5.67(21)     23.49    3.335    5.818
  101087.    2.09366    5.70(22)     21.00    3.335    5.423
  101117.    2.09429    5.10(20)     24.84    3.336    5.038
  101148.    2.09492    4.76(19)     27.35    3.336    4.689
  101178.    2.09555    4.58(19)     28.40    3.336    4.388
  101208.    2.09617    4.18(19)     29.11    3.336    4.142
  101239.    2.09680    3.85(17)     33.04    3.337    3.949
  101269.    2.09743    4.03(18)     31.51    3.337    3.803
  101299.    2.09806    3.97(17)     33.54    3.337    3.697
  101330.    2.09869    3.36(15)     42.3     3.338    3.620
  101360.    2.09932    3.74(17)     36.3     3.338    3.565
  101391.    2.09995    3.32(15)     43.8     3.338    3.527
  101421.    2.10058    3.58(16)     41.2     3.339    3.499
  101451.    2.10121    3.49(16)     39.0     3.339    3.479
  101482.    2.10184    3.68(16)     39.0     3.339    3.464
  101512.    2.10247    3.50(16)     40.4     3.339    3.451
  101543.    2.10310    3.55(16)     39.3     3.340    3.442
  101573.    2.10373    3.42(16)     37.9     3.340    3.434
  101604.    2.10437    3.43(16)     37.2     3.340    3.427
  101634.    2.10500    3.71(17)     33.71    3.341    3.420
  101665.    2.10563    3.35(15)     42.8     3.341    3.415
  101695.    2.10626    3.04(14)     50.4     3.341    3.410
  101726.    2.10689    3.40(16)     39.1     3.342    3.406
  101756.    2.10752    3.31(15)     42.2     3.342    3.402
  101787.    2.10816    3.31(16)     37.8     3.342    3.399
  101817.    2.10879    3.47(16)     37.9     3.343    3.396
  101848.    2.10942    3.66(16)     37.5     3.343    3.393
  101878.    2.11006    3.51(17)     36.6     3.343    3.391
  101909.    2.11069    3.31(17)     36.5     3.343    3.389
  101940.    2.11132    3.50(17)     33.57    3.344    3.387
  101970.    2.11196    3.36(16)     36.9     3.344    3.385
  102001.    2.11259    3.22(15)     43.7     3.344    3.383
  102031.    2.11322    3.39(16)     39.3     3.345    3.382
  102062.    2.11386    3.67(17)     35.4     3.345    3.380
  102093.    2.11449    3.32(16)     38.8     3.345    3.379
  102123.    2.11513    3.19(15)     42.6     3.346    3.378
  102154.    2.11576    3.25(16)     40.1     3.346    3.377
  102184.    2.11639    3.42(16)     39.2     3.346    3.376
  102215.    2.11703    3.62(17)     35.6     3.346    3.375
  102246.    2.11767    3.34(16)     39.2     3.347    3.374
  102276.    2.11830    3.39(16)     41.3     3.347    3.373
  102307.    2.11894    3.46(16)     37.7     3.347    3.373
  102338.    2.11957    3.29(16)     39.9     3.348    3.372
  102369.    2.12021    3.34(16)     38.6     3.348    3.371
  102399.    2.12084    3.48(16)     37.9     3.348    3.371
  102430.    2.12148    3.65(17)     34.93    3.348    3.370
  102461.    2.12212    3.23(16)     40.5     3.349    3.370
  102491.    2.12275    3.48(17)     36.0     3.349    3.370
  102522.    2.12339    3.60(17)     33.71    3.349    3.369
  102553.    2.12403    3.33(16)     40.6     3.350    3.369
  102584.    2.12467    3.27(16)     38.7     3.350    3.369
  102614.    2.12530    3.62(17)     34.15    3.350    3.368
  102645.    2.12594    3.45(17)     35.4     3.351    3.368
  102676.    2.12658    3.48(17)     36.0     3.351    3.368
  102707.    2.12722    3.43(17)     35.4     3.351    3.368
  102738.    2.12785    3.58(17)     33.91    3.351    3.368
  102768.    2.12849    3.34(16)     36.9     3.352    3.368
  102799.    2.12913    3.25(15)     41.7     3.352    3.368
  102830.    2.12977    3.18(16)     41.4     3.352    3.368
  102861.    2.13041    3.09(15)     45.3     3.353    3.368
  102892.    2.13105    3.42(16)     37.0     3.353    3.368
  102923.    2.13169    3.40(17)     35.05    3.353    3.368
  102954.    2.13233    3.11(15)     44.5     3.353    3.368
  102985.    2.13297    3.07(15)     42.5     3.354    3.368
  103015.    2.13361    3.59(17)     32.66    3.354    3.368
  103046.    2.13425    3.56(17)     34.79    3.354    3.368
  103077.    2.13489    3.65(17)     34.54    3.355    3.368
  103108.    2.13553    3.40(16)     37.8     3.355    3.368
  103139.    2.13617    3.26(16)     38.8     3.355    3.369
  103170.    2.13681    3.39(17)     36.4     3.355    3.369
  103201.    2.13745    3.28(16)     38.9     3.356    3.370
  103232.    2.13809    3.23(16)     38.5     3.356    3.371
  103263.    2.13873    3.06(16)     41.2     3.356    3.372
  103294.    2.13938    3.17(16)     41.1     3.357    3.370
  103325.    2.14002    3.47(17)     34.11    3.357    3.371
  103356.    2.14066    3.38(17)     36.6     3.357    3.373
  103387.    2.14130    3.38(16)     39.0     3.357    3.375
  103418.    2.14194    3.45(17)     34.27    3.358    3.377
  103449.    2.14259    3.38(17)     36.7     3.358    3.379
  103480.    2.14323    3.44(16)     37.2     3.358    3.380
  103511.    2.14387    3.43(16)     37.6     3.359    3.381
  103542.    2.14452    3.63(17)     33.21    3.359    3.382
  103573.    2.14516    3.82(17)     33.37    3.359    3.382
  103604.    2.14580    3.90(18)     31.48    3.359    3.382
  103635.    2.14645    3.63(17)     33.59    3.360    3.381
  103666.    2.14709    3.71(17)     33.93    3.360    3.380
  103697.    2.14774    3.88(18)     32.44    3.360    3.380
  103729.    2.14838    3.91(18)     31.84    3.361    3.379
  103760.    2.14903    3.89(17)     33.84    3.361    3.379
  103791.    2.14967    4.02(18)     30.65    3.361    3.380
  103822.    2.15031    4.00(18)     30.23    3.361    3.381
  103853.    2.15096    3.61(16)     38.3     3.362    3.383
  103884.    2.15161    3.83(17)     33.04    3.362    3.385
  103915.    2.15225    3.76(17)     35.1     3.362    3.388
  103947.    2.15290    3.99(18)     32.05    3.363    3.393
  103978.    2.15354    3.30(16)     39.5     3.363    3.395
  104009.    2.15419    3.36(16)     40.6     3.363    3.402
  104040.    2.15484    3.54(17)     35.1     3.363    3.410
  104071.    2.15548    3.31(17)     36.0     3.364    3.421
  104103.    2.15613    3.31(16)     39.4     3.364    3.435
  104134.    2.15678    3.56(17)     34.05    3.364    3.452
  104165.    2.15742    3.48(17)     35.2     3.364    3.474
  104196.    2.15807    3.40(17)     36.6     3.365    3.500
  104228.    2.15872    3.43(17)     35.7     3.365    3.530
  104259.    2.15937    3.49(17)     36.0     3.365    3.562
  104290.    2.16001    3.55(17)     36.4     3.366    3.594
  104321.    2.16066    3.52(16)     38.0     3.366    3.623
  104353.    2.16131    3.41(16)     39.6     3.366    3.645
  104384.    2.16196    3.21(15)     43.0     3.366    3.657
  104415.    2.16261    3.56(16)     36.7     3.367    3.656
  104447.    2.16326    3.46(16)     37.5     3.367    3.644
  104478.    2.16390    3.51(17)     35.1     3.367    3.624
  104509.    2.16455    3.32(16)     37.0     3.368    3.599
  104541.    2.16520    3.33(16)     36.8     3.368    3.573
  104572.    2.16585    3.35(16)     37.1     3.368    3.550
  104603.    2.16650    3.54(17)     34.01    3.368    3.530
  104635.    2.16715    3.38(16)     36.9     3.369    3.516
  104666.    2.16780    3.44(17)     34.87    3.369    3.508
  104698.    2.16845    3.38(17)     36.0     3.369    3.504
  104729.    2.16910    3.30(17)     36.1     3.369    3.502
  104760.    2.16975    3.39(16)     38.0     3.370    3.501
  104792.    2.17041    3.54(18)     32.61    3.370    3.499
  104823.    2.17106    3.18(17)     36.3     3.370    3.494
  104855.    2.17171    3.22(16)     39.4     3.371    3.485
  104886.    2.17236    3.13(15)     43.1     3.371    3.474
  104918.    2.17301    3.37(16)     39.9     3.371    3.461
  104949.    2.17366    3.19(16)     41.2     3.371    3.448
  104981.    2.17432    3.33(17)     34.53    3.372    3.435
  105012.    2.17497    3.10(16)     38.5     3.372    3.423
  105044.    2.17562    3.29(16)     38.2     3.372    3.412
  105075.    2.17627    3.36(16)     36.7     3.372    3.404
  105107.    2.17693    3.48(17)     35.6     3.373    3.397
  105138.    2.17758    3.31(16)     37.7     3.373    3.392
  105170.    2.17823    3.38(16)     37.5     3.373    3.389
  105201.    2.17889    3.32(16)     36.8     3.374    3.386
  105233.    2.17954    3.31(16)     38.4     3.374    3.384
  105264.    2.18020    3.18(15)     41.8     3.374    3.383
  105296.    2.18085    3.27(16)     38.4     3.374    3.382
  105328.    2.18150    3.25(16)     37.2     3.375    3.382
  105359.    2.18216    3.34(17)     35.4     3.375    3.381
  105391.    2.18281    3.28(16)     39.2     3.375    3.381
  105422.    2.18347    3.33(16)     37.2     3.375    3.381
  105454.    2.18412    3.41(17)     35.2     3.376    3.392
  105486.    2.18478    3.27(17)     36.1     3.376    3.392
  105517.    2.18543    3.29(17)     36.5     3.376    3.392
  105549.    2.18609    3.44(17)     33.65    3.377    3.392
  105581.    2.18675    3.58(17)     34.68    3.377    3.393
  105612.    2.18740    3.47(17)     33.84    3.377    3.393
  105644.    2.18806    3.28(17)     35.8     3.377    3.393
  105676.    2.18871    3.66(17)     32.98    3.378    3.394
  105707.    2.18937    3.54(18)     31.53    3.378    3.394
  105739.    2.19003    3.34(17)     35.8     3.378    3.394
  105771.    2.19069    3.35(17)     34.14    3.378    3.395
  105803.    2.19134    3.58(18)     30.51    3.379    3.395
  105834.    2.19200    3.62(17)     32.77    3.379    3.396
  105866.    2.19266    3.34(17)     35.5     3.379    3.396
  105898.    2.19332    3.25(16)     37.0     3.379    3.397
  105930.    2.19397    3.46(18)     31.37    3.380    3.397
  105961.    2.19463    3.33(17)     34.63    3.380    3.398
  105993.    2.19529    3.37(16)     37.0     3.380    3.398
  106025.    2.19595    3.20(17)     36.2     3.381    3.399
  106057.    2.19661    3.60(18)     31.38    3.381    3.399
  106089.    2.19727    3.52(18)     31.75    3.381    3.400
  106120.    2.19793    3.35(17)     35.3     3.381    3.401
  106152.    2.19859    3.45(17)     36.0     3.382    3.401
  106184.    2.19925    3.62(18)     32.33    3.382    3.402
  106216.    2.19991    3.45(17)     34.75    3.382    3.403
  106248.    2.20057    3.33(16)     37.7     3.382    3.403
  106280.    2.20123    3.60(18)     32.63    3.383    3.404
  106312.    2.20189    3.50(18)     32.49    3.383    3.405
  106343.    2.20255    3.32(17)     34.84    3.383    3.406
  106375.    2.20321    3.43(17)     33.51    3.383    3.407
  106407.    2.20387    3.52(18)     31.86    3.384    3.407
  106439.    2.20453    3.42(17)     34.29    3.384    3.408
  106471.    2.20519    3.24(16)     38.8     3.384    3.409
  106503.    2.20585    3.35(17)     34.69    3.385    3.410
  106535.    2.20652    3.50(18)     32.38    3.385    3.411
  106567.    2.20718    3.30(16)     37.0     3.385    3.412
  106599.    2.20784    3.59(17)     33.02    3.385    3.413
  106631.    2.20850    3.40(17)     32.99    3.386    3.414
  106663.    2.20916    3.65(18)     31.68    3.386    3.415
  106695.    2.20983    3.37(17)     36.0     3.386    3.416
  106727.    2.21049    3.47(17)     34.05    3.386    3.418
  106759.    2.21115    3.79(18)     29.26    3.387    3.419
  106791.    2.21182    3.38(18)     31.39    3.387    3.420
  106823.    2.21248    3.26(17)     35.01    3.387    3.421
  106855.    2.21314    3.56(17)     35.1     3.387    3.423
  106887.    2.21381    3.41(17)     34.01    3.388    3.424
  106919.    2.21447    3.39(17)     34.02    3.388    3.426
  106951.    2.21514    3.69(18)     31.48    3.388    3.428
  106983.    2.21580    3.53(17)     33.58    3.388    3.429
  107015.    2.21647    3.34(17)     34.91    3.389    3.431
  107047.    2.21713    3.28(17)     34.77    3.389    3.433
  107080.    2.21780    3.01(16)     39.2     3.389    3.435
  107112.    2.21846    3.25(16)     38.6     3.389    3.437
  107144.    2.21913    3.34(17)     35.2     3.390    3.439
  107176.    2.21979    3.31(17)     32.97    3.390    3.441
  107208.    2.22046    3.14(17)     35.8     3.390    3.444
  107240.    2.22113    3.43(18)     30.70    3.391    3.446
  107273.    2.22179    3.54(18)     31.08    3.391    3.449
  107305.    2.22246    3.35(17)     34.46    3.391    3.452
  107337.    2.22313    3.38(17)     35.1     3.391    3.455
  107369.    2.22379    3.37(18)     32.46    3.392    3.459
  107401.    2.22446    3.60(18)     29.56    3.392    3.462
  107434.    2.22513    3.45(18)     30.36    3.392    3.466
  107466.    2.22580    3.01(16)     37.9     3.392    3.470
  107498.    2.22646    3.12(16)     39.7     3.393    3.474
  107530.    2.22713    3.24(17)     35.1     3.393    3.479
  107562.    2.22780    3.79(18)     30.11    3.393    3.484
  107595.    2.22847    3.63(18)     31.16    3.393    3.490
  107627.    2.22914    3.15(16)     38.6     3.394    3.496
  107659.    2.22981    3.32(17)     33.71    3.394    3.502
  107692.    2.23047    3.56(17)     32.98    3.394    3.509
  107724.    2.23114    3.15(16)     37.5     3.394    3.517
  107756.    2.23181    3.27(17)     35.9     3.395    3.526
  107789.    2.23248    3.66(19)     28.75    3.395    3.535
  107821.    2.23315    3.46(18)     31.41    3.395    3.546
  107853.    2.23382    3.64(18)     31.14    3.395    3.557
  107886.    2.23449    3.35(17)     33.48    3.396    3.570
  107918.    2.23516    3.49(18)     31.64    3.396    3.584
  107950.    2.23583    3.77(19)     27.31    3.396    3.601
  107983.    2.23651    3.38(17)     35.01    3.396    3.619
  108015.    2.23718    3.49(17)     32.91    3.397    3.640
  108048.    2.23785    3.81(18)     29.46    3.397    3.665
  108080.    2.23852    3.71(18)     30.71    3.397    3.695
  108112.    2.23919    3.64(19)     29.11    3.397    3.733
  108145.    2.23986    3.65(18)     31.31    3.398    3.781
  108177.    2.24053    3.94(19)     28.94    3.398    3.846
  108210.    2.24121    3.76(18)     30.46    3.398    3.938
  108242.    2.24188    4.04(19)     26.51    3.399    4.070
  108275.    2.24255    4.02(19)     26.61    3.399    4.260
  108307.    2.24322    4.72(21)     22.34    3.399    4.533
  108340.    2.24390    4.94(21)     21.72    3.399    4.917
  108372.    2.24457    5.28(22)     20.25    3.400    5.443
  108405.    2.24524    5.72(22)     20.81    3.400    6.137
  108437.    2.24592    6.78(25)     16.28    3.400    7.016
  108470.    2.24659    7.36(25)     15.40    3.400    8.080
  108502.    2.24727    8.62(28)     12.68    3.401    9.302
  108535.    2.24794   10.46(31)     10.68    3.401   10.627
  108567.    2.24862   11.60(34)      8.90    3.401   11.963
  108600.    2.24929   12.60(33)      9.06    3.401   13.184
  108632.    2.24996   14.0(4)        7.53    3.40    14.14
  108665.    2.25064   16.4(4)        6.37    3.40    14.69
  108698.    2.25131   14.6(4)        7.46    3.40    14.73
  108730.    2.25199   14.5(4)        7.45    3.40    14.26
  108763.    2.25267   14.0(4)        7.79    3.40    13.38
  108796.    2.25334   12.13(34)      8.68    3.403   12.219
  108828.    2.25402   10.71(31)     10.26    3.403   10.917
  108861.    2.25469    9.33(30)     11.30    3.403    9.601
  108893.    2.25537    7.77(27)     13.29    3.404    8.369
  108926.    2.25605    6.67(24)     16.70    3.404    7.283
  108959.    2.25672    5.73(23)     18.62    3.404    6.374
  108992.    2.25740    5.15(22)     21.48    3.404    5.648
  109024.    2.25808    4.80(21)     22.42    3.405    5.092
  109057.    2.25876    4.75(21)     22.12    3.405    4.683
  109090.    2.25943    4.70(21)     22.86    3.405    4.393
  109122.    2.26011    4.28(19)     27.80    3.405    4.194
  109155.    2.26079    4.14(20)     24.48    3.406    4.064
  109188.    2.26147    4.45(21)     23.73    3.406    3.983
  109221.    2.26215    4.15(19)     26.53    3.406    3.937
  109253.    2.26283    4.18(19)     27.98    3.406    3.916
  109286.    2.26351    4.30(20)     24.32    3.406    3.913
  109319.    2.26418    4.66(22)     20.52    3.407    3.919
  109352.    2.26486    4.30(20)     24.67    3.407    3.931
  109385.    2.26554    4.26(20)     26.13    3.407    3.943
  109417.    2.26622    4.18(20)     25.21    3.407    3.950
  109450.    2.26690    3.90(19)     27.11    3.408    3.948
  109483.    2.26758    4.19(21)     22.80    3.408    3.934
  109516.    2.26826    4.10(21)     23.18    3.408    3.908
  109549.    2.26894    3.91(20)     24.50    3.408    3.871
  109582.    2.26962    3.74(19)     27.34    3.409    3.827
  109614.    2.27031    3.44(18)     31.50    3.409    3.780
  109647.    2.27099    3.59(18)     29.38    3.409    3.733
  109680.    2.27167    3.76(18)     29.25    3.409    3.688
  109713.    2.27235    3.26(17)     36.1     3.410    3.647
  109746.    2.27303    3.07(17)     35.6     3.410    3.616
  109779.    2.27371    3.22(17)     33.89    3.410    3.586
  109812.    2.27440    3.40(18)     30.19    3.410    3.562
  109845.    2.27508    3.36(18)     30.42    3.411    3.543
  109878.    2.27576    3.54(18)     29.82    3.411    3.528
  109911.    2.27644    3.35(18)     32.59    3.411    3.517
  109944.    2.27713    3.70(19)     27.67    3.411    3.508
  109977.    2.27781    3.48(18)     29.45    3.412    3.501
  110010.    2.27849    3.49(18)     30.33    3.412    3.495
  110043.    2.27918    3.73(19)     27.22    3.412    3.490
  110076.    2.27986    3.25(18)     32.35    3.412    3.486
  110109.    2.28055    3.45(19)     28.83    3.412    3.483
  110142.    2.28123    3.49(18)     29.98    3.413    3.480
  110175.    2.28191    3.45(18)     30.18    3.413    3.478
  110208.    2.28260    3.49(18)     30.26    3.413    3.475
  110241.    2.28328    3.69(19)     26.70    3.413    3.473
  110274.    2.28397    3.66(19)     26.54    3.414    3.471
  110307.    2.28465    3.31(18)     32.28    3.414    3.469
  110340.    2.28534    3.50(19)     28.41    3.414    3.468
  110373.    2.28603    3.34(18)     31.96    3.414    3.466
  110406.    2.28671    3.54(18)     29.67    3.414    3.465
  110440.    2.28740    3.47(18)     30.22    3.415    3.464
  110473.    2.28808    3.78(19)     27.00    3.415    3.462
  110506.    2.28877    3.58(18)     29.71    3.415    3.461
  110539.    2.28946    3.11(17)     36.5     3.415    3.461
  110572.    2.29014    3.50(18)     30.46    3.416    3.460
  110605.    2.29083    3.38(18)     32.36    3.416    3.459
  110638.    2.29152    3.60(19)     28.63    3.416    3.459
  110672.    2.29221    3.57(19)     27.64    3.416    3.458
  110705.    2.29289    3.75(19)     27.02    3.416    3.458
  110738.    2.29358    3.46(18)     30.94    3.417    3.458
  110771.    2.29427    3.20(18)     29.72    3.417    3.459
  110805.    2.29496    3.46(19)     27.83    3.417    3.460
  110838.    2.29565    3.52(19)     27.33    3.417    3.462
  110871.    2.29634    3.50(19)     28.22    3.418    3.465
  110904.    2.29702    3.60(19)     27.10    3.418    3.468
  110938.    2.29771    3.55(18)     29.96    3.418    3.473
  110971.    2.29840    3.57(19)     29.11    3.418    3.478
  111004.    2.29909    3.61(20)     25.94    3.418    3.484
  111037.    2.29978    3.61(20)     25.37    3.419    3.491
  111071.    2.30047    3.45(19)     28.22    3.419    3.499
  111104.    2.30116    3.57(20)     26.13    3.419    3.505
  111137.    2.30185    3.60(19)     27.91    3.419    3.511
  111171.    2.30254    3.47(19)     29.17    3.419    3.515
  111204.    2.30324    3.35(18)     29.62    3.420    3.516
  111237.    2.30393    3.61(19)     27.14    3.420    3.516
  111271.    2.30462    3.71(20)     25.07    3.420    3.512
  111304.    2.30531    3.12(17)     35.3     3.420    3.507
  111338.    2.30600    3.35(19)     27.73    3.420    3.501
  111371.    2.30669    3.45(19)     26.31    3.421    3.494
  111404.    2.30738    3.55(19)     26.98    3.421    3.487
  111438.    2.30808    3.75(21)     23.47    3.421    3.481
  111471.    2.30877    3.49(19)     27.32    3.421    3.475
  111505.    2.30946    3.58(19)     26.99    3.421    3.471
  111538.    2.31016    3.76(20)     26.20    3.422    3.468
  111572.    2.31085    3.53(19)     28.25    3.422    3.465
  111605.    2.31154    3.38(18)     29.54    3.422    3.463
  111639.    2.31224    3.53(19)     28.32    3.422    3.462
  111672.    2.31293    3.83(21)     22.11    3.422    3.462
  111706.    2.31362    3.46(19)     26.62    3.423    3.462
  111739.    2.31432    3.60(19)     26.75    3.423    3.462
  111773.    2.31501    3.50(19)     28.73    3.423    3.463
  111806.    2.31571    3.70(20)     24.82    3.423    3.463
  111840.    2.31640    3.53(19)     28.74    3.423    3.464
  111873.    2.31710    3.51(19)     27.23    3.424    3.465
  111907.    2.31779    3.52(20)     24.97    3.424    3.467
  111940.    2.31849    3.38(18)     29.64    3.424    3.468
  111974.    2.31918    3.75(20)     25.27    3.424    3.469
  112007.    2.31988    3.53(20)     25.47    3.424    3.471
  112041.    2.32057    3.19(18)     32.09    3.424    3.473
  112075.    2.32127    3.63(19)     26.86    3.425    3.475
  112108.    2.32197    3.45(19)     26.94    3.425    3.477
  112142.    2.32266    3.26(18)     31.45    3.425    3.479
  112176.    2.32336    3.40(18)     29.25    3.425    3.482
  112209.    2.32406    3.17(19)     28.91    3.425    3.485
  112243.    2.32476    3.79(21)     23.25    3.425    3.488
  112277.    2.32545    3.49(18)     29.32    3.426    3.492
  112310.    2.32615    3.62(19)     27.51    3.426    3.496
  112344.    2.32685    3.56(19)     27.13    3.426    3.500
  112378.    2.32755    3.71(19)     26.91    3.426    3.505
  112411.    2.32824    3.60(19)     27.63    3.426    3.510
  112445.    2.32894    3.89(21)     22.99    3.426    3.517
  112479.    2.32964    3.67(20)     24.48    3.427    3.524
  112513.    2.33034    3.92(21)     22.96    3.427    3.532
  112546.    2.33104    3.67(20)     24.14    3.427    3.541
  112580.    2.33174    3.62(20)     25.91    3.427    3.552
  112614.    2.33244    3.43(18)     29.53    3.427    3.565
  112648.    2.33314    3.41(18)     31.72    3.427    3.582
  112681.    2.33384    3.44(19)     28.07    3.427    3.604
  112715.    2.33454    3.73(20)     24.82    3.428    3.634
  112749.    2.33524    3.70(20)     25.24    3.428    3.677
  112783.    2.33594    3.68(19)     26.70    3.428    3.738
  112817.    2.33664    3.98(21)     22.53    3.428    3.827
  112851.    2.33734    3.97(21)     22.65    3.428    3.953
  112884.    2.33804    4.29(22)     20.55    3.428    4.129
  112918.    2.33875    4.19(21)     22.08    3.428    4.368
  112952.    2.33945    4.67(22)     20.34    3.428    4.680
  112986.    2.34015    4.64(22)     20.63    3.429    5.070
  113020.    2.34085    5.41(23)     18.13    3.429    5.537
  113054.    2.34155    5.95(25)     16.32    3.429    6.066
  113088.    2.34226    7.05(28)     13.18    3.429    6.632
  113122.    2.34296    7.99(30)     11.21    3.429    7.193
  113156.    2.34366    8.36(30)     11.29    3.429    7.695
  113190.    2.34437    9.11(31)     10.14    3.429    8.074
  113224.    2.34507    8.63(30)     11.06    3.429    8.271
  113258.    2.34577    8.55(30)     10.81    3.429    8.253
  113292.    2.34648    8.26(29)     11.78    3.430    8.026
  113325.    2.34718    7.21(27)     13.79    3.430    7.630
  113359.    2.34788    6.19(25)     16.55    3.430    7.123
  113394.    2.34859    5.64(24)     18.09    3.430    6.566
  113428.    2.34929    5.66(25)     16.65    3.430    6.009
  113462.    2.35000    5.09(23)     18.92    3.430    5.491
  113496.    2.35070    4.32(21)     23.46    3.430    5.037
  113530.    2.35141    4.55(22)     20.80    3.430    4.658
  113564.    2.35211    4.21(21)     22.92    3.430    4.356
  113598.    2.35282    4.55(23)     18.57    3.430    4.124
  113632.    2.35353    4.03(21)     22.52    3.430    3.952
  113666.    2.35423    4.18(22)     20.70    3.430    3.829
  113700.    2.35494    4.09(22)     21.49    3.430    3.741
  113734.    2.35565    3.68(19)     27.38    3.431    3.680
  113768.    2.35635    3.55(19)     26.90    3.431    3.636
  113802.    2.35706    4.07(21)     21.74    3.431    3.606
  113837.    2.35777    3.93(21)     22.50    3.431    3.583
  113871.    2.35847    4.02(21)     23.32    3.431    3.566
  113905.    2.35918    3.88(20)     24.13    3.431    3.552
  113939.    2.35989    3.93(20)     24.43    3.431    3.541
  113973.    2.36060    3.47(19)     26.55    3.431    3.531
  114007.    2.36131    3.86(21)     22.51    3.431    3.523
  114042.    2.36201    3.61(20)     25.55    3.431    3.516
  114076.    2.36272    3.60(19)     29.21    3.431    3.510
  114110.    2.36343    3.53(19)     26.90    3.431    3.504
  114144.    2.36414    3.38(19)     28.93    3.431    3.499
  114179.    2.36485    3.51(19)     28.83    3.431    3.495
  114213.    2.36556    3.72(20)     25.90    3.431    3.491
  114247.    2.36627    3.91(20)     24.26    3.431    3.487
  114281.    2.36698    3.49(19)     27.85    3.431    3.484
  114316.    2.36769    3.65(19)     26.58    3.431    3.481
  114350.    2.36840    3.79(21)     23.43    3.431    3.478
  114384.    2.36911    3.22(18)     32.21    3.431    3.475
  114418.    2.36982    3.60(20)     25.13    3.431    3.473
  114453.    2.37053    3.75(21)     23.19    3.431    3.471
  114487.    2.37124    3.89(21)     22.63    3.431    3.469
  114521.    2.37196    3.66(20)     25.65    3.431    3.467
  114556.    2.37267    3.42(19)     28.98    3.431    3.465
  114590.    2.37338    3.58(20)     24.35    3.431    3.460
  114625.    2.37409    3.48(20)     24.00    3.431    3.459
  114659.    2.37480    3.63(20)     24.08    3.431    3.458
  114693.    2.37552    3.38(19)     26.86    3.431    3.456
  114728.    2.37623    3.58(19)     28.41    3.431    3.455
  114762.    2.37694    3.58(19)     27.13    3.431    3.454
  114797.    2.37766    3.84(20)     25.71    3.431    3.453
  114831.    2.37837    3.90(22)     20.75    3.431    3.452
  114866.    2.37908    3.64(21)     23.42    3.431    3.451
  114900.    2.37980    3.71(20)     24.10    3.431    3.450
  114934.    2.38051    3.43(19)     26.31    3.431    3.449
  114969.    2.38122    3.44(20)     25.52    3.430    3.448
  115003.    2.38194    3.51(20)     24.12    3.430    3.448
  115038.    2.38265    3.30(20)     26.17    3.430    3.447
  115072.    2.38337    3.36(19)     27.45    3.430    3.446
  115107.    2.38408    3.34(19)     26.85    3.430    3.446
  115141.    2.38480    3.37(19)     28.10    3.430    3.448
  115176.    2.38551    3.22(19)     28.95    3.430    3.448
  115211.    2.38623    3.24(19)     26.32    3.430    3.447
  115245.    2.38695    3.51(19)     27.25    3.430    3.447
  115280.    2.38766    3.25(19)     27.69    3.430    3.446
  115314.    2.38838    3.31(20)     26.26    3.429    3.446
  115349.    2.38910    3.41(21)     23.41    3.429    3.445
  115384.    2.38981    3.49(19)     27.55    3.429    3.445
  115418.    2.39053    3.34(19)     28.70    3.429    3.444
  115453.    2.39125    3.56(20)     25.25    3.429    3.444
  115487.    2.39196    3.35(19)     28.01    3.429    3.444
  115522.    2.39268    3.57(21)     22.60    3.429    3.443
  115557.    2.39340    3.33(18)     29.24    3.428    3.443
  115591.    2.39412    3.33(19)     27.92    3.428    3.442
  115626.    2.39484    3.30(19)     27.06    3.428    3.442
  115661.    2.39555    3.42(19)     27.65    3.428    3.442
  115695.    2.39627    3.35(19)     28.98    3.428    3.441
  115730.    2.39699    3.44(20)     26.14    3.428    3.441
  115765.    2.39771    3.43(19)     26.70    3.427    3.441
  115800.    2.39843    3.32(19)     27.86    3.427    3.440
  115834.    2.39915    3.44(19)     26.91    3.427    3.440
  115869.    2.39987    3.46(20)     24.84    3.427    3.440
  115904.    2.40059    3.49(20)     25.21    3.426    3.440
  115939.    2.40131    3.75(20)     24.82    3.426    3.439
  115973.    2.40203    3.65(20)     24.18    3.426    3.439
  116008.    2.40275    3.38(19)     29.07    3.426    3.439
  116043.    2.40347    3.37(19)     28.41    3.426    3.438
  116078.    2.40419    3.18(18)     30.12    3.425    3.438
  116113.    2.40492    2.83(17)     33.71    3.425    3.441
  116147.    2.40564    3.07(18)     30.71    3.425    3.441
  116182.    2.40636    3.43(20)     25.92    3.424    3.440
  116217.    2.40708    3.53(20)     26.25    3.424    3.440
  116252.    2.40780    3.42(20)     25.11    3.424    3.440
  116287.    2.40853    3.48(20)     25.61    3.424    3.440
  116322.    2.40925    3.23(19)     29.21    3.423    3.440
  116357.    2.40997    3.11(18)     32.48    3.423    3.439
  116392.    2.41069    3.41(19)     29.01    3.423    3.439
  116426.    2.41142    3.38(19)     27.93    3.422    3.439
  116461.    2.41214    3.26(18)     30.66    3.422    3.439
  116496.    2.41287    3.31(19)     28.97    3.422    3.439
  116531.    2.41359    3.35(19)     26.33    3.421    3.439
  116566.    2.41431    3.04(18)     31.03    3.421    3.439
  116601.    2.41504    3.27(19)     27.23    3.421    3.439
  116636.    2.41576    3.23(19)     28.21    3.420    3.439
  116671.    2.41649    3.39(19)     26.98    3.420    3.434
  116706.    2.41721    3.40(19)     27.69    3.419    3.434
  116741.    2.41794    3.55(20)     24.96    3.419    3.434
  116776.    2.41866    3.42(21)     22.78    3.419    3.434
  116811.    2.41939    3.21(19)     27.57    3.418    3.434
  116846.    2.42011    3.39(20)     25.48    3.418    3.434
  116881.    2.42084    3.33(19)     28.38    3.417    3.434
  116916.    2.42157    3.44(20)     25.73    3.417    3.434
  116952.    2.42229    3.24(20)     23.98    3.416    3.435
  116987.    2.42302    3.46(21)     22.72    3.416    3.435
  117022.    2.42375    3.55(20)     25.24    3.415    3.435
  117057.    2.42447    3.47(20)     25.46    3.415    3.435
  117092.    2.42520    3.28(19)     27.81    3.415    3.436
  117127.    2.42593    3.20(19)     29.19    3.414    3.436
  117162.    2.42666    3.11(18)     29.38    3.414    3.436
  117197.    2.42739    3.33(19)     28.14    3.413    3.437
  117232.    2.42811    3.03(19)     27.15    3.412    3.437
  117268.    2.42884    3.19(20)     24.84    3.412    3.438
  117303.    2.42957    3.15(19)     27.65    3.411    3.438
  117338.    2.43030    3.55(20)     23.87    3.411    3.439
  117373.    2.43103    3.54(21)     22.48    3.410    3.440
  117408.    2.43176    3.48(20)     25.34    3.410    3.440
  117444.    2.43249    3.53(21)     23.76    3.409    3.441
  117479.    2.43322    3.50(21)     22.48    3.409    3.442
  117514.    2.43395    3.47(20)     24.01    3.408    3.443
  117549.    2.43468    3.70(21)     21.66    3.407    3.444
  117585.    2.43541    3.82(21)     21.67    3.407    3.446
  117620.    2.43614    3.19(19)     26.92    3.406    3.447
  117655.    2.43687    3.11(18)     30.76    3.405    3.449
  117691.    2.43760    3.94(23)     19.72    3.405    3.451
  117726.    2.43833    3.76(21)     22.04    3.404    3.453
  117761.    2.43907    3.54(21)     23.38    3.403    3.455
  117796.    2.43980    3.52(21)     22.62    3.403    3.458
  117832.    2.44053    3.39(21)     23.78    3.402    3.461
  117867.    2.44126    3.57(21)     23.46    3.401    3.465
  117903.    2.44199    3.41(20)     24.30    3.401    3.468
  117938.    2.44273    3.85(23)     19.35    3.400    3.473
  117973.    2.44346    3.57(21)     22.36    3.399    3.478
  118009.    2.44419    3.52(21)     22.22    3.398    3.484
  118044.    2.44493    3.21(19)     27.63    3.398    3.490
  118079.    2.44566    3.54(21)     23.28    3.397    3.499
  118115.    2.44639    3.66(21)     21.94    3.396    3.509
  118150.    2.44713    3.82(22)     20.99    3.395    3.522
  118186.    2.44786    3.49(21)     22.18    3.394    3.540
  118221.    2.44860    3.86(22)     21.12    3.393    3.564
  118257.    2.44933    4.16(23)     19.59    3.393    3.598
  118292.    2.45007    3.69(21)     22.52    3.392    3.647
  118328.    2.45080    4.01(22)     21.39    3.391    3.717
  118363.    2.45154    3.75(22)     20.63    3.390    3.816
  118399.    2.45227    4.21(23)     18.94    3.389    3.953
  118434.    2.45301    3.84(20)     23.93    3.388    4.135
  118470.    2.45374    4.54(24)     18.06    3.387    4.371
  118505.    2.45448    4.92(24)     18.03    3.386    4.664
  118541.    2.45522    4.88(24)     17.68    3.385    5.010
  118576.    2.45595    5.92(27)     13.85    3.384    5.401
  118612.    2.45669    5.69(25)     15.46    3.383    5.815
  118648.    2.45743    6.55(29)     12.14    3.382    6.225
  118683.    2.45816    6.73(29)     12.13    3.381    6.590
  118719.    2.45890    7.07(28)     12.57    3.380    6.868
  118754.    2.45964    7.05(29)     11.51    3.379    7.017
  118790.    2.46038    7.02(30)     11.34    3.378    7.012
  118826.    2.46112    6.74(29)     11.95    3.377    6.855
  118861.    2.46185    6.36(30)     11.47    3.376    6.573
  118897.    2.46259    5.97(27)     14.04    3.375    6.207
  118933.    2.46333    5.47(25)     15.62    3.374    5.801
  118968.    2.46407    4.94(24)     16.96    3.373    5.393
  119004.    2.46481    4.80(25)     16.64    3.372    5.011
  119040.    2.46555    4.77(24)     16.72    3.370    4.674
  119075.    2.46629    4.38(23)     19.22    3.369    4.394
  119111.    2.46703    4.16(23)     18.93    3.368    4.172
  119147.    2.46777    4.32(23)     18.24    3.367    4.005
  119183.    2.46851    4.15(23)     18.48    3.366    3.889
  119218.    2.46925    3.96(22)     20.90    3.364    3.817
  119254.    2.46999    3.99(23)     19.68    3.363    3.784
  119290.    2.47073    3.79(21)     21.64    3.362    3.788
  119326.    2.47147    3.94(22)     21.12    3.361    3.829
  119361.    2.47222    4.46(24)     17.06    3.359    3.909
  119397.    2.47296    4.63(24)     17.28    3.358    4.033
  119433.    2.47370    4.43(23)     18.47    3.357    4.205
  119469.    2.47444    4.54(23)     19.10    3.355    4.427
  119505.    2.47518    4.60(23)     18.42    3.354    4.697
  119541.    2.47593    4.78(23)     18.36    3.352    5.007
  119576.    2.47667    4.88(23)     18.12    3.351    5.341
  119612.    2.47741    6.14(27)     13.56    3.350    5.677
  119648.    2.47816    5.85(29)     12.22    3.348    5.982
  119684.    2.47890    6.23(30)     11.00    3.347    6.218
  119720.    2.47964    6.63(33)      9.34    3.345    6.351
  119756.    2.48039    6.14(29)     11.98    3.344    6.357
  119792.    2.48113    5.80(28)     12.57    3.342    6.235
  119828.    2.48188    5.76(27)     13.58    3.341    6.006
  119864.    2.48262    5.88(28)     12.36    3.339    5.704
  119900.    2.48337    5.46(29)     12.26    3.337    5.364
  119936.    2.48411    5.22(27)     14.21    3.336    5.020
  119972.    2.48486    4.85(25)     16.07    3.334    4.694
  120008.    2.48560    4.68(26)     14.34    3.333    4.405
  120044.    2.48635    4.11(23)     18.24    3.331    4.159
  120080.    2.48709    3.78(23)     19.21    3.329    3.961
  120116.    2.48784    4.16(26)     15.10    3.327    3.806
  120152.    2.48859    3.55(22)     20.62    3.326    3.690
  120188.    2.48933    3.37(22)     20.94    3.324    3.604
  120224.    2.49008    3.65(24)     18.00    3.322    3.543
  120260.    2.49083    3.22(21)     23.37    3.320    3.498
  120296.    2.49158    3.51(23)     19.26    3.319    3.467
  120332.    2.49232    3.58(22)     20.51    3.317    3.444
  120368.    2.49307    3.69(24)     17.37    3.315    3.426
  120404.    2.49382    3.04(21)     22.52    3.313    3.412
  120440.    2.49457    3.05(21)     23.23    3.311    3.400
  120477.    2.49532    3.29(22)     21.61    3.309    3.391
  120513.    2.49606    3.41(22)     20.46    3.307    3.382
  120549.    2.49681    3.48(23)     19.03    3.305    3.374
  120585.    2.49756    3.32(23)     19.11    3.303    3.367
  120621.    2.49831    3.42(24)     17.87    3.301    3.361
  120657.    2.49906    3.73(25)     16.32    3.299    3.355
  120694.    2.49981    3.69(24)     17.25    3.297    3.349
  120730.    2.50056    3.19(21)     23.69    3.295    3.344
  120766.    2.50131    3.54(22)     19.88    3.293    3.339
  120802.    2.50206    3.28(22)     21.03    3.291    3.334
  120838.    2.50281    2.86(21)     22.69    3.289    3.330
  120875.    2.50356    3.67(24)     17.87    3.286    3.325
  120911.    2.50431    3.88(25)     15.64    3.284    3.321
  120947.    2.50507    3.13(22)     21.11    3.282    3.317
  120984.    2.50582    3.17(22)     20.75    3.280    3.313
  121020.    2.50657    3.25(23)     19.66    3.277    3.309
  121056.    2.50732    3.43(24)     17.23    3.275    3.305
  121092.    2.50807    3.03(22)     20.00    3.273    3.301
  121129.    2.50883    3.23(22)     20.31    3.270    3.298
  121165.    2.50958    3.41(24)     17.63    3.268    3.294
  121201.    2.51033    3.18(22)     20.30    3.266    3.291
  121238.    2.51109    3.56(24)     17.65    3.263    3.287
  121274.    2.51184    3.78(24)     16.77    3.261    3.284
  121311.    2.51259    3.24(22)     20.66    3.258    3.280
  121347.    2.51335    3.57(24)     17.17    3.256    3.277
  121383.    2.51410    3.25(23)     19.63    3.253    3.273
  121420.    2.51485    3.27(23)     18.27    3.250    3.270
  121456.    2.51561    3.21(22)     20.01    3.248    3.267
  121493.    2.51636    3.26(23)     19.69    3.245    3.263
  121529.    2.51712    3.50(24)     17.52    3.242    3.260
  121566.    2.51787    3.39(23)     18.97    3.240    3.257
  121602.    2.51863    3.40(22)     20.39    3.237    3.253
  121638.    2.51939    3.16(22)     20.34    3.234    3.250
  121675.    2.52014    3.16(21)     22.67    3.231    3.247
  121711.    2.52090    3.44(25)     15.95    3.229    3.244
  121748.    2.52165    3.27(22)     20.55    3.226    3.240
  121785.    2.52241    3.07(20)     24.65    3.223    3.237
  121821.    2.52317    3.56(24)     16.95    3.220    3.234
  121858.    2.52392    3.48(24)     18.08    3.217    3.230
  121894.    2.52468    3.10(22)     21.06    3.214    3.227
  121931.    2.52544    2.98(21)     23.03    3.211    3.223
  121967.    2.52620    3.34(24)     17.62    3.208    3.220
  122004.    2.52696    2.93(21)     22.88    3.205    3.217
  122041.    2.52771    3.22(22)     20.08    3.202    3.213
  122077.    2.52847    3.31(23)     19.20    3.199    3.210
  122114.    2.52923    3.45(22)     20.04    3.195    3.206
  122150.    2.52999    3.29(24)     17.91    3.192    3.203
  122187.    2.53075    3.01(21)     22.32    3.189    3.199
  122224.    2.53151    2.97(22)     20.94    3.186    3.196
  122260.    2.53227    3.21(23)     18.93    3.182    3.192
  122297.    2.53303    3.27(22)     21.33    3.179    3.188
  122334.    2.53379    3.30(24)     17.08    3.176    3.181
  122370.    2.53455    3.45(24)     18.06    3.172    3.178
  122407.    2.53531    3.11(22)     20.49    3.169    3.174
  122444.    2.53607    3.21(23)     19.74    3.165    3.171
  122481.    2.53683    3.32(24)     17.61    3.162    3.167
  122517.    2.53759    3.03(23)     18.82    3.158    3.163
  122554.    2.53835    3.22(23)     18.95    3.155    3.159
  122591.    2.53911    3.22(24)     17.43    3.151    3.156
  122628.    2.53988    3.10(23)     19.11    3.147    3.152
  122664.    2.54064    3.30(24)     17.57    3.144    3.148
  122701.    2.54140    3.15(22)     20.21    3.140    3.144
  122738.    2.54216    3.47(26)     15.14    3.136    3.140
  122775.    2.54293    3.16(22)     20.03    3.132    3.136
  122812.    2.54369    3.07(22)     21.02    3.128    3.132
  122849.    2.54445    3.70(25)     15.41    3.124    3.128
  122885.    2.54522    3.05(23)     18.43    3.120    3.124
  122922.    2.54598    3.10(23)     18.52    3.116    3.120
  122959.    2.54674    2.93(24)     17.87    3.112    3.116
  122996.    2.54751    3.27(25)     15.47    3.108    3.112
  123033.    2.54827    3.30(25)     16.51    3.104    3.108
  123070.    2.54904    3.29(24)     17.69    3.100    3.104
  123107.    2.54980    3.00(24)     18.02    3.096    3.100
  123144.    2.55057    2.74(22)     21.33    3.092    3.095
  123181.    2.55133    3.20(24)     17.39    3.087    3.091
  123218.    2.55210    3.05(23)     18.58    3.083    3.086
  123255.    2.55286    3.13(23)     18.15    3.079    3.082
  123292.    2.55363    3.12(23)     18.25    3.074    3.075
  123328.    2.55439    3.01(24)     17.90    3.070    3.070
  123365.    2.55516    3.08(24)     17.21    3.065    3.066
  123402.    2.55593    2.84(23)     19.25    3.061    3.061
  123440.    2.55669    3.21(26)     15.33    3.056    3.057
  123477.    2.55746    3.11(25)     16.33    3.052    3.052
  123514.    2.55823    2.98(23)     18.37    3.047    3.047
  123551.    2.55900    3.18(24)     16.91    3.042    3.043
  123588.    2.55976    2.77(22)     19.89    3.037    3.038
  123625.    2.56053    2.83(21)     22.47    3.033    3.033
  123662.    2.56130    2.97(22)     19.99    3.028    3.028
  123699.    2.56207    3.24(25)     16.44    3.023    3.023
  123736.    2.56284    3.27(26)     14.86    3.018    3.018
  123773.    2.56361    2.99(25)     16.62    3.013    3.014
  123810.    2.56438    2.92(23)     18.12    3.008    3.008
  123847.    2.56515    3.44(29)     12.10    3.003    3.003
  123885.    2.56592    3.01(23)     18.41    2.998    2.998
  123922.    2.56669    2.44(22)     20.55    2.993    2.993
  123959.    2.56746    2.81(24)     17.73    2.987    2.988
  123996.    2.56823    2.93(24)     16.81    2.982    2.983
  124033.    2.56900    3.16(25)     16.53    2.977    2.977
  124071.    2.56977    3.27(26)     15.18    2.971    2.972
  124108.    2.57054    3.05(24)     16.70    2.966    2.967
  124145.    2.57131    3.12(25)     16.24    2.960    2.961
  124182.    2.57208    2.77(24)     17.85    2.955    2.956
  124220.    2.57285    2.79(24)     16.91    2.949    2.950
  124257.    2.57362    2.74(23)     18.64    2.944    2.944
  124294.    2.57440    2.72(23)     18.66    2.938    2.939
  124331.    2.57517    3.21(26)     14.27    2.932    2.933
  124369.    2.57594    2.95(24)     18.06    2.926    2.927
  124406.    2.57671    2.87(25)     16.10    2.920    2.922
  124443.    2.57749    2.71(24)     17.94    2.914    2.916
  124481.    2.57826    2.70(24)     17.10    2.908    2.910
  124518.    2.57904    2.98(25)     16.44    2.902    2.904
  124555.    2.57981    2.79(24)     17.00    2.896    2.898
  124593.    2.58058    2.93(25)     16.64    2.890    2.892
  124630.    2.58136    2.51(23)     18.57    2.884    2.886
  124667.    2.58213    3.03(26)     15.19    2.878    2.880
  124705.    2.58291    2.79(26)     15.28    2.871    2.873
  124742.    2.58368    2.96(26)     14.72    2.865    2.867
  124780.    2.58446    2.73(24)     17.92    2.859    2.861
  124817.    2.58523    2.89(24)     17.18    2.852    2.855
  124855.    2.58601    2.96(24)     16.68    2.846    2.848
  124892.    2.58678    2.67(23)     18.32    2.839    2.842
  124929.    2.58756    2.75(23)     18.19    2.832    2.836
  124967.    2.58834    3.07(28)     12.85    2.825    2.829
  125005.   .          -0.00095(8)   .       .        .
_pd_meas_number_of_points              4610
_pd_proc_number_of_points              4610

loop_
      _refln_index_h
      _refln_index_k
      _refln_index_l
      _pd_refln_phase_id
      _refln_observed_status
      _refln_F_squared_meas
      _refln_F_squared_calc
      _refln_phase_calc
      _refln_d_spacing
      _gsas_i100_meas
   1   0   3  1 o  12.050   11.229   104.40   2.47983  21.71
   3   0   1  1 o  13.826   13.586   104.83   2.45979  24.11
   3   1   0  1 o   0.486    0.456    0.00    2.45731   0.84
   3   1   1  1 o  11.647   10.719  -170.91   2.34510  33.56
   0   0   6  2 o  93.557   67.463   113.31   2.30302   0.58
   2   2   2  1 o  55.239   56.444  -158.58   2.25076  67.54
   1   1   3  2 o  70.422   64.122   159.88   2.26699   2.44
   2   0   3  1 o   0.000    0.590  -92.33    2.17035   0.00
   3   0   2  1 o   1.197    1.570   98.67    2.16190   1.25
   3   2   0  1 o   0.458    0.088    0.00    2.15521   0.47
   2   0   2  2 o  62.143    6.070   43.28    2.14401   0.86
   2   1   3  1 o  10.944   10.202   117.40   2.09035  19.91
   3   1   2  1 o   0.993    0.904  -168.45   2.08279   1.78
   3   2   1  1 o  12.254   11.151  -91.63    2.07830  21.78
   0   0   4  1 o  287.026  289.600  16.83    1.96248  50.71
   4   0   0  1 o  294.730  302.480   0.00    1.94268 100.00
   1   0   4  1 o   0.436    0.233  -24.20    1.90274   0.27
   3   2   2  1 o   0.808    0.570   101.40   1.88914   0.98
   4   0   1  1 o   0.083    0.044   155.50   1.88579   0.05
   4   1   0  1 o   0.328    0.163   180.00   1.88467   0.20
   2   0  -4  2 o  68.527   46.377   16.48    1.88850   0.57
   1   1   4  1 o   0.122    0.085    8.03    1.84814   0.07
   3   0   3  1 o   0.745    0.707  -118.96   1.84084   0.41
   4   1   1  1 o   0.029    0.028  -158.37   1.83260   0.03
   3   3   0  1 o   3.595    3.286   180.00   1.83157   0.96
   3   1   3  1 o   7.459    7.506  -151.99   1.79126   7.32
   2   0   4  1 o  52.974   52.414  -167.76   1.75171  23.76
   4   0   2  1 o  61.759   61.912   12.39    1.74108  27.04
   4   2   0  1 o  47.993   47.641   180.00   1.73758  20.84
   2   1   4  1 o   1.421    1.365  -75.89    1.70883   1.15
   4   1   2  1 o   0.184    0.141  -169.06   1.69896   0.15
   4   2   1  1 o   0.172    0.099   132.44   1.69652   0.14
   1   1   6  2 o  48.565   64.400  -13.97    1.72520   0.56
   3   2   3  1 o   0.034    0.013  -11.91    1.66357   0.02
   2   1   1  2 o  44.156   12.178  -171.04   1.69205   0.47
   3   3   2  1 o   1.543    1.048   12.23    1.65975   0.56
   2   1  -2  2 o  24.523   26.071  -10.27    1.65523   0.24
   2   2   4  1 o  38.107   37.316  -22.26    1.59692  11.81
   4   2   2  1 o  36.875   33.964   177.22   1.58885  22.39
   1   0  -8  2 o   6.683   12.334   -4.97    1.61304   0.03
   3   0   4  1 o   2.180    3.064   117.61   1.56423   0.62
   4   0   3  1 o   0.073    0.049  -175.48   1.55979   0.02
   5   0   0  1 o   0.000    0.000  -180.00   1.55414   0.00
   4   3   0  1 o   0.021    0.171   180.00   1.55414   0.01
   1   0   5  1 o   6.676    7.844   134.19   1.53889   1.78
   3   1   4  1 o   0.603    0.574   14.62    1.53347   0.32
   4   1   3  1 o   4.508    4.737  -79.96    1.52929   2.35
   4   3   1  1 o   5.060    4.748  -71.44    1.52455   2.60
   5   0   1  1 o   8.917    8.367  -72.34    1.52455   2.30
   5   1   0  1 o   0.107    0.097   180.00   1.52396   0.03
   2   1   4  2 o  11.077   11.688   -5.59    1.52884   0.08
   5   1   1  1 o   6.092    6.623    9.10    1.49603   2.91
   3   0   0  2 o  115.023  105.698  -1.18    1.50357   0.39
   2   0   5  1 o   1.127    1.422  -97.17    1.45564   0.24
   3   2   4  1 o   1.096    0.979   136.37   1.45105   0.46
   4   2   3  1 o   0.872    0.720   105.03   1.44750   0.36
   5   0   2  1 o   1.036    0.836  -76.17    1.44499   0.22
   4   3   2  1 o   1.783    1.439   117.81   1.44499   0.74
   5   2   0  1 o   0.016    0.011  -180.00   1.44298   0.00
   2   1   5  1 o   3.845    4.012   134.41   1.43075   1.54
   2   1  -5  2 o  13.066   11.588   49.21    1.45099   0.08
   5   1   2  1 o   0.490    0.588   17.64    1.42063   0.19
   5   2   1  1 o   5.859    6.943   93.08    1.41921   2.27
   4   0   4  1 o  189.951  186.831  15.02    1.38063  32.88
   4   4   0  1 o  210.039  204.803   0.00    1.37368  17.82
   4   1   4  1 o   0.061    0.203  -76.39    1.35934   0.02
   5   2   2  1 o   0.875    1.728  -79.81    1.35436   0.28
   2   0   8  2 o  39.121   45.194  -35.46    1.37131   0.09
   3   0   5  1 o  34.674   35.914   131.58   1.34262   5.37
   3   3   4  1 o   3.096    3.109  -154.50   1.33901   0.47
   5   0   3  1 o  36.870   35.210   100.63   1.33622   5.60
   4   3   3  1 o   0.217    0.208   29.84    1.33622   0.07
   5   3   0  1 o   8.043    7.237    0.00    1.33267   1.21
   3   1   5  1 o   3.436    3.327  -130.57   1.32301   1.00
   5   1   3  1 o   5.173    4.610   28.80    1.31689   1.48
   5   3   1  1 o  31.496   30.472    9.54    1.31387   8.94
   0   0   6  1 o   5.117    6.323   25.76    1.30832   0.18
   4   2   4  1 o  40.757   41.183  -166.68   1.30094  11.12
   1   1   9  2 o  57.455   55.253  -60.37    1.32260   0.23
   4   4   2  1 o  56.906   55.843   11.12    1.29657   7.66
   1   0  10  2 o  18.994   17.401   -2.71    1.32121   0.04
   6   0   0  1 o   3.282    3.302   180.00   1.29512   0.22
   1   0   6  1 o   0.600    0.852   38.33    1.29016   0.08
   2   2   0  2 o   0.040    0.040   180.00   1.30213   0.00
   6   0   1  1 o   0.147    0.248  -50.13    1.27784   0.02
   6   1   0  1 o   0.409    0.646    0.00    1.27750   0.05
   1   1   6  1 o   0.058    0.053   95.84    1.27274   0.01
   3   2   5  1 o  26.981   26.986  -61.62    1.26899   6.67
   2   1   7  2 o   7.841   11.027  -31.28    1.29028   0.03
   5   3   2  1 o   7.273    6.918  -171.63   1.26191   1.76
   5   2   3  1 o  27.031   25.323  -66.48    1.26358   6.57
   6   1   1  1 o   0.017    0.017   94.98    1.26091   0.00
   2   0   6  1 o  30.586   19.883   148.27   1.23991   3.44
   3   0   6  2 o  34.298   34.610   102.56   1.25900   0.06
   3   0  -6  2 o  31.586   31.874  -105.86   1.25900   0.05
   6   0   2  1 o  18.122   16.920   165.11   1.22989   1.98
   6   2   0  1 o   6.069    5.434    0.00    1.22866   0.66
   2   2   3  2 o  21.983   34.301  -20.12    1.25302   0.07
   2   1   6  1 o   0.769    0.601  -57.63    1.22442   0.16
   3   1  -1  2 o  27.550   19.669  -174.84   1.24595   0.09
   4   0   5  1 o   0.128    0.124   167.86   1.22108   0.01
   4   3   4  1 o   2.896    2.653   130.67   1.21836   0.61
   5   0   4  1 o   5.067    4.641  -51.34    1.21836   0.53
   6   1   2  1 o   0.772    0.555   -9.69    1.21477   0.16
   6   2   1  1 o   0.102    0.068   14.00    1.21388   0.02
   5   4   0  1 o   0.252    0.165  -180.00   1.21358   0.03
   3   1   2  2 o  63.900   57.291   -7.51    1.23102   0.19
   4   1   5  1 o   4.201    4.155  -50.42    1.20628   0.85
   5   1   4  1 o   0.031    0.030  -27.70    1.20366   0.01
   5   4   1  1 o   3.463    2.480  -60.98    1.19933   0.68
   2   1  -8  2 o  20.325   13.229   20.45    1.21337   0.06
   5   3   3  1 o  22.577   21.244   28.68    1.18752   4.28
   2   2   6  1 o  14.129   14.324  -91.20    1.18122   1.31
   6   2   2  1 o   5.328    4.095  -136.30   1.17255   0.96
   3   0   6  1 o   5.376    6.680   120.65   1.16781   0.48
   4   2   5  1 o   1.065    1.170   97.67    1.16491   0.19
   5   2   4  1 o   7.559    7.471  -67.32    1.16255   1.32
   6   0   3  1 o   0.504    0.508  -64.30    1.16072   0.04
   5   4   2  1 o   0.974    1.047  -106.28   1.15942   0.17
   6   3   0  1 o   1.078    1.217    0.00    1.15839   0.09
   2   0 -10  2 o  17.877   15.472  -66.06    1.17825   0.02
   3   1   6  1 o   1.471    1.623  -162.05   1.15484   0.25
   3   1  -4  2 o   0.008    0.006  -133.13   1.17628   0.00
   6   1   3  1 o   1.329    1.195   120.75   1.14799   0.22
   6   3   1  1 o   0.900    0.804   70.28    1.14598   0.15
   0   0  12  2 o  163.305  124.849 -58.07    1.15151   0.06
   4   4   4  1 o  127.092  128.174  12.81    1.12538   9.71
   3   2   6  1 o   2.804    3.481   149.23   1.11838   0.42
   3   1   5  2 o   0.077   18.717  -35.09    1.13971   0.00
   6   2   3  1 o   0.136    0.164  -21.76    1.11215   0.02
   2   2   6  2 o  54.591   38.260   -8.49    1.13349   0.12
   6   3   2  1 o   0.860    1.073   62.65    1.11101   0.12
   7   0   0  1 o   0.077    0.097    0.00    1.11010   0.00
   1   0   7  1 o  13.548   16.958   140.90   1.10992   0.98
   5   0   5  1 o   0.051    0.050   165.78   1.10450   0.00
   4   3   5  1 o  14.826   14.431  -46.26    1.10450   2.10
   5   3   4  1 o   7.319    7.211   18.70    1.10249   1.03
   5   4   3  1 o  14.102   13.559   95.98    1.10094   1.97
   7   0   1  1 o  20.130   18.580   99.74    1.09917   1.40
   5   5   0  1 o   5.282    4.851  -180.00   1.09894   0.18
   7   1   0  1 o   1.918    1.762    0.00    1.09894   0.13
   5   1   5  1 o   1.853    1.997   50.86    1.09351   0.25
   4   0  -2  2 o  44.566   53.462   15.32    1.11295   0.04
   7   1   1  1 o  18.069   18.935  -170.70   1.08833   2.42
   4   0   6  1 o  10.363   12.458   23.81    1.08517   0.68
   6   0   4  1 o   8.733    9.166   167.06   1.08095   0.57
   6   4   0  1 o   6.156    7.689   180.00   1.07760   0.40
   2   0   7  1 o   1.607    1.997  -103.98   1.07744   0.10
   4   1   6  1 o   0.277    0.269   37.40    1.07474   0.04
   6   1   4  1 o   1.252    1.119  -40.38    1.07064   0.16
   7   0   2  1 o   2.911    2.998   98.73    1.06820   0.18
   6   4   1  1 o   0.276    0.293  -37.25    1.06759   0.03
   7   2   0  1 o   0.334    0.357    0.00    1.06739   0.02
   2   1   7  1 o  17.389   18.638   146.94   1.06723   2.15
   3   3   6  1 o   0.245    0.233   99.05    1.06461   0.01
   5   2   5  1 o   0.996    0.979   65.01    1.06241   0.12
   6   3   3  1 o   0.476    0.473   94.43    1.05923   0.06
   5   5   2  1 o   8.233    7.763   14.85    1.05825   0.49
   7   1   2  1 o   2.146    2.024  -168.37   1.05825   0.26
   7   2   1  1 o  17.251   15.750  -87.29    1.05766   2.06
   2   1  10  2 o   8.965    7.704   13.96    1.07349   0.02
   4   0   4  2 o   1.097    0.929  -120.72   1.07200   0.00
   4   2   6  1 o  26.733   27.109   168.84   1.04517   3.04
   6   2   4  1 o  23.348   23.696  -25.07    1.04140   2.62
   6   4   2  1 o  27.370   27.334   173.45   1.03915   3.04
   3   1  -7  2 o  20.233   17.810   45.41    1.05670   0.03
   1   1  12  2 o  33.038   24.931   43.50    1.05315   0.05
   5   4   4  1 o   4.174    4.370  -61.23    1.03217   0.45
   7   2   2  1 o   1.309    1.708   92.14    1.02998   0.14
   3   0   7  1 o   2.231    3.115  -167.98   1.02911   0.12
   7   0   3  1 o   2.018    2.949  -90.20    1.02194   0.10
   7   3   0  1 o   2.426    3.314  -180.00   1.02034   0.13
   3   1   7  1 o   0.477    0.654  -96.49    1.02020   0.05
   5   3   5  1 o   6.989    9.447   51.77    1.01599   0.71
   7   1   3  1 o  11.051   13.165  -150.29   1.01321   1.11
   3   2   1  2 o   3.158    3.376   42.72    1.03194   0.00
   7   3   1  1 o   2.071    2.139  -168.78   1.01183   0.21
   3   2  -2  2 o   2.119    3.695  -75.55    1.02341   0.00
   5   0   6  1 o   4.101    5.520  -19.98    1.00089   0.20
   4   3   6  1 o   4.360    5.869   127.77   1.00089   0.42
   6   0   5  1 o   1.126    1.422  -70.36    0.99906   0.05
   6   3   4  1 o   0.827    0.967   91.22    0.99757   0.08
   6   4   3  1 o   0.628    0.729  -54.67    0.99641   0.06
   6   5   0  1 o   0.162    0.203    0.00    0.99494   0.01
   3   2   7  1 o   2.556    3.229  -23.60    0.99481   0.24
   3   1   8  2 o   7.422    8.803   37.47    1.01320   0.01
   5   1   6  1 o   0.791    0.904   57.75    0.99269   0.07
   2   1 -11  2 o   9.608    9.502  -90.54    1.01132   0.01
   6   1   5  1 o   0.724    0.730   124.05   0.99090   0.07
   7   2   3  1 o   0.904    0.637   96.63    0.98832   0.08
   7   3   2  1 o   2.666    1.652   11.62    0.98752   0.24
   6   5   1  1 o   0.260    0.151  -98.29    0.98704   0.02
   0   0   8  1 o  74.022   70.901   17.15    0.98124   0.82
   2   2   9  2 o  24.879   29.557   119.63   0.99307   0.03
   1   0   8  1 o   1.121    0.909    4.22    0.97351   0.05
   3   2   4  2 o  47.566   49.222  -17.00    0.99130   0.06
   8   0   0  1 o  100.748  88.616    0.00    0.97134   2.14
   4   0   7  1 o   0.141    0.125  -165.81   0.97122   0.01
   5   2   6  1 o   6.616    6.907  -45.19    0.96924   0.56
   6   2   5  1 o   0.161    0.195    6.55    0.96758   0.01
   7   0   4  1 o   5.143    6.251   114.33   0.96623   0.21
   4   1   0  2 o   0.130    0.074   104.64   0.98431   0.00
   1   1   8  1 o   0.609    0.734   -2.82    0.96596   0.03
   6   5   2  1 o   1.155    1.378  -53.92    0.96443   0.10
   8   0   1  1 o   0.153    0.184   156.75   0.96399   0.01
   8   1   0  1 o   0.751    0.904   180.00   0.96384   0.03
   7   4   0  1 o   0.002    0.002  -180.00   0.96384   0.00
   4   1   7  1 o   5.770    6.952  -42.39    0.96372   0.47
   5   4   5  1 o   0.307    0.363   105.07   0.96017   0.02
   7   1   4  1 o   1.468    1.624   -1.34    0.95885   0.12
   5   5   4  1 o   2.318    2.565  -151.63   0.95885   0.09
   7   4   1  1 o   6.580    6.180   102.24   0.95665   0.53
   8   1   1  1 o   0.085    0.080  -104.81   0.95665   0.01
   2   0   8  1 o  44.182   42.500  -158.35   0.95137   1.72
   3   2  -5  2 o   3.030    3.212  -97.03    0.96911   0.00
   7   3   3  1 o   1.485    1.422  -152.13   0.95063   0.12
   4   4   6  1 o  15.300   14.931   21.05    0.94739   0.59
   1   0 -14  2 o   4.470    5.364   24.66    0.96419   0.00
   8   0   2  1 o  64.848   60.934    9.48    0.94289   2.44
   6   4   4  1 o  10.933   11.188   176.27   0.94457   0.83
   4   1  -3  2 o  10.947   13.113   13.05    0.96258   0.01
   4   1   3  2 o  10.947   13.113   152.80   0.96258   0.01
   2   1   8  1 o   2.085    2.113  -74.18    0.94432   0.16
   8   2   0  1 o  41.628   38.095   180.00   0.94234   1.56
   4   2   7  1 o   1.785    1.627   93.70    0.94223   0.13
   7   2   4  1 o   2.427    3.140   121.18   0.93767   0.18
   7   4   2  1 o   1.909    2.644   108.98   0.93603   0.14
   8   1   2  1 o   0.856    1.186  -164.44   0.93603   0.06
   8   2   1  1 o   0.118    0.165   159.96   0.93562   0.01
   5   3   6  1 o   3.814    5.547  -159.65   0.93361   0.28
   6   3   5  1 o   2.046    2.842   107.02   0.93213   0.15
   6   5   3  1 o   1.446    1.535   122.57   0.92998   0.10
   4   0  -8  2 o  14.485   14.599  -37.12    0.94425   0.01
   2   2   8  1 o  85.075   78.957    6.12    0.92407   2.96
   6   0   6  1 o  32.306   31.615   163.01   0.92042   1.10
   3   0   8  1 o   3.123    3.194   151.30   0.91761   0.11
   8   2   2  1 o  106.373  104.521 -173.80   0.91630   7.15
   6   6   0  1 o  15.626   15.176    0.00    0.91579   0.26
   6   1   6  1 o   0.476    0.485  -10.41    0.91403   0.03
   3   1   8  1 o   0.480    0.584    0.36    0.91128   0.03
   8   0   3  1 o   0.202    0.240  -176.41   0.91062   0.01
   3   1 -10  2 o  33.513   23.642   18.72    0.92741   0.03
   8   3   0  1 o   0.593    0.664   180.00   0.90949   0.02
   5   0   7  1 o  32.981   36.726   131.40   0.90939   1.07
   4   3   7  1 o   1.539    1.714    3.64    0.90939   0.10
   7   0   5  1 o  41.873   37.222   129.45   0.90641   1.35
   7   3   4  1 o   4.491    3.884  -143.76   0.90529   0.29
   8   1   3  1 o   0.103    0.090   176.45   0.90443   0.01
   7   4   3  1 o   0.799    0.697  -101.54   0.90443   0.05
   8   3   1  1 o   0.589    0.524   54.07    0.90345   0.04
   7   5   0  1 o  15.163   13.511    0.00    0.90333   0.48
   5   1   7  1 o   0.445    0.397   89.58    0.90323   0.03
   7   1   5  1 o   5.978    5.684  -127.24   0.90030   0.37
   3   2   7  2 o   3.090    3.057  -177.53   0.91652   0.00
   7   5   1  1 o  39.444   38.411  -170.52   0.89740   2.44
   3   0  12  2 o  71.351   72.070  -54.48    0.91420   0.03
   3   0 -12  2 o  74.173   74.921   52.31    0.91420   0.03
   6   2   6  1 o   8.210    8.654  -30.52    0.89563   0.50
   3   2   8  1 o   3.368    3.874  -165.50   0.89304   0.20
   6   6   2  1 o   1.466    1.666  -27.40    0.89183   0.04
   5   4   6  1 o   3.860    4.273  -28.72    0.88974   0.23
   4   1   6  2 o  34.260   29.632  -10.15    0.90511   0.03
   4   1  -6  2 o  37.766   32.665    5.74    0.90511   0.03
   2   0  14  2 o  20.945   18.313   45.00    0.90421   0.01
   6   4   5  1 o   1.344    1.464  -59.11    0.88846   0.08
   8   2   3  1 o   0.871    0.880   123.25   0.88660   0.05
   8   3   2  1 o   1.669    1.659   146.23   0.88602   0.10
   6   5   4  1 o   5.675    5.909  -55.67    0.88741   0.34
   5   2   7  1 o  31.877   31.193  -35.82    0.88546   1.87
   2   1  13  2 o   9.492    8.604   108.47   0.90199   0.01
   7   2   5  1 o  36.752   32.665  -60.99    0.88271   2.13
   7   5   2  1 o  14.392   12.257  -170.44   0.88031   0.82
   5   0   2  2 o   8.266    9.280   136.41   0.89455   0.00
   4   0   8  1 o  53.930   47.851   10.75    0.87586   1.51
   3   2  -8  2 o  43.786   46.231   39.34    0.88770   0.04
   8   0   4  1 o  70.499   56.802    6.76    0.87054   1.93
   4   1   8  1 o   0.738    0.603  -12.72    0.87034   0.04
   3   1  11  2 o  15.259   15.347   104.66   0.88644   0.01
   8   4   0  1 o  76.822   69.850    0.00    0.86879   2.09
   6   3   6  1 o   3.067    3.056   130.78   0.86729   0.17
   1   0   9  1 o   7.749    7.857   169.87   0.86677   0.21
   7   4   4  1 o   5.470    5.308   122.32   0.86513   0.29
   8   1   4  1 o   0.862    0.837  -110.83   0.86513   0.05
   3   3   8  1 o   3.592    3.441  -123.03   0.86494   0.10
   8   4   1  1 o   0.074    0.064   155.00   0.86352   0.00
   9   0   0  1 o   0.069    0.059   180.00   0.86341   0.00
   8   3   3  1 o   0.495    0.332  -41.21    0.85908   0.03
   9   0   1  1 o   5.464    3.893  -75.40    0.85824   0.14
   9   1   0  1 o   0.015    0.011    0.00    0.85813   0.00
   5   3   7  1 o   2.622    1.890   88.57    0.85805   0.14
   4   0  10  2 o  35.865   29.483  -12.32    0.87367   0.01
   5   0  -4  2 o  108.527  84.546   21.52    0.87287   0.04
   7   3   5  1 o   0.690    0.620  -122.71   0.85554   0.04
   4   2   8  1 o  27.675   27.274  -161.37   0.85442   1.41
   7   5   3  1 o  26.930   26.851  -149.28   0.85388   1.36
   9   1   1  1 o   6.358    6.188    9.15    0.85305   0.32
   1   1  15  2 o  44.110   41.025   79.38    0.86847   0.03
   2   0   9  1 o   2.616    2.344  -109.42   0.85103   0.07
   3   3   0  2 o  33.532   31.997    0.00    0.86808   0.01
   8   2   4  1 o  27.270   24.429  -161.63   0.84948   1.35
   8   4   2  1 o  41.736   38.548    7.74    0.84826   2.06
   6   0   7  1 o   1.210    1.149  -76.61    0.84777   0.03
   2   2  12  2 o  21.624   16.254   29.28    0.86260   0.02
   7   0   6  1 o  12.073   12.872   127.05   0.84646   0.30
   2   1   9  1 o   4.557    5.064  -179.87   0.84598   0.22
   9   0   2  1 o   0.918    0.905  -90.43    0.84325   0.02
   7   6   0  1 o   2.001    1.896    0.00    0.84285   0.05
   9   2   0  1 o   0.054    0.051   180.00   0.84285   0.00
   6   1   7  1 o   2.593    2.440   145.45   0.84277   0.12
   7   1   6  1 o   2.785    2.503  -157.29   0.84148   0.13
   5   5   6  1 o   9.472    8.512   43.64    0.84148   0.23
   6   5   5  1 o   0.143    0.129   176.70   0.84039   0.01
   2   1 -14  2 o   7.909    7.834   -3.81    0.85419   0.01
   9   1   2  1 o   0.212    0.174   114.60   0.83833   0.01
   9   2   1  1 o   4.837    3.978   117.59   0.83804   0.23
   7   6   1  1 o   1.080    0.888  -90.87    0.83804   0.05
   3   3   3  2 o   1.118    1.088   159.88   0.85307   0.00
   4   2  -1  2 o  31.299   28.011   -0.85    0.85082   0.02
   1   0  16  2 o  20.089   18.632   17.97    0.84822   0.01
   6   4   6  1 o  28.983   33.243   170.07   0.83178   1.32
   6   6   4  1 o  23.362   26.031  -13.09    0.82988   0.53
   5   0   8  1 o   7.886    8.677  -14.04    0.82971   0.18
   4   3   8  1 o   2.730    3.005   160.74   0.82971   0.12
   4   2   2  2 o  41.755   46.148    4.06    0.84603   0.03
   6   2   7  1 o   0.407    0.385    2.31    0.82829   0.02
   7   2   6  1 o   9.874    8.382   140.71   0.82706   0.44
   3   0   9  1 o  34.041   28.500   161.50   0.82661   0.76
   8   0   5  1 o   0.741    0.622   171.39   0.82603   0.02
   8   3   4  1 o   2.191    1.919   153.04   0.82518   0.10
   5   1   8  1 o   0.983    0.872   -6.83    0.82502   0.04
   8   4   3  1 o   0.091    0.084  -173.41   0.82453   0.00
   7   6   2  1 o   2.288    2.169   72.32    0.82407   0.10
   9   2   2  1 o   1.845    1.749  -101.86   0.82407   0.08
   8   5   0  1 o   0.946    0.913   180.00   0.82369   0.02
   5   4   7  1 o  14.620   14.147   127.20   0.82362   0.64
   3   1   9  1 o   0.209    0.208   17.62    0.82197   0.01
   7   4   5  1 o  14.181   14.163   132.23   0.82140   0.62
   8   1   5  1 o   0.239    0.239  -81.21    0.82140   0.01
   7   5   4  1 o  11.923   12.002   13.39    0.82057   0.52
   9   0   3  1 o  20.804   20.834   103.02   0.81993   0.45
   8   5   1  1 o   0.889    0.868  -112.89   0.81920   0.04
   9   3   0  1 o   5.348    5.197    0.00    0.81910   0.11
   9   1   3  1 o   3.810    4.224   31.19    0.81540   0.16
   9   3   1  1 o  22.932   24.229   10.74    0.81468   0.96
   4   1  -9  2 o  11.463   11.299  -126.71   0.82864   0.01
   4   1   9  2 o  11.463   11.299  -67.45    0.82864   0.01
   3   2  10  2 o  17.723   16.779   77.86    0.82830   0.01
   5   2   8  1 o   9.691    9.138  -42.71    0.81141   0.40
   4   2  -4  2 o   2.138    1.887  -64.56    0.82762   0.00
   3   2   9  1 o  16.277   17.811  -27.46    0.80851   0.66
   8   2   5  1 o   0.879    0.950   123.99   0.80797   0.04
   8   5   2  1 o   2.321    2.259  -134.09   0.80613   0.09
   6   3   7  1 o   1.540    1.503   129.77   0.80572   0.06
   7   3   6  1 o   0.424    0.427   69.10    0.80459   0.02
   9   2   3  1 o  15.030   13.973  -77.77    0.80226   0.59
   7   6   3  1 o   0.303    0.282  -73.43    0.80226   0.01
   9   3   2  1 o   7.250    6.556  -178.57   0.80183   0.29
   4   2   5  2 o  25.444   26.655   138.90   0.81457   0.01
   4   4   8  1 o  37.658   37.175    5.25    0.79846   0.73
   3   3   6  2 o   9.777    9.067   70.55    0.81229   0.01
   4   0   9  1 o   0.179    0.181  -166.41   0.79570   0.00
   3   1 -13  2 o  13.664   13.897  -94.34    0.81003   0.01
   8   4   4  1 o  44.603   48.832    3.95    0.79443   1.69
   5   1   1  2 o   7.887    8.576  -156.70   0.80876   0.00
   2   0 -16  2 o  18.786   18.555   35.70    0.80652   0.01
   6   5   6  1 o   4.904    5.318  -32.74    0.79195   0.18
   4   1   9  1 o   3.409    3.687  -15.86    0.79156   0.13
   9   0   4  1 o   4.423    4.946  -59.37    0.79031   0.08
   5   3   8  1 o   4.841    5.458   28.11    0.79016   0.18
   5   1  -2  2 o  19.455   19.507  -19.09    0.80463   0.01
   9   4   0  1 o   0.226    0.257  -180.00   0.78900   0.00
   7   0   7  1 o   2.392    2.699  -134.73   0.78893   0.04
   8   3   5  1 o   0.362    0.309   69.96    0.78698   0.01
   9   1   4  1 o   0.123    0.101   19.21    0.78625   0.00
   8   5   3  1 o   0.731    0.614   156.49   0.78569   0.03
   9   4   1  1 o   1.172    1.039  -68.27    0.78504   0.04
   5   0   8  2 o  85.068   79.493  -41.67    0.79964   0.02
   0   0  10  1 o  17.779   15.835  -76.91    0.78499   0.08
   7   7   0  1 o   5.081    4.541   180.00   0.78496   0.05
   7   1   7  1 o   1.334    1.201  -85.27    0.78490   0.05
   3   2 -11  2 o   2.692    2.634   123.22   0.79871   0.00
   7   5   5  1 o  10.744   11.728  -125.53   0.78297   0.38
   6   0   8  1 o  16.542   18.524  -174.80   0.78211   0.29
   9   3   3  1 o  14.870   16.586   29.93    0.78170   0.53
   1   0  10  1 o   2.559    2.801   55.58    0.78102   0.05
   8   0   6  1 o  24.003   25.359   20.52    0.77990   0.42
   6   1   8  1 o   1.323    1.432  -56.18    0.77818   0.05
   4   2   9  1 o   1.359    1.426   83.56    0.77952   0.05
   1   1  10  1 o   0.441    0.506   117.70   0.77710   0.01
   8   6   0  1 o  17.838   20.507  -180.00   0.77707   0.31
  10   0   0  1 o   7.313    8.407    0.00    0.77707   0.06
   6   4   7  1 o   1.119    1.290  -59.05    0.77701   0.04
   8   1   6  1 o   0.019    0.022  -126.39   0.77600   0.00
   7   4   6  1 o   9.965   11.577   130.78   0.77600   0.34
   9   2   4  1 o   6.597    7.155  -68.81    0.77445   0.23
   7   6   4  1 o   2.750    2.983   96.87    0.77445   0.09
   9   4   2  1 o   1.223    1.255  -113.89   0.77352   0.04
   8   6   1  1 o   0.292    0.295   156.49   0.77329   0.01
  10   0   1  1 o   0.218    0.221  -41.67    0.77329   0.00
  10   1   0  1 o   1.281    1.287    0.00    0.77321   0.02
   7   2   7  1 o   0.990    0.989  -10.87    0.77315   0.03
   5   1   4  2 o   8.412    9.234    7.66    0.78875   0.00
   7   7   2  1 o   3.138    3.096   11.17    0.76972   0.05
  10   1   1  1 o   0.111    0.111   146.47   0.76949   0.00
   2   0  10  1 o  24.870   25.092   151.15   0.76945   0.42
   6   2   8  1 o  41.010   47.494   -1.97    0.76673   1.35
   4   2  -7  2 o  22.869   25.364  -140.61   0.78259   0.01
   2   1  10  1 o   0.069    0.079  -14.30    0.76570   0.00
   8   2   6  1 o  45.611   51.750  -168.79   0.76464   1.49
   5   1  -5  2 o   7.214    8.161   63.55    0.77743   0.00
   5   4   8  1 o   6.515    7.589  -18.75    0.76303   0.21
  10   0   2  1 o  15.505   18.295   163.15   0.76228   0.25
   8   6   2  1 o  45.470   53.651  -177.49   0.76228   1.46
  10   2   0  1 o   5.923    6.991    0.00    0.76198   0.10
   3   1  14  2 o   6.856    7.630  -56.75    0.77488   0.00
   5   0   9  1 o   0.686    0.779  -151.42   0.76062   0.01
   4   3   9  1 o  10.394   11.799  -17.10    0.76062   0.33
   8   4   5  1 o   0.205    0.228   172.40   0.76016   0.01
   8   5   4  1 o   4.061    4.393  -77.09    0.75951   0.13
  10   1   2  1 o   0.564    0.609    8.91    0.75863   0.02
  10   2   1  1 o   0.080    0.088   13.09    0.75842   0.00
   5   1   9  1 o   0.165    0.186  -160.98   0.75700   0.01
   9   0   5  1 o   0.189    0.209   137.69   0.75655   0.00
   2   1  16  2 o  19.154   17.699    0.28    0.77042   0.01
   9   3   4  1 o   4.348    4.700   21.36    0.75590   0.14
   9   4   3  1 o   7.298    8.005   100.19   0.75540   0.23
   2   2  10  1 o  12.500   14.407    7.59    0.75479   0.19
   9   5   0  1 o   1.417    1.638  -180.00   0.75476   0.02
   7   3   7  1 o   0.084    0.098  -78.07    0.75470   0.00
   0   0  18  2 o  65.716   73.762   44.11    0.76767   0.00
   9   1   5  1 o   1.512    1.697   55.59    0.75299   0.05
   9   5   1  1 o   0.104    0.115   -3.64    0.75129   0.00
   3   0  10  1 o   2.972    3.285   134.25   0.75125   0.05
   6   6   6  1 o   8.844   10.364   -7.12    0.75025   0.13
   4   2   8  2 o   1.442    1.638   37.36    0.76442   0.00
   6   3   8  1 o   1.455    1.967  -173.10   0.74873   0.04
  10   2   2  1 o   8.670   11.697   -0.50    0.74802   0.26
   3   1  10  1 o   1.223    1.632  -168.01   0.74777   0.04
   8   3   6  1 o   3.423    4.445   141.77   0.74678   0.10
   5   2   9  1 o   2.291    2.981   55.63    0.74645   0.07
  10   0   3  1 o   0.309    0.389  -48.44    0.74492   0.00
   8   6   3  1 o   0.766    0.964   133.61   0.74492   0.02
  10   3   0  1 o   1.840    2.260    0.00    0.74430   0.03
   6   5   7  1 o   2.051    2.515   152.76   0.74424   0.06
   7   5   6  1 o   8.120    9.390  -155.21   0.74336   0.24
   9   2   5  1 o   0.089    0.091   76.05    0.74260   0.00
   7   6   5  1 o   3.300    3.368  -67.39    0.74260   0.10
  10   1   3  1 o   1.146    0.950  -85.10    0.74152   0.03
   3   3   9  2 o   0.860    0.938  -60.37    0.75566   0.00
   5   0 -10  2 o  33.792   37.239  -88.99    0.75540   0.01
   9   5   2  1 o   2.737    2.203   28.63    0.74118   0.08
  10   3   1  1 o   2.043    1.637  -84.00    0.74098   0.06
   2   2  15  2 o  20.300   21.946  -100.62   0.75204   0.01
   3   2  10  1 o   4.767    3.488  -174.58   0.73759   0.13
   6   0   0  2 o  16.402   17.787  -14.93    0.75178   0.00
   5   1   7  2 o   6.143    7.766  -16.94    0.74948   0.00
   7   0   8  1 o   8.352    7.184   154.52   0.73520   0.12
   8   0   7  1 o   0.833    0.736  -164.24   0.73421   0.01
   4   1  12  2 o  11.114   15.046   26.78    0.74821   0.00
   4   1 -12  2 o   8.779   11.885  -29.03    0.74821   0.00
   9   4   4  1 o   4.482    4.853  -65.74    0.73205   0.12
   5   5   8  1 o   0.994    1.051  -84.52    0.73193   0.01
   7   1   8  1 o   1.103    1.166  -12.08    0.73193   0.03
  10   2   3  1 o   0.242    0.234  -16.42    0.73159   0.01
  10   3   2  1 o   1.746    1.531   54.52    0.73127   0.05
   8   7   0  1 o   0.198    0.160   180.00   0.73101   0.00
   8   1   7  1 o   0.218    0.173  -160.85   0.73096   0.01
   7   4   7  1 o   1.790    1.423  -149.40   0.73096   0.05
   5   3   9  1 o   1.350    0.830  -164.63   0.72980   0.04
   8   5   5  1 o   2.181    1.293  -91.31    0.72940   0.06
   8   7   1  1 o   1.067    0.687   65.87    0.72786   0.03
   4   0  10  1 o  14.274    9.242  -57.29    0.72782   0.19
   7   7   4  1 o   9.765    5.743  -139.92   0.72882   0.13
   4   0 -14  2 o   5.027    5.196   73.33    0.74270   0.00
   9   3   5  1 o   8.733    7.451   57.46    0.72621   0.23
   3   2  13  2 o   2.872    2.385  -37.78    0.74147   0.00
   6   4   8  1 o  16.835   15.694  -174.08   0.72552   0.44
   9   5   3  1 o   0.081    0.078   45.25    0.72519   0.00
   4   3   1  2 o  14.576   11.923  -17.55    0.74049   0.01
   4   1  10  1 o   2.026    2.024   59.55    0.72465   0.05
   8   4   6  1 o  17.743   18.233   15.34    0.72375   0.46
   6   0   9  1 o   1.155    1.186  -78.88    0.72345   0.02
   4   3  -2  2 o  44.498   33.787   16.96    0.73732   0.02
   1   1  18  2 o  13.475   11.480  -80.71    0.73635   0.01
  10   0   4  1 o   7.369    7.135   80.05    0.72249   0.10
   8   6   4  1 o  16.503   15.980  -168.84   0.72249   0.43
   7   2   8  1 o   7.329    6.996  -179.47   0.72238   0.19
   3   3  10  1 o   1.486    1.204   153.52   0.72152   0.02
  10   4   0  1 o   1.203    0.969    0.00    0.72149   0.02
   8   2   7  1 o   1.727    1.375   125.22   0.72144   0.04
   9   0   6  1 o   6.993    4.758  -25.53    0.72063   0.09
   6   1   9  1 o   0.992    0.653   170.13   0.72033   0.03
   2   1 -17  2 o   6.911    6.714   129.71   0.73371   0.00
   5   1  -8  2 o   6.375    6.487   33.58    0.73347   0.00
  10   1   4  1 o   1.813    1.184  -16.21    0.71939   0.05
   8   7   2  1 o   3.331    2.178   127.08   0.71865   0.08
  10   4   1  1 o   0.403    0.261  -36.41    0.71846   0.01
   9   6   0  1 o   0.059    0.038    0.00    0.71840   0.00
   9   1   6  1 o   1.748    1.099   109.83   0.71755   0.04
  10   3   3  1 o   0.744    0.557   99.38    0.71590   0.02
   9   6   1  1 o   0.528    0.415   161.37   0.71541   0.01
   4   2  10  1 o  32.319   25.476   160.26   0.71538   0.81
   4   2 -10  2 o  12.067   11.276   32.54    0.72550   0.00
   6   2   9  1 o   0.443    0.358   25.67    0.71123   0.01
   4   3   4  2 o   0.923    0.900  -110.54   0.72504   0.00
   1   0  11  1 o   7.535    6.925  -175.57   0.71064   0.09
  10   2   4  1 o  15.060   14.740  -21.47    0.71032   0.37
  10   4   2  1 o  17.449   18.372   166.14   0.70960   0.42
   9   2   6  1 o   5.769    5.513  -51.55    0.70855   0.14
   7   6   6  1 o   7.874    7.525   131.55   0.70855   0.19
   5   2   0  2 o   5.957    5.583    9.06    0.72229   0.00
   5   4   9  1 o   0.394    0.355   167.86   0.70826   0.01
   7   3   8  1 o   7.389    5.185  -116.06   0.70726   0.18
   9   6   2  1 o   1.623    0.970  -80.85    0.70666   0.04
  11   0   0  1 o   0.789    0.443    0.00    0.70643   0.00
   8   3   7  1 o   0.291    0.161  -28.26    0.70638   0.01
   9   4   5  1 o   0.922    0.406   112.60   0.70498   0.02
   9   5   4  1 o   1.847    0.836  -153.84   0.70446   0.04
   8   7   3  1 o   1.019    0.483  -44.10    0.70405   0.02
  11   0   1  1 o   8.804    4.446   78.43    0.70359   0.10
  11   1   0  1 o   4.095    2.084    0.00    0.70353   0.05
   7   5   7  1 o   5.316    2.722  -82.01    0.70348   0.12
   4   3  -5  2 o  15.841   11.346  -157.31   0.71622   0.01
   2   0  11  1 o   3.636    2.303  -117.01   0.70189   0.04
   6   0   6  2 o  16.808   13.157   48.36    0.71467   0.00
   6   0  -6  2 o   3.012    2.358  -46.46    0.71467   0.00
  11   1   1  1 o  10.629    8.142  -170.54   0.70072   0.24
   5   0  10  1 o  10.917    8.399   28.33    0.70068   0.13
   4   3  10  1 o   4.158    3.199   139.62   0.70068   0.10
   3   2 -14  2 o  26.919   20.323  -51.67    0.71423   0.01
   5   2   3  2 o   5.490    3.869  -40.16    0.71357   0.00
   5   2  -3  2 o   5.490    3.869  -179.91   0.71357   0.00
   3   1 -16  2 o  23.669   21.344  -33.92    0.71073   0.01
   4   2  11  2 o  48.393   21.856  -81.35    0.70537   0.02
_reflns_number_total                   534
_reflns_limit_h_min                    0
_reflns_limit_h_max                    11
_reflns_limit_k_min                    0
_reflns_limit_k_max                    8
_reflns_limit_l_min                    -20
_reflns_limit_l_max                    19
_reflns_d_resolution_high              0.701
_reflns_d_resolution_low               2.480

# Powder diffraction data for histogram  2
data_LNN20_P42MC_300C_p_02

_pd_block_id
  2017-01-19T10:25|LNN20_P42MC_300C_H_02|LNN20_P42mc_300C|HRPD_bank_2
#==============================================================================
# 9. INSTRUMENT CHARACTERIZATION

_exptl_special_details
; ?
;

# if regions of the data are excluded, the reason(s) are supplied here:
_pd_proc_info_excluded_regions
; ?
;

# The following item is used to identify the equipment used to record
# the powder pattern when the diffractogram was measured at a laboratory
# other than the authors' home institution, e.g. when neutron or synchrotron
# radiation is used.

_pd_instr_location
; ?
;
_pd_calibration_special_details           # description of the method used
                                          # to calibrate the instrument
; ?
;

_diffrn_ambient_temperature       ?
_diffrn_source                    ?
_diffrn_source_target             ?
_diffrn_source_type               ?
_diffrn_measurement_device_type   ?
_diffrn_detector                  ?
_diffrn_detector_type             ?       # make or model of detector

_pd_meas_scan_method              ?       # options are 'step', 'cont',
                                          # 'tof', 'fixed' or
                                          # 'disp' (= dispersive)
_pd_meas_special_details
;  ?
;

# The following two items identify the program(s) used (if appropriate).
_computing_data_collection        ?
_computing_data_reduction         ?

# Describe any processing performed on the data, prior to refinement.
# For example: a manual Lp correction or a precomputed absorption correction
_pd_proc_info_data_reduction      ?

# The following item is used for angular dispersive measurements only.

_diffrn_radiation_monochromator   ?

# The following items are used to define the size of the instrument.
# Not all distances are appropriate for all instrument types.

_pd_instr_dist_src/mono           ?
_pd_instr_dist_mono/spec          ?
_pd_instr_dist_src/spec           ?
_pd_instr_dist_spec/anal          ?
_pd_instr_dist_anal/detc          ?
_pd_instr_dist_spec/detc          ?

# 10. Specimen size and mounting information

# The next three fields give the specimen dimensions in mm.  The equatorial
# plane contains the incident and diffracted beam.

_pd_spec_size_axial               ?       # perpendicular to
                                          # equatorial plane

_pd_spec_size_equat               ?       # parallel to
                                          # scattering vector
                                          # in transmission

_pd_spec_size_thick               ?       # parallel to
                                          # scattering vector
                                          # in reflection

_pd_spec_mounting                         # This field should be
                                          # used to give details of the
                                          # container.
; ?
;

_pd_spec_mount_mode               ?       # options are 'reflection'
                                          # or 'transmission'

_pd_spec_shape                    ?       # options are 'cylinder'
                                          # 'flat_sheet' or 'irregular'

# phase table
loop_     _pd_phase_id
          _pd_phase_block_id
          _pd_phase_mass_%
          _pd_proc_ls_profile_function
          _pd_proc_ls_peak_cutoff
  1  2017-01-19T10:25|LNN20_P42MC_300C_phase1|LNN20_P42mc_300C||
           99.14
;
 TOF Profile function number 3 with  21 terms
 Profile coefficients for exponential pseudovoigt
  convolution Von Dreele, 1990 (unpublished)
 #1 (alp  ) =   0.1481 #2 (bet-0) = 0.026128 #3 (bet-1) = 0.003691
 #4 (sig-0) =      0.0 #5 (sig-1) =   5630.5 #6 (sig-2) =    282.0
 #7 (gam-0) =     0.00 #8 (gam-1) =    29.14 #9 (gam-2) =     0.00
 #10(gsf  ) =     0.00 #11(g1ec ) =     0.00 #12(g2ec ) =     0.00
 #13(rstr ) =    0.000 #14(rsta ) =    0.000 #15(rsca ) =    0.000
 #16(L11)   =    0.000 #17(L22)   =    0.000 #18(L33)   =    0.000
 #19(L12)   =    0.000 #20(L13)   =    0.000 #21(L23)   =    0.000
 Peak tails are ignored  where the intensity is below 0.0010 times the peak
   Aniso. broadening axis   0.0   0.0   1.0
;
           0.00100
  2  2017-01-19T10:25|LNN20_P42MC_300C_phase2|LNN20_P42mc_300C||
            0.86(7)
;
 TOF Profile function number 3 with  21 terms
 Profile coefficients for exponential pseudovoigt
  convolution Von Dreele, 1990 (unpublished)
 #1 (alp  ) =   0.1481 #2 (bet-0) = 0.026128 #3 (bet-1) = 0.003691
 #4 (sig-0) =      0.0 #5 (sig-1) =   7448.8 #6 (sig-2) =    188.9
 #7 (gam-0) =     0.00 #8 (gam-1) =     6.85 #9 (gam-2) =     0.00
 #10(gsf  ) =     0.00 #11(g1ec ) =     0.00 #12(g2ec ) =     0.00
 #13(rstr ) =    0.000 #14(rsta ) =    0.000 #15(rsca ) =    0.000
 #16(L11)   =    0.000 #17(L22)   =    0.000 #18(L33)   =    0.000
 #19(L12)   =    0.000 #20(L13)   =    0.000 #21(L23)   =    0.000
 Peak tails are ignored  where the intensity is below 0.0010 times the peak
   Aniso. broadening axis   0.0   0.0   1.0
;
           0.00100

loop_ _atom_type_symbol
      _atom_type_scat_length_neutron
      _atom_type_scat_source
  Na   0.3630
  International_Tables_Vol_C
  Nb   0.7054
  International_Tables_Vol_C
  O   0.5805
  International_Tables_Vol_C
  Li  -0.1900
  International_Tables_Vol_C
  Li+1  -0.1900
  International_Tables_Vol_C
  Nb+5   0.7054
  International_Tables_Vol_C
  O-2   0.5805
  International_Tables_Vol_C
_diffrn_radiation_probe                neutron
_pd_proc_ls_prof_R_factor              0.0395
_pd_proc_ls_prof_wR_factor             0.0405
_pd_proc_ls_prof_wR_expected           0.0163
_refine_ls_R_Fsqd_factor               0.05213

_pd_proc_ls_background_function
;   GSAS Background function number 1 with  9 terms.
 Shifted Chebyshev function of 1st kind
      1:   0.901757     2:  -5.285010E-04 3:  -0.128194     4:  -3.873140E-02
      5:  -4.729980E-02 6:  -5.659660E-03 7:  -1.008390E-02 8:   3.714680E-03
      9:   1.909150E-02
;

_exptl_absorpt_process_details
;   GSAS Absorption/surface roughness correction: function number 0
 No correction is applied.
;
_exptl_absorpt_correction_T_min        1.00000
_exptl_absorpt_correction_T_max        1.00000
# Extinction correction
_gsas_exptl_extinct_corr_T_min         1.00000
_gsas_exptl_extinct_corr_T_max         1.00000
_pd_proc_info_datetime                 2017-01-19T10:25:37
_pd_calc_method                        "Rietveld Refinement"
_pd_meas_2theta_fixed                  89.58

#---- raw/calc data loop -----

loop_
      _pd_meas_time_of_flight
      _pd_proc_d_spacing
      _pd_meas_intensity_total
      _pd_proc_ls_weight
      _pd_proc_intensity_bkg_calc
      _pd_calc_intensity_total
  29423.2   .           1.37(25)      .        .         .
  29446.8   .           0.91(19)      .        .         .
  29470.3   .           1.39(27)      .        .         .
  29493.9   .           1.52(24)      .        .         .
  29517.5   .           1.19(21)      .        .         .
  29541.1   .           1.67(24)      .        .         .
  29564.8   .           1.44(23)      .        .         .
  29588.4   .           1.19(19)      .        .         .
  29612.1   .           1.35(20)      .        .         .
  29635.8   .           1.54(20)      .        .         .
  29659.5   .           1.28(18)      .        .         .
  29683.2   .           1.50(20)      .        .         .
  29707.0   .           1.32(17)      .        .         .
  29730.7   .           1.87(22)      .        .         .
  29754.5   .           1.62(22)      .        .         .
  29778.3   .           1.87(22)      .        .         .
  29802.1   .           1.53(18)      .        .         .
  29826.0   .           1.33(16)      .        .         .
  29849.8   .           1.39(16)      .        .         .
  29873.7   .           1.52(17)      .        .         .
  29897.6   .           1.21(14)      .        .         .
  29921.5   .           1.35(17)      .        .         .
  29945.5   .           1.13(14)      .        .         .
  29969.4   .           0.96(12)      .        .         .
  29993.4   .           0.92(12)      .        .         .
  30017.4   .           1.01(12)      .        .         .
  30041.4   .           1.04(12)      .        .         .
  30065.4   .           1.00(12)      .        .         .
  30089.5   .           1.12(12)      .        .         .
  30113.6   .           1.11(12)      .        .         .
  30137.7   .           1.06(11)      .        .         .
  30161.8   .           1.10(11)      .        .         .
  30185.9   .           1.28(12)      .        .         .
  30210.0   .           1.33(12)      .        .         .
  30234.2   .           1.53(12)      .        .         .
  30258.4   .           1.69(12)      .        .         .
  30282.6   .           1.63(12)      .        .         .
  30306.8   .           1.64(12)      .        .         .
  30331.1   .           1.45(11)      .        .         .
  30355.3   .           1.64(12)      .        .         .
  30379.6   .           1.42(11)      .        .         .
  30403.9   .           1.19(10)      .        .         .
  30428.3   .           1.22(10)      .        .         .
  30452.6   .           1.24(10)      .        .         .
  30477.0   .           1.26(9)       .        .         .
  30501.3   .           1.14(9)       .        .         .
  30525.7   .           1.11(9)       .        .         .
  30550.2   .           1.06(8)       .        .         .
  30574.6   .           1.21(9)       .        .         .
  30599.1   .           1.14(8)       .        .         .
  30623.5   .           1.21(9)       .        .         .
  30648.0   .           1.29(9)       .        .         .
  30672.6   .           1.38(9)       .        .         .
  30697.1   .           1.45(9)       .        .         .
  30721.7   .           1.61(10)      .        .         .
  30746.2   .           1.60(9)       .        .         .
  30770.8   .           1.64(9)       .        .         .
  30795.4   .           1.84(10)      .        .         .
  30820.1   .           1.53(8)       .        .         .
  30844.7   .           1.65(9)       .        .         .
  30869.4   .           1.41(8)       .        .         .
  30894.1   .           1.44(8)       .        .         .
  30918.8   .           1.40(8)       .        .         .
  30943.6   .           1.16(7)       .        .         .
  30968.3   .           1.09(6)       .        .         .
  30993.1   .           1.11(7)       .        .         .
  31017.9   .           0.94(6)       .        .         .
  31042.7   .           0.93(6)       .        .         .
  31067.5   .           0.99(6)       .        .         .
  31092.4   .           1.03(6)       .        .         .
  31117.3   .           1.15(6)       .        .         .
  31142.2   .           1.07(6)       .        .         .
  31167.1   .           1.28(7)       .        .         .
  31192.0   .           1.29(7)       .        .         .
  31217.0   .           1.33(7)       .        .         .
  31241.9   .           1.66(8)       .        .         .
  31266.9   .           1.53(7)       .        .         .
  31291.9   .           1.51(7)       .        .         .
  31317.0   .           1.43(7)       .        .         .
  31342.0    0.90002    1.44(7)        0.0      0.776    .
  31367.1    0.90074    1.30(6)       258.7     0.776     1.227
  31392.2    0.90146    1.17(6)       302.8     0.777     1.174
  31417.3    0.90218    1.35(7)       236.1     0.777     1.152
  31442.4    0.90290    1.18(6)       298.3     0.777     1.159
  31467.6    0.90362    1.25(6)       270.5     0.777     1.189
  31492.8    0.90435    1.29(6)       279.5     0.777     1.232
  31518.0    0.90507    1.40(6)       271.4     0.777     1.281
  31543.2    0.90579    1.43(6)       270.9     0.777     1.326
  31568.4    0.90652    1.51(6)       255.8     0.777     1.359
  31593.7    0.90724    1.41(6)       258.9     0.777     1.376
  31618.9    0.90797    1.51(6)       251.5     0.777     1.376
  31644.2    0.90869    1.37(6)       284.6     0.777     1.363
  31669.6    0.90942    1.39(6)       283.8     0.777     1.335
  31694.9    0.91015    1.26(6)       324.9     0.777     1.300
  31720.2    0.91088    1.21(5)       356.      0.778     1.277
  31745.6    0.91160    1.24(5)       334.1     0.778     1.289
  31771.0    0.91233    1.25(5)       335.0     0.778     1.366
  31796.4    0.91306    1.41(6)       311.9     0.778     1.527
  31821.9    0.91379    1.62(6)       273.8     0.778     1.772
  31847.3    0.91452    1.93(6)       238.3     0.778     2.069
  31872.8    0.91526    2.36(7)       193.9     0.778     2.358
  31898.3    0.91599    2.81(8)       163.7     0.778     2.564
  31923.8    0.91672    2.59(7)       182.9     0.778     2.628
  31949.4    0.91745    2.55(7)       191.0     0.779     2.540
  31974.9    0.91819    2.23(7)       218.5     0.779     2.343
  32000.5    0.91892    2.06(6)       243.9     0.779     2.103
  32026.1    0.91966    1.64(6)       312.9     0.779     1.881
  32051.7    0.92039    1.63(6)       313.6     0.779     1.716
  32077.4    0.92113    1.56(5)       334.6     0.779     1.617
  32103.0    0.92187    1.58(6)       323.1     0.779     1.579
  32128.7    0.92260    1.66(6)       326.2     0.780     1.581
  32154.4    0.92334    1.69(6)       321.7     0.780     1.591
  32180.1    0.92408    1.72(6)       324.8     0.780     1.577
  32205.9    0.92482    1.74(6)       316.6     0.780     1.522
  32231.6    0.92556    1.64(5)       348.4     0.780     1.425
  32257.4    0.92630    1.30(5)       453.      0.780     1.305
  32283.2    0.92704    1.27(5)       463.      0.781     1.185
  32309.1    0.92778    1.24(5)       485.      0.781     1.083
  32334.9    0.92852    1.11(4)       546.      0.781     1.010
  32360.8    0.92927    0.99(4)       616.      0.781     0.967
  32386.7    0.93001    1.03(4)       608.      0.781     0.949
  32412.6    0.93075    0.97(4)       649.      0.781     0.949
  32438.5    0.93150    0.92(4)       696.      0.782     0.961
  32464.5    0.93224    1.03(4)       652.      0.782     0.979
  32490.4    0.93299    0.97(4)       661.      0.782     0.995
  32516.4    0.93374    1.06(4)       644.      0.782     1.007
  32542.4    0.93448    0.99(4)       680.      0.782     1.013
  32568.5    0.93523    1.01(4)       703.      0.783     1.016
  32594.5    0.93598    1.03(4)       693.      0.783     1.016
  32620.6    0.93673    1.10(4)       632.      0.783     1.019
  32646.7    0.93748    1.01(4)       703.      0.783     1.034
  32672.8    0.93823    1.03(4)       714.      0.784     1.073
  32698.9    0.93898    1.08(4)       701.      0.784     1.147
  32725.1    0.93973    1.24(4)       606.      0.784     1.264
  32751.3    0.94048    1.40(4)       551.      0.784     1.421
  32777.5    0.94123    1.67(5)       462.      0.784     1.597
  32803.7    0.94198    1.74(5)       436.      0.785     1.759
  32830.0    0.94274    1.97(5)       401.      0.785     1.867
  32856.2    0.94349    1.94(5)       409.      0.785     1.895
  32882.5    0.94425    1.84(5)       442.      0.785     1.842
  32908.8    0.94500    1.70(5)       487.      0.786     1.730
  32935.1    0.94576    1.52(4)       544.      0.786     1.592
  32961.5    0.94651    1.36(4)       601.      0.786     1.460
  32987.9    0.94727    1.34(4)       634.      0.786     1.355
  33014.2    0.94803    1.32(4)       633.      0.787     1.290
  33040.7    0.94879    1.19(4)       720.      0.787     1.261
  33067.1    0.94955    1.24(4)       705.      0.787     1.261
  33093.5    0.95030    1.29(4)       680.      0.787     1.274
  33120.0    0.95107    1.30(4)       691.      0.788     1.281
  33146.5    0.95183    1.34(4)       661.      0.788     1.267
  33173.0    0.95259    1.25(4)       706.      0.788     1.228
  33199.6    0.95335    1.27(4)       711.      0.788     1.174
  33226.1    0.95411    1.22(4)       758.      0.789     1.117
  33252.7    0.95487    1.139(35)     823.      0.7890    1.0712
  33279.3    0.95564    1.155(35)     834.      0.7893    1.0394
  33305.9    0.95640    1.037(33)     945.      0.7896    1.0198
  33332.6    0.95717    1.046(33)     927.      0.7899    1.0064
  33359.2    0.95793    1.044(33)     945.      0.7901    0.9938
  33385.9    0.95870    1.007(32)     1006.     0.7904    0.9819
  33412.6    0.95947    0.970(31)     1038.     0.7907    0.9717
  33439.4    0.96023    0.992(32)     999.      0.7910    0.9669
  33466.1    0.96100    0.961(31)     1057.     0.7913    0.9711
  33492.9    0.96177    0.955(30)     1090.     0.7916    0.9852
  33519.7    0.96254    0.975(31)     1062.     0.7919    1.0068
  33546.5    0.96331    0.984(31)     1067.     0.7922    1.0303
  33573.3    0.96408    1.046(32)     1000.     0.7925    1.0501
  33600.2    0.96485    1.032(31)     1022.     0.7928    1.0642
  33627.1    0.96562    0.957(30)     1134.     0.7931    1.0756
  33654.0    0.96640    1.113(32)     963.      0.7934    1.0913
  33680.9    0.96717    1.047(31)     1044.     0.7937    1.1186
  33707.9    0.96794    1.092(32)     988.      0.7941    1.1620
  33734.8    0.96872    1.193(33)     943.      0.7944    1.2191
  33761.8    0.96949    1.322(34)     851.      0.7947    1.2796
  33788.8    0.97027    1.328(34)     874.      0.7950    1.3281
  33815.8    0.97104    1.371(34)     854.      0.7953    1.3478
  33842.9    0.97182    1.378(34)     843.      0.7957    1.3280
  33870.0    0.97260    1.319(33)     904.      0.7960    1.2699
  33897.1    0.97338    1.264(33)     900.      0.7963    1.1869
  33924.2    0.97415    1.121(31)     1066.     0.7967    1.0969
  33951.3    0.97493    1.041(29)     1158.     0.7970    1.0155
  33978.5    0.97571    0.990(28)     1231.     0.7973    0.9527
  34005.7    0.97649    0.959(28)     1272.     0.7977    0.9131
  34032.9    0.97727    0.921(27)     1359.     0.7980    0.8975
  34060.1    0.97806    0.989(28)     1266.     0.7983    0.9016
  34087.3    0.97884    0.966(27)     1335.     0.7987    0.9203
  34114.6    0.97962    0.999(28)     1273.     0.7990    0.9465
  34141.9    0.98040    1.009(28)     1264.     0.7994    0.9707
  34169.2    0.98119    1.018(28)     1312.     0.7997    0.9849
  34196.6    0.98197    0.976(27)     1362.     0.8001    0.9838
  34223.9    0.98276    0.979(27)     1379.     0.8004    0.9686
  34251.3    0.98355    0.933(26)     1457.     0.8008    0.9452
  34278.7    0.98433    0.952(26)     1441.     0.8011    0.9210
  34306.1    0.98512    1.001(27)     1356.     0.8015    0.9017
  34333.6    0.98591    0.937(26)     1451.     0.8019    0.8899
  34361.0    0.98670    0.924(26)     1533.     0.8022    0.8852
  34388.5    0.98749    1.023(27)     1394.     0.8026    0.8849
  34416.0    0.98827    0.951(26)     1507.     0.8029    0.8873
  34443.6    0.98907    0.953(26)     1495.     0.8033    0.8907
  34471.1    0.98986    0.927(25)     1552.     0.8037    0.8951
  34498.7    0.99065    0.986(26)     1493.     0.8041    0.9013
  34526.3    0.99144    0.918(25)     1596.     0.8044    0.9093
  34553.9    0.99223    0.928(25)     1586.     0.8048    0.9189
  34581.6    0.99303    0.959(25)     1563.     0.8052    0.9293
  34609.2    0.99382    0.909(25)     1662.     0.8055    0.9391
  34636.9    0.99462    0.947(25)     1626.     0.8059    0.9470
  34664.6    0.99541    0.940(25)     1654.     0.8063    0.9530
  34692.4    0.99621    0.927(24)     1696.     0.8067    0.9588
  34720.1    0.99701    0.918(24)     1712.     0.8071    0.9669
  34747.9    0.99780    0.984(25)     1578.     0.8074    0.9795
[truncated: 128,070 more chars]
